# Supplementary material for: Biofilm formation of Pseudomonas aeruginosa in spaceflight is minimized on lubricant impregnated surfaces
Source: NPJ Microgravity. 2023 Aug 16;9:66. doi: 10.1038/s41526-023-00316-w (PMC10432549; doi:10.1038/s41526-023-00316-w)
Supplement: Supplementary file 2 — Supplementary Table 1 [file 41526_2023_316_MOESM2_ESM.xlsx]

## Sheet: Raw data for box plots
Supplementary Table 1. Raw data for box plots of Supplementary Figure 1
Material & Incubation Day	Gravity	Mass	Thickness	MaxThick	Area	spot	Rough
SS316-1	1g	0.774	3.65682	5.5	38.5	61.5	1.15346
SS316-1	1g	0.74021	3.70207	5.32	42.8	57.3	1.23632
SS316-1	1g	1.43243	5.7081	7.14	61.7	38.3	0.76775
SS316-1	1g	0.6234	3.41895	5.838	36.3	63.7	1.2812
SS316-1	1g	1.78795	7.37566	10.972	62.3	37.7	0.82756
SS316-1	1g	1.17149	6.1492	9.085	45	55	1.11168
SS316-1	1g	1.6143	6.60356	9.438	58.4	41.6	0.86162
SS316-1	1g	1.0266	5.08557	8.349	41.1	58.9	1.1925
SS316-1	1g	0.46481	3.15811	4.828	35.3	64.7	1.29967
SS316-1	1g	0.43747	3.01493	5.082	34.7	65.3	1.30981
SS316-1	1g	0.4416	3.0681	5.454	30.1	69.9	1.40041
SS316-1	1g	0.58258	3.05784	5.792	32.6	67.4	1.35418
pSS316-1	1g	0.82429	3.69334	5.394	40.3	59.7	1.19538
pSS316-1	1g	0.76085	3.36799	5.232	38	62	1.24069
pSS316-1	1g	0.71047	2.73636	4.424	39	61	1.22296
pSS316-1	1g	0.64806	3.8256	6.03	33.7	66.4	1.32737
pSS316-1	1g	0.8327	5.46197	9.126	47.2	52.8	1.06447
pSS316-1	1g	0.92805	7.42531	10.88	50.2	49.8	1.0078
pSS316-1	1g	0.83154	6.00905	8.613	43.8	56.2	1.12637
pSS316-1	1g	0.59862	3.21925	5.7	39.9	60.1	1.21172
pSS316-1	1g	0.21431	3.53852	5.733	11.6	88.4	1.76895
pSS316-1	1g	0.51251	3.06644	6.266	26	74	1.49197
pSS316-1	1g	0.89076	3.50127	4.576	40.6	59.4	1.19406
pSS316-1	1g	0.66202	8.09625	9.693	37.9	62.2	1.24787
pSS316-1	1g	0.36496	4.89332	7.125	29.5	70.5	1.41059
pSS316-1	1g	0.31613	3.73602	6.688	27	73	1.46048
pSS316-1	1g	0.47424	3.49089	5.984	39	61	1.22508
pSS316-1	1g	0.41577	3.77426	5.508	35.2	64.8	1.29921
SS316-2	1g	3.72943	7.36225	9.223	91.8	8.17	0.2929
SS316-2	1g	3.00229	9.59555	12.51	81.8	18.22	0.4354
SS316-2	1g	3.16151	8.08952	11.502	77.4	22.61	0.5234
SS316-2	1g	2.54844	8.22556	11.325	75.1	24.92	0.5728
SS316-2	1g	3.45672	6.34646	6.578	89.7	10.34	0.2252
SS316-2	1g	1.78727	5.33138	6.532	70.8	29.25	0.5902
SS316-2	1g	3.4492	5.55236	5.658	97	3	0.0843
SS316-2	1g	3.16775	5.80398	6.21	89.8	10.18	0.2408
SS316-2	1g	0.67775	3.15282	5.25	44.3	55.68	1.123
SS316-2	1g	0.91637	3.68156	7.648	55.5	44.5	0.9383
SS316-2	1g	0.56001	4.40779	9.39	36.1	63.92	1.2942
SS316-2	1g	1.15632	4.84202	8.835	59.5	40.48	0.8441
pSS316-2	1g	1.50438	2.79767	7.852	61	39	0.84586
pSS316-2	1g	1.09051	2.98113	8.976	49.8	50.2	1.03505
pSS316-2	1g	1.33653	2.6301	6.574	65.2	34.8	0.78385
pSS316-2	1g	1.22447	3.48667	7.682	52.1	47.9	0.99475
pSS316-2	1g	1.28674	3.28427	5.2224	66.3	33.7	0.7444
pSS316-2	1g	0.11759	3.57413	5.2759	10.2	89.8	1.79685
pSS316-2	1g	1.81801	6.70677	9.022	43.3	56.7	1.13852
pSS316-2	1g	6.13524	10.6896	11.32	98.2	1.8	0.10034
pSS316-2	1g	2.77451	7.39105	8.25	63.2	36.9	0.73996
pSS316-2	1g	0.48333	10.2288	13.354	13.2	86.8	1.73549
pSS316-2	1g	2.42155	12.1412	13.932	65.4	34.6	0.693
pSS316-2	1g	2.05965	8.00537	13.461	64.5	35.5	0.81022
pSS316-2	1g	3.0259	9.89189	14.102	73.7	26.3	0.61769
pSS316-2	1g	3.19845	9.07662	11.529	71.8	28.3	0.61472
pSS316-2	1g	2.94227	6.29774	9.401	88.5	11.5	0.49961
SS316-3	1g	1.78267	6.18948	8.775	74.2	25.8	0.61465
SS316-3	1g	0.46496	5.96783	7.049	24.9	75.1	1.50268
SS316-3	1g	2.99736	7.66824	9.6	85.3	14.7	0.36356
SS316-3	1g	1.85952	3.59425	4.233	71.4	28.6	0.60861
SS316-3	1g	4.59835	7.96092	8.88	91.7	8.3	0.22748
SS316-3	1g	2.2046	9.01818	11.592	75.3	24.7	0.56034
SS316-3	1g	1.13945	7.03627	10.512	49.9	50.1	1.0628
SS316-3	1g	1.26748	7.74612	8.883	56.7	43.3	0.88524
SS316-3	1g	1.88489	3.96412	6.4	83.4	16.6	0.40395
SS316-3	1g	2.01963	3.59706	7.6	88	12.1	0.31641
SS316-3	1g	1.58108	3.95213	7.8	69.3	30.7	0.63789
SS316-3	1g	2.15443	4.6385	8	87.8	12.2	0.33334
SS316-3	1g	3.14066	6.21155	9.156	95.5	4.5	0.36613
SS316-3	1g	0.89263	3.72195	5.559	47.6	52.4	1.06225
pSS316-3	1g	2.89041	6.71392	8.211	83.5	16.5	0.41061
pSS316-3	1g	2.88171	7.15957	8.8	82.2	17.8	0.40282
pSS316-3	1g	3.74932	6.52192	7.383	93.6	6.4	0.22872
pSS316-3	1g	3.02656	6.35033	8.112	90.1	9.9	0.28042
pSS316-3	1g	1.19836	4.26363	5.616	68.3	31.7	0.64617
pSS316-3	1g	1.73789	4.20453	5.6793	81	19	0.4631
pSS316-3	1g	0.47305	5.74537	7.7974	38.5	61.5	1.23159
pSS316-3	1g	0.84247	4.34169	5.508	56	44	0.88397
pSS316-3	1g	5.1248	9.31681	9.912	84.6	15.4	0.33733
pSS316-3	1g	3.38202	7.03866	7.85	71.1	28.9	0.59919
pSS316-3	1g	1.57193	8.03781	10.048	47.7	52.3	1.05137
pSS316-3	1g	1.24689	4.51834	6.314	46.6	53.4	1.07603
pSS316-3	1g	0.63517	3.89061	4.092	30	70	1.40077
pSS316-3	1g	2.67399	3.81549	3.936	96.6	3.4	0.10911
pSS316-3	1g	1.60565	5.45904	5.922	65.4	34.6	0.69147
pSS316-3	1g	2.64043	4.49747	4.98	84	16	0.37325
SS316-1	Microgravity	0.22771	2.60892	4.448	23	77	1.546
SS316-1	Microgravity	0.20215	2.04558	3.318	17.8	82.3	1.645
SS316-1	Microgravity	0.20986	3.31681	4.32	13.7	86.3	1.726
SS316-1	Microgravity	0.23232	3.33776	4.599	13.5	86.5	1.73
SS316-1	Microgravity	0.10859	3.28144	5.808	8.5	91.5	1.829
SS316-1	Microgravity	0.28912	2.27629	2.432	14.7	85.3	1.706
SS316-1	Microgravity	1.11578	4.66008	5.484	44.1	55.9	1.122
SS316-1	Microgravity	1.02236	4.01598	4.368	42.3	57.7	1.157
SS316-1	Microgravity	0.16169	3.41282	5.523	10.7	89.3	1.786
SS316-1	Microgravity	0.18622	3.74862	6.82	14.7	85.3	1.708
SS316-1	Microgravity	0.32579	4.6146	7.696	18.1	81.9	1.639
SS316-1	Microgravity	0.19169	4.455	6.688	13.6	86.5	1.729
SS316-1	Microgravity	0.00694	2.5972	4.08	0.7	99.3	1.985
SS316-1	Microgravity	0.03454	2.96838	5.221	3.2	96.9	1.937
SS316-1	Microgravity	0.00606	1.71197	3.145	0.8	99.2	1.983
SS316-1	Microgravity	0.04302	2.32361	3.632	3.9	96.1	1.923
pSS316-1	Microgravity	0.25128	3.57243	5.562	14.9	85.1	1.702
pSS316-1	Microgravity	0.22138	3.80201	5.8	15.2	84.8	1.697
pSS316-1	Microgravity	0.25319	3.30902	5.778	15.8	84.2	1.685
pSS316-1	Microgravity	0.38881	5.70745	8.1077	19.7	80.3	1.606
pSS316-1	Microgravity	0.30079	3.47289	5.244	16.2	83.8	1.676
pSS316-1	Microgravity	0.24885	4.51085	6.02	16	84	1.679
pSS316-1	Microgravity	0.11407	2.62929	3.834	8.1	92	1.839
pSS316-1	Microgravity	0.07086	2.00006	3.024	5.9	94.1	1.882
pSS316-1	Microgravity	0.19936	3.64275	5.565	14.6	85.4	1.708
pSS316-1	Microgravity	0.44282	5.16293	7.524	23.2	76.8	1.536
pSS316-1	Microgravity	0.65741	5.06107	8.096	38.7	61.3	1.23
pSS316-1	Microgravity	0.38242	4.55743	6.795	15.9	84.1	1.683
pSS316-1	Microgravity	0.20518	2.1357	3.077	30.9	69.1	1.386
pSS316-1	Microgravity	0.20723	3.47365	4.709	23.6	76.4	1.532
pSS316-1	Microgravity	0.20136	2.04687	3.296	26.7	73.4	1.47
pSS316-1	Microgravity	0.79889	3.49367	5.22	50.9	49.1	0.993
SS316-2	Microgravity	0.18783	1.841	2.646	18	82	1.64
SS316-2	Microgravity	0.28724	2.69252	3.944	20.9	79.1	1.583
SS316-2	Microgravity	0.13814	1.97084	2.716	14.1	85.9	1.719
SS316-2	Microgravity	0.51372	2.0578	2.324	40.3	59.7	1.194
SS316-2	Microgravity	0.24181	2.76247	4.073	19.4	80.7	1.613
SS316-2	Microgravity	0.29411	2.35439	3.248	23.2	76.8	1.536
SS316-2	Microgravity	0.22104	3.32413	3.808	17.8	82.2	1.644
SS316-2	Microgravity	1.03719	3.71345	5.372	48.6	51.4	1.034
SS316-2	Microgravity	0.20041	5.24557	6.438	13.6	86.4	1.729
SS316-2	Microgravity	0.18956	3.8953	6.754	13.3	86.7	1.734
SS316-2	Microgravity	0.4412	3.60375	5.346	29.8	70.2	1.407
SS316-2	Microgravity	0.4002	4.34318	4.738	29.4	70.6	1.417
SS316-2	Microgravity	0.25895	2.72688	3.864	19.8	80.2	1.605
SS316-2	Microgravity	0.24876	2.24932	3.686	17.5	82.5	1.652
pSS316-2	Microgravity	0.44471	2.43024	3.51	23.9	76.1	1.525
pSS316-2	Microgravity	0.39965	2.28339	3.68	21.2	78.8	1.579
pSS316-2	Microgravity	0.26648	2.50256	3.91	14.3	85.7	1.716
pSS316-2	Microgravity	0.26648	2.7038	3.45	24.8	75.2	1.509
pSS316-2	Microgravity	0.28282	3.5757	6.096	17.1	83	1.66
pSS316-2	Microgravity	0.10532	2.76552	4.16	7.7	92.3	1.847
pSS316-2	Microgravity	0.04532	1.95802	3.624	5.6	94.4	1.888
pSS316-2	Microgravity	0.37894	5.66135	9.416	21.1	79	1.58
pSS316-2	Microgravity	0.38605	3.91159	7.152	22.6	77.5	1.55
pSS316-2	Microgravity	1.13501	4.99538	7.7474	42.5	57.5	1.155
pSS316-2	Microgravity	0.43795	3.80738	6.394	27	73.1	1.461
pSS316-2	Microgravity	0.22306	3.86237	5.819	30.2	69.8	1.397
pSS316-2	Microgravity	0.36308	2.7143	4.785	32.9	67.1	1.36
pSS316-2	Microgravity	0.24268	2.8138	5.235	24.8	75.2	1.507
pSS316-2	Microgravity	0.24171	2.7669	5.684	25.4	74.6	1.495
SS316-3	Microgravity	0.14247	2.08225	4.301	17.6	82.4	1.652
SS316-3	Microgravity	0.33919	3.13768	3.933	28.6	71.4	1.434
SS316-3	Microgravity	0.76713	4.86043	6.846	36	64	1.285
SS316-3	Microgravity	0.62571	3.33291	4.503	31.7	68.3	1.37
SS316-3	Microgravity	0.02937	2.3375	6.16	2.5	97.5	1.95
SS316-3	Microgravity	0.12976	2.76346	3.85	12	88	1.76
SS316-3	Microgravity	0.17331	1.50885	4.826	13.6	86.4	1.727
SS316-3	Microgravity	0.11065	6.368	6.604	9.6	90.4	1.808
SS316-3	Microgravity	0.40624	2.7242	3.6	25.1	75	1.499
SS316-3	Microgravity	0.49167	2.66086	3.36	27.5	72.5	1.45
SS316-3	Microgravity	0.44145	2.84958	3.36	26.3	73.7	1.475
SS316-3	Microgravity	0.42336	3.04078	3.72	30.7	69.3	1.386
SS316-3	Microgravity	0.08568	5.29943	8.284	8.3	91.7	1.834
SS316-3	Microgravity	2.09992	5.5761	6.784	61.4	38.6	0.781
SS316-3	Microgravity	1.71318	5.81986	6.804	50	50	1.014
SS316-3	Microgravity	0.30791	4.94923	8.92	16.3	83.7	1.673
pSS316-3	Microgravity	0.20301	2.80932	4.326	16.3	83.7	1.674
pSS316-3	Microgravity	0.10287	2.78648	4.944	9.1	90.9	1.818
pSS316-3	Microgravity	0.61106	2.47482	3.392	40.4	59.6	1.192
pSS316-3	Microgravity	1.41904	4.25962	5.2	53.1	46.9	0.946
pSS316-3	Microgravity	1.41904	4.48911	8.323	26.5	73.5	1.478
pSS316-3	Microgravity	0.3246	3.97612	6.096	17.3	82.7	1.659
pSS316-3	Microgravity	0.08743	2.26034	4.12	7	93	1.86
pSS316-3	Microgravity	0.0442	3.25693	6	4.3	95.7	1.914
pSS316-3	Microgravity	0.25346	3.13553	5.945	19.3	80.7	1.62
pSS316-3	Microgravity	0.44568	4.59722	7.018	25.3	74.7	1.497
pSS316-3	Microgravity	0.38179	3.91359	7.502	27.5	72.5	1.45
pSS316-3	Microgravity	0.28527	3.10562	5.675	21.9	78.1	1.565
