# Supplementary material for: Biofilm formation of Pseudomonas aeruginosa in spaceflight is minimized on lubricant impregnated surfaces
Source: NPJ Microgravity. 2023 Aug 16;9:66. doi: 10.1038/s41526-023-00316-w (PMC10432549; doi:10.1038/s41526-023-00316-w)
Supplement: Supplementary file 3 — Supplementary Table 2 [file 41526_2023_316_MOESM3_ESM.xlsx]

## Sheet: DEG
Supplementary Table 2. DEG list of biofilms grown on pSS316 with respect to SS316 on microgravity day 2
Genes with log2 fold change ≥ 2 in bold. The DEGs are listed in ascending order of significance values.
ID	log2FoldChange	padj	Gene_name
PA14_55631	-3.48489	0.000853414
PA14_70880	-3.46812	0.000853414
PA14_62060	-3.46273	0.000853414
PA14_08600	-3.39271	0.000853414
PA14_55637	-3.23957	0.00146831
PA14_62090	-3.23439	0.00146831
PA14_70910	-3.23297	0.00146831
PA14_08570	-3.15329	0.00146831
PA14_06740	-2.37758	0.00296383	nirM
PA14_72260	-2.19474	0.00334317
PA14_16250	-2.83003	0.00951241	lasB
PA14_24650	-2.47519	0.00951241	rmf
PA14_56780	-2.39202	0.0103796	sodB
PA14_62860	-1.99972	0.0103796	ftsH
PA14_14730	-2.56813	0.0108297	iscS
PA14_06830	-2.46395	0.0108297	norB
PA14_06750	-2.3247	0.0108297	nirS
PA14_65000	-2.31562	0.0111591	azu
PA14_41570	-2.79384	0.012879	oprF
PA14_62680	-2.40158	0.0137693
PA14_57010	-2.39762	0.0137693	groEL
PA14_62390	-2.12349	0.0152574
PA14_54420	-2.27142	0.0168769	mucA
PA14_11140	-1.9876	0.0171598
PA14_62690	-2.86113	0.0195264
PA14_38440	-1.90551	0.0223771	gnyD
PA14_10380	-2.91151	0.024629
PA14_40290	-2.67591	0.0251288	lasA
PA14_14770	-2.31069	0.0253483	hscB
PA14_16150	-2.2354	0.0253483
PA14_49180	-2.21097	0.0253483	phoP
PA14_04930	-2.19566	0.0253483	rpoH
PA14_34870	-2.17949	0.0253483	chiC
PA14_53250	-2.13226	0.0253483	cpbD
PA14_13780	-1.80899	0.0253483	narG
PA14_06840	-1.76286	0.0253483
PA14_41220	-1.68399	0.0253483	lon
PA14_08120	-2.38246	0.0273745
PA14_28670	-2.13561	0.0278049	rpmI
PA14_29640	-2.51813	0.0292862	fhp
PA14_40630	-1.82184	0.0299213
PA14_08040	-2.83815	0.030114
PA14_08150	-2.06874	0.030114
PA14_20200	-1.99622	0.0313603	nosZ
PA14_08830	-1.98775	0.0313603	tufA
PA14_10540	-1.31708	0.0315287
PA14_11270	-1.95357	0.03236	oprG
PA14_18690	-2.43358	0.0329446
PA14_43970	-2.12233	0.0338235	lpdG
PA14_13230	-2.00998	0.0363641	moaC
PA14_57950	-1.96413	0.0368484
PA14_23680	-2.25816	0.0377171	ibpA
PA14_20190	-1.47997	0.0398549	nosD
PA14_01490	-1.8876	0.0426287
PA14_49200	-2.29325	0.0449896	oprH
PA14_08270	-2.14729	0.0449896
PA14_19110	-1.97886	0.0449896	rhlB
PA14_41230	-1.60091	0.0449896	clpX
PA14_36820	-2.00585	0.0466349
PA14_56590	-2.22457	0.0479419
PA14_69370	-1.79716	0.0479419	algP
PA14_62720	-1.53148	0.0479419	rpsO
Genes with log2 fold change ≥ 2 in bold. The DEGs are listed in ascending order of significance values.
