# Supplementary material for: Biofilm formation of Pseudomonas aeruginosa in spaceflight is minimized on lubricant impregnated surfaces
Source: NPJ Microgravity. 2023 Aug 16;9:66. doi: 10.1038/s41526-023-00316-w (PMC10432549; doi:10.1038/s41526-023-00316-w)
Supplement: Supplementary file 4 — Supplementary Table 3 [file 41526_2023_316_MOESM4_ESM.xlsx]

## Sheet: Sheet1
Supplementary Table 3. Raw data for OD600 plot of Supplementary Figure 4
Material and incubation day	Gravity	Day	OD
SS-1	Microgravity	1	0.127
SS-1	Microgravity	1	0.128
SS-1	Microgravity	1	0.129
SS-1	Microgravity	1	0.124
SS-1	Microgravity	1	0.139
SS-1	Microgravity	1	0.142
SS-1	Microgravity	1	0.141
SS-1	Microgravity	1	0.137
SS-1	Microgravity	1	0.241
SS-1	Microgravity	1	0.241
SS-1	Microgravity	1	0.239
SS-1	Microgravity	1	0.237
SS-1	Microgravity	1	0.148
SS-1	Microgravity	1	0.151
SS-1	Microgravity	1	0.148
SS-1	Microgravity	1	0.145
SS-1	Microgravity	1	0.151
SS-1	Microgravity	1	0.151
SS-1	Microgravity	1	0.147
SS-1	Microgravity	1	0.145
SS-1	Microgravity	1	0.195
SS-1	Microgravity	1	0.194
SS-1	Microgravity	1	0.191
SS-1	Microgravity	1	0.188
SS-1	Microgravity	1	0.132
SS-1	Microgravity	1	0.132
SS-1	Microgravity	1	0.13
SS-1	Microgravity	1	0.13
SS-1	Microgravity	1	0.194
SS-1	Microgravity	1	0.197
SS-1	Microgravity	1	0.195
SS-1	Microgravity	1	0.187
LIS-1	Microgravity	1	0.234
LIS-1	Microgravity	1	0.238
LIS-1	Microgravity	1	0.234
LIS-1	Microgravity	1	0.235
LIS-1	Microgravity	1	0.251
LIS-1	Microgravity	1	0.257
LIS-1	Microgravity	1	0.26
LIS-1	Microgravity	1	0.222
LIS-1	Microgravity	1	0.232
LIS-1	Microgravity	1	0.241
LIS-1	Microgravity	1	0.235
LIS-1	Microgravity	1	0.243
LIS-1	Microgravity	1	0.261
LIS-1	Microgravity	1	0.264
LIS-1	Microgravity	1	0.27
LIS-1	Microgravity	1	0.281
SS-2	Microgravity	2	0.296
SS-2	Microgravity	2	0.3
SS-2	Microgravity	2	0.297
SS-2	Microgravity	2	0.3
SS-2	Microgravity	2	0.309
SS-2	Microgravity	2	0.313
SS-2	Microgravity	2	0.311
SS-2	Microgravity	2	0.317
SS-2	Microgravity	2	0.212
SS-2	Microgravity	2	0.217
SS-2	Microgravity	2	0.215
SS-2	Microgravity	2	0.213
SS-2	Microgravity	2	0.417
SS-2	Microgravity	2	0.416
SS-2	Microgravity	2	0.421
SS-2	Microgravity	2	0.415
SS-2	Microgravity	2	0.215
SS-2	Microgravity	2	0.216
SS-2	Microgravity	2	0.214
SS-2	Microgravity	2	0.215
SS-2	Microgravity	2	0.277
SS-2	Microgravity	2	0.276
SS-2	Microgravity	2	0.274
SS-2	Microgravity	2	0.273
SS-2	Microgravity	2	0.526
SS-2	Microgravity	2	0.533
SS-2	Microgravity	2	0.529
SS-2	Microgravity	2	0.53
SS-2	Microgravity	2	0.44
SS-2	Microgravity	2	0.446
SS-2	Microgravity	2	0.441
SS-2	Microgravity	2	0.433
LIS-2	Microgravity	2	0.268
LIS-2	Microgravity	2	0.27
LIS-2	Microgravity	2	0.268
LIS-2	Microgravity	2	0.269
LIS-2	Microgravity	2	0.299
LIS-2	Microgravity	2	0.302
LIS-2	Microgravity	2	0.296
LIS-2	Microgravity	2	0.299
LIS-2	Microgravity	2	0.255
LIS-2	Microgravity	2	0.257
LIS-2	Microgravity	2	0.261
LIS-2	Microgravity	2	0.262
LIS-2	Microgravity	2	0.242
LIS-2	Microgravity	2	0.246
LIS-2	Microgravity	2	0.251
LIS-2	Microgravity	2	0.248
SS-3	Microgravity	3	0.386
SS-3	Microgravity	3	0.4
SS-3	Microgravity	3	0.397
SS-3	Microgravity	3	0.397
SS-3	Microgravity	3	0.4
SS-3	Microgravity	3	0.402
SS-3	Microgravity	3	0.406
SS-3	Microgravity	3	0.404
SS-3	Microgravity	3	0.324
SS-3	Microgravity	3	0.321
SS-3	Microgravity	3	0.315
SS-3	Microgravity	3	0.316
SS-3	Microgravity	3	0.427
SS-3	Microgravity	3	0.416
SS-3	Microgravity	3	0.424
SS-3	Microgravity	3	0.418
SS-3	Microgravity	3	0.383
SS-3	Microgravity	3	0.381
SS-3	Microgravity	3	0.379
SS-3	Microgravity	3	0.386
SS-3	Microgravity	3	0.406
SS-3	Microgravity	3	0.424
SS-3	Microgravity	3	0.42
SS-3	Microgravity	3	0.411
SS-3	Microgravity	3	0.327
SS-3	Microgravity	3	0.325
SS-3	Microgravity	3	0.323
SS-3	Microgravity	3	0.329
SS-3	Microgravity	3	0.469
SS-3	Microgravity	3	0.511
SS-3	Microgravity	3	0.518
SS-3	Microgravity	3	0.516
LIS-3	Microgravity	3	0.287
LIS-3	Microgravity	3	0.292
LIS-3	Microgravity	3	0.286
LIS-3	Microgravity	3	0.285
LIS-3	Microgravity	3	0.466
LIS-3	Microgravity	3	0.49
LIS-3	Microgravity	3	0.477
LIS-3	Microgravity	3	0.485
LIS-3	Microgravity	3	0.372
LIS-3	Microgravity	3	0.377
LIS-3	Microgravity	3	0.362
LIS-3	Microgravity	3	0.367
LIS-3	Microgravity	3	0.485
LIS-3	Microgravity	3	0.487
LIS-3	Microgravity	3	0.48
LIS-3	Microgravity	3	0.497
SS-1	1g	1	0.086
SS-1	1g	1	0.087
SS-1	1g	1	0.087
SS-1	1g	1	0.086
SS-1	1g	1	0.143
SS-1	1g	1	0.142
SS-1	1g	1	0.143
SS-1	1g	1	0.143
SS-1	1g	1	0.199
SS-1	1g	1	0.199
SS-1	1g	1	0.2
SS-1	1g	1	0.201
SS-1	1g	1	0.181
SS-1	1g	1	0.183
SS-1	1g	1	0.18
SS-1	1g	1	0.182
SS-1	1g	1	0.11
SS-1	1g	1	0.108
SS-1	1g	1	0.107
SS-1	1g	1	0.108
SS-1	1g	1	0.138
SS-1	1g	1	0.139
SS-1	1g	1	0.138
SS-1	1g	1	0.139
SS-1	1g	1	0.129
SS-1	1g	1	0.13
SS-1	1g	1	0.13
SS-1	1g	1	0.131
SS-1	1g	1	0.227
SS-1	1g	1	0.226
SS-1	1g	1	0.224
SS-1	1g	1	0.225
LIS-1	1g	1	0.201
LIS-1	1g	1	0.201
LIS-1	1g	1	0.199
LIS-1	1g	1	0.199
LIS-1	1g	1	0.157
LIS-1	1g	1	0.162
LIS-1	1g	1	0.16
LIS-1	1g	1	0.159
LIS-1	1g	1	0.205
LIS-1	1g	1	0.206
LIS-1	1g	1	0.206
LIS-1	1g	1	0.205
LIS-1	1g	1	0.255
LIS-1	1g	1	0.256
LIS-1	1g	1	0.253
LIS-1	1g	1	0.259
SS-2	1g	2	0.235
SS-2	1g	2	0.236
SS-2	1g	2	0.239
SS-2	1g	2	0.238
SS-2	1g	2	0.353
SS-2	1g	2	0.355
SS-2	1g	2	0.355
SS-2	1g	2	0.355
SS-2	1g	2	0.322
SS-2	1g	2	0.325
SS-2	1g	2	0.326
SS-2	1g	2	0.326
SS-2	1g	2	0.299
SS-2	1g	2	0.301
SS-2	1g	2	0.3
SS-2	1g	2	0.3
SS-2	1g	2	0.391
SS-2	1g	2	0.394
SS-2	1g	2	0.384
SS-2	1g	2	0.393
SS-2	1g	2	0.088
SS-2	1g	2	0.09
SS-2	1g	2	0.091
SS-2	1g	2	0.091
SS-2	1g	2	0.215
SS-2	1g	2	0.215
SS-2	1g	2	0.216
SS-2	1g	2	0.213
SS-2	1g	2	0.28
SS-2	1g	2	0.281
SS-2	1g	2	0.282
SS-2	1g	2	0.286
LIS-2	1g	2	0.37
LIS-2	1g	2	0.372
LIS-2	1g	2	0.373
LIS-2	1g	2	0.366
LIS-2	1g	2	0.349
LIS-2	1g	2	0.348
LIS-2	1g	2	0.345
LIS-2	1g	2	0.348
LIS-2	1g	2	0.31
LIS-2	1g	2	0.307
LIS-2	1g	2	0.305
LIS-2	1g	2	0.312
LIS-2	1g	2	0.338
LIS-2	1g	2	0.335
LIS-2	1g	2	0.334
LIS-2	1g	2	0.346
SS-3	1g	3	0.275
SS-3	1g	3	0.28
SS-3	1g	3	0.28
SS-3	1g	3	0.282
SS-3	1g	3	0.357
SS-3	1g	3	0.351
SS-3	1g	3	0.352
SS-3	1g	3	0.353
SS-3	1g	3	0.232
SS-3	1g	3	0.221
SS-3	1g	3	0.223
SS-3	1g	3	0.232
SS-3	1g	3	0.356
SS-3	1g	3	0.375
SS-3	1g	3	0.364
SS-3	1g	3	0.366
SS-3	1g	3	0.371
SS-3	1g	3	0.37
SS-3	1g	3	0.371
SS-3	1g	3	0.384
SS-3	1g	3	0.256
SS-3	1g	3	0.252
SS-3	1g	3	0.259
SS-3	1g	3	0.263
SS-3	1g	3	0.283
SS-3	1g	3	0.29
SS-3	1g	3	0.29
SS-3	1g	3	0.29
SS-3	1g	3	0.256
SS-3	1g	3	0.258
SS-3	1g	3	0.254
SS-3	1g	3	0.263
LIS-3	1g	3	0.362
LIS-3	1g	3	0.363
LIS-3	1g	3	0.36
LIS-3	1g	3	0.364
LIS-3	1g	3	0.415
LIS-3	1g	3	0.417
LIS-3	1g	3	0.416
LIS-3	1g	3	0.434
LIS-3	1g	3	0.309
LIS-3	1g	3	0.324
LIS-3	1g	3	0.312
LIS-3	1g	3	0.318
LIS-3	1g	3	0.262
LIS-3	1g	3	0.266
LIS-3	1g	3	0.265
LIS-3	1g	3	0.269
