# Supplementary material for: Biofilm formation of Pseudomonas aeruginosa in spaceflight is minimized on lubricant impregnated surfaces
Source: NPJ Microgravity. 2023 Aug 16;9:66. doi: 10.1038/s41526-023-00316-w (PMC10432549; doi:10.1038/s41526-023-00316-w)
Supplement: Supplementary file 5 — Supplementary Table 4 [file 41526_2023_316_MOESM5_ESM.xlsx]

## Sheet: Supplemental data for main box 
Supplementary Table 4. Raw data of Biofilm Biomass, Thickness, and Surface Coverage
Material and incubation day	Gravity	Mass	Thickness	Area
SS-1	Microgravity	0.22771	2.60892	22.98
SS-1	Microgravity	0.20215	2.04558	17.75
SS-1	Microgravity	0.20986	3.31681	13.73
SS-1	Microgravity	0.23232	3.33776	13.49
SS-1	Microgravity	0.10859	3.28144	8.54
SS-1	Microgravity	0.28912	2.27629	14.7
SS-1	Microgravity	1.11578	4.66008	44.11
SS-1	Microgravity	1.02236	4.01598	42.34
SS-1	Microgravity	0.16169	3.41282	10.71
SS-1	Microgravity	0.18622	3.74862	14.67
SS-1	Microgravity	0.32579	4.6146	18.07
SS-1	Microgravity	0.19169	4.455	13.55
SS-1	Microgravity	0.00694	2.5972	0.73
SS-1	Microgravity	0.03454	2.96838	3.15
SS-1	Microgravity	0.00606	1.71197	0.83
SS-1	Microgravity	0.04302	2.32361	3.86
SS-1	Microgravity	0.25128	3.57243	14.92
SS-1	Microgravity	0.22138	3.80201	15.19
SS-1	Microgravity	0.25319	3.30902	15.76
SS-1	Microgravity	0.38881	5.70745	19.72
SS-1	Microgravity	0.30079	3.47289	16.2
SS-1	Microgravity	0.24885	4.51085	16.03
SS-1	Microgravity	0.11407	2.62929	8.05
SS-1	Microgravity	0.07086	2.00006	5.91
SS-1	Microgravity	0.19936	3.64275	14.61
SS-1	Microgravity	0.44282	5.16293	23.2
SS-1	Microgravity	0.65741	5.06107	38.74
SS-1	Microgravity	0.38242	4.55743	15.87
SS-1	Microgravity	0.20518	2.1357	30.93
SS-1	Microgravity	0.20723	3.47365	23.64
SS-1	Microgravity	0.20136	2.04687	26.65
SS-1	Microgravity	0.79889	3.49367	50.87
LIS-1	Microgravity	0.05464	3.94833	4.01
LIS-1	Microgravity	0.05326	4.64741	4.38
LIS-1	Microgravity	0.06405	2.47829	5.44
LIS-1	Microgravity	0.1212	6.53124	11.57
LIS-1	Microgravity	0.0137	3.04673	1.36
LIS-1	Microgravity	0.06349	1.84155	5.61
LIS-1	Microgravity	0.19429	9.56817	6.27
LIS-1	Microgravity	0.01549	2.03393	1.83
LIS-1	Microgravity	0.04408	4.31763	2.77
LIS-1	Microgravity	0.03111	9.05355	2.06
LIS-1	Microgravity	0.03367	5.47949	2.7
LIS-1	Microgravity	0.03934	9.43649	2.4
LIS-1	Microgravity	0.25694	6.38646	32.29
LIS-1	Microgravity	0.18095	9.73329	15.67
LIS-1	Microgravity	0.00995	2.01017	1.68
LIS-1	Microgravity	0.05532	6.61934	7.67
SS-2	Microgravity	0.18783	1.841	18.03
SS-2	Microgravity	0.28724	2.69252	20.9
SS-2	Microgravity	0.13814	1.97084	14.09
SS-2	Microgravity	0.51372	2.0578	40.31
SS-2	Microgravity	0.24181	2.76247	19.35
SS-2	Microgravity	0.29411	2.35439	23.21
SS-2	Microgravity	0.22104	3.32413	17.78
SS-2	Microgravity	1.03719	3.71345	48.61
SS-2	Microgravity	0.20041	5.24557	13.56
SS-2	Microgravity	0.18956	3.8953	13.32
SS-2	Microgravity	0.4412	3.60375	29.78
SS-2	Microgravity	0.4002	4.34318	29.41
SS-2	Microgravity	0.25895	2.72688	19.77
SS-2	Microgravity	0.24876	2.24932	17.47
SS-2	Microgravity	0.44471	2.43024	23.88
SS-2	Microgravity	0.39965	2.28339	21.19
SS-2	Microgravity	0.26648	2.50256	14.28
SS-2	Microgravity	0.26648	2.7038	24.79
SS-2	Microgravity	0.28282	3.5757	17.05
SS-2	Microgravity	0.10532	2.76552	7.67
SS-2	Microgravity	0.04532	1.95802	5.63
SS-2	Microgravity	0.37894	5.66135	21.05
SS-2	Microgravity	0.38605	3.91159	22.55
SS-2	Microgravity	1.13501	4.99538	42.5
SS-2	Microgravity	0.43795	3.80738	26.95
SS-2	Microgravity	0.22306	3.86237	30.16
SS-2	Microgravity	0.36308	2.7143	32.94
SS-2	Microgravity	0.24268	2.8138	24.81
SS-2	Microgravity	0.24171	2.7669	25.4
LIS-2	Microgravity	0.0969	5.4319	5.18
LIS-2	Microgravity	0.49302	5.94439	30.36
LIS-2	Microgravity	0.01327	1.56147	1.27
LIS-2	Microgravity	0.0351	2.10158	3.1
LIS-2	Microgravity	0.00434	1.30185	0.82
LIS-2	Microgravity	0.00779	1.97058	2.31
LIS-2	Microgravity	0.01773	7.16875	3.17
LIS-2	Microgravity	0.04881	3.95531	7.63
SS-3	Microgravity	0.14247	2.08225	17.58
SS-3	Microgravity	0.33919	3.13768	28.63
SS-3	Microgravity	0.76713	4.86043	36.04
SS-3	Microgravity	0.62571	3.33291	31.73
SS-3	Microgravity	0.02937	2.3375	2.52
SS-3	Microgravity	0.12976	2.76346	11.99
SS-3	Microgravity	0.17331	1.50885	13.63
SS-3	Microgravity	0.11065	6.368	9.58
SS-3	Microgravity	0.40624	2.7242	25.05
SS-3	Microgravity	0.49167	2.66086	27.5
SS-3	Microgravity	0.44145	2.84958	26.27
SS-3	Microgravity	0.42336	3.04078	30.71
SS-3	Microgravity	0.08568	5.29943	8.28
SS-3	Microgravity	2.09992	5.5761	61.44
SS-3	Microgravity	1.71318	5.81986	49.96
SS-3	Microgravity	0.30791	4.94923	16.34
SS-3	Microgravity	0.20301	2.80932	16.3
SS-3	Microgravity	0.10287	2.78648	9.1
SS-3	Microgravity	0.61106	2.47482	40.43
SS-3	Microgravity	1.41904	4.25962	53.09
SS-3	Microgravity	1.41904	4.48911	26.5
SS-3	Microgravity	0.3246	3.97612	17.3
SS-3	Microgravity	0.08743	2.26034	7.01
SS-3	Microgravity	0.0442	3.25693	4.31
LIS-3	Microgravity	0.05933	5.34406	4.48
LIS-3	Microgravity	0.00018	0.71411	0.06
LIS-3	Microgravity	0.09128	4.13341	5.75
LIS-3	Microgravity	0.04335	5.05259	1.64
LIS-3	Microgravity	0.0252	1.54398	2.29
LIS-3	Microgravity	0.05447	1.70803	3.62
LIS-3	Microgravity	0.01372	1.70748	1.43
LIS-3	Microgravity	0.03825	1.79085	3.57
LIS-3	Microgravity	0.01845	1.67085	3.48
LIS-3	Microgravity	0.06943	1.45692	11.15
LIS-3	Microgravity	0.00257	1.53914	0.68
LIS-3	Microgravity	0.01351	1.40924	3.7
LIS-3	Microgravity	0.10742	1.10856	12.46
LIS-3	Microgravity	0.06832	2.21584	8.45
LIS-3	Microgravity	0.02089	1.92056	3.06
LIS-3	Microgravity	0.34501	11.5347	13.83
SS-1	1g	0.774	3.65682	38.5
SS-1	1g	0.74021	3.70207	42.8
SS-1	1g	1.43243	5.7081	61.7
SS-1	1g	0.6234	3.41895	36.3
SS-1	1g	1.78795	7.37566	62.3
SS-1	1g	1.17149	6.1492	45
SS-1	1g	1.6143	6.60356	58.4
SS-1	1g	1.0266	5.08557	41.1
SS-1	1g	0.46481	3.15811	35.3
SS-1	1g	0.43747	3.01493	34.7
SS-1	1g	0.4416	3.0681	30.1
SS-1	1g	0.58258	3.05784	32.6
SS-1	1g	0.82429	3.69334	40.3
SS-1	1g	0.76085	3.36799	38
SS-1	1g	0.71047	2.73636	39
SS-1	1g	0.64806	3.8256	33.7
SS-1	1g	0.8327	5.46197	47.2
SS-1	1g	0.92805	7.42531	50.2
SS-1	1g	0.83154	6.00905	43.8
SS-1	1g	0.59862	3.21925	39.9
SS-1	1g	0.36496	4.89332	29.5
SS-1	1g	0.31613	3.73602	27
SS-1	1g	0.47424	3.49089	39
SS-1	1g	0.41577	3.77426	35.2
LIS-1	1g	0.04775	6.1233	3.7
LIS-1	1g	0.10403	8	4.5
LIS-1	1g	0.05818	2.6	6.2
LIS-1	1g	0.07841	3.3	8.2
LIS-1	1g	0.10079	4.7	2.7
LIS-1	1g	0.20934	16	1.7
LIS-1	1g	0.02557	4.2	3.1
LIS-1	1g	0.07551	4.6	5.4
LIS-1	1g	0.06588	5.9	4.6
LIS-1	1g	0.12634	2.9	10
LIS-1	1g	0.00514	0.7	1.3
LIS-1	1g	0.01848	1.3	3
LIS-1	1g	0.00248	0.5	0.5
LIS-1	1g	0.07079	7.3	2.7
SS-2	1g	3.72943	7.36225	91.8
SS-2	1g	3.00229	9.59555	81.8
SS-2	1g	3.16151	8.08952	77.4
SS-2	1g	2.54844	8.22556	75.1
SS-2	1g	3.4492	5.55236	97
SS-2	1g	3.16775	5.80398	89.8
SS-2	1g	0.67775	3.15282	44.3
SS-2	1g	0.91637	3.68156	55.5
SS-2	1g	0.56001	4.40779	36.1
SS-2	1g	1.15632	4.84202	59.5
SS-2	1g	1.50438	2.79767	61
SS-2	1g	1.09051	2.98113	49.8
SS-2	1g	1.33653	2.6301	65.2
SS-2	1g	1.22447	3.48667	52.1
SS-2	1g	1.28674	3.28427	66.3
SS-2	1g	0.11759	3.57413	10.2
SS-2	1g	1.81801	6.70677	43.3
SS-2	1g	6.13524	10.6896	98.2
SS-2	1g	2.77451	7.39105	63.2
SS-2	1g	0.48333	10.2288	13.2
SS-2	1g	2.42155	12.1412	65.4
SS-2	1g	2.05965	8.00537	64.5
SS-2	1g	3.0259	9.89189	73.7
SS-2	1g	3.19845	9.07662	71.8
SS-2	1g	2.94227	6.29774	88.5
LIS-2	1g	1.19767	9.59728	37.5
LIS-2	1g	1.63918	18.211	42.1
LIS-2	1g	0.05986	10.4364	1.8
LIS-2	1g	1.67733	16.629	37.7
LIS-2	1g	0.25715	9.89605	2.8
LIS-2	1g	0.51998	6.83475	11
LIS-2	1g	0.01544	2.40132	0.9
LIS-2	1g	0.45698	5.0185	9.9
LIS-2	1g	0.26355	5.58634	11.4
LIS-2	1g	0.1109	3.27943	7.4
LIS-2	1g	0.82329	13.2948	21.2
LIS-2	1g	0.53505	5.08022	28.8
LIS-2	1g	0.057	3.89815	4.9
LIS-2	1g	0.54617	8.36948	15
LIS-2	1g	0.01479	2.3761	1.9
LIS-2	1g	0.70909	7.34129	21.2
SS-3	1g	1.78267	6.18948	74.2
SS-3	1g	0.46496	5.96783	24.9
SS-3	1g	2.99736	7.66824	85.3
SS-3	1g	1.85952	3.59425	71.4
SS-3	1g	4.59835	7.96092	91.7
SS-3	1g	2.2046	9.01818	75.3
SS-3	1g	1.13945	7.03627	49.9
SS-3	1g	1.26748	7.74612	56.7
SS-3	1g	1.88489	3.96412	83.4
SS-3	1g	2.01963	3.59706	88
SS-3	1g	1.58108	3.95213	69.3
SS-3	1g	2.15443	4.6385	87.8
SS-3	1g	3.14066	6.21155	95.5
SS-3	1g	0.89263	3.72195	47.6
SS-3	1g	2.89041	6.71392	83.5
SS-3	1g	2.88171	7.15957	82.2
SS-3	1g	3.74932	6.52192	93.6
SS-3	1g	3.02656	6.35033	90.1
SS-3	1g	1.19836	4.26363	68.3
SS-3	1g	1.73789	4.20453	81
SS-3	1g	0.47305	5.74537	38.5
SS-3	1g	0.84247	4.34169	56
SS-3	1g	5.1248	9.31681	84.6
SS-3	1g	3.38202	7.03866	71.1
SS-3	1g	1.57193	8.03781	47.7
SS-3	1g	1.24689	4.51834	46.6
SS-3	1g	0.63517	3.89061	30
SS-3	1g	2.67399	3.81549	96.6
SS-3	1g	1.60565	5.45904	65.4
SS-3	1g	2.64043	4.49747	84
LIS-3	1g	0.27296	13.9225	7.3
LIS-3	1g	0.33643	11.1245	6.5
LIS-3	1g	0.53068	14.9853	7.4
LIS-3	1g	0.60372	1.98026	29.2
LIS-3	1g	1.25233	2.67775	46.4
LIS-3	1g	0.62848	2.11547	30.7
LIS-3	1g	0.45406	2.95024	17.1
LIS-3	1g	0.29303	12.9701	4.2
LIS-3	1g	0.13105	9.3192	2.5
LIS-3	1g	0.52128	14.2933	10.9
LIS-3	1g	0.82553	17.5162	14.5
LIS-3	1g	0.01609	2.5067	1.1
LIS-3	1g	0.20368	4.16459	7.4
LIS-3	1g	0.52015	4.05955	17.2
LIS-3	1g	0.45996	8.04203	12.9
