# Supplementary material for: Biofilm formation of Pseudomonas aeruginosa in spaceflight is minimized on lubricant impregnated surfaces
Source: NPJ Microgravity. 2023 Aug 16;9:66. doi: 10.1038/s41526-023-00316-w (PMC10432549; doi:10.1038/s41526-023-00316-w)
Supplement: Supplementary file 6 — Supplementary Table 5 [file 41526_2023_316_MOESM6_ESM.xlsx]

## Sheet: DEG
Supplementary Table 5. DEG list and normalized read counts per sample of biofilms grown in microgravity with respect to 1g for SS day 3
Genes with log2 fold change ≥ 2 in bold. The DEGs are listed in ascending order of significance values. Top 5 DEGs in color blue.
ID	log2FoldChange	pvalue	Gene_name
PA14_09340	1.80508	1.49484e-08	fptA
PA14_06875	2.88307	1.85728e-07	rsmY
PA14_02730	1.60436	2.35174e-07
PA14_49990	1.66037	1.36261e-06
PA14_24880	1.56476	1.64981e-06
PA14_37060	1.61219	2.47568e-06	cupA1
PA14_09230	1.85223	4.09362e-06	pchC
PA14_53290	1.23799	4.25603e-06	trxB2
PA14_21260	1.67935	4.96681e-06
PA14_22980	1.48689	6.35266e-06
PA14_33870	1.62502	7.08664e-06
PA14_45620	1.09826	7.10957e-06	cheY
PA14_24650	2.51039	8.31896e-06	rmf
PA14_41390	0.899624	1.14466e-05	ppiB
PA14_15970	1.26956	1.15237e-05	rpsP
PA14_28060	-1.29801	1.38824e-05	cpg2
PA14_13260	1.71327	1.56515e-05	moaB1
PA14_03800	1.23953	2.05508e-05	oprE
PA14_28660	1.03967	2.15399e-05	infC
PA14_08720	1.14907	2.89541e-05	rplK
PA14_36330	1.50761	2.9017e-05	hcnA
PA14_09240	1.46888	5.0348e-05	pchD
PA14_49470	1.25618	6.08719e-05	nrdB
PA14_03920	0.665632	6.45987e-05	spuD
PA14_13230	1.53035	6.7775e-05	moaC
PA14_40630	1.16445	7.46489e-05
PA14_63220	-2.44269	7.52108e-05
PA14_62170	1.07681	8.24956e-05
PA14_39700	1.67129	0.000104191
PA14_36650	-1.24714	0.000123746
PA14_09220	2.21642	0.000124461	pchB
PA14_06810	1.42631	0.000160089	norC
PA14_56070	1.00787	0.000187275	mvaT
PA14_08750	0.954559	0.000196342	rplL
PA14_72640	1.07721	0.000225553
PA14_49410	0.746684	0.000229939
PA14_32650	-1.72844	0.000234171
PA14_39330	-1.12009	0.00025144	rbsA
PA14_21970	-2.01826	0.000285769
PA14_03830	0.887599	0.000292348	aguB
PA14_09370	1.08627	0.000298489
PA14_30410	1.21354	0.000318236
PA14_57950	1.27385	0.000369945
PA14_10500	1.12551	0.000379278
PA14_05700	-0.974435	0.00040164	codB
PA14_45950	0.690516	0.000407942	rsaL
PA14_44960	-1.56268	0.000490811
PA14_06120	-1.51784	0.000514297
PA14_28680	1.10204	0.000543539	rplT
PA14_69000	0.728095	0.000552202	pepP
PA14_15880	-1.87112	0.000561811
PA14_13240	1.59459	0.000565742	moaD
PA14_24790	0.494969	0.000570227
PA14_40860	0.803637	0.0005888
PA14_62390	1.34311	0.000640244
PA14_09270	1.91699	0.000669099	pchE
PA14_59760	-0.890114	0.000682937	cupD5
PA14_22600	-0.98202	0.000690123
PA14_39690	0.916086	0.000710903
PA14_68830	-1.52582	0.000736265
PA14_69370	0.906558	0.000783105	algP
PA14_09320	1.3741	0.000792464	pchI
PA14_09380	1.14753	0.000928846
PA14_57490	0.980943	0.000993309
PA14_06650	0.847276	0.00100979	nirN
PA14_13300	1.06617	0.00104085
PA14_72540	0.788536	0.00114596
PA14_40310	0.910801	0.00120738
PA14_35390	-1.41334	0.00122811	pvcD
PA14_03790	0.728128	0.00124749
PA14_33240	-0.959853	0.00132905
PA14_67170	-0.898989	0.00143824
PA14_14490	-1.04957	0.00144272
PA14_41230	0.856487	0.00144482	clpX
PA14_57590	0.665805	0.00146201	rplM
PA14_17340	-0.999579	0.00151416	ispD
PA14_09280	1.70257	0.00154254	pchF
PA14_18210	1.20239	0.00164121
PA14_59490	0.994384	0.00173686
PA14_05550	0.771045	0.00173694	oprM
PA14_20200	1.10247	0.00178224	nosZ
PA14_26590	0.707123	0.00178799
PA14_09210	1.68036	0.00180008	pchA
PA14_71630	1.17782	0.00184328	adhA
PA14_36300	0.661176	0.00195516
PA14_13250	1.25191	0.00196295	moaE
PA14_39810	1.2616	0.00198595
PA14_60460	1.12498	0.00199233	rplU
PA14_47520	0.807382	0.00200192
PA14_30050	0.698492	0.00203533
PA14_25670	0.554022	0.0020497	acpP
PA14_08980	0.639491	0.00218216	rpsN
PA14_42200	0.775246	0.00236856
PA14_05960	0.615295	0.00237635
PA14_32810	-1.03959	0.00251553
PA14_30710	1.09568	0.00264354
PA14_26620	0.993354	0.00266726
PA14_25080	0.468671	0.00277256	fadB
PA14_20560	0.758431	0.00288358	amiE
PA14_47030	0.867596	0.00289599
PA14_52520	-1.08707	0.0029605
PA14_68860	0.859436	0.00323856	gcvH1
PA14_57720	0.509065	0.00325795	cysD
PA14_06770	1.11134	0.00339103	nirQ
PA14_35490	1.28694	0.00341779	lpdV
PA14_18690	1.54349	0.00344725
PA14_27755	0.745709	0.0034586
PA14_61010	1.25175	0.0034901
PA14_19610	0.854564	0.00349435
PA14_08660	1.01883	0.00356367
PA14_42870	0.70021	0.00363641
PA14_65260	-1.37938	0.0036402
PA14_35800	0.473152	0.00366906
PA14_62920	0.820092	0.00371049
PA14_18100	1.06138	0.00377573
PA14_63020	0.77192	0.00389551	fur
PA14_09020	0.666295	0.00389649	rpsE
PA14_37190	1.0523	0.0039297	ada
PA14_71140	-0.921552	0.00396372
PA14_69660	1.3894	0.00399569	lppL
PA14_40070	-1.09682	0.00402941
PA14_19700	0.849086	0.00406658
PA14_29640	1.14792	0.00416906	fhp
PA14_14910	0.869465	0.00421904
PA14_70590	0.895936	0.0042255
PA14_51720	0.599293	0.00423624	tolB
PA14_25860	0.998286	0.00433439	etfB
PA14_35830	0.663777	0.00436112	tnpT
PA14_03730	0.573486	0.00448133
PA14_09090	0.795907	0.00453628	rpsK
PA14_16770	0.955791	0.00456692
PA14_17480	1.09799	0.00475261	rpoS
PA14_23030	0.966704	0.0047873	oprB
PA14_47880	-0.673406	0.00481215
PA14_28670	1.14191	0.00482585	rpmI
PA14_11210	-0.779345	0.00493672
PA14_09960	0.824408	0.00497118
PA14_57130	0.672439	0.00498174
PA14_14710	1.05806	0.00504988
PA14_57275	0.742161	0.00511098	ftsZ
PA14_68110	-0.751232	0.00514237
PA14_70490	0.752554	0.00522348
PA14_13280	1.4605	0.00524218	moeA1
PA14_35290	0.701222	0.00530927	gnd
PA14_58260	-0.90464	0.00536989
PA14_09300	1.17593	0.00551528	pchH
PA14_55070	-0.682727	0.00553191
PA14_73420	0.695101	0.00559393	rnpA
PA14_44350	0.88738	0.00579378
PA14_30720	1.78143	0.00590535
PA14_68900	0.608682	0.00591653
PA14_72370	-1.23349	0.00593941
PA14_40420	-0.864268	0.00595849	modC
PA14_53840	0.826462	0.00605215
PA14_47930	-0.849003	0.00613851
PA14_65000	1.38567	0.00616392	azu
PA14_14740	0.897946	0.00618113
PA14_63900	-0.604228	0.00626108
PA14_18670	0.746104	0.00636779	bfrB
PA14_49460	0.964574	0.00636979	nrdA
PA14_57580	0.890069	0.00637928	rpsI
PA14_53480	0.5326	0.00639838	pta
PA14_50870	0.893222	0.00640849
PA14_66450	-0.916895	0.00646801
PA14_06830	1.42615	0.00667889	norB
PA14_70190	0.888729	0.00681812	rpmB
PA14_72520	0.776303	0.00704928
PA14_05280	0.784438	0.00714447	yqgF
PA14_29050	-0.552107	0.00732866
PA14_53950	0.762682	0.00738098	prpC
PA14_64140	-0.690132	0.00745588	prmA
PA14_24760	0.956701	0.00752893
PA14_43950	0.898535	0.0077915	sucC
PA14_08820	0.78243	0.0081596	fusA1
PA14_57390	0.841645	0.00830209	murF
PA14_44020	0.513783	0.00840139	sdhB
PA14_08850	0.59779	0.00841833	rplC
PA14_42490	-1.48209	0.00872265	pcrR
PA14_67780	-1.18631	0.00874057
PA14_03860	0.617074	0.00879585
PA14_08830	0.805242	0.00880424	tufA
PA14_62280	-0.950859	0.00907552	hmuV
PA14_17060	0.595804	0.00915803	rpsB
PA14_62470	0.844999	0.0091734
PA14_44170	0.979422	0.0093138
PA14_10490	1.47242	0.00934791
PA14_68030	-1.07143	0.00955338
PA14_21880	0.440505	0.00965373	tsp
PA14_48150	0.6793	0.00966022	qslA
PA14_08760	0.569628	0.00975695	rpoB
PA14_13830	1.00845	0.00980399	narI
PA14_55110	0.492149	0.00996577
PA14_41970	0.839439	0.0100987
PA14_69430	0.595697	0.0101249
PA14_26240	-0.811731	0.0101354	hisJ
PA14_36070	0.518313	0.0101499
PA14_30280	0.509317	0.0101838	trxB1
PA14_10550	0.721124	0.0102133
PA14_56780	1.36594	0.0102656	sodB
PA14_03510	-0.902976	0.0103655
PA14_10050	0.74104	0.0104849
PA14_60450	1.30716	0.0105535	rpmA
PA14_66960	0.68841	0.0106656	tatA
PA14_11900	0.486258	0.0106804
PA14_27740	0.582782	0.010697
PA14_55760	0.487217	0.0107435
PA14_51830	0.577465	0.0108083
PA14_03090	0.665915	0.0108585
PA14_35570	-0.819536	0.0109258	pslN
PA14_13770	1.03267	0.0110308	narK2
PA14_33200	-1.62684	0.011149
PA14_51430	0.458517	0.0111649	pqsA
PA14_54680	1.22218	0.0113871
PA14_55230	-0.803772	0.0115222
PA14_06750	1.25368	0.0115516	nirS
PA14_30330	0.438229	0.0115725	serS
PA14_72790	-0.645563	0.0116061
PA14_03166	-0.85284	0.0116505
PA14_69020	0.50627	0.0117418
PA14_23330	0.587329	0.0117552	rpsA
PA14_16180	0.379888	0.0118138
PA14_13800	0.87912	0.0119659	narH
PA14_02420	-0.635075	0.0120738
PA14_14390	0.532512	0.0121188
PA14_12210	0.567247	0.0121402
PA14_30190	1.0168	0.0122399	icd
PA14_01060	1.03628	0.0123062	tssE1
PA14_50000	1.03171	0.0124031
PA14_03210	-0.802781	0.0124819
PA14_29930	0.412763	0.0124989	nuoH
PA14_08990	0.459326	0.0125515	rpsH
PA14_58860	0.893032	0.0125517
PA14_39750	0.588861	0.0127953
PA14_37910	0.621825	0.0128847
PA14_11750	0.564852	0.0130698
PA14_14530	-0.545987	0.0132663
PA14_53810	-0.990705	0.0132904
PA14_55490	-0.724161	0.013422	hxcT
PA14_08880	0.693635	0.0135434	rplB
PA14_63110	0.799334	0.0135741
PA14_06840	1.27245	0.0136849
PA14_23510	0.490765	0.0137485	uvrB
PA14_33830	1.07157	0.0140677
PA14_53470	0.541646	0.0142672
PA14_11590	-0.868545	0.0144767
PA14_14540	0.956328	0.0144847
PA14_09480	0.655104	0.0145741	phzA1
PA14_04790	-0.760118	0.0148052	laoB
PA14_69110	-0.678921	0.0148437
PA14_25560	0.454856	0.0151656	rne
PA14_58150	0.561767	0.0153111	mreB
PA14_70470	0.501854	0.0155696	spoT
PA14_19160	0.909212	0.0156876
PA14_60480	0.741438	0.0157609
PA14_00360	-0.682183	0.0158257
PA14_61750	0.568364	0.0159026	ipk
PA14_08680	0.726127	0.0159803	tufB
PA14_72590	-0.769246	0.0161049	znuB
PA14_58490	0.686343	0.0161254	dppF
PA14_39640	-0.676611	0.0162514	cobN
PA14_17470	0.838676	0.0164191
PA14_28370	1.30501	0.0164677
PA14_41440	0.540189	0.01658
PA14_25900	0.424017	0.0166465
PA14_72260	0.798209	0.0166923
PA14_72510	0.726928	0.0168062	thrB
PA14_50310	-0.78937	0.0169404
PA14_48990	-1.658	0.016945
PA14_63890	-0.474824	0.0172266
PA14_35500	0.914469	0.0173028	bkdB
PA14_27230	-0.880624	0.0175538
PA14_28290	1.41063	0.0177632
PA14_58030	0.546341	0.0178588	fumC
PA14_03870	0.538571	0.0179099	spuA
PA14_38140	0.478925	0.0180523
PA14_68260	0.482207	0.018221
PA14_11420	0.540972	0.0183516	ribB
PA14_12020	0.644185	0.0184375	nadD
PA14_05410	1.17625	0.0184834
PA14_13750	0.841269	0.0185562	narK1
PA14_42880	-0.939434	0.0185821	stk1
PA14_45540	-0.566897	0.0186291	motD
PA14_63570	0.520023	0.0186414	fdnI
PA14_48750	0.77432	0.0186992
PA14_72940	-0.326505	0.0189381
PA14_01040	-0.751741	0.018997	tagJ1
PA14_55635	-0.919454	0.019115
PA14_25330	0.555137	0.0191299	nqrD
PA14_53430	0.502915	0.0191444	slyD
PA14_57600	0.444689	0.0191808
PA14_11060	-0.541961	0.0192775	cupB1
PA14_00960	-1.86915	0.0193908	tssJ1
PA14_64530	-0.748572	0.0194524
PA14_33150	1.00384	0.0195644
PA14_01670	-0.739536	0.0196894
PA14_41900	0.58576	0.0200301	panE
PA14_33700	-1.00787	0.0201139	pvdF
PA14_22930	0.738184	0.0201535	glk
PA14_13970	0.503256	0.0201993
PA14_11150	-1.17297	0.0202964
PA14_35900	-0.736116	0.0204136
PA14_45000	-0.46744	0.0206324	gcl
PA14_13850	0.792558	0.0207362	moaA
PA14_40790	0.705145	0.020742
PA14_41380	0.417236	0.0208509	glnS
PA14_62740	-0.664045	0.0209634	rbfA
PA14_02270	-0.480646	0.0209968
PA14_00580	0.690764	0.0210348
PA14_33860	0.470145	0.0210389	lldA
PA14_08740	0.754504	0.021056	rplJ
PA14_08540	0.384801	0.0214468
PA14_69300	-0.477768	0.0215085
PA14_28650	0.399604	0.0215303	thrS
PA14_52000	0.892422	0.0215936
PA14_56590	0.780727	0.0217915
PA14_14730	0.855868	0.0219745	iscS
PA14_30290	0.435953	0.0220237	ftsK
PA14_52820	-0.858064	0.0221128
PA14_56910	-0.714411	0.0221283
PA14_00140	0.53357	0.0221376
PA14_50900	1.11703	0.0221916
PA14_64750	-0.925537	0.0222294
PA14_08580	-0.902355	0.0222295
PA14_15080	-0.600268	0.0222595
PA14_26165	-0.607278	0.0222629
PA14_10250	-0.570181	0.0223732	acoB
PA14_56690	0.727116	0.022399	feoA
PA14_12900	0.781721	0.0225134
PA14_00630	-1.02376	0.0226495
PA14_06250	0.623616	0.0226629
PA14_59360	-0.844048	0.0226961	pilM2
PA14_28390	-0.912123	0.0228705
PA14_03190	-0.419844	0.0228789	tli3
PA14_03120	0.892642	0.022887
PA14_61440	0.745525	0.0230029
PA14_46910	0.418564	0.0230485
PA14_18760	0.597774	0.023191
PA14_17420	0.840853	0.0236795	ispF
PA14_53010	0.695978	0.0237093	phhC
PA14_45470	0.665829	0.0239135
PA14_30950	0.976408	0.0240764
PA14_59650	-0.718029	0.0243135
PA14_40390	0.597282	0.0244739	modA
PA14_41290	-1.09281	0.0244901
PA14_13690	0.742385	0.0245461
PA14_04870	-0.539759	0.0247132
PA14_58040	0.65086	0.0249806
PA14_36590	-0.74947	0.0250365
PA14_23350	0.698389	0.0250367	orfA
PA14_55500	1.03715	0.0252054	hxcV
PA14_44470	0.657963	0.0252738	hemN
PA14_65850	-0.473685	0.0253266
PA14_51470	-0.562474	0.0253305	cupC1
PA14_41140	0.447671	0.0260895	nppB
PA14_42520	-1.40427	0.0261918
PA14_50220	0.503251	0.0264537	fleQ
PA14_21530	0.897139	0.0266766
PA14_53980	0.360256	0.0267158
PA14_21570	-0.968306	0.0268716
PA14_41575	0.588091	0.0272046	sigX
PA14_49170	0.554166	0.027307	phoQ
PA14_36000	0.514358	0.0273187	prpR
PA14_11350	-1.37612	0.0274877
PA14_69240	0.590436	0.027533	hemB
PA14_48980	0.635357	0.0275553
PA14_59390	0.464738	0.0275742
PA14_04080	0.673246	0.0276026
PA14_42780	-0.551534	0.0276155
PA14_54220	-1.70927	0.0279794	icp
PA14_36390	-0.72726	0.0281093
PA14_53690	-1.10464	0.0281882
PA14_14100	0.564168	0.0282298
PA14_40840	0.473432	0.0285593
PA14_60270	-0.458824	0.0287546
PA14_29470	-0.76353	0.0287754
PA14_73310	0.485651	0.0288061	atpB
PA14_04410	0.488097	0.0288416	ptsP
PA14_62080	-0.855706	0.0288824
PA14_64180	0.491063	0.0289691
PA14_49650	-0.626311	0.0289866
PA14_70450	0.751655	0.0292484	rpoZ
PA14_31340	0.567626	0.0292585
PA14_58740	0.601921	0.0292606
PA14_73070	-0.501561	0.0293753	pyrQ
PA14_63310	0.91122	0.0296254
PA14_52990	0.633942	0.0299423	phhA
PA14_69230	0.466171	0.0301987	ppk
PA14_44280	0.633235	0.0302218
PA14_17050	0.421898	0.0304474	map
PA14_60960	0.916532	0.0305927
PA14_66420	0.549011	0.0307306
PA14_38360	-0.735861	0.0307351
PA14_50640	-0.790445	0.0309178
PA14_70900	-0.833966	0.0310068
PA14_04730	0.506123	0.0311182
PA14_00010	0.362976	0.0312234	dnaA
PA14_50290	0.706156	0.0312449	fliC
PA14_63680	-0.6903	0.0315515
PA14_05120	-0.872685	0.0315679
PA14_73090	0.515879	0.031596
PA14_71510	-0.947881	0.0316357	soxG
PA14_06480	-0.692447	0.0316932
PA14_61170	-0.560993	0.0317329
PA14_37990	-0.496981	0.031808
PA14_06270	-0.997246	0.0318173
PA14_56480	-0.55398	0.0318261
PA14_10610	1.08994	0.0322984	hpcD
PA14_30180	0.326496	0.0325275	idh
PA14_01990	-0.912955	0.0325319
PA14_10900	-1.09505	0.0325729
PA14_17270	0.382254	0.0326776	accA
PA14_70640	-1.08101	0.0326799	rubA1
PA14_02930	-0.751394	0.0326857
PA14_27640	-1.01609	0.032739
PA14_28210	0.862334	0.0328972
PA14_65380	0.735919	0.0329066
PA14_35050	0.68546	0.03321
PA14_65280	0.515787	0.0332311	hflK
PA14_16140	0.812294	0.0332673
PA14_53940	0.560254	0.0333128	prpB
PA14_41760	0.410834	0.0333963
PA14_19190	0.489304	0.0335431
PA14_25790	0.474302	0.0335884
PA14_48210	-0.755856	0.0339297
PA14_42470	-0.647045	0.0340069	pcrV
PA14_25230	0.353798	0.0340647	mfd
PA14_10440	-0.547802	0.0341354
PA14_18140	0.65322	0.0342109	mmsB
PA14_12960	-0.957908	0.0342194
PA14_73280	0.545786	0.0343186	atpH
PA14_26780	0.743113	0.0343394
PA14_09710	0.480393	0.0344348
PA14_09290	1.30038	0.0346088	pchG
PA14_48790	0.562801	0.0346824
PA14_20940	0.560955	0.0348389
PA14_08920	0.494758	0.0349664	rplP
PA14_07520	0.305791	0.0350529	rpoD
PA14_06680	0.840606	0.0350946	nirH
PA14_07030	-0.625822	0.0350977
PA14_68680	-0.627171	0.0351642	envZ
PA14_09100	0.438799	0.0352194	rpsD
PA14_57330	0.33739	0.0352833	murC
PA14_03580	-0.833879	0.0353233
PA14_29500	0.526463	0.0354416
PA14_40570	0.614142	0.0358134
PA14_29680	0.618608	0.0361111
PA14_69280	-0.818069	0.0361839
PA14_23560	0.429847	0.0362254	gltX
PA14_36570	0.490733	0.0362287	glgA
PA14_38790	0.835696	0.0363836	pqqD
PA14_54500	-0.586279	0.0364972
PA14_01110	-0.343701	0.0365815	vgrG1a
PA14_68100	-0.85027	0.0373007
PA14_09070	1.06836	0.0374319	rpmJ
PA14_44430	0.827798	0.0375172
PA14_35530	0.832018	0.0376777	bkdA1
PA14_41910	-0.782627	0.0377795
PA14_18790	0.625598	0.037905
PA14_21370	0.417344	0.0380872	fadD1
PA14_27680	-0.699716	0.0380946
PA14_69970	1.12978	0.0386361	cycB
PA14_17620	-0.555841	0.0388038	potC
PA14_21180	0.610772	0.0388334
PA14_40340	-0.759269	0.0389022
PA14_51390	0.567963	0.0391021	pqsD
PA14_01120	-1.17223	0.039107	tsi6
PA14_39210	-0.93893	0.0393488
PA14_40950	0.406698	0.039562	nudC
PA14_06720	0.756599	0.0396823	nirF
PA14_08910	0.500096	0.0398476	rpsC
PA14_41570	1.04112	0.0399892	oprF
PA14_69390	0.377807	0.0400145	algQ
PA14_49570	0.659312	0.0400281
PA14_14110	-0.698252	0.0402167	pcs
PA14_15790	-0.470319	0.0402864
PA14_24140	0.440065	0.0405371
PA14_59750	0.454789	0.04056	cupD4
PA14_39350	-0.434298	0.0407845	rbsB
PA14_51710	0.719413	0.0409577	oprL
PA14_29890	-0.556929	0.0411307	nuoK
PA14_37130	0.614383	0.0411451
PA14_54550	0.651706	0.0411595
PA14_39870	-1.10951	0.0413911
PA14_47540	0.320947	0.0414095
PA14_00130	0.572523	0.0414428
PA14_25320	0.504892	0.0417984	nqrC
PA14_25690	0.56586	0.0420565	fabF1
PA14_08970	0.427928	0.0420969	rplE
PA14_33070	-0.619954	0.0423291
PA14_71090	-0.471134	0.0424524
PA14_65310	0.459974	0.0424666	hfq
PA14_35980	-0.657311	0.0425269
PA14_14550	0.68861	0.0425679
PA14_08790	0.540176	0.0428341	rpsL
PA14_31720	-0.574194	0.0428895
PA14_49380	-0.676341	0.0429873	dapE
PA14_37090	-0.50014	0.0432871
PA14_09010	0.833091	0.0434796	rplR
PA14_69820	0.531482	0.0435212
PA14_46900	0.535421	0.0436085
PA14_67600	0.443876	0.0437884	glnA
PA14_27700	-0.565291	0.0438761
PA14_09080	0.706405	0.0441242	rpsM
PA14_46450	0.393165	0.0441371	aceK
PA14_64335	0.580652	0.0443104	ureD
PA14_08695	0.588301	0.0443276	secE
PA14_69710	-0.634522	0.0443459	xerC
PA14_55430	-0.594917	0.044482	hxcS
PA14_11430	0.623753	0.0447314	ribH
PA14_28240	1.00062	0.0448087
PA14_27000	-0.417557	0.0449362
PA14_50520	0.533197	0.0450709	braC
PA14_21150	0.59336	0.0451178
PA14_20440	0.721311	0.0451305	phnN
PA14_28090	-0.81739	0.0451384
PA14_66510	-0.595268	0.0454122
PA14_64300	-0.504528	0.0454575
PA14_24100	0.729131	0.045494	xcpZ
PA14_69780	0.692431	0.0455647
PA14_16150	0.744633	0.0456008
PA14_24410	-1.2463	0.0456912
PA14_13810	1.23584	0.0457679	narJ
PA14_53750	-0.513424	0.0458353
PA14_46340	-0.757611	0.0459577
PA14_16700	0.534686	0.0459708	adk
PA14_10380	0.571904	0.046163
PA14_05270	-0.7174	0.0462763	pyrR
PA14_64100	0.576469	0.0463102	accB
PA14_73060	-0.630074	0.0463639
PA14_68000	0.377426	0.0468065
PA14_19050	0.37302	0.0468576	metG
PA14_29490	-0.490981	0.0470399
PA14_43530	0.595381	0.0472279
PA14_31540	-0.65211	0.0472801
PA14_11010	0.45524	0.0472868
PA14_26880	0.592462	0.0473754	bvlR
PA14_70110	0.376823	0.0474597
PA14_06730	1.18847	0.0476103	nirC
PA14_45240	0.51032	0.0476298
PA14_60445	0.430946	0.047633	obgE
PA14_10540	0.539902	0.0477306
PA14_20230	0.642791	0.0479324	nosR
PA14_29980	0.738409	0.0479553	nuoE
PA14_05450	0.614103	0.0480631
PA14_60390	-0.545189	0.0481048
PA14_50320	-0.513957	0.0483468
PA14_61920	-0.489136	0.0485548
PA14_49070	0.60765	0.0486548
PA14_22470	0.628902	0.0487195
PA14_26700	0.413307	0.0487961
PA14_62410	0.589764	0.0488651
PA14_18040	-0.875246	0.049272
PA14_69400	0.412709	0.0493563	dsbB2
PA14_67550	0.896828	0.0494807
PA14_06740	1.21272	0.0496474	nirM
PA14_07410	-0.996891	0.0499589
Genes with log2 fold change ≥ 2 in bold. The DEGs are listed in ascending order of significance values. Top 5 DEGs in color blue.

## Sheet: Normalized counts
ID	F16.1	F16.2	F16.3	F16.4	F16.5	F16.6	F16.7	G16.1	G16.2	G16.3	G16.4	G16.5	G16.6	G16.7
PA14_00010	486.078	329.015	275.548	466.249	497.224	416.985	406.295	349.233	295.277	278.93	358.492	341.7	282.398	320.613
PA14_00020	181.469	202.926	261.702	280.289	415.488	286.804	360.402	303.621	293.613	227.958	289.232	281.902	264.695	266.368
PA14_00030	200.912	226.567	271.394	262.771	313.319	111.874	222.72	217.845	262.838	166.131	275.575	224.711	195.571	265.559
PA14_00050	262.482	531.941	263.086	354.403	585.771	402.746	453.539	389.398	478.266	295.449	422.874	369.789	345.621	344.902
PA14_00060	103.697	55.1642	51.2326	78.1574	98.7637	77.2947	80.9891	70.7996	76.5225	71.7384	97.5487	47.7801	67.4383	53.4356
PA14_00070	16.2026	15.7612	137.082	64.682	20.4339	38.6474	47.2437	43.569	28.28	70.3225	70.7228	81.3709	64.0663	75.2956
PA14_00080	197.672	218.687	224.316	109.151	57.8959	191.203	168.727	168.149	158.867	184.538	175.1	169.981	175.339	183.786
PA14_00090	233.318	323.105	265.856	322.062	357.593	362.065	282.112	235.545	274.483	267.839	195.097	302.462	263.009	207.265
PA14_00100	162.026	47.2836	62.3099	146.882	166.877	156.624	129.583	118.453	109.793	109.731	127.301	112.5	132.348	144.114
PA14_00110	90.7346	19.7015	2.76933	41.7738	30.6508	50.8518	37.7949	43.569	47.4107	46.2524	55.115	43.2916	47.2068	64.7704
PA14_00120	178.229	124.119	163.391	176.528	180.499	138.317	224.07	188.572	115.615	162.827	199.487	188.369	139.091	100.394
PA14_00130	103.697	84.7165	174.468	67.3771	119.198	97.6354	74.24	72.8419	26.6165	72.6824	80.4777	92.3748	72.4961	63.9608
PA14_00140	97.2157	165.493	182.776	68.7246	143.037	111.874	101.236	70.7996	87.3354	77.166	102.426	89.0447	102	72.0571
PA14_00150	113.418	39.403	40.1553	26.9508	95.358	89.4992	62.0917	61.2689	19.9624	46.9604	37.0685	69.7879	74.1821	48.5778
PA14_00160	22.6837	70.9254	4.154	22.9082	30.6508	22.3748	29.696	29.2729	42.4201	16.2827	25.8504	27.6545	34.5621	51.8163
PA14_00170	272.204	183.224	225.7	196.741	224.772	132.215	186.275	184.487	204.614	189.021	200.95	197.491	173.654	211.313
PA14_00180	136.102	287.642	92.7726	134.754	153.254	166.794	137.682	151.13	170.512	171.559	133.642	188.08	192.199	145.733
PA14_00190	48.6078	86.6866	155.083	91.6328	129.414	168.828	122.834	129.345	150.55	130.734	72.6738	141.892	145.835	131.97
PA14_00200	110.178	88.6568	141.236	30.9935	170.282	156.624	67.4909	75.565	127.26	74.3342	83.4042	80.7918	65.7523	119.825
PA14_00210	136.102	291.582	155.083	159.01	252.018	148.487	160.628	151.811	234.558	183.358	216.558	154.634	177.025	158.687
PA14_00230	6.48104	25.612	13.8467	60.6394	17.0282	38.6474	17.5476	42.8882	21.6259	44.6005	39.995	36.6314	39.62	31.5756
PA14_00240	87.4941	189.134	117.697	32.341	64.7072	42.7155	45.8938	57.1843	42.4201	85.4254	37.0685	40.5407	66.5953	48.5778
PA14_00250	74.532	43.3433	62.3099	76.8099	71.5185	63.0562	70.1906	67.3958	27.4483	52.3879	59.9925	51.5446	53.9506	93.1074
PA14_00280	184.71	88.6568	112.158	161.705	269.046	172.896	184.925	133.43	168.017	127.194	125.35	150.869	127.29	155.449
PA14_00290	32.4052	3.9403	11.0773	47.164	27.2451	38.6474	22.9469	38.8036	51.5695	48.8482	63.4067	30.2607	25.2893	44.5296
PA14_00300	119.899	65.015	146.775	105.108	88.5467	120.01	90.4379	102.796	136.41	84.2455	75.1125	116.265	144.149	161.116
PA14_00310	61.5699	66.9851	80.3106	114.541	170.282	69.1584	148.48	119.815	116.447	118.699	128.764	107.433	119.703	119.825
PA14_00320	32.4052	23.6418	23.5393	40.4262	37.4621	34.5792	40.4946	30.6344	15.8036	33.9814	25.3627	20.9943	31.1902	43.72
PA14_00340	74.532	88.6568	38.7706	74.1148	64.7072	113.908	93.1375	59.9074	59.0554	56.3996	68.7719	68.0504	69.1242	27.5274
PA14_00360	45.3673	33.4926	27.6933	44.4689	51.0846	28.477	49.9433	61.9496	32.4389	95.1006	70.2351	64.7203	68.2812	50.197
PA14_00380	58.3294	149.731	41.54	61.9869	64.7072	26.4429	71.5404	72.8419	44.9154	82.5936	79.5022	87.8864	91.0417	103.633
PA14_00400	22.6837	21.6717	59.5406	76.8099	37.4621	58.9881	71.5404	61.2689	91.4943	44.6005	89.7448	61.3902	37.091	47.7682
PA14_00410	100.456	23.6418	84.4646	8.08525	30.6508	67.1244	25.6466	39.4844	25.7847	35.1613	57.5538	43.726	42.9919	44.5296
PA14_00420	155.545	47.2836	27.6933	63.3345	61.3016	22.3748	51.2931	39.4844	30.7753	43.6566	58.5292	44.8843	37.934	44.5296
PA14_00430	301.369	390.09	240.932	208.869	119.198	244.089	280.762	200.826	164.69	191.145	133.642	291.458	143.306	156.259
PA14_00440	19.4431	0	23.5393	14.823	71.5185	40.6814	9.44873	30.6344	19.9624	35.3973	51.2131	28.5233	42.1489	29.9563
PA14_00450	239.799	128.06	200.776	241.21	122.603	170.862	241.618	154.534	148.054	178.402	193.634	182.578	193.885	151.401
PA14_00460	97.2157	53.1941	45.694	86.2427	91.9524	107.806	37.7949	68.0765	95.6531	76.2221	61.9435	73.9867	43.8349	102.823
PA14_00470	129.621	43.3433	144.005	109.151	146.443	75.2607	75.5898	101.434	157.204	94.1567	82.4287	113.659	81.7689	103.633
PA14_00480	230.077	149.731	131.543	258.728	309.914	85.431	129.583	171.553	172.176	169.671	189.732	145.367	136.562	182.167
PA14_00490	136.102	208.836	112.158	144.187	81.7354	105.772	129.583	134.111	125.597	131.206	100.475	131.757	127.29	123.873
PA14_00510	946.232	1195.88	1293.28	1160.23	708.374	992.627	1009.66	966.006	864.205	998.439	1110.1	1078.96	1050.35	821.774
PA14_00520	42.1268	35.4627	51.2326	25.6033	10.2169	12.2044	29.696	41.5267	30.7753	26.6659	68.7719	36.3418	37.091	32.3852
PA14_00530	42.1268	41.3732	117.697	146.882	78.3298	233.918	234.868	140.238	81.5131	133.33	111.693	146.236	139.934	125.493
PA14_00550	116.659	175.343	66.4639	76.8099	132.82	122.044	120.134	110.965	154.708	154.332	81.4532	135.377	148.364	80.963
PA14_00560	197.672	49.2538	103.85	101.066	132.82	109.84	130.932	113.007	133.083	108.552	121.936	103.523	125.604	140.066
PA14_00570	90.7346	82.7463	123.235	71.4197	68.1129	85.431	159.279	135.472	59.8872	115.395	149.25	121.767	142.463	95.5363
PA14_00580	61.5699	139.881	114.927	51.2066	54.4903	81.3629	80.9891	52.4189	22.4577	67.9627	45.8479	72.1045	60.6944	40.4815
PA14_00590	6.48104	124.119	36.0013	29.6459	13.6226	56.954	39.1447	53.0997	26.6165	48.3762	39.0195	29.1024	52.2647	21.86
PA14_00600	90.7346	132	36.0013	84.8951	78.3298	146.453	75.5898	85.7764	116.447	82.8296	45.8479	88.4655	83.4548	47.7682
PA14_00620	74.532	68.9553	91.3879	63.3345	68.1129	28.477	68.8408	58.5458	116.447	59.9394	100.475	67.4713	79.24	42.9104
PA14_00630	45.3673	17.7314	4.154	30.9935	6.81129	8.13629	6.74909	33.3575	58.2236	25.486	30.7279	29.6816	21.9174	38.0526
PA14_00640	204.153	132	44.3093	75.4623	81.7354	81.3629	125.533	83.0534	89.8307	81.1777	91.6958	79.4887	150.893	106.871
PA14_00650	68.051	1.97015	98.3112	40.4262	27.2451	10.1704	21.5971	19.0614	17.4671	10.6192	33.1666	20.5599	26.9753	13.7637
PA14_00660	35.6457	63.0448	33.232	70.0722	13.6226	36.6133	85.0386	48.3343	29.1118	55.9277	84.3797	57.3361	63.2234	50.197
PA14_00670	90.7346	94.5672	155.083	99.7181	160.065	128.147	132.282	95.3071	79.0178	126.958	102.914	163.176	130.662	144.924
PA14_00680	103.697	145.791	80.3106	63.3345	68.1129	85.431	63.4415	71.4804	24.1212	68.9067	107.304	76.0138	84.2978	59.9126
PA14_00690	35.6457	53.1941	52.6173	48.5115	23.8395	91.5332	53.9927	54.4612	84.8401	69.8506	44.8724	63.7068	80.9259	64.7704
PA14_00700	29.1647	5.91045	29.078	25.6033	13.6226	32.5451	32.3956	28.5921	27.4483	37.5211	34.1421	20.9943	23.6034	36.4333
PA14_00710	100.456	74.8657	48.4633	51.2066	105.575	38.6474	95.8371	60.5881	64.046	59.2314	76.5758	56.3226	33.7191	78.5341
PA14_00720	145.823	33.4926	78.9259	75.4623	105.575	42.7155	109.335	95.3071	64.046	98.4044	74.137	81.3709	60.6944	80.1534
PA14_00730	0	1.97015	31.8473	1.34754	44.2734	32.5451	47.2437	24.5076	62.3825	28.3178	64.8699	30.5503	43.8349	28.337
PA14_00740	3.24052	0	26.3086	0	6.81129	14.2385	4.04946	10.8922	7.48589	17.2267	12.6813	19.6912	17.7025	6.47704
PA14_00750	19.4431	15.7612	62.3099	59.2918	27.2451	154.589	13.4982	44.9305	9.98119	42.7127	31.2156	41.8438	56.4795	43.72
PA14_00760	48.6078	53.1941	26.3086	18.8656	27.2451	89.4992	24.2967	42.2075	56.5601	51.68	35.1175	53.7164	40.463	46.1489
PA14_00770	25.9242	102.448	83.0799	76.8099	78.3298	44.7496	95.8371	38.8036	44.0836	52.3879	73.1616	54.2955	26.9753	70.4378
PA14_00780	81.0131	3.9403	26.3086	83.5476	40.8677	105.772	72.8902	56.5035	68.2048	28.3178	58.5292	48.7936	56.4795	66.3896
PA14_00790	171.748	411.761	96.9266	121.279	286.074	122.044	63.4415	141.599	154.708	183.358	221.436	148.408	134.877	150.591
PA14_00800	61.5699	23.6418	69.2333	40.4262	81.7354	52.8859	58.0422	60.5881	69.8684	50.5001	41.946	59.6527	96.0995	57.4837
PA14_00810	77.7725	45.3135	152.313	70.0722	64.7072	56.954	72.8902	61.9496	70.7001	78.1099	97.5487	53.1372	66.5953	68.0089
PA14_00820	168.507	19.7015	167.545	66.0295	85.1411	152.555	105.286	115.049	92.326	106.192	82.9164	89.479	93.5706	79.3437
PA14_00830	142.583	114.269	214.623	231.777	190.716	219.68	124.183	208.314	210.437	213.563	193.634	177.221	177.025	199.979
PA14_00850	42.1268	37.4329	67.8486	33.6885	6.81129	56.954	28.3462	42.8882	10.813	59.9394	45.8479	41.1198	55.6366	39.6719
PA14_00860	6.48104	0	6.92333	24.2557	20.4339	0	5.39927	8.16918	9.98119	18.8785	2.92646	5.35716	10.1157	3.23852
PA14_00875	145.823	139.881	319.858	322.062	122.603	138.317	286.162	260.052	232.063	234.094	227.776	233.978	311.059	202.407
PA14_00890	35.6457	66.9851	123.235	52.5541	44.2734	58.9881	74.24	79.6495	115.615	93.2128	115.108	79.7782	92.7276	46.9585
PA14_00900	29.1647	74.8657	48.4633	39.0787	27.2451	97.6354	9.44873	51.7382	30.7753	50.972	51.7008	55.1643	37.091	36.4333
PA14_00910	210.634	224.597	342.012	334.19	143.037	217.646	211.922	195.38	252.025	215.687	192.171	201.255	190.513	186.215
PA14_00925	110.178	25.612	72.0026	72.7672	20.4339	93.5673	78.2895	63.3112	64.046	59.7034	68.7719	56.1778	42.9919	63.1511
PA14_00940	71.2915	37.4329	90.0032	52.5541	40.8677	63.0562	70.1906	50.3766	34.9342	65.131	75.1125	52.5581	44.6778	42.9104
PA14_00960	0	0	0	4.04262	40.8677	2.03407	0	27.2306	19.9624	9.67525	6.34067	20.1255	34.5621	31.5756
PA14_00970	29.1647	31.5224	18.0006	40.4262	74.9242	12.2044	67.4909	41.5267	35.7659	40.3529	39.995	54.4403	59.8515	48.5778
PA14_00980	142.583	35.4627	112.158	49.859	95.358	122.044	53.9927	77.6072	163.026	69.1426	85.3552	61.6797	72.4961	112.539
PA14_00990	191.191	61.0747	84.4646	262.771	160.065	115.942	121.484	143.641	191.306	124.362	120.473	112.935	142.463	178.119
PA14_01010	35.6457	173.373	70.6179	28.2984	51.0846	115.942	49.9433	76.2457	54.8966	56.3996	76.088	84.1219	77.554	63.9608
PA14_01020	657.826	234.448	350.32	454.122	289.48	435.291	386.048	379.186	415.051	346.657	373.612	403.959	304.315	265.559
PA14_01030	77.7725	63.0448	70.6179	140.144	57.8959	81.3629	109.335	95.9879	84.8401	103.596	101.938	104.971	136.562	62.3415
PA14_01040	25.9242	5.91045	19.3853	35.0361	23.8395	24.4089	20.2473	38.1229	54.0648	32.5655	31.2156	36.3418	37.934	31.5756
PA14_01060	126.38	5.91045	52.6173	60.6394	40.8677	73.2266	79.6393	24.5076	9.14943	46.7244	35.1175	33.8804	34.5621	27.5274
PA14_01070	64.8104	84.7165	242.316	33.6885	47.679	56.954	82.3389	94.6264	74.0272	80.7057	82.9164	75.7242	123.075	90.6785
PA14_01080	90.7346	110.328	24.924	33.6885	23.8395	61.0222	32.3956	53.7805	30.7753	77.402	73.1616	59.2183	36.2481	59.103
PA14_01100	220.356	252.179	256.163	251.99	194.122	225.782	234.868	266.179	329.379	283.414	298.011	272.202	239.406	284.18
PA14_01110	155.545	157.612	231.239	223.692	153.254	193.237	210.572	219.887	262.838	239.049	287.281	226.014	230.976	235.602
PA14_01120	12.9621	3.9403	1.38467	6.73771	3.40564	10.1704	8.09891	14.2961	39.9248	12.743	6.82841	12.307	8.42978	8.90593
PA14_01130	9.72157	39.403	37.386	10.7803	17.0282	40.6814	51.2931	33.3575	8.31766	34.2173	28.2891	42.7125	35.4051	21.86
PA14_01140	113.418	88.6568	51.2326	142.839	91.9524	166.794	120.134	148.407	188.811	137.813	116.571	148.263	139.091	127.112
PA14_01150	58.3294	19.7015	26.3086	51.2066	30.6508	115.942	98.5368	84.4149	38.2612	67.2548	67.3086	62.5485	100.314	102.013
PA14_01160	314.331	543.762	474.94	408.305	303.102	443.428	396.847	423.436	472.443	374.739	451.651	409.606	461.109	378.907
PA14_01170	9.72157	1.97015	51.2326	30.9935	6.81129	26.4429	29.696	24.5076	15.8036	23.1262	23.4117	25.1931	37.091	30.7659
PA14_01180	71.2915	35.4627	34.6166	48.5115	44.2734	28.477	37.7949	58.5458	35.7659	56.8716	34.1421	73.5524	47.2068	28.337
PA14_01190	77.7725	33.4926	81.6953	49.859	34.0564	34.5792	39.1447	60.5881	50.7377	59.7034	60.968	48.3592	51.4217	39.6719
PA14_01200	226.837	133.97	371.09	439.299	170.282	437.325	356.352	272.306	283.632	261.232	322.399	344.451	273.125	306.85
PA14_01220	106.937	19.7015	113.543	78.1574	51.0846	79.3288	93.1375	79.6495	105.634	77.402	49.2621	70.6566	62.3804	67.1993
PA14_01230	42.1268	25.612	31.8473	56.5967	37.4621	65.0903	25.6466	44.9305	34.9342	51.916	44.3847	42.4229	72.4961	57.4837
PA14_01240	213.874	163.522	275.548	207.521	252.018	349.86	305.059	232.141	298.604	258.636	224.85	245.995	217.488	206.456
PA14_01250	58.3294	100.478	77.5413	105.108	112.386	65.0903	90.4379	70.1188	119.774	74.3342	36.5808	72.2493	67.4383	69.6282
PA14_01270	61.5699	98.5075	49.848	115.889	57.8959	58.9881	95.8371	91.9033	105.634	57.5795	83.4042	57.4809	57.3225	82.5822
PA14_01290	301.369	260.06	234.008	238.515	275.857	158.658	233.519	249.841	213.764	244.949	280.453	225.145	221.703	247.747
PA14_01300	171.748	198.985	103.85	253.338	180.499	154.589	157.929	187.891	222.082	176.278	187.781	214.142	214.116	151.401
PA14_01310	68.051	33.4926	77.5413	74.1148	30.6508	48.8177	32.3956	63.9919	51.5695	55.9277	82.4287	51.3998	42.9919	32.3852
PA14_01320	61.5699	66.9851	106.619	106.456	88.5467	40.6814	91.7877	83.7341	44.9154	75.0422	86.8184	102.8	84.2978	68.8185
PA14_01330	19.4431	0	5.53866	35.0361	23.8395	12.2044	14.848	28.5921	26.6165	16.0468	26.8259	17.6641	12.6447	15.383
PA14_01340	12.9621	70.9254	18.0006	28.2984	27.2451	12.2044	6.74909	24.5076	29.9436	23.3622	22.924	20.9943	11.8017	29.1467
PA14_01350	48.6078	17.7314	34.6166	22.9082	64.7072	103.738	64.7913	59.9074	39.9248	54.9837	48.2866	60.9558	87.6697	28.337
PA14_01360	35.6457	3.9403	65.0793	56.5967	37.4621	69.1584	41.8444	55.8228	41.5883	79.7618	50.7253	48.6488	66.5953	57.4837
PA14_01380	42.1268	66.9851	87.2339	43.1213	78.3298	14.2385	58.0422	59.2266	53.233	77.402	61.9435	66.1682	56.4795	59.9126
PA14_01390	48.6078	106.388	80.3106	118.584	85.1411	183.066	59.392	73.5227	55.7283	107.844	145.348	90.7821	107.901	67.1993
PA14_01400	22.6837	61.0747	15.2313	49.859	27.2451	30.5111	68.8408	42.8882	34.9342	40.1169	28.2891	29.6816	28.6613	28.337
PA14_01410	19.4431	45.3135	47.0786	6.73771	17.0282	20.3407	22.9469	34.719	36.5977	22.6542	33.1666	18.8225	39.62	59.103
PA14_01430	181.469	65.015	124.62	71.4197	78.3298	162.726	186.275	121.176	134.746	120.823	78.039	151.448	138.248	116.587
PA14_01440	61.5699	21.6717	49.848	25.6033	34.0564	26.4429	78.2895	46.9728	25.7847	71.5025	34.6298	60.6662	54.7936	42.1008
PA14_01460	123.14	228.537	170.314	169.79	98.7637	95.6014	126.883	173.595	147.223	175.334	204.852	198.794	176.182	198.359
PA14_01470	42.1268	17.7314	156.467	16.1705	44.2734	32.5451	43.1942	51.7382	22.4577	54.5118	54.1396	51.6894	45.5208	62.3415
PA14_01480	19.4431	102.448	77.5413	82.2	91.9524	38.6474	58.0422	66.715	128.092	92.7408	92.1836	104.537	83.4548	78.5341
PA14_01490	93.9751	78.806	232.624	305.892	303.102	199.339	134.982	172.234	323.557	123.418	164.857	90.0582	139.934	205.646
PA14_01500	12.9621	51.2239	67.8486	37.7312	40.8677	32.5451	26.9964	64.6727	50.7377	48.1403	76.088	50.8206	35.4051	49.3874
PA14_01510	71.2915	133.97	182.776	84.8951	74.9242	170.862	76.9397	100.753	58.2236	83.5375	79.0145	136.101	145.835	93.1074
PA14_01520	90.7346	61.0747	84.4646	39.0787	54.4903	24.4089	52.6429	66.0342	68.2048	60.6473	58.0415	51.9789	116.331	79.3437
PA14_01540	119.899	128.06	52.6173	71.4197	61.3016	48.8177	70.1906	95.3071	37.4295	108.08	136.081	114.527	123.075	92.2978
PA14_01550	22.6837	45.3135	20.77	47.164	23.8395	6.10222	5.39927	21.1037	10.813	12.507	6.34067	26.0619	14.3306	26.7178
PA14_01560	12.9621	5.91045	48.4633	24.2557	37.4621	63.0562	52.6429	55.8228	35.7659	53.3319	64.8699	52.1237	62.3804	31.5756
PA14_01580	71.2915	90.6269	78.9259	98.3705	51.0846	132.215	136.332	93.9456	93.9896	97.9324	191.683	133.639	120.546	119.825
PA14_01600	265.723	135.94	117.697	234.472	211.15	207.475	182.226	198.103	189.643	220.171	220.948	221.381	222.546	220.219
PA14_01610	35.6457	66.9851	40.1553	92.9804	30.6508	48.8177	67.4909	47.6536	59.8872	49.0842	57.5538	49.0832	49.7357	41.2911
PA14_01620	165.267	147.761	52.6173	172.485	143.037	115.942	144.431	139.557	168.017	155.748	128.277	157.529	118.017	166.784
PA14_01640	84.2536	31.5224	149.544	107.803	139.631	207.475	168.727	118.453	133.914	95.8086	113.644	126.545	141.62	140.876
PA14_01660	68.051	53.1941	120.466	87.5902	180.499	69.1584	74.24	122.538	138.905	109.731	153.639	99.3246	91.0417	177.309
PA14_01670	42.1268	27.5821	11.0773	33.6885	51.0846	71.1925	43.1942	59.2266	37.4295	69.6146	74.6248	63.7068	81.7689	72.0571
PA14_01680	16.2026	23.6418	88.6186	20.2131	54.4903	28.477	39.1447	32.6767	39.9248	40.3529	39.0195	36.197	58.1655	40.4815
PA14_01690	210.634	439.344	497.095	366.531	299.697	337.656	454.889	298.175	215.427	335.802	260.455	476.208	443.407	246.127
PA14_01710	278.685	482.687	360.013	397.525	837.788	508.518	556.125	358.083	569.76	352.321	373.124	353.283	361.638	414.53
PA14_01720	178.229	137.911	121.851	212.912	200.933	162.726	260.515	194.018	186.316	229.138	206.316	227.173	193.885	199.979
PA14_01730	68.051	90.6269	168.929	145.534	296.291	103.738	129.583	106.199	165.521	92.7408	66.8209	98.1663	102.843	164.355
PA14_01750	152.305	76.8359	91.3879	61.9869	170.282	65.0903	83.6888	104.838	98.9802	133.802	101.938	121.622	112.959	119.825
PA14_01760	272.204	161.552	78.9259	161.705	126.009	189.169	159.279	132.749	127.26	218.283	198.999	171.429	183.769	136.827
PA14_01770	90.7346	11.8209	67.8486	24.2557	40.8677	75.2607	51.2931	54.4612	88.1672	71.5025	65.3577	62.1141	77.554	68.8185
PA14_01780	25.9242	31.5224	31.8473	43.1213	30.6508	22.3748	35.0953	28.5921	49.906	35.3973	76.5758	47.2009	37.091	29.9563
PA14_01790	16.2026	66.9851	2.76933	2.69508	30.6508	32.5451	8.09891	17.6999	4.9906	17.4626	60.968	14.6236	39.62	38.8622
PA14_01800	184.71	342.806	114.927	107.803	177.093	172.896	274.013	194.699	158.867	175.334	178.026	204.441	218.331	118.206
PA14_01810	116.659	96.5374	70.6179	117.236	71.5185	126.112	149.83	98.711	59.8872	123.89	115.108	139.721	123.918	101.204
PA14_01830	77.7725	135.94	114.927	222.344	98.7637	109.84	78.2895	127.303	148.054	132.858	98.0365	131.902	130.662	136.827
PA14_01840	19.4431	57.1344	19.3853	13.4754	27.2451	38.6474	17.5476	25.8691	29.1118	25.958	25.3627	25.1931	32.8762	53.4356
PA14_01860	9.72157	74.8657	42.9246	37.7312	34.0564	28.477	60.7418	45.6113	38.2612	38.937	39.995	21.5734	37.091	20.2407
PA14_01870	174.988	55.1642	90.0032	88.9377	71.5185	113.908	159.279	90.5418	92.326	93.6847	77.0635	132.336	112.959	121.444
PA14_01890	42.1268	21.6717	13.8467	35.0361	44.2734	16.2726	24.2967	38.1229	7.48589	32.8015	29.7524	37.7897	47.2068	49.3874
PA14_01900	51.8484	1.97015	74.7719	67.3771	34.0564	61.0222	71.5404	51.7382	54.8966	54.0398	44.8724	61.2454	38.777	51.0067
PA14_01910	110.178	33.4926	142.621	57.9443	23.8395	12.2044	90.4379	67.3958	88.999	60.8833	90.7203	77.0273	53.1076	47.7682
PA14_01930	71.2915	104.418	121.851	123.974	71.5185	126.112	78.2895	117.772	63.2142	84.7174	94.6223	108.301	77.554	93.1074
PA14_01940	243.039	74.8657	108.004	68.7246	177.093	111.874	113.385	138.876	159.699	113.035	125.35	109.315	102	109.3
PA14_01960	64.8104	31.5224	29.078	87.5902	30.6508	81.3629	56.6924	79.6495	103.139	60.6473	77.0635	58.784	64.9093	46.9585
PA14_01970	362.938	185.194	472.171	528.236	282.668	301.043	387.398	354.679	338.529	329.666	475.062	370.223	396.2	345.712
PA14_01980	61.5699	100.478	171.699	59.2918	126.009	101.704	124.183	123.899	177.166	128.138	162.419	146.236	143.306	134.399
PA14_01990	32.4052	41.3732	0	16.1705	37.4621	40.6814	72.8902	56.5035	65.7095	53.5678	88.2816	68.34	53.1076	66.3896
PA14_02010	171.748	17.7314	51.2326	37.7312	51.0846	91.5332	58.0422	55.8228	62.3825	103.832	100.475	65.8786	53.9506	63.9608
PA14_02020	123.14	135.94	109.389	92.9804	47.679	124.078	87.7382	117.772	139.737	151.5	123.399	124.663	134.034	102.013
PA14_02030	42.1268	7.8806	19.3853	59.2918	27.2451	24.4089	59.392	25.8691	34.9342	35.1613	24.3872	28.2337	49.7357	39.6719
PA14_02050	71.2915	177.314	70.6179	53.9017	98.7637	48.8177	102.586	89.1803	94.8213	83.0656	107.791	76.4481	84.2978	74.4859
PA14_02060	252.761	372.358	271.394	110.498	102.169	189.169	276.713	195.38	163.026	174.39	139.007	278.428	220.86	212.123
PA14_02070	110.178	80.7762	193.853	115.889	61.3016	164.76	143.081	130.707	223.745	146.781	143.884	162.742	177.868	127.112
PA14_02090	93.9751	88.6568	156.467	95.6755	71.5185	83.3969	78.2895	95.9879	130.587	82.5936	130.228	123.794	131.505	72.0571
PA14_02100	12.9621	3.9403	0	1.34754	34.0564	56.954	48.5935	19.0614	44.0836	8.02338	11.7058	9.26644	26.9753	16.1926
PA14_02110	81.0131	65.015	67.8486	55.2492	27.2451	24.4089	59.392	37.4421	20.7942	62.2992	26.3382	30.9847	50.5787	51.0067
PA14_02130	32.4052	59.1045	12.462	18.8656	6.81129	8.13629	28.3462	36.0806	5.82236	27.6099	59.017	33.8804	51.4217	25.0985
PA14_02140	35.6457	29.5523	31.8473	24.2557	37.4621	42.7155	25.6466	49.0151	59.8872	34.9253	70.7228	39.8167	40.463	29.9563
PA14_02150	119.899	65.015	120.466	82.2	98.7637	128.147	124.183	122.538	118.111	113.743	84.3797	155.068	139.091	119.825
PA14_02180	61.5699	65.015	37.386	16.1705	30.6508	38.6474	64.7913	55.8228	70.7001	35.6332	32.6788	38.8032	68.2812	34.0045
PA14_02190	81.0131	96.5374	48.4633	40.4262	47.679	42.7155	29.696	68.7573	38.2612	66.3109	118.034	71.091	90.1987	70.4378
PA14_02200	38.8863	43.3433	49.848	49.859	47.679	69.1584	90.4379	66.715	43.2518	49.7921	60.4802	73.2628	75.0251	80.1534
PA14_02220	207.393	84.7165	222.931	98.3705	160.065	213.578	114.735	166.107	211.269	167.783	226.313	146.381	149.207	224.267
PA14_02230	45.3673	11.8209	37.386	10.7803	20.4339	44.7496	13.4982	32.6767	15.8036	27.1379	25.8504	34.17	39.62	37.243
PA14_02250	113.418	23.6418	90.0032	136.102	183.905	117.976	125.533	172.914	133.914	112.563	132.179	121.043	139.934	146.543
PA14_02260	32.4052	88.6568	120.466	79.505	108.981	36.6133	72.8902	71.4804	63.2142	57.5795	117.058	73.4076	60.6944	83.3919
PA14_02270	181.469	112.299	98.3112	98.3705	108.981	91.5332	175.476	156.576	166.353	140.409	196.561	160.425	177.025	207.265
PA14_02290	58.3294	37.4329	60.9253	52.5541	51.0846	46.7836	62.0917	63.9919	64.046	54.5118	54.1396	51.9789	59.0085	64.7704
PA14_02300	74.532	29.5523	119.081	63.3345	30.6508	126.112	91.7877	85.7764	14.9718	84.4815	65.3577	71.8149	53.9506	53.4356
PA14_02310	168.507	78.806	90.0032	40.4262	74.9242	83.3969	78.2895	98.711	82.3448	71.7384	164.857	102.365	91.0417	93.1074
PA14_02330	90.7346	185.194	139.851	106.456	105.575	124.078	160.628	118.453	84.8401	144.893	94.6223	122.491	130.662	97.9652
PA14_02340	87.4941	74.8657	51.2326	41.7738	64.7072	56.954	53.9927	63.9919	25.7847	73.8623	86.8184	82.5292	109.587	57.4837
PA14_02360	45.3673	126.09	91.3879	49.859	54.4903	113.908	120.134	85.0957	42.4201	99.3483	113.644	93.5331	92.7276	119.016
PA14_02370	32.4052	41.3732	141.236	61.9869	23.8395	50.8518	94.4873	68.7573	69.8684	82.3576	23.4117	78.1856	57.3225	84.2015
PA14_02380	55.0889	5.91045	40.1553	51.2066	34.0564	52.8859	10.7985	38.1229	48.2424	40.1169	29.7524	30.8399	32.0332	25.0985
PA14_02390	97.2157	88.6568	91.3879	92.9804	61.3016	79.3288	86.3884	96.6687	88.1672	106.428	81.9409	93.3883	100.314	49.3874
PA14_02410	126.38	139.881	134.313	68.7246	64.7072	170.862	122.834	156.576	125.597	191.853	159.492	148.118	185.455	119.016
PA14_02420	35.6457	53.1941	29.078	41.7738	17.0282	61.0222	41.8444	60.5881	65.7095	64.423	70.7228	52.4133	54.7936	73.6763
PA14_02435	71.2915	41.3732	96.9266	43.1213	13.6226	52.8859	79.6393	55.142	44.9154	47.6683	60.968	59.7975	53.9506	42.1008
PA14_02450	126.38	53.1941	171.699	101.066	194.122	117.976	140.381	134.792	152.213	160.94	196.073	163.611	175.339	174.07
PA14_02460	9.72157	1.97015	54.0019	18.8656	13.6226	4.06814	5.39927	17.6999	8.31766	30.9136	16.5833	16.7954	26.9753	24.2889
PA14_02470	42.1268	151.702	117.697	105.108	68.1129	142.385	110.685	130.707	103.139	137.105	112.181	110.184	150.893	101.204
PA14_02490	12.9621	21.6717	34.6166	90.2853	47.679	58.9881	97.1869	64.6727	46.5789	74.0983	81.4532	63.4172	84.2978	43.72
PA14_02500	74.532	41.3732	114.927	60.6394	78.3298	73.2266	90.4379	73.5227	95.6531	59.4674	76.088	86.0041	59.8515	59.9126
PA14_02510	25.9242	0	41.54	26.9508	20.4339	32.5451	14.848	32.6767	4.15883	20.0584	22.924	25.3379	30.3472	20.2407
PA14_02520	97.2157	86.6866	18.0006	47.164	108.981	22.3748	17.5476	62.6304	107.298	46.0164	70.7228	51.1102	32.0332	68.8185
PA14_02530	84.2536	13.7911	67.8486	22.9082	68.1129	40.6814	20.2473	60.5881	75.6907	91.5609	96.5733	54.5851	61.5374	39.6719
PA14_02550	158.786	132	191.084	208.869	98.7637	166.794	175.476	137.515	94.8213	197.517	154.615	154.778	145.835	172.451
PA14_02560	0	0	1.38467	17.518	30.6508	44.7496	17.5476	19.0614	34.9342	22.1823	58.5292	11.1487	18.5455	63.1511
PA14_02570	3.24052	41.3732	0	1.34754	13.6226	0	0	4.08459	0.831766	3.77571	0.487744	2.89576	0.842978	4.85778
PA14_02580	25.9242	1.97015	9.69266	51.2066	68.1129	10.1704	39.1447	29.9537	29.1118	23.1262	19.9975	16.7954	23.6034	31.5756
PA14_02590	29.1647	19.7015	6.92333	24.2557	23.8395	40.6814	10.7985	18.3807	29.1118	21.2384	24.3872	22.5869	20.2315	14.5733
PA14_02610	42.1268	0	6.92333	2.69508	23.8395	36.6133	4.04946	17.6999	17.4671	29.9697	18.0465	20.9943	30.3472	8.90593
PA14_02620	19.4431	132	33.232	10.7803	10.2169	4.06814	16.1978	24.5076	2.4953	33.5094	23.4117	26.7858	20.2315	17.0022
PA14_02630	12.9621	25.612	56.7713	71.4197	23.8395	22.3748	41.8444	37.4421	63.2142	45.3085	31.7033	39.8167	29.5042	41.2911
PA14_02640	12.9621	100.478	40.1553	28.2984	47.679	40.6814	45.8938	54.4612	72.3637	38.937	61.9435	53.8612	54.7936	33.1948
PA14_02650	22.6837	35.4627	11.0773	37.7312	40.8677	77.2947	87.7382	61.9496	49.906	63.2431	65.3577	57.9152	75.0251	69.6282
PA14_02660	145.823	17.7314	76.1566	107.803	54.4903	126.112	90.4379	108.922	93.9896	96.7525	151.201	86.8729	102.843	76.1052
PA14_02680	68.051	173.373	178.622	63.3345	68.1129	95.6014	109.335	125.942	110.625	105.956	144.372	81.9501	97.7855	106.871
PA14_02690	58.3294	49.2538	37.386	26.9508	64.7072	77.2947	55.3426	72.1611	40.7565	86.1333	41.4582	65.8786	68.2812	59.9126
PA14_02700	174.988	141.851	60.9253	199.436	85.1411	111.874	102.586	115.049	93.1578	148.904	92.1836	112.935	130.662	95.5363
PA14_02720	90.7346	7.8806	132.928	66.0295	37.4621	103.738	62.0917	70.7996	35.7659	42.7127	81.4532	70.0774	54.7936	50.197
PA14_02730	398.584	581.194	1026.04	396.177	916.118	579.71	167.378	183.126	253.689	151.5	159.492	156.661	141.62	291.467
PA14_02740	123.14	218.687	110.773	98.3705	102.169	77.2947	120.134	109.603	71.5319	80.2338	121.936	106.854	119.703	78.5341
PA14_02750	116.659	51.2239	83.0799	91.6328	61.3016	140.351	109.335	105.519	74.0272	105.484	118.522	104.682	91.8846	104.442
PA14_02760	90.7346	327.045	31.8473	87.5902	40.8677	126.112	89.088	94.6264	48.2424	114.923	89.7448	86.8729	112.959	80.1534
PA14_02770	58.3294	130.03	42.9246	133.407	54.4903	85.431	64.7913	78.9688	106.466	86.6053	113.644	93.6779	80.9259	73.6763
PA14_02790	51.8484	165.493	13.8467	84.8951	44.2734	69.1584	55.3426	76.2457	60.7189	84.7174	68.2841	58.2048	76.711	67.1993
PA14_02810	178.229	143.821	108.004	234.472	115.792	69.1584	129.583	150.449	38.2612	172.031	221.436	141.892	120.546	183.786
PA14_02830	35.6457	27.5821	135.697	22.9082	57.8959	38.6474	91.7877	46.292	30.7753	57.8155	54.1396	47.2009	53.9506	71.2474
PA14_02840	38.8863	80.7762	26.3086	26.9508	30.6508	87.4651	51.2931	44.9305	95.6531	62.2992	21.4607	31.9982	52.2647	30.7659
PA14_02850	77.7725	126.09	29.078	92.9804	23.8395	128.147	32.3956	69.4381	88.1672	64.895	35.6053	60.0871	77.554	47.7682
PA14_02870	142.583	133.97	56.7713	61.9869	61.3016	117.976	82.3389	97.3494	178.83	113.743	93.1591	116.989	110.43	77.7245
PA14_02890	155.545	157.612	78.9259	86.2427	95.358	61.0222	149.83	98.0302	43.2518	113.271	85.8429	124.228	135.719	97.1556
PA14_02900	51.8484	145.791	124.62	66.0295	51.0846	105.772	72.8902	83.0534	97.3166	92.0329	105.84	92.8092	120.546	70.4378
PA14_02910	29.1647	197.015	138.467	130.712	61.3016	73.2266	71.5404	113.688	40.7565	96.0446	115.108	87.8864	85.9838	88.2497
PA14_02930	12.9621	17.7314	19.3853	33.6885	20.4339	14.2385	39.1447	35.3998	18.2989	40.1169	55.6028	34.17	32.8762	57.4837
PA14_02960	61.5699	19.7015	6.92333	33.6885	27.2451	6.10222	35.0953	27.2306	18.2989	44.6005	57.5538	30.9847	17.7025	45.3393
PA14_02970	184.71	143.821	47.0786	118.584	91.9524	93.5673	143.081	86.4572	69.8684	129.318	96.0855	121.912	114.645	65.58
PA14_02980	55.0889	21.6717	62.3099	35.0361	37.4621	93.5673	58.0422	76.9265	29.1118	56.8716	42.9214	88.8999	87.6697	75.2956
PA14_02990	100.456	151.702	220.162	114.541	146.443	156.624	121.484	134.111	82.3448	132.858	184.855	127.124	141.62	129.541
PA14_03000	132.861	149.731	77.5413	132.059	81.7354	107.806	62.0917	98.711	70.7001	80.9417	118.034	91.9404	100.314	69.6282
PA14_03010	106.937	35.4627	152.313	61.9869	71.5185	97.6354	82.3389	75.565	76.5225	67.9627	70.7228	83.2532	68.2812	66.3896
PA14_03020	6.48104	0	8.30799	57.9443	17.0282	10.1704	22.9469	38.8036	53.233	40.1169	12.6813	32.2877	25.2893	25.9082
PA14_03030	38.8863	37.4329	15.2313	66.0295	13.6226	16.2726	20.2473	39.4844	19.9624	27.3739	6.82841	26.0619	31.1902	28.337
PA14_03040	87.4941	63.0448	116.312	59.2918	61.3016	107.806	40.4946	81.0111	123.933	69.1426	65.8454	85.5698	92.7276	48.5778
PA14_03050	77.7725	7.8806	90.0032	74.1148	54.4903	50.8518	110.685	66.0342	104.803	75.0422	75.1125	70.0774	79.24	55.0548
PA14_03070	48.6078	21.6717	70.6179	35.0361	47.679	30.5111	55.3426	50.3766	95.6531	72.2104	37.5563	58.6392	62.3804	52.6259
PA14_03080	25.9242	7.8806	42.9246	44.4689	37.4621	8.13629	35.0953	40.1652	51.5695	37.5211	17.071	28.668	52.2647	63.1511
PA14_03090	142.583	202.926	62.3099	118.584	57.8959	128.147	90.4379	72.8419	74.0272	59.7034	73.6493	69.4983	64.9093	92.2978
PA14_03100	74.532	43.3433	72.0026	9.43279	34.0564	26.4429	16.1978	28.5921	21.6259	42.7127	58.5292	41.5542	26.1323	67.1993
PA14_03110	93.9751	21.6717	34.6166	74.1148	47.679	20.3407	93.1375	54.4612	71.5319	62.7711	82.4287	62.9828	63.2234	37.243
PA14_03120	48.6078	17.7314	37.386	24.2557	37.4621	12.2044	49.9433	12.2538	4.9906	19.1145	14.1446	21.1391	26.1323	23.4793
PA14_03130	165.267	124.119	202.161	95.6755	180.499	209.509	159.279	189.934	194.633	173.211	172.174	195.174	177.025	147.353
PA14_03150	113.418	41.3732	117.697	91.6328	143.037	73.2266	36.4451	55.142	82.3448	76.6941	43.8969	63.8516	50.5787	44.5296
PA14_03160	256.001	210.806	171.699	226.387	136.226	325.451	406.295	236.906	247.035	289.078	319.96	263.659	240.249	203.217
PA14_03163	573.572	656.06	558.02	640.082	616.421	646.835	467.037	490.832	618.834	579.335	631.14	575.533	530.233	455.012
PA14_03166	35.6457	13.7911	18.0006	56.5967	85.1411	18.3066	37.7949	61.9496	49.0742	71.0305	76.5758	76.1585	53.1076	77.7245
PA14_03170	171.748	130.03	116.312	296.459	78.3298	197.305	303.709	160.661	136.41	169.199	189.245	171.429	134.034	158.687
PA14_03180	35.6457	120.179	73.3873	67.3771	27.2451	40.6814	24.2967	79.6495	24.953	53.5678	153.152	75.5794	73.3391	57.4837
PA14_03190	165.267	175.343	193.853	157.662	136.226	144.419	149.83	187.21	281.969	230.79	268.259	184.46	171.125	182.976
PA14_03200	369.42	464.956	423.708	463.554	306.508	394.61	350.953	520.785	563.937	450.489	460.43	547.878	512.531	352.999
PA14_03210	22.6837	41.3732	54.0019	17.518	44.2734	20.3407	48.5935	55.142	35.7659	65.131	85.8429	64.5755	41.3059	88.2497
PA14_03220	327.293	553.612	340.628	229.082	279.263	331.554	422.493	325.406	376.79	336.746	383.367	375.87	343.092	316.565
PA14_03240	97.2157	41.3732	159.237	76.8099	54.4903	115.942	136.332	122.538	57.3919	100.056	130.715	111.632	78.397	104.442
PA14_03250	353.217	667.881	422.323	514.761	415.488	402.746	677.609	511.936	411.724	431.847	464.332	441.459	443.407	365.143
PA14_03265	187.95	240.358	258.932	198.089	143.037	111.874	201.123	170.191	238.717	174.154	110.23	163.755	178.711	175.69
PA14_03270	476.357	439.344	455.555	490.505	333.753	522.756	670.86	473.132	339.361	495.326	465.795	447.395	368.381	393.48
PA14_03285	324.052	360.538	523.404	400.22	337.159	545.131	580.422	378.506	291.118	373.795	389.219	472.154	382.712	266.368
PA14_03290	97.2157	210.806	322.627	160.357	170.282	158.658	214.621	194.018	158.867	152.68	163.394	177.221	143.306	208.075
PA14_03300	230.077	293.552	175.853	132.059	112.386	93.5673	375.25	204.91	143.064	193.269	235.092	213.273	190.513	165.974
PA14_03310	353.217	262.03	290.78	309.935	173.688	256.293	323.956	283.879	281.137	288.606	231.678	318.244	226.761	218.6
PA14_03320	330.533	327.045	329.55	159.01	143.037	221.714	298.31	266.179	209.605	227.25	249.237	230.068	206.53	172.451
PA14_03330	139.342	132	157.852	109.151	61.3016	111.874	90.4379	87.8187	80.6813	69.6146	90.7203	111.197	102.843	95.5363
PA14_03340	178.229	145.791	181.391	154.967	57.8959	101.704	147.13	153.853	143.064	105.012	153.152	134.074	107.058	117.396
PA14_03350	136.102	157.612	247.855	278.941	194.122	311.213	367.151	266.179	180.493	252.028	215.583	296.526	266.381	183.786
PA14_03360	194.431	198.985	163.391	234.472	119.198	166.794	350.953	220.568	76.5225	206.248	189.245	185.618	179.554	168.403
PA14_03370	272.204	313.254	275.548	220.997	194.122	130.181	199.773	193.337	221.25	189.729	186.806	218.92	185.455	173.261
PA14_03380	453.673	488.597	495.71	520.151	466.573	467.836	472.437	489.47	356.828	484.706	514.57	507.193	504.101	442.868
PA14_03390	181.469	147.761	157.852	176.528	34.0564	134.249	125.533	191.976	107.298	178.638	122.911	198.36	177.868	129.541
PA14_03400	29.1647	84.7165	90.0032	51.2066	17.0282	128.147	80.9891	85.7764	8.31766	55.4557	49.2621	73.6971	47.2068	55.0548
PA14_03410	294.888	634.388	636.946	307.239	1437.18	691.584	526.429	764.499	208.773	532.847	141.446	882.049	1997.86	1889.68
PA14_03420	136.102	197.015	96.9266	130.712	34.0564	91.5332	139.031	98.711	94.8213	95.3366	192.171	146.67	103.686	87.44
PA14_03430	145.823	122.149	51.2326	152.272	275.857	156.624	137.682	168.149	196.297	132.15	115.108	123.215	102	154.639
PA14_03450	213.874	128.06	180.006	211.564	487.007	168.828	167.378	157.938	180.493	142.533	262.894	135.522	136.562	170.832
PA14_03470	200.912	55.1642	103.85	79.505	68.1129	120.01	101.236	102.115	80.6813	73.6263	62.9189	61.1006	118.86	84.2015
PA14_03480	38.8863	84.7165	22.1546	68.7246	27.2451	16.2726	43.1942	64.6727	44.0836	37.2851	69.7474	49.9519	83.4548	53.4356
PA14_03490	16.2026	13.7911	66.4639	43.1213	37.4621	52.8859	29.696	38.1229	31.6071	43.1847	59.5047	26.4962	42.9919	42.1008
PA14_03510	6.48104	35.4627	56.7713	18.8656	27.2451	24.4089	22.9469	49.0151	86.5037	40.5889	72.6738	42.2781	37.934	40.4815
PA14_03520	55.0889	27.5821	19.3853	20.2131	47.679	10.1704	39.1447	26.5498	19.1306	36.8131	23.8994	30.6951	31.1902	42.9104
PA14_03530	58.3294	63.0448	33.232	110.498	37.4621	36.6133	66.1411	46.9728	106.466	41.2968	60.4802	43.8708	53.9506	42.9104
PA14_03550	38.8863	37.4329	85.8493	21.5607	34.0564	10.1704	51.2931	70.1188	49.0742	69.6146	28.7769	60.9558	53.9506	51.0067
PA14_03560	55.0889	70.9254	36.0013	71.4197	23.8395	38.6474	78.2895	54.4612	67.3731	55.4557	32.6788	28.2337	46.3638	29.1467
PA14_03580	6.48104	5.91045	54.0019	28.2984	20.4339	20.3407	55.3426	58.5458	69.0366	31.3856	59.5047	51.255	37.934	47.7682
PA14_03590	58.3294	47.2836	16.616	39.0787	211.15	38.6474	25.6466	39.4844	99.8119	47.1963	18.5343	29.8263	21.9174	27.5274
PA14_03610	129.621	139.881	94.1572	142.839	91.9524	87.4651	188.975	115.73	125.597	111.147	133.154	109.894	126.447	84.2015
PA14_03620	42.1268	92.5971	23.5393	25.6033	61.3016	52.8859	53.9927	61.9496	56.5601	61.5912	22.924	74.7107	64.0663	52.6259
PA14_03630	22.6837	3.9403	23.5393	80.8525	54.4903	50.8518	29.696	30.6344	54.0648	30.4416	40.4827	25.6275	31.1902	29.9563
PA14_03650	77.7725	25.612	209.084	142.839	85.1411	138.317	182.226	135.472	113.952	143.241	87.7939	156.806	220.86	179.738
PA14_03670	126.38	137.911	78.9259	101.066	143.037	160.692	130.932	125.261	112.288	145.129	140.958	134.508	139.934	92.2978
PA14_03680	90.7346	84.7165	132.928	47.164	95.358	40.6814	145.78	89.861	87.3354	111.619	61.9435	88.3207	93.5706	59.9126
PA14_03700	291.647	332.955	94.1572	115.889	98.7637	148.487	166.028	161.341	197.129	161.647	138.519	176.931	192.199	127.112
PA14_03710	58.3294	19.7015	37.386	53.9017	47.679	20.3407	35.0953	27.2306	28.28	22.8902	22.924	21.7182	42.9919	25.9082
PA14_03720	291.647	413.732	286.626	200.784	214.556	217.646	229.469	239.629	200.456	298.517	367.759	319.403	267.224	212.123
PA14_03730	139.342	195.045	155.083	163.053	262.235	195.271	134.982	119.134	122.27	98.6404	125.35	85.8593	145.835	137.637
PA14_03760	110.178	39.403	283.856	145.534	102.169	158.658	129.583	136.153	299.436	123.182	215.583	172.587	151.736	156.259
PA14_03770	197.672	210.806	84.4646	132.059	61.3016	124.078	98.5368	117.772	199.624	138.285	148.274	125.242	102.843	93.9171
PA14_03780	93.9751	141.851	44.3093	79.505	54.4903	56.954	75.5898	87.8187	112.288	72.2104	79.5022	76.0138	65.7523	77.7245
PA14_03790	139.342	187.164	101.081	144.187	132.82	85.431	79.6393	77.6072	80.6813	84.0095	74.137	54.1507	75.868	76.9148
PA14_03800	761.523	1042.21	610.637	766.751	2458.87	713.959	521.03	409.14	412.556	353.029	469.209	346.188	354.894	560.264
PA14_03810	110.178	11.8209	83.0799	87.5902	119.198	101.704	63.4415	104.838	81.5131	100.056	95.11	84.701	123.918	97.1556
PA14_03830	74.532	169.433	131.543	164.4	54.4903	150.521	113.385	68.7573	62.3825	60.1753	71.2106	67.0369	89.3557	52.6259
PA14_03840	223.596	193.075	297.703	234.472	160.065	124.078	291.561	183.807	204.614	210.496	245.823	295.947	251.208	153.02
PA14_03855	236.558	55.1642	69.2333	55.2492	136.226	42.7155	105.286	86.4572	123.101	80.4698	77.5513	78.0408	72.4961	89.8689
PA14_03860	259.242	323.105	213.238	300.502	568.742	264.429	191.674	214.441	255.352	158.58	174.612	184.46	152.579	234.793
PA14_03870	194.431	236.418	411.246	342.276	262.235	364.099	514.281	246.437	198.792	172.503	200.95	306.661	283.241	201.598
PA14_03880	236.558	220.657	139.851	214.259	306.508	240.02	141.731	174.957	212.1	198.933	170.223	177.8	171.125	189.453
PA14_03900	230.077	220.657	114.927	216.954	510.846	154.589	109.335	177.68	148.886	185.954	196.561	140.444	187.141	228.316
PA14_03920	418.027	506.329	290.78	357.099	446.139	353.928	426.543	275.71	202.119	240.701	218.997	293.92	268.067	258.272
PA14_03930	369.42	287.642	162.006	274.898	149.848	268.497	294.26	203.549	233.726	187.369	157.053	216.458	231.819	208.075
PA14_03940	90.7346	153.672	152.313	121.279	166.877	158.658	156.579	164.064	138.073	168.963	183.879	157.964	197.257	147.353
PA14_03950	275.444	206.866	137.082	70.0722	183.905	205.441	230.819	187.21	158.036	178.638	327.276	239.335	134.034	162.736
PA14_03960	230.077	330.985	121.851	129.364	248.612	166.794	137.682	184.487	97.3166	181.234	165.833	161.149	185.455	119.016
PA14_03980	145.823	242.329	227.085	148.23	166.877	191.203	199.773	189.253	212.1	231.262	203.877	222.684	182.926	185.405
PA14_04000	139.342	153.672	126.005	52.5541	68.1129	105.772	66.1411	72.1611	42.4201	98.8763	42.4337	75.5794	78.397	80.963
PA14_04010	233.318	309.314	398.784	274.898	187.31	303.077	240.268	213.08	163.858	231.498	255.578	258.736	249.522	202.407
PA14_04020	71.2915	47.2836	29.078	26.9508	23.8395	58.9881	32.3956	23.146	44.0836	27.8458	24.8749	28.668	15.1736	35.6237
PA14_04030	42.1268	37.4329	41.54	35.0361	54.4903	95.6014	8.09891	49.0151	69.0366	29.4977	25.3627	41.699	47.2068	41.2911
PA14_04040	48.6078	65.015	29.078	72.7672	54.4903	61.0222	86.3884	40.8459	51.5695	57.1076	50.7253	35.9074	72.4961	59.9126
PA14_04050	81.0131	204.896	142.621	153.62	112.386	132.215	133.632	138.195	120.606	162.119	133.154	126.834	149.207	182.976
PA14_04060	51.8484	244.299	44.3093	33.6885	30.6508	42.7155	25.6466	32.6767	30.7753	43.4206	41.946	27.2202	56.4795	29.9563
PA14_04070	42.1268	27.5821	41.54	83.5476	139.631	18.3066	58.0422	65.3535	28.28	43.4206	139.982	48.2144	49.7357	57.4837
PA14_04080	113.418	100.478	72.0026	70.0722	37.4621	34.5792	39.1447	42.8882	31.6071	33.2734	58.0415	52.1237	43.8349	28.337
PA14_04090	48.6078	21.6717	76.1566	87.5902	54.4903	10.1704	70.1906	82.3726	19.1306	77.874	65.8454	78.3304	69.1242	43.72
PA14_04100	93.9751	102.448	42.9246	67.3771	88.5467	58.9881	62.0917	94.6264	155.54	88.9651	67.3086	82.5292	49.7357	92.2978
PA14_04110	288.406	149.731	203.546	297.807	333.753	124.078	207.872	217.845	206.278	203.888	184.855	198.36	174.496	195.121
PA14_04140	194.431	159.582	221.546	157.662	299.697	209.509	172.777	208.995	118.111	175.57	125.35	189.528	197.257	170.832
PA14_04150	9.72157	82.7463	56.7713	41.7738	122.603	52.8859	49.9433	67.3958	133.083	65.8389	73.6493	55.4538	67.4383	89.0593
PA14_04160	58.3294	100.478	62.3099	98.3705	153.254	105.772	130.932	115.049	81.5131	101.944	119.009	106.274	123.075	100.394
PA14_04180	29.1647	19.7015	54.0019	101.066	34.0564	56.954	24.2967	59.2266	41.5883	56.8716	53.6518	51.255	42.9919	48.5778
PA14_04190	145.823	61.0747	74.7719	47.164	64.7072	154.589	99.8866	83.0534	88.999	81.1777	83.4042	86.4385	100.314	110.11
PA14_04210	64.8104	271.881	246.47	242.557	98.7637	150.521	156.579	162.703	197.96	190.673	142.421	229.779	184.612	182.167
PA14_04220	136.102	165.493	95.5419	199.436	54.4903	111.874	149.83	125.942	138.905	128.61	163.394	133.06	126.447	123.873
PA14_04230	162.026	149.731	222.931	90.2853	139.631	130.181	229.469	167.468	155.54	132.386	118.034	211.101	178.711	134.399
PA14_04240	12.9621	23.6418	40.1553	20.2131	40.8677	46.7836	20.2473	45.6113	44.0836	29.0257	25.3627	38.2241	47.2068	23.4793
PA14_04250	132.861	68.9553	281.087	227.735	146.443	189.169	157.929	153.172	138.905	168.727	149.25	189.817	169.439	144.924
PA14_04270	71.2915	39.403	78.9259	132.059	74.9242	109.84	67.4909	63.3112	121.438	76.2221	105.84	84.1219	75.868	89.8689
PA14_04290	145.823	155.642	56.7713	72.7672	136.226	87.4651	110.685	113.007	118.943	110.439	92.1836	119.74	122.232	120.635
PA14_04300	123.14	149.731	63.6946	61.9869	95.358	10.1704	67.4909	66.715	53.233	59.2314	74.6248	74.5659	51.4217	69.6282
PA14_04310	119.899	70.9254	116.312	47.164	78.3298	99.6695	36.4451	59.2266	34.9342	75.9861	80.4777	64.1411	63.2234	38.0526
PA14_04320	294.888	78.806	164.775	172.485	180.499	189.169	133.632	140.238	197.129	130.97	144.86	139.865	181.24	120.635
PA14_04330	35.6457	41.3732	18.0006	56.5967	57.8959	48.8177	74.24	59.2266	13.3083	63.0071	13.6568	43.8708	75.0251	68.0089
PA14_04340	19.4431	5.91045	31.8473	44.4689	61.3016	61.0222	8.09891	28.5921	58.2236	39.6449	24.3872	28.2337	52.2647	35.6237
PA14_04350	3.24052	21.6717	5.53866	52.5541	13.6226	101.704	14.848	44.2497	14.9718	28.5538	29.2646	31.5638	27.8183	12.1444
PA14_04370	77.7725	157.612	60.9253	121.279	68.1129	113.908	59.392	81.0111	98.1484	87.3132	56.5783	62.9828	108.744	63.1511
PA14_04380	64.8104	61.0747	94.1572	41.7738	47.679	109.84	55.3426	52.4189	54.8966	58.2875	30.7279	58.9288	54.7936	67.1993
PA14_04390	106.937	98.5075	173.083	79.505	217.961	87.4651	129.583	145.003	207.942	106.9	88.7694	109.025	79.24	173.261
PA14_04410	388.863	797.911	411.246	435.256	630.044	339.69	282.112	339.702	440.004	319.283	287.281	311.874	302.629	337.616
PA14_04420	230.077	394.03	213.238	220.997	129.414	152.555	182.226	192.657	111.457	207.9	236.556	212.549	208.216	184.596
PA14_04430	38.8863	76.8359	4.154	29.6459	34.0564	30.5111	18.8975	51.7382	44.0836	31.3856	54.1396	40.8302	29.5042	36.4333
PA14_04440	58.3294	130.03	106.619	83.5476	160.065	113.908	136.332	124.58	192.97	156.692	93.6468	189.383	131.505	144.114
PA14_04460	64.8104	100.478	41.54	51.2066	81.7354	36.6133	40.4946	63.3112	130.587	55.2197	75.1125	75.145	64.0663	76.1052
PA14_04480	42.1268	78.806	83.0799	67.3771	51.0846	30.5111	85.0386	59.2266	71.5319	54.7478	82.4287	47.3457	51.4217	72.8667
PA14_04490	119.899	100.478	132.928	218.302	54.4903	126.112	151.18	106.199	134.746	105.72	142.421	118.147	104.529	59.103
PA14_04510	110.178	35.4627	156.467	196.741	98.7637	138.317	87.7382	116.411	98.1484	104.776	65.3577	88.4655	80.9259	106.871
PA14_04520	6.48104	39.403	5.53866	2.69508	74.9242	0	22.9469	31.3152	42.4201	16.2827	33.6543	24.3244	21.0745	57.4837
PA14_04530	48.6078	0	2.76933	14.823	27.2451	10.1704	22.9469	15.6576	11.6447	25.486	19.022	13.4653	21.0745	30.7659
PA14_04550	51.8484	33.4926	123.235	176.528	95.358	120.01	124.183	132.068	120.606	140.409	118.522	146.236	109.587	113.348
PA14_04560	29.1647	102.448	80.3106	74.1148	37.4621	52.8859	99.8866	66.0342	82.3448	63.7151	88.2816	76.8825	92.7276	58.2933
PA14_04570	45.3673	92.5971	42.9246	37.7312	37.4621	79.3288	118.784	70.7996	88.999	72.6824	59.9925	49.6623	75.868	79.3437
PA14_04580	48.6078	78.806	6.92333	67.3771	10.2169	10.1704	14.848	49.6959	88.999	36.1052	12.6813	37.7897	48.0498	41.2911
PA14_04590	106.937	76.8359	87.2339	61.9869	108.981	132.215	70.1906	85.0957	124.765	75.9861	79.5022	106.709	110.43	87.44
PA14_04610	81.0131	232.478	69.2333	117.236	71.5185	89.4992	87.7382	75.565	103.971	90.617	86.3306	101.641	92.7276	112.539
PA14_04630	197.672	269.911	207.7	175.18	269.046	256.293	178.176	223.291	264.502	148.668	209.242	212.694	191.356	235.602
PA14_04640	129.621	21.6717	58.1559	66.0295	91.9524	71.1925	79.6393	44.9305	110.625	66.3109	81.9409	75.0002	69.9672	56.6741
PA14_04650	16.2026	45.3135	45.694	25.6033	68.1129	20.3407	78.2895	63.3112	49.906	42.4767	33.6543	47.9249	30.3472	95.5363
PA14_04660	116.659	76.8359	196.622	126.669	78.3298	105.772	126.883	109.603	88.1672	109.024	129.74	137.693	156.794	92.2978
PA14_04670	51.8484	110.328	27.6933	95.6755	126.009	65.0903	31.0458	70.7996	53.233	51.916	44.8724	51.6894	50.5787	88.2497
PA14_04680	51.8484	82.7463	105.235	37.7312	78.3298	122.044	68.8408	87.8187	54.8966	101.236	120.96	105.84	107.058	106.062
PA14_04690	126.38	63.0448	171.699	140.144	231.584	97.6354	85.0386	105.519	95.6531	95.3366	119.985	105.695	103.686	130.35
PA14_04700	87.4941	143.821	117.697	110.498	170.282	113.908	66.1411	110.965	96.4849	94.6287	99.9875	104.392	105.372	85.8208
PA14_04710	32.4052	1.97015	63.6946	75.4623	71.5185	56.954	41.8444	60.5881	20.7942	40.3529	66.8209	76.7377	56.4795	55.0548
PA14_04730	252.761	260.06	239.547	119.931	136.226	134.249	203.823	175.637	102.307	164.007	104.865	142.761	151.736	105.252
PA14_04750	25.9242	74.8657	38.7706	68.7246	23.8395	61.0222	45.8938	54.4612	22.4577	57.3436	53.1641	57.9152	50.5787	35.6237
PA14_04760	64.8104	59.1045	42.9246	36.3836	64.7072	61.0222	58.0422	59.9074	16.6353	42.4767	53.1641	51.3998	50.5787	50.197
PA14_04780	74.532	59.1045	96.9266	183.266	78.3298	56.954	75.5898	98.711	79.8495	90.145	114.62	91.6509	92.7276	107.681
PA14_04790	35.6457	13.7911	13.8467	28.2984	30.6508	56.954	40.4946	50.3766	68.2048	48.3762	59.5047	37.7897	54.7936	51.0067
PA14_04810	110.178	128.06	67.8486	123.974	180.499	122.044	188.975	142.961	176.334	163.063	91.2081	131.612	144.149	208.075
PA14_04820	145.823	55.1642	128.774	39.0787	146.443	105.772	43.1942	66.0342	71.5319	85.8973	70.2351	94.981	80.9259	78.5341
PA14_04830	61.5699	1.97015	30.4626	26.9508	51.0846	22.3748	35.0953	36.0806	50.7377	43.1847	45.3602	48.6488	40.463	76.1052
PA14_04840	35.6457	72.8956	76.1566	48.5115	57.8959	75.2607	35.0953	78.9688	14.9718	57.3436	53.1641	61.2454	34.5621	58.2933
PA14_04850	9.72157	1.97015	4.154	8.08525	13.6226	4.06814	32.3956	17.6999	29.9436	46.7244	6.82841	17.8089	11.8017	7.28667
PA14_04860	32.4052	100.478	87.2339	41.7738	54.4903	75.2607	55.3426	57.8651	42.4201	50.5001	31.2156	64.7203	64.9093	69.6282
PA14_04870	51.8484	57.1344	131.543	84.8951	47.679	67.1244	74.24	100.073	126.428	101	135.593	115.686	91.8846	94.7267
PA14_04890	194.431	494.508	347.551	280.289	316.725	223.748	201.123	247.799	228.736	258.872	279.477	253.09	232.662	259.891
PA14_04900	333.774	90.6269	393.245	251.99	228.178	213.578	179.526	204.91	268.66	196.101	164.857	180.116	193.042	190.263
PA14_04910	181.469	116.239	149.544	119.931	153.254	152.555	157.929	137.515	133.083	158.108	216.558	128.717	148.364	88.2497
PA14_04920	42.1268	90.6269	157.852	83.5476	85.1411	67.1244	149.83	99.3917	143.896	90.853	162.906	64.4307	75.868	94.7267
PA14_04930	230.077	275.821	311.55	258.728	762.864	134.249	145.78	217.164	184.652	165.187	178.514	120.898	167.753	373.239
PA14_04940	19.4431	17.7314	47.0786	21.5607	54.4903	30.5111	43.1942	47.6536	26.6165	21.0024	23.8994	41.9885	28.6613	37.243
PA14_04950	45.3673	143.821	19.3853	211.564	81.7354	71.1925	86.3884	104.157	155.54	75.0422	66.3331	107.867	77.554	101.204
PA14_04960	55.0889	39.403	106.619	37.7312	88.5467	52.8859	89.088	65.3535	44.0836	55.4557	66.8209	78.9095	53.9506	80.1534
PA14_04970	12.9621	17.7314	8.30799	17.518	20.4339	20.3407	2.69964	17.0191	4.15883	16.2827	19.9975	12.8861	12.6447	12.9541
PA14_04980	38.8863	53.1941	26.3086	20.2131	37.4621	75.2607	47.2437	35.3998	24.953	59.9394	44.3847	40.6855	26.9753	32.3852
PA14_05000	119.899	116.239	80.3106	121.279	64.7072	89.4992	66.1411	69.4381	91.4943	75.2782	56.0905	61.6797	71.6532	93.9171
PA14_05010	68.051	96.5374	90.0032	30.9935	64.7072	140.351	109.335	81.0111	56.5601	93.9207	77.0635	86.5833	79.24	81.7726
PA14_05020	16.2026	53.1941	58.1559	75.4623	64.7072	36.6133	39.1447	53.7805	19.1306	57.3436	79.99	39.5272	35.4051	36.4333
PA14_05030	64.8104	45.3135	88.6186	25.6033	17.0282	81.3629	80.9891	49.6959	61.5507	69.8506	56.0905	64.7203	36.2481	50.197
PA14_05040	25.9242	0	130.159	48.5115	64.7072	52.8859	52.6429	74.8842	138.073	76.2221	91.2081	85.8593	80.0829	77.7245
PA14_05050	35.6457	1.97015	51.2326	22.9082	78.3298	79.3288	56.6924	29.2729	44.0836	33.2734	16.0955	26.2066	32.0332	46.1489
PA14_05060	55.0889	139.881	72.0026	39.0787	129.414	95.6014	64.7913	78.288	69.8684	55.9277	75.1125	55.0195	82.6119	65.58
PA14_05070	249.52	145.791	145.39	215.607	112.386	162.726	132.282	172.234	214.596	144.893	170.71	172.008	155.108	160.307
PA14_05080	139.342	135.94	63.6946	179.223	88.5467	95.6014	174.127	181.764	275.315	162.591	138.519	170.85	136.562	123.873
PA14_05110	226.837	45.3135	90.0032	207.521	252.018	115.942	101.236	124.58	63.2142	95.8086	136.568	89.6238	92.7276	80.963
PA14_05120	22.6837	7.8806	12.462	8.08525	34.0564	24.4089	5.39927	23.146	36.5977	22.4183	40.4827	24.4692	30.3472	17.8119
PA14_05130	116.659	31.5224	62.3099	41.7738	115.792	61.0222	101.236	67.3958	110.625	81.6497	60.4802	88.176	88.5127	98.7748
PA14_05150	136.102	31.5224	52.6173	132.059	126.009	52.8859	124.183	71.4804	77.3542	75.9861	54.1396	89.0447	82.6119	91.4882
PA14_05160	106.937	195.045	78.9259	74.1148	129.414	91.5332	66.1411	90.5418	84.8401	98.1684	146.323	83.2532	75.868	89.8689
PA14_05180	181.469	49.2538	69.2333	110.498	166.877	120.01	133.632	130.707	172.176	142.769	143.884	131.757	116.331	118.206
PA14_05190	226.837	112.299	217.392	281.636	279.263	219.68	248.367	243.714	189.643	241.645	305.815	258.157	217.488	184.596
PA14_05200	139.342	124.119	249.24	126.669	122.603	101.704	86.3884	127.303	126.428	162.355	92.1836	124.083	116.331	81.7726
PA14_05210	19.4431	0	103.85	74.1148	85.1411	85.431	58.0422	48.3343	135.578	62.2992	49.2621	58.2048	26.9753	47.7682
PA14_05220	145.823	177.314	137.082	115.889	108.981	223.748	140.381	148.407	170.512	138.993	82.4287	142.327	205.687	143.304
PA14_05230	84.2536	11.8209	52.6173	35.0361	153.254	81.3629	36.4451	59.9074	81.5131	63.2431	46.8234	64.4307	84.2978	76.9148
PA14_05250	187.95	94.5672	155.083	92.9804	166.877	128.147	76.9397	120.495	65.7095	95.8086	105.353	113.948	124.761	123.064
PA14_05260	243.039	96.5374	185.545	222.344	146.443	136.283	105.286	149.088	172.176	145.837	200.95	136.97	158.48	158.687
PA14_05270	12.9621	19.7015	33.232	35.0361	30.6508	58.9881	51.2931	34.0383	120.606	67.9627	39.0195	46.6218	60.6944	37.243
PA14_05280	84.2536	80.7762	44.3093	45.8164	81.7354	58.9881	37.7949	36.7613	21.6259	31.6215	41.946	22.5869	53.9506	39.6719
PA14_05290	194.431	29.5523	65.0793	91.6328	105.575	58.9881	98.5368	55.8228	56.5601	63.0071	75.6003	66.4577	57.3225	79.3437
PA14_05300	145.823	191.105	103.85	98.3705	115.792	209.509	209.222	119.134	95.6531	114.923	83.4042	137.259	122.232	148.972
PA14_05310	197.672	283.702	200.776	296.459	146.443	181.032	252.416	187.891	211.269	223.475	268.747	230.937	275.654	212.123
PA14_05320	119.899	78.806	168.929	159.01	320.13	209.509	144.431	158.618	94.8213	137.813	142.421	110.763	166.067	144.924
PA14_05330	55.0889	68.9553	96.9266	146.882	180.499	156.624	33.7455	85.7764	105.634	84.7174	133.642	76.8825	71.6532	97.9652
PA14_05340	90.7346	9.85075	19.3853	66.0295	112.386	181.032	24.2967	72.8419	121.438	52.3879	53.6518	54.2955	70.8102	62.3415
PA14_05360	476.357	478.747	401.553	401.567	463.167	299.009	444.09	373.059	377.622	373.323	353.126	329.827	350.679	322.233
PA14_05380	81.0131	118.209	81.6953	60.6394	149.848	89.4992	48.5935	76.9265	101.475	54.2758	63.4067	45.0291	42.1489	60.7222
PA14_05390	479.597	624.538	560.789	529.584	868.439	636.664	484.585	505.809	587.227	547.95	595.535	472.154	524.332	672.802
PA14_05400	68.051	41.3732	58.1559	59.2918	85.1411	69.1584	110.685	93.2649	91.4943	95.3366	78.5267	80.2126	93.5706	68.8185
PA14_05410	48.6078	11.8209	44.3093	1.34754	23.8395	50.8518	17.5476	13.6153	4.15883	19.3505	12.6813	11.8726	11.8017	12.1444
PA14_05420	97.2157	25.612	156.467	111.846	74.9242	85.431	109.335	144.322	81.5131	102.18	71.6983	90.6374	91.0417	76.9148
PA14_05430	29.1647	98.5075	55.3866	94.3279	51.0846	52.8859	17.5476	34.0383	23.2895	45.3085	34.6298	39.0928	42.9919	59.9126
PA14_05440	93.9751	210.806	112.158	118.584	37.4621	89.4992	143.081	110.965	128.092	93.4488	76.5758	103.089	96.9425	80.963
PA14_05450	38.8863	61.0747	48.4633	47.164	23.8395	67.1244	29.696	38.1229	36.5977	20.2944	32.1911	41.5542	19.3885	19.4311
PA14_05460	119.899	177.314	155.083	146.882	153.254	95.6014	205.172	202.187	159.699	203.18	222.899	187.356	151.736	187.834
PA14_05480	48.6078	74.8657	124.62	211.564	153.254	185.101	194.374	126.622	258.679	135.453	95.11	152.751	194.728	161.116
PA14_05500	48.6078	13.7911	8.30799	55.2492	68.1129	32.5451	26.9964	23.8268	23.2895	29.7337	35.6053	24.3244	40.463	25.9082
PA14_05510	171.748	57.1344	250.624	107.803	180.499	113.908	99.8866	114.369	130.587	80.4698	95.5978	103.379	125.604	148.162
PA14_05520	61.5699	23.6418	146.775	26.9508	98.7637	91.5332	114.735	96.6687	79.8495	83.5375	93.6468	71.5253	98.6285	136.018
PA14_05530	272.204	116.239	285.241	215.607	374.621	124.078	172.777	200.826	221.25	147.961	149.737	187.066	159.323	191.882
PA14_05540	346.736	648.18	576.021	432.561	561.931	494.279	398.197	442.497	435.014	392.674	438.969	420.465	360.795	471.205
PA14_05550	369.42	269.911	164.775	243.905	415.488	219.68	174.127	151.811	104.803	132.858	183.392	133.639	135.719	237.222
PA14_05560	97.2157	147.761	279.702	199.436	190.716	117.976	136.332	142.961	154.708	157.872	96.5733	139.431	142.463	150.591
PA14_05580	29.1647	173.373	106.619	140.144	112.386	95.6014	66.1411	82.3726	148.054	98.1684	123.887	90.6374	85.1408	93.1074
PA14_05590	12.9621	53.1941	76.1566	17.518	64.7072	83.3969	49.9433	59.9074	77.3542	48.3762	54.1396	53.5716	91.8846	60.7222
PA14_05600	58.3294	27.5821	137.082	33.6885	190.716	73.2266	130.932	115.73	93.1578	102.416	76.088	108.157	68.2812	103.633
PA14_05620	398.584	618.627	317.088	534.974	647.072	313.247	376.599	331.533	394.257	328.015	431.653	319.837	259.637	460.679
PA14_05630	32.4052	0	8.30799	29.6459	40.8677	8.13629	35.0953	35.3998	30.7753	28.3178	61.9435	31.8534	53.1076	27.5274
PA14_05640	110.178	66.9851	101.081	134.754	115.792	67.1244	171.427	134.792	100.644	155.276	146.811	138.707	144.992	90.6785
PA14_05650	142.583	124.119	113.543	113.193	71.5185	109.84	58.0422	113.688	103.139	141.825	76.088	106.564	132.348	122.254
PA14_05660	252.761	122.149	74.7719	95.6755	156.66	99.6695	179.526	148.407	231.231	157.164	149.25	170.705	128.133	167.593
PA14_05690	142.583	27.5821	138.467	113.193	81.7354	221.714	110.685	104.157	125.597	126.722	166.321	105.84	113.802	118.206
PA14_05700	51.8484	33.4926	47.0786	20.2131	23.8395	32.5451	41.8444	74.2034	69.8684	65.8389	43.8969	65.589	101.157	73.6763
PA14_05740	178.229	141.851	84.4646	239.862	51.0846	58.9881	132.282	123.899	126.428	147.017	143.397	112.356	137.405	98.7748
PA14_05750	97.2157	191.105	156.467	203.479	88.5467	111.874	155.229	147.726	122.27	155.04	181.928	142.037	211.588	129.541
PA14_05770	103.697	122.149	153.698	128.016	85.1411	101.704	79.6393	104.157	133.914	125.778	155.103	147.249	105.372	95.5363
PA14_05775	84.2536	65.015	29.078	49.859	23.8395	54.9199	64.7913	58.5458	37.4295	60.1753	62.4312	69.3535	79.24	58.2933
PA14_05790	272.204	206.866	275.548	280.289	108.981	213.578	313.158	237.587	283.632	238.578	245.823	257.288	252.05	188.644
PA14_05810	123.14	49.2538	88.6186	78.1574	54.4903	172.896	152.53	106.199	62.3825	114.451	150.713	129.73	150.893	130.35
PA14_05820	93.9751	39.403	105.235	107.803	126.009	101.704	79.6393	61.9496	31.6071	101	30.2401	59.6527	71.6532	89.0593
PA14_05840	320.812	604.836	155.083	196.741	633.45	276.634	202.473	320.64	207.942	267.131	238.994	242.81	237.72	362.714
PA14_05850	58.3294	88.6568	142.621	53.9017	126.009	95.6014	109.335	69.4381	52.4013	94.1567	50.7253	86.8729	94.4136	123.064
PA14_05860	294.888	293.552	184.16	153.62	439.328	166.794	199.773	208.314	316.903	146.781	205.34	197.781	151.736	258.272
PA14_05870	181.469	80.7762	56.7713	233.125	126.009	176.964	188.975	202.187	137.241	176.278	221.923	204.586	242.778	200.788
PA14_05880	29.1647	51.2239	126.005	86.2427	108.981	34.5792	53.9927	62.6304	110.625	55.4557	57.5538	33.8804	61.5374	42.9104
PA14_05890	74.532	47.2836	30.4626	20.2131	27.2451	16.2726	76.9397	42.8882	34.9342	35.1613	44.8724	33.1565	50.5787	34.0045
PA14_05910	77.7725	63.0448	37.386	12.1279	81.7354	156.624	31.0458	53.7805	103.139	53.0959	58.0415	39.9615	40.463	56.6741
PA14_05920	123.14	329.015	206.315	204.826	173.688	178.998	167.378	188.572	177.998	180.054	198.999	172.877	178.711	206.456
PA14_05950	129.621	82.7463	152.313	175.18	143.037	191.203	136.332	149.768	164.69	173.919	200.463	160.136	153.422	214.552
PA14_05960	388.863	338.866	587.098	269.508	408.677	246.123	372.55	263.456	233.726	211.204	307.279	260.039	224.232	204.027
PA14_05970	16.2026	41.3732	30.4626	43.1213	23.8395	30.5111	20.2473	34.719	82.3448	25.25	28.2891	28.668	28.6613	39.6719
PA14_05990	243.039	80.7762	134.313	98.3705	122.603	138.317	140.381	111.646	83.1766	124.834	107.791	139.431	122.232	103.633
PA14_06000	262.482	360.538	282.472	393.482	786.704	333.588	232.169	304.302	410.892	275.155	270.21	254.103	237.72	350.57
PA14_06010	42.1268	27.5821	54.0019	90.2853	129.414	122.044	45.8938	87.138	73.1954	60.8833	77.0635	40.975	53.1076	131.97
PA14_06030	139.342	120.179	72.0026	177.875	119.198	170.862	79.6393	115.049	77.3542	137.813	122.911	115.251	90.1987	97.1556
PA14_06040	38.8863	43.3433	52.6173	87.5902	64.7072	99.6695	95.8371	66.0342	45.7471	60.8833	92.1836	79.1991	75.868	63.1511
PA14_06060	58.3294	17.7314	13.8467	80.8525	27.2451	38.6474	20.2473	36.7613	42.4201	30.9136	22.4362	39.3824	51.4217	60.7222
PA14_06070	116.659	23.6418	137.082	71.4197	91.9524	48.8177	124.183	95.3071	148.054	132.858	118.522	89.479	121.389	64.7704
PA14_06080	81.0131	49.2538	116.312	83.5476	85.1411	150.521	98.5368	119.815	80.6813	119.407	112.669	124.952	124.761	114.158
PA14_06090	81.0131	189.134	59.5406	43.1213	51.0846	99.6695	113.385	89.1803	70.7001	60.1753	46.3357	110.184	92.7276	44.5296
PA14_06120	29.1647	9.85075	1.38467	14.823	20.4339	18.3066	14.848	39.4844	90.6625	45.7805	23.8994	27.2202	43.8349	26.7178
PA14_06130	12.9621	0	27.6933	47.164	71.5185	52.8859	33.7455	47.6536	81.5131	43.6566	20.973	39.3824	37.091	53.4356
PA14_06150	97.2157	167.463	41.54	149.577	81.7354	30.5111	32.3956	76.9265	118.943	96.7525	32.6788	59.2183	83.4548	64.7704
PA14_06160	337.014	216.717	538.635	363.836	248.612	357.997	350.953	339.702	326.052	334.15	284.355	394.692	361.638	340.045
PA14_06170	25.9242	74.8657	23.5393	14.823	44.2734	34.5792	32.3956	29.9537	49.0742	20.7664	22.4362	33.4461	41.3059	44.5296
PA14_06180	51.8484	139.881	185.545	60.6394	160.065	75.2607	52.6429	76.2457	46.5789	87.3132	77.0635	68.6296	97.7855	98.7748
PA14_06190	38.8863	90.6269	56.7713	32.341	68.1129	40.6814	72.8902	51.0574	60.7189	56.1636	36.5808	53.7164	64.9093	42.9104
PA14_06200	35.6457	13.7911	42.9246	4.04262	30.6508	8.13629	33.7455	25.1883	39.093	33.0374	29.2646	31.5638	30.3472	12.9541
PA14_06210	129.621	173.373	36.0013	18.8656	61.3016	42.7155	53.9927	42.8882	71.5319	53.5678	27.3136	46.477	26.9753	53.4356
PA14_06230	165.267	462.985	105.235	187.308	71.5185	77.2947	167.378	125.942	130.587	166.367	148.274	156.806	166.067	97.9652
PA14_06240	132.861	106.388	72.0026	59.2918	91.9524	44.7496	60.7418	96.6687	71.5319	64.895	45.8479	89.479	94.4136	76.1052
PA14_06250	55.0889	70.9254	149.544	68.7246	95.358	54.9199	47.2437	64.6727	55.7283	46.4884	44.3847	54.8747	47.2068	39.6719
PA14_06260	32.4052	33.4926	72.0026	32.341	68.1129	12.2044	52.6429	40.8459	37.4295	20.7664	16.0955	42.4229	46.3638	49.3874
PA14_06270	25.9242	3.9403	2.76933	59.2918	47.679	14.2385	47.2437	53.7805	93.9896	54.7478	69.7474	45.8978	48.8927	34.0045
PA14_06280	32.4052	63.0448	56.7713	52.5541	54.4903	38.6474	35.0953	55.8228	42.4201	54.2758	45.8479	40.5407	48.0498	62.3415
PA14_06290	447.192	419.642	306.011	455.469	820.76	398.678	330.706	411.182	498.228	360.344	429.214	367.327	336.348	506.019
PA14_06300	272.204	53.1941	66.4639	44.4689	68.1129	58.9881	137.682	90.5418	69.0366	67.7267	60.4802	107.722	64.0663	78.5341
PA14_06310	35.6457	47.2836	85.8493	76.8099	74.9242	20.3407	51.2931	53.7805	33.2706	45.3085	30.2401	33.0117	36.2481	32.3852
PA14_06320	9.72157	49.2538	49.848	51.2066	47.679	46.7836	91.7877	71.4804	88.999	50.0281	34.1421	68.4848	39.62	74.4859
PA14_06330	93.9751	53.1941	78.9259	24.2557	40.8677	26.4429	53.9927	40.8459	55.7283	62.2992	40.4827	33.0117	58.1655	40.4815
PA14_06340	55.0889	98.5075	49.848	87.5902	71.5185	75.2607	80.9891	66.0342	34.1024	75.7501	87.7939	66.4577	37.934	51.0067
PA14_06350	0	0	23.5393	20.2131	17.0282	4.06814	10.7985	12.2538	0.831766	10.1472	0	7.81856	5.05787	16.1926
PA14_06360	19.4431	1.97015	15.2313	8.08525	47.679	12.2044	32.3956	25.8691	21.6259	23.5982	11.2181	21.5734	36.2481	25.9082
PA14_06390	116.659	70.9254	23.5393	30.9935	34.0564	107.806	45.8938	60.5881	44.9154	71.0305	60.4802	97.8768	81.7689	40.4815
PA14_06400	132.861	139.881	88.6186	133.407	129.414	117.976	107.985	122.538	142.232	134.274	162.419	151.448	126.447	171.642
PA14_06420	25.9242	29.5523	36.0013	4.04262	27.2451	10.1704	33.7455	33.3575	48.2424	27.8458	15.1201	25.3379	37.091	52.6259
PA14_06430	55.0889	0	1.38467	55.2492	27.2451	28.477	51.2931	35.3998	10.813	36.1052	29.7524	30.8399	29.5042	22.6696
PA14_06450	42.1268	88.6568	47.0786	71.4197	54.4903	40.6814	20.2473	71.4804	20.7942	43.4206	40.9705	63.2724	49.7357	37.243
PA14_06460	38.8863	74.8657	56.7713	25.6033	30.6508	63.0562	55.3426	27.9114	24.1212	45.3085	37.0685	47.4905	66.5953	40.4815
PA14_06480	16.2026	57.1344	29.078	13.4754	44.2734	24.4089	33.7455	44.2497	76.5225	59.7034	45.3602	35.9074	42.1489	46.9585
PA14_06500	191.191	185.194	257.548	128.016	245.206	148.487	134.982	210.356	243.707	178.638	123.399	194.016	185.455	183.786
PA14_06510	35.6457	145.791	87.2339	72.7672	78.3298	63.0562	29.696	91.9033	143.064	73.8623	69.7474	81.6605	88.5127	89.0593
PA14_06530	3.24052	5.91045	6.92333	28.2984	20.4339	6.10222	9.44873	12.2538	0.831766	8.25936	6.34067	9.84559	12.6447	8.90593
PA14_06540	42.1268	51.2239	120.466	39.0787	68.1129	46.7836	29.696	38.1229	49.906	41.7688	56.0905	35.1835	30.3472	39.6719
PA14_06570	38.8863	43.3433	23.5393	41.7738	34.0564	46.7836	55.3426	31.3152	29.1118	53.8038	36.093	38.0793	24.4464	24.2889
PA14_06580	64.8104	41.3732	113.543	107.803	102.169	77.2947	53.9927	55.8228	78.186	67.2548	53.6518	47.2009	53.1076	44.5296
PA14_06600	453.673	254.149	321.242	437.951	527.875	394.61	301.01	351.956	467.453	331.79	457.504	290.155	303.472	418.579
PA14_06620	174.988	94.5672	83.0799	161.705	64.7072	85.431	40.4946	85.7764	66.5413	140.173	118.522	95.2706	91.0417	78.5341
PA14_06640	184.71	256.12	238.162	146.882	217.961	290.872	171.427	245.076	316.071	228.666	209.242	246.574	233.505	240.46
PA14_06650	301.369	537.851	299.088	494.548	469.979	386.474	134.982	233.503	220.418	208.608	130.715	187.79	251.208	225.887
PA14_06660	48.6078	63.0448	114.927	63.3345	364.404	215.612	29.696	62.6304	189.643	53.8038	87.3061	43.8708	57.3225	72.0571
PA14_06670	106.937	147.761	65.0793	103.761	463.167	126.112	83.6888	102.796	168.849	81.6497	103.889	58.3496	77.554	111.729
PA14_06680	42.1268	149.731	31.8473	126.669	194.122	36.6133	87.7382	66.715	93.9896	25.722	34.1421	40.6855	37.934	74.4859
PA14_06690	16.2026	15.7612	18.0006	41.7738	241.801	54.9199	53.9927	48.3343	64.046	38.465	37.5563	39.3824	72.4961	45.3393
PA14_06700	35.6457	59.1045	8.30799	67.3771	194.122	75.2607	56.6924	49.6959	74.8589	40.5889	49.7499	34.8939	47.2068	81.7726
PA14_06710	38.8863	55.1642	40.1553	49.859	337.159	79.3288	40.4946	43.569	91.4943	58.7594	38.5318	30.5503	54.7936	89.8689
PA14_06720	213.874	275.821	119.081	156.315	800.326	262.395	139.031	156.576	285.296	91.7969	131.691	121.188	139.934	231.554
PA14_06730	81.0131	151.702	49.848	110.498	640.261	136.283	103.936	83.0534	179.661	29.9697	34.6298	44.0156	37.934	148.162
PA14_06740	90.7346	135.94	44.3093	140.144	718.591	207.475	58.0422	70.7996	214.596	36.5772	48.2866	39.0928	65.7523	125.493
PA14_06750	1542.49	1972.12	1507.9	1296.33	7543.5	1857.11	772.096	905.418	1829.05	545.826	937.443	454.49	633.92	1607.92
PA14_06770	285.166	269.911	196.622	421.781	1178.35	217.646	186.275	153.172	354.332	127.666	165.833	94.8362	156.794	219.41
PA14_06790	19.4431	94.5672	94.1572	75.4623	401.866	54.9199	53.9927	61.2689	141.4	54.9837	23.8994	46.0426	55.6366	63.9608
PA14_06800	51.8484	31.5224	33.232	51.2066	129.414	81.3629	21.5971	44.2497	89.8307	27.3739	31.2156	22.7317	31.1902	75.2956
PA14_06810	372.66	821.553	501.249	517.456	2271.56	703.789	305.059	290.006	354.332	188.077	221.923	142.327	293.356	552.168
PA14_06830	722.636	1538.69	890.34	1119.81	6055.23	986.525	769.397	625.623	1372.41	373.087	495.06	325.049	429.076	874.4
PA14_06840	1017.52	776.239	976.189	762.709	4188.94	996.695	483.235	498.32	1118.73	235.746	435.555	201.4	422.332	895.451
PA14_06860	38.8863	3.9403	37.386	32.341	122.603	44.7496	13.4982	24.5076	30.7753	16.7547	21.9485	9.99038	39.62	71.2474
PA14_06870	51.8484	11.8209	41.54	97.023	126.009	48.8177	98.5368	81.6918	121.438	78.8179	155.103	104.103	105.372	80.963
PA14_06875	7401.35	13170.5	17093.7	12021.4	15373.1	8799.39	5329.08	1351.32	835.093	705.113	313.131	706.421	1098.4	5726.51
PA14_06880	77.7725	185.194	114.927	78.1574	88.5467	152.555	151.18	113.688	85.6719	123.89	75.1125	129.441	119.703	93.1074
PA14_06890	168.507	25.612	101.081	121.279	166.877	73.2266	140.381	121.857	153.045	129.318	84.3797	143.775	171.125	134.399
PA14_06900	0	27.5821	1.38467	24.2557	13.6226	2.03407	10.7985	12.9345	25.7847	9.43927	0.975487	16.3611	12.6447	29.9563
PA14_06920	16.2026	92.5971	30.4626	33.6885	95.358	10.1704	36.4451	41.5267	37.4295	34.2173	36.093	30.1159	19.3885	33.1948
PA14_06930	16.2026	13.7911	83.0799	14.823	74.9242	46.7836	59.392	53.7805	62.3825	75.0422	64.8699	49.5175	61.5374	44.5296
PA14_06940	103.697	33.4926	59.5406	159.01	91.9524	32.5451	90.4379	65.3535	78.186	53.5678	87.3061	74.2763	64.9093	75.2956
PA14_06950	152.305	153.672	142.621	206.174	81.7354	67.1244	161.978	145.003	87.3354	168.491	96.5733	156.661	120.546	138.447
PA14_06960	61.5699	43.3433	56.7713	55.2492	91.9524	83.3969	40.4946	78.9688	89.8307	71.2665	56.5783	73.4076	112.116	107.681
PA14_06970	22.6837	27.5821	23.5393	32.341	37.4621	30.5111	32.3956	25.1883	29.1118	22.8902	38.044	27.2202	25.2893	14.5733
PA14_06980	58.3294	100.478	141.236	57.9443	64.7072	128.147	51.2931	77.6072	48.2424	52.3879	75.1125	67.4713	60.6944	66.3896
PA14_06990	22.6837	31.5224	106.619	56.5967	54.4903	81.3629	63.4415	67.3958	56.5601	52.6239	75.1125	57.6257	69.9672	48.5778
PA14_07000	12.9621	0	40.1553	55.2492	37.4621	0	18.8975	33.3575	23.2895	43.8926	41.4582	37.2105	28.6613	41.2911
PA14_07010	90.7346	76.8359	5.53866	94.3279	68.1129	61.0222	87.7382	68.7573	26.6165	79.5258	85.3552	78.1856	69.1242	89.0593
PA14_07020	6.48104	23.6418	19.3853	44.4689	6.81129	79.3288	53.9927	31.996	23.2895	37.7571	16.0955	52.7029	50.5787	38.8622
PA14_07030	22.6837	45.3135	18.0006	21.5607	27.2451	42.7155	29.696	53.7805	38.2612	54.0398	33.1666	38.5136	62.3804	38.8622
PA14_07040	58.3294	51.2239	120.466	242.557	81.7354	61.0222	118.784	89.861	97.3166	80.7057	87.3061	75.0002	86.8268	52.6259
PA14_07050	64.8104	55.1642	126.005	30.9935	95.358	42.7155	52.6429	82.3726	88.999	98.8763	55.115	56.9017	63.2234	61.5319
PA14_07060	123.14	171.403	42.9246	128.016	108.981	56.954	85.0386	76.9265	55.7283	80.9417	72.6738	80.5022	104.529	68.0089
PA14_07070	61.5699	31.5224	27.6933	68.7246	102.169	111.874	55.3426	66.715	69.0366	46.2524	66.8209	55.1643	60.6944	87.44
PA14_07090	58.3294	155.642	90.0032	71.4197	126.009	67.1244	163.328	113.007	67.3731	73.6263	104.377	93.8227	119.703	67.1993
PA14_07110	74.532	104.418	178.622	121.279	132.82	44.7496	167.378	110.965	71.5319	98.1684	143.884	88.0312	109.587	75.2956
PA14_07130	340.255	242.329	267.24	284.331	194.122	207.475	275.363	215.122	291.118	233.622	169.735	224.132	214.116	229.935
PA14_07140	22.6837	31.5224	51.2326	60.6394	51.0846	40.6814	17.5476	37.4421	41.5883	26.6659	21.9485	29.9711	32.8762	35.6237
PA14_07150	246.28	100.478	167.545	97.023	129.414	160.692	113.385	146.365	169.68	137.341	187.781	184.17	143.306	140.876
PA14_07170	119.899	55.1642	83.0799	78.1574	51.0846	75.2607	78.2895	78.9688	64.046	63.951	93.6468	70.5118	59.8515	58.2933
PA14_07190	68.051	53.1941	83.0799	78.1574	91.9524	44.7496	60.7418	48.3343	79.8495	66.7828	88.7694	56.7569	68.2812	49.3874
PA14_07200	0	1.97015	20.77	4.04262	20.4339	6.10222	13.4982	11.573	14.9718	5.66356	7.31616	8.39771	8.42978	15.383
PA14_07210	158.786	63.0448	85.8493	72.7672	88.5467	38.6474	87.7382	74.8842	26.6165	74.8062	127.789	64.1411	46.3638	77.7245
PA14_07230	210.634	78.806	170.314	150.925	316.725	156.624	215.971	185.849	217.923	216.395	147.299	163.9	164.381	183.786
PA14_07240	25.9242	7.8806	13.8467	48.5115	23.8395	4.06814	47.2437	25.1883	24.953	18.4066	36.093	17.9537	16.8596	9.71556
PA14_07250	106.937	23.6418	178.622	121.279	112.386	124.078	70.1906	120.495	43.2518	101.944	115.108	116.41	102	80.963
PA14_07260	38.8863	110.328	76.1566	6.73771	57.8959	58.9881	56.6924	46.9728	108.13	56.8716	59.9925	57.3361	75.0251	59.103
PA14_07280	77.7725	47.2836	145.39	99.7181	54.4903	120.01	163.328	91.2226	96.4849	72.4464	94.1345	92.0852	101.157	92.2978
PA14_07290	168.507	72.8956	141.236	177.875	112.386	148.487	252.416	183.807	128.924	170.851	181.441	210.232	139.934	117.396
PA14_07300	307.85	165.493	294.934	319.367	214.556	400.712	386.048	319.279	394.257	360.816	421.898	425.677	392.828	280.132
PA14_07310	38.8863	68.9553	123.235	123.974	98.7637	56.954	36.4451	52.4189	34.1024	44.1286	98.5242	61.1006	53.9506	68.0089
PA14_07330	136.102	283.702	198.007	171.138	57.8959	189.169	161.978	153.172	146.391	116.103	196.073	144.933	166.067	117.396
PA14_07340	90.7346	31.5224	96.9266	67.3771	47.679	52.8859	28.3462	52.4189	32.4389	46.0164	36.5808	66.7473	56.4795	42.1008
PA14_07355	106.937	43.3433	70.6179	55.2492	57.8959	65.0903	37.7949	57.1843	76.5225	50.972	57.066	51.5446	51.4217	31.5756
PA14_07360	87.4941	1.97015	2.76933	26.9508	47.679	14.2385	22.9469	22.4653	25.7847	21.0024	6.82841	22.8765	18.5455	46.1489
PA14_07370	6.48104	5.91045	45.694	12.1279	17.0282	16.2726	45.8938	37.4421	35.7659	38.229	75.6003	31.8534	35.4051	6.47704
PA14_07380	22.6837	23.6418	1.38467	33.6885	57.8959	61.0222	40.4946	21.1037	37.4295	20.5304	27.3136	26.2066	46.3638	49.3874
PA14_07400	29.1647	19.7015	33.232	9.43279	37.4621	32.5451	35.0953	41.5267	25.7847	41.0608	30.2401	35.4731	28.6613	20.2407
PA14_07410	3.24052	9.85075	11.0773	2.69508	40.8677	8.13629	10.7985	17.0191	52.4013	11.7991	22.924	14.9132	26.1323	18.6215
PA14_07420	9.72157	183.224	98.3112	20.2131	37.4621	34.5792	62.0917	35.3998	48.2424	45.0725	33.6543	59.3631	51.4217	40.4815
PA14_07430	204.153	285.672	253.394	301.849	204.339	250.191	205.172	221.93	281.969	194.213	171.686	214.286	197.257	221.029
PA14_07440	184.71	41.3732	47.0786	75.4623	122.603	162.726	95.8371	98.711	161.363	86.6053	69.2596	110.763	94.4136	86.6304
PA14_07450	168.507	252.179	218.777	322.062	139.631	323.417	283.462	267.541	175.503	245.657	230.215	281.902	222.546	204.027
PA14_07460	38.8863	1.97015	37.386	26.9508	64.7072	83.3969	40.4946	36.7613	23.2895	35.8692	12.1936	24.3244	27.8183	26.7178
PA14_07470	6.48104	1.97015	11.0773	8.08525	34.0564	12.2044	17.5476	17.6999	20.7942	14.6309	3.90195	11.2935	21.0745	23.4793
PA14_07480	499.04	374.329	551.097	551.145	595.988	573.608	723.503	688.254	622.161	479.279	691.133	626.498	547.936	535.975
PA14_07500	560.61	445.254	670.178	559.23	360.998	457.666	408.995	420.713	524.844	461.108	400.438	538.901	510.002	416.959
PA14_07520	580.053	673.792	504.018	679.161	715.185	675.312	523.73	476.536	536.489	449.545	597.974	471.72	449.307	533.546
PA14_07530	324.052	462.985	436.17	247.948	306.508	368.167	408.995	358.083	355.996	338.634	337.031	360.522	328.762	426.675
PA14_07550	68.051	27.5821	30.4626	25.6033	27.2451	52.8859	36.4451	55.142	54.0648	34.9253	37.5563	39.8167	35.4051	78.5341
PA14_07560	35.6457	74.8657	30.4626	24.2557	78.3298	46.7836	9.44873	26.5498	56.5601	8.25936	32.1911	14.6236	13.4877	25.9082
PA14_07570	207.393	252.179	127.389	175.18	170.282	75.2607	99.8866	136.153	145.559	128.846	193.147	118.581	110.43	93.1074
PA14_07580	42.1268	27.5821	20.77	94.3279	57.8959	24.4089	48.5935	34.719	39.9248	31.1496	74.137	32.2877	38.777	45.3393
PA14_07590	3.24052	37.4329	51.2326	5.39017	23.8395	101.704	14.848	23.8268	19.9624	13.9229	43.8969	16.3611	21.9174	53.4356
PA14_07600	6.48104	13.7911	2.76933	17.518	20.4339	24.4089	51.2931	14.9768	10.813	18.6426	25.8504	12.8861	19.3885	21.86
PA14_07620	77.7725	206.866	90.0032	106.456	115.792	193.237	91.7877	111.646	108.13	133.802	109.255	136.535	86.8268	115.777
PA14_07630	19.4431	102.448	95.5419	97.023	129.414	103.738	74.24	78.288	107.298	115.159	105.353	80.3574	84.2978	58.2933
PA14_07650	375.901	622.568	573.251	437.951	555.12	583.779	514.281	370.336	545.639	362.232	439.457	458.11	422.332	389.432
PA14_07660	330.533	459.045	432.016	340.928	698.157	400.712	283.462	349.913	373.463	332.026	353.126	363.708	355.737	381.336
PA14_07680	793.928	1156.48	834.953	920.371	1770.93	931.605	646.563	752.926	1028.06	618.98	719.91	586.537	604.415	897.07
PA14_07690	19.4431	13.7911	19.3853	68.7246	47.679	58.9881	70.1906	39.4844	79.8495	54.2758	58.0415	68.6296	86.8268	44.5296
PA14_07700	119.899	70.9254	103.85	119.931	160.065	146.453	98.5368	103.476	124.765	100.292	82.9164	116.989	83.4548	106.871
PA14_07710	32.4052	5.91045	34.6166	88.9377	64.7072	32.5451	26.9964	43.569	71.5319	31.6215	36.5808	44.3052	44.6778	80.963
PA14_07730	51.8484	206.866	101.081	246.6	119.198	130.181	116.084	132.068	99.8119	161.883	244.36	152.172	146.678	119.825
PA14_07740	64.8104	25.612	76.1566	78.1574	85.1411	103.738	132.282	72.8419	142.232	75.2782	45.3602	79.4887	72.4961	85.0111
PA14_07760	210.634	157.612	209.084	141.492	309.914	290.872	267.264	223.972	192.97	224.419	239.97	215.01	230.976	225.887
PA14_07770	418.027	455.105	555.251	409.653	565.337	606.153	789.644	483.343	487.415	500.989	454.577	505.31	539.506	516.544
PA14_07780	97.2157	82.7463	66.4639	60.6394	64.7072	48.8177	76.9397	71.4804	78.186	61.5912	86.8184	62.9828	99.4714	75.2956
PA14_07790	74.532	13.7911	29.078	113.193	47.679	10.1704	51.2931	59.2266	64.8778	59.2314	59.017	46.3322	83.4548	52.6259
PA14_07800	71.2915	33.4926	47.0786	66.0295	132.82	42.7155	78.2895	57.1843	128.092	70.3225	73.6493	55.1643	82.6119	55.0548
PA14_07810	113.418	70.9254	81.6953	36.3836	105.575	205.441	136.332	120.495	110.625	108.552	101.451	134.363	85.9838	97.1556
PA14_07820	236.558	212.776	321.242	230.43	299.697	453.598	292.911	244.395	395.089	268.783	145.835	362.984	327.076	288.228
PA14_07840	19.4431	33.4926	81.6953	57.9443	98.7637	69.1584	59.392	43.569	103.139	34.9253	43.8969	60.5214	36.2481	42.9104
PA14_07850	68.051	135.94	42.9246	121.279	105.575	105.772	86.3884	82.3726	133.083	86.1333	91.2081	80.647	93.5706	115.777
PA14_07860	45.3673	116.239	157.852	165.748	115.792	225.782	206.522	169.511	166.353	173.211	141.446	146.091	168.596	130.35
PA14_07870	84.2536	108.358	127.389	115.889	146.443	75.2607	188.975	127.984	46.5789	139.701	107.791	114.093	112.116	101.204
PA14_07890	116.659	325.075	175.853	251.99	102.169	97.6354	151.18	134.111	138.073	120.351	138.031	132.047	121.389	127.112
PA14_07900	97.2157	17.7314	47.0786	95.6755	17.0282	91.5332	130.932	87.8187	41.5883	92.2688	63.8944	115.107	104.529	75.2956
PA14_07910	155.545	279.761	270.01	210.216	132.82	128.147	264.564	183.126	229.567	149.14	152.664	168.244	143.306	131.16
PA14_07930	64.8104	139.881	78.9259	90.2853	170.282	219.68	118.784	117.092	133.083	115.867	115.595	125.676	104.529	144.924
PA14_07940	191.191	214.746	77.5413	223.692	177.093	91.5332	147.13	133.43	183.82	88.9651	158.029	111.487	155.108	93.9171
PA14_07950	87.4941	126.09	250.624	111.846	323.536	97.6354	32.3956	208.995	298.604	102.652	186.806	111.921	153.422	419.388
PA14_07960	97.2157	242.329	297.703	261.423	194.122	319.349	182.226	228.737	225.409	178.402	228.752	198.36	204.844	274.465
PA14_07970	97.2157	70.9254	77.5413	39.0787	330.347	14.2385	48.5935	109.603	284.464	88.2572	86.3306	38.0793	93.5706	219.41
PA14_07980	68.051	100.478	52.6173	98.3705	292.885	61.0222	87.7382	105.519	211.269	82.3576	107.791	71.5253	79.24	153.83
PA14_07990	87.4941	94.5672	146.775	161.705	1031.91	85.431	55.3426	204.91	765.225	134.746	166.321	77.1721	136.562	532.736
PA14_08000	45.3673	17.7314	30.4626	94.3279	824.166	89.4992	41.8444	132.068	395.921	63.0071	161.931	54.006	40.463	279.322
PA14_08010	259.242	275.821	105.235	128.016	1028.5	69.1584	63.4415	270.945	538.984	140.409	207.779	90.0582	145.835	532.736
PA14_08020	243.039	171.403	91.3879	140.144	1025.1	89.4992	49.9433	200.826	760.234	106.192	99.4997	77.1721	139.091	455.012
PA14_08030	246.28	106.388	178.622	320.715	1655.14	164.76	167.378	351.956	923.26	175.806	381.903	147.539	197.257	553.787
PA14_08040	181.469	159.582	163.391	123.974	813.949	28.477	63.4415	142.28	616.339	101.472	145.348	51.9789	61.5374	201.598
PA14_08050	1117.98	1136.78	721.411	754.623	4212.78	829.901	762.648	1116.46	2335.6	745.702	1027.19	699.616	851.408	1986.83
PA14_08060	463.395	427.523	540.019	342.276	1478.05	337.656	319.907	466.324	1017.25	329.194	446.773	355.02	403.787	780.483
PA14_08070	884.663	488.597	798.952	718.24	6113.13	506.484	360.402	1247.16	3812.82	579.099	879.89	412.067	705.573	2752.74
PA14_08090	288.406	277.791	373.86	281.636	1903.75	122.044	133.632	373.74	1217.71	169.435	329.715	115.975	204.001	808.82
PA14_08100	119.899	122.149	55.3866	72.7672	817.354	52.8859	48.5935	211.718	627.152	101.944	161.443	64.2859	99.4714	414.53
PA14_08110	327.293	112.299	84.4646	79.505	933.146	54.9199	51.2931	251.202	771.047	138.049	140.958	79.3439	123.075	485.778
PA14_08120	1331.85	1122.99	657.716	799.092	7938.55	683.448	634.415	1256.69	5117.03	707.001	1079.38	461.005	719.06	2733.31
PA14_08130	440.711	59.1045	300.472	203.479	2448.66	270.532	156.579	511.936	1636.92	219.935	346.786	158.977	257.951	1176.39
PA14_08140	194.431	277.791	38.7706	132.059	1014.88	75.2607	36.4451	134.792	361.818	66.0749	79.0145	78.6199	99.4714	301.182
PA14_08150	482.838	441.314	492.941	277.594	2724.51	256.293	255.116	501.043	1723.42	275.391	302.401	251.063	294.199	986.939
PA14_08160	272.204	53.1941	170.314	121.279	858.222	117.976	101.236	175.637	506.546	69.8506	174.125	73.9867	141.62	308.469
PA14_08180	81.0131	39.403	92.7726	36.3836	466.573	61.0222	22.9469	127.303	167.185	50.0281	81.9409	45.8978	66.5953	204.027
PA14_08190	77.7725	1.97015	42.9246	5.39017	337.159	32.5451	12.1484	45.6113	162.194	38.937	41.946	18.0985	35.4051	134.399
PA14_08200	317.571	285.672	232.624	261.423	1866.29	183.066	145.78	352.636	704.506	179.11	165.833	173.746	240.249	614.509
PA14_08210	466.635	415.702	321.242	490.505	2322.65	268.497	311.808	538.485	1327.5	257.928	356.541	338.08	450.993	837.967
PA14_08220	324.052	171.403	254.778	231.777	1777.75	136.283	183.575	341.063	1139.52	190.201	293.134	117.423	200.629	752.956
PA14_08230	93.9751	17.7314	31.8473	110.498	858.222	56.954	53.9927	152.491	602.199	71.7384	154.127	42.8573	55.6366	312.517
PA14_08240	949.473	488.597	364.167	629.302	4549.94	514.62	404.946	989.152	2808.04	445.769	698.937	384.702	569.853	1727.75
PA14_08250	64.8104	114.269	90.0032	111.846	698.157	34.5792	68.8408	117.092	415.883	104.54	108.767	52.1237	89.3557	280.942
PA14_08260	278.685	273.851	164.775	161.705	1413.34	172.896	107.985	353.998	1128.71	152.68	202.414	142.037	164.381	729.476
PA14_08270	349.976	177.314	249.24	304.544	2227.29	128.147	184.925	386.675	1393.21	229.61	283.379	155.647	203.158	996.654
PA14_08280	615.699	65.015	174.468	339.58	1457.62	233.918	166.028	371.017	844.243	206.484	348.737	180.985	246.15	790.199
PA14_08300	1594.34	1430.33	1413.74	1800.32	5810.03	990.593	1035.31	1750.93	4885.79	1071.12	1411.53	834.559	1133.81	2951.1
PA14_08310	502.281	514.209	378.014	382.702	701.563	412.917	541.277	452.709	555.62	303.944	420.435	434.22	413.902	552.168
PA14_08320	152.305	189.134	423.708	176.528	303.102	225.782	268.614	219.887	213.764	191.145	186.318	231.661	158.48	250.176
PA14_08330	103.697	143.821	146.775	227.735	255.423	134.249	178.176	148.407	148.054	152.444	136.081	132.336	123.075	126.302
PA14_08340	123.14	104.418	142.621	185.961	143.037	87.4651	193.024	117.092	146.391	95.8086	128.764	104.537	106.215	124.683
PA14_08350	184.71	118.209	242.316	132.059	255.423	176.964	86.3884	151.811	220.418	123.89	148.274	124.373	143.306	216.981
PA14_08360	181.469	33.4926	94.1572	117.236	122.603	109.84	59.392	85.7764	59.0554	60.6473	78.5267	73.118	73.3391	70.4378
PA14_08370	119.899	122.149	162.006	222.344	320.13	290.872	99.8866	145.003	152.213	122.71	102.426	123.649	123.075	165.164
PA14_08380	100.456	133.97	44.3093	29.6459	78.3298	26.4429	86.3884	71.4804	49.906	57.5795	67.7964	58.2048	60.6944	84.2015
PA14_08390	197.672	305.373	253.394	277.594	187.31	217.646	140.381	172.234	197.96	190.201	186.806	207.771	222.546	178.119
PA14_08400	139.342	139.881	29.078	130.712	187.31	93.5673	122.834	120.495	127.26	123.89	90.2326	135.666	106.215	138.447
PA14_08420	51.8484	78.806	38.7706	88.9377	78.3298	63.0562	79.6393	79.6495	23.2895	59.2314	98.5242	84.1219	65.7523	55.8645
PA14_08430	116.659	61.0747	81.6953	71.4197	248.612	46.7836	62.0917	107.561	192.97	64.659	89.7448	76.0138	82.6119	163.545
PA14_08440	58.3294	133.97	126.005	130.712	105.575	69.1584	124.183	99.3917	71.5319	82.5936	90.2326	97.4424	94.4136	100.394
PA14_08450	256.001	224.597	227.085	146.882	146.443	199.339	141.731	192.657	208.773	174.862	200.95	207.626	214.959	143.304
PA14_08460	48.6078	80.7762	153.698	56.5967	81.7354	75.2607	55.3426	63.3112	26.6165	73.1543	56.0905	57.9152	103.686	65.58
PA14_08470	191.191	198.985	47.0786	117.236	85.1411	109.84	72.8902	66.715	122.27	103.832	96.0855	141.892	75.868	63.9608
PA14_08480	90.7346	90.6269	23.5393	67.3771	51.0846	124.078	55.3426	56.5035	115.615	40.5889	74.137	41.1198	33.7191	58.2933
PA14_08490	87.4941	21.6717	77.5413	181.918	115.792	101.704	66.1411	90.5418	83.1766	103.124	74.6248	73.2628	75.868	94.7267
PA14_08500	110.178	116.239	160.621	114.541	170.282	77.2947	129.583	108.922	119.774	76.4581	116.571	144.933	146.678	117.396
PA14_08510	93.9751	31.5224	30.4626	33.6885	200.933	85.431	75.5898	44.2497	51.5695	38.465	29.7524	38.3688	59.0085	67.1993
PA14_08520	165.267	147.761	239.547	129.364	122.603	170.862	194.374	125.261	163.026	177.93	131.203	168.968	149.207	183.786
PA14_08540	337.014	567.403	426.477	351.708	595.988	368.167	464.338	336.979	342.688	375.919	306.303	311.439	354.894	350.57
PA14_08560	469.876	392.06	587.098	623.912	422.3	571.574	705.955	530.316	539.816	564.232	556.028	579.732	492.299	426.675
PA14_08580	330.533	784.12	774.028	331.495	1566.6	748.538	650.613	1073.57	383.444	1073.95	477.989	1344.36	2556.75	2775.41
PA14_08590	735.599	2634.09	1780.68	543.059	7696.75	1934.4	1957.24	1606.61	596.376	1487.86	358.004	1266.61	4384.33	6413.89
PA14_08620	142.583	104.418	96.9266	125.321	129.414	105.772	198.423	145.003	107.298	125.306	140.958	148.553	169.439	151.401
PA14_08630	51.8484	63.0448	88.6186	59.2918	57.8959	54.9199	70.1906	51.0574	36.5977	64.423	46.3357	66.313	46.3638	58.2933
PA14_08640	194.431	258.09	175.853	200.784	126.009	128.147	72.8902	140.238	70.7001	147.489	137.056	156.516	136.562	119.825
PA14_08650	447.192	565.433	977.574	518.804	1913.97	848.208	616.867	454.751	138.905	358.456	84.8674	303.331	1199.56	1985.21
PA14_08660	48.6078	216.717	142.621	98.3705	333.753	185.101	129.583	72.8419	60.7189	57.5795	66.8209	51.1102	83.4548	177.309
PA14_08670	839.295	1434.27	1621.44	602.351	3722.37	1832.7	2335.19	1484.75	434.182	1456.24	350.688	1563.57	4765.36	6081.94
PA14_08680	489.319	1270.75	760.181	773.489	2744.95	872.617	772.096	693.7	909.952	486.83	713.081	563.37	563.109	708.426
PA14_08690	64.8104	157.612	163.391	79.505	299.697	170.862	136.332	110.284	70.7001	81.6497	25.8504	125.821	258.794	306.85
PA14_08695	74.532	401.911	167.545	408.305	354.187	278.668	180.876	183.126	130.587	192.089	187.294	233.833	173.654	140.066
PA14_08710	110.178	234.448	188.314	367.879	504.035	364.099	330.706	238.949	219.586	228.666	269.722	216.893	239.406	215.362
PA14_08720	356.457	338.866	294.934	243.905	752.647	366.133	148.48	162.022	145.559	114.215	179.49	163.321	144.992	211.313
PA14_08730	106.937	45.3135	103.85	138.797	541.497	178.998	179.526	168.83	258.679	131.678	158.517	132.047	100.314	257.462
PA14_08740	181.469	202.926	168.929	95.6755	551.714	172.896	183.575	108.242	251.193	99.3483	124.375	92.954	97.7855	143.304
PA14_08750	106.937	173.373	301.857	241.21	367.809	244.089	201.123	139.557	95.6531	143.713	74.6248	170.126	103.686	114.158
PA14_08760	842.536	1077.67	984.497	1153.5	2486.12	1255.02	1074.46	846.872	1077.14	818.621	877.939	765.06	715.689	868.733
PA14_08780	722.636	935.822	847.415	816.61	2172.8	640.733	844.987	753.607	973.998	652.253	622.361	658.786	670.168	838.777
PA14_08790	502.281	508.299	339.243	607.741	1317.98	516.654	445.44	368.975	583.068	338.398	491.646	315.638	318.646	489.016
PA14_08810	191.191	356.597	224.316	235.82	994.448	235.952	303.709	305.664	532.33	234.802	337.031	263.514	223.389	352.999
PA14_08820	644.864	1383.05	1031.58	916.328	3289.85	909.23	1048.81	775.392	1108.74	635.971	840.87	624.471	575.754	795.056
PA14_08830	567.091	803.821	884.801	699.374	2775.6	801.424	707.305	561.631	890.821	471.963	624.312	434.654	493.985	659.039
PA14_08840	194.431	68.9553	157.852	191.351	384.838	164.76	252.416	141.599	139.737	195.865	148.762	169.257	145.835	183.786
PA14_08850	573.572	774.269	358.628	347.666	1011.48	431.223	556.125	366.252	354.332	354.445	414.094	413.66	382.712	380.526
PA14_08860	64.8104	39.403	145.39	110.498	350.781	91.5332	139.031	98.711	108.961	97.4604	97.5487	85.425	71.6532	136.018
PA14_08870	145.823	141.851	15.2313	55.2492	204.339	85.431	144.431	102.115	111.457	79.2899	106.328	85.1354	59.8515	104.442
PA14_08880	187.95	238.388	162.006	192.698	613.016	225.782	203.823	166.788	226.24	121.767	148.274	112.356	156.794	188.644
PA14_08890	68.051	244.299	15.2313	251.99	309.914	148.487	105.286	110.965	145.559	116.103	97.061	117.134	121.389	111.729
PA14_08900	165.267	70.9254	34.6166	78.1574	221.367	164.76	230.819	98.0302	115.615	80.4698	85.8429	81.3709	88.5127	105.252
PA14_08910	194.431	338.866	178.622	172.485	507.441	309.179	372.55	253.925	223.745	222.295	228.752	178.813	164.381	187.834
PA14_08920	158.786	220.657	180.006	88.9377	337.159	189.169	252.416	160.661	132.251	157.872	132.666	154.634	135.719	131.16
PA14_08930	6.48104	5.91045	148.159	86.2427	119.198	85.431	35.0953	64.6727	40.7565	76.4581	85.8429	40.5407	44.6778	35.6237
PA14_08940	116.659	21.6717	26.3086	109.151	170.282	148.487	107.985	122.538	93.1578	108.08	122.424	111.052	108.744	122.254
PA14_08950	74.532	143.821	124.62	41.7738	221.367	77.2947	97.1869	109.603	134.746	87.3132	106.328	104.103	107.058	188.644
PA14_08960	375.901	317.194	232.624	288.374	360.998	117.976	252.416	222.61	216.259	193.977	262.406	197.636	189.67	151.401
PA14_08970	246.28	258.09	204.93	146.882	326.942	240.02	214.621	172.234	252.857	147.725	163.394	148.987	124.761	200.788
PA14_08980	116.659	354.627	308.78	331.495	326.942	343.758	334.755	233.503	185.484	172.031	166.808	197.491	207.373	204.027
PA14_08990	670.788	461.015	927.726	699.374	987.637	791.254	669.51	534.401	443.331	603.877	652.113	590.735	519.275	436.39
PA14_09000	213.874	399.941	135.697	119.931	715.185	266.463	183.575	199.464	192.138	153.388	201.926	168.968	185.455	213.742
PA14_09010	110.178	45.3135	92.7726	26.9508	316.725	40.6814	66.1411	51.7382	69.8684	46.7244	39.5072	38.0793	67.4383	72.8667
PA14_09020	324.052	401.911	254.778	344.971	732.213	404.78	306.409	231.46	299.436	158.344	226.801	256.999	276.497	288.228
PA14_09030	35.6457	1.97015	31.8473	55.2492	122.603	71.1925	47.2437	44.2497	40.7565	29.9697	42.4337	29.1024	37.934	21.0504
PA14_09040	152.305	100.478	88.6186	82.2	415.488	42.7155	75.5898	87.8187	136.41	78.1099	56.5783	64.7203	42.1489	136.827
PA14_09050	200.912	545.732	293.549	423.128	1587.03	378.337	353.653	401.652	529.003	326.363	425.8	306.806	277.34	477.682
PA14_09070	35.6457	15.7612	27.6933	16.1705	170.282	20.3407	12.1484	20.423	34.9342	16.9907	23.4117	9.84559	10.9587	21.0504
PA14_09080	184.71	285.672	52.6173	150.925	534.686	176.964	167.378	108.242	227.904	108.08	132.179	94.6914	111.273	163.545
PA14_09090	71.2915	116.239	195.238	67.3771	170.282	124.078	60.7418	70.7996	49.906	65.8389	67.7964	50.9654	68.2812	89.8689
PA14_09100	243.039	342.806	332.32	301.849	589.176	313.247	244.317	282.518	218.754	201.528	304.84	253.958	268.067	207.265
PA14_09115	343.495	315.224	214.623	208.869	613.016	274.6	279.412	315.875	376.79	281.29	255.578	287.404	276.497	281.751
PA14_09130	129.621	214.746	263.086	146.882	330.347	93.5673	187.625	147.045	87.3354	137.105	207.779	168.099	163.538	132.779
PA14_09150	531.446	348.717	372.475	347.666	837.788	274.6	421.143	378.506	458.303	421.699	538.469	484.606	416.431	423.436
PA14_09160	181.469	78.806	221.546	66.0295	207.744	97.6354	114.735	104.838	165.521	66.7828	79.99	88.7551	102.843	75.2956
PA14_09180	291.647	258.09	292.164	288.374	231.584	386.474	287.511	243.714	273.651	309.608	323.374	258.012	305.158	297.134
PA14_09195	304.609	139.881	156.467	322.062	231.584	172.896	112.035	153.853	215.427	132.15	111.206	153.765	142.463	204.027
PA14_09200	220.356	114.269	246.47	118.584	418.894	158.658	145.78	141.599	254.52	119.407	190.708	116.554	85.1408	150.591
PA14_09210	379.141	252.179	308.78	404.262	1815.21	463.768	263.215	110.965	248.698	112.563	156.078	68.4848	81.7689	433.152
PA14_09220	200.912	181.254	45.694	94.3279	742.43	374.269	134.982	51.0574	54.8966	27.8458	44.3847	28.0889	27.8183	147.353
PA14_09230	333.774	283.702	83.0799	327.453	803.732	394.61	145.78	68.0765	111.457	71.7384	87.3061	41.8438	53.9506	221.839
PA14_09240	544.408	640.299	300.472	618.522	1985.49	683.448	422.493	197.422	213.764	303.001	313.619	157.964	139.091	548.119
PA14_09260	230.077	240.358	92.7726	101.066	282.668	148.487	113.385	101.434	149.718	135.925	154.615	98.6007	107.058	178.928
PA14_09270	1526.29	2072.6	891.724	1974.15	7540.09	1120.77	982.668	368.975	840.084	372.851	502.376	226.159	314.431	1640.31
PA14_09280	1983.2	2214.45	1970.38	2293.52	7608.21	1781.85	1143.3	470.409	1076.31	601.045	790.633	217.182	332.133	2347.93
PA14_09290	145.823	311.284	317.088	613.131	1546.16	197.305	191.674	117.772	343.519	112.327	176.563	56.4674	66.5953	475.253
PA14_09300	207.393	356.597	217.392	195.394	800.326	244.089	152.53	84.4149	262.006	110.675	90.2326	48.7936	47.2068	317.375
PA14_09320	200.912	258.09	473.556	466.249	796.921	223.748	126.883	101.434	179.661	89.673	144.372	63.4172	48.8927	355.427
PA14_09340	742.08	1294.39	924.956	1389.32	2499.74	777.015	635.765	251.202	247.866	273.975	332.641	234.267	269.753	754.575
PA14_09350	68.051	35.4627	5.53866	102.413	139.631	18.3066	1.34982	9.53071	24.1212	8.9673	15.1201	7.38419	10.9587	72.8667
PA14_09370	223.596	153.672	186.93	129.364	265.64	162.726	109.335	62.6304	108.961	49.3202	74.137	51.9789	58.1655	174.07
PA14_09380	81.0131	281.732	110.773	194.046	527.875	195.271	102.586	87.138	61.5507	108.552	117.058	74.5659	76.711	144.114
PA14_09400	71.2915	143.821	95.5419	92.9804	156.66	95.6014	53.9927	105.519	148.054	90.853	75.1125	58.2048	83.4548	97.1556
PA14_09410	93.9751	23.6418	56.7713	14.823	64.7072	28.477	59.392	43.569	19.1306	47.4323	45.3602	39.3824	43.8349	53.4356
PA14_09420	142.583	88.6568	31.8473	80.8525	115.792	73.2266	78.2895	117.772	100.644	104.304	83.8919	95.9945	112.959	102.823
PA14_09440	275.444	293.552	257.548	176.528	313.319	223.748	214.621	212.399	259.511	213.327	243.872	164.19	186.298	169.213
PA14_09450	55.0889	49.2538	47.0786	47.164	95.358	10.1704	52.6429	42.2075	38.2612	35.3973	28.2891	23.1661	37.091	33.1948
PA14_09460	155.545	106.388	117.697	140.144	207.744	117.976	66.1411	127.303	121.438	131.678	106.816	113.803	120.546	91.4882
PA14_09470	502.281	352.657	499.864	552.492	347.376	447.496	579.072	362.848	351.837	331.082	486.768	553.38	486.398	319.804
PA14_09480	64.8104	173.373	87.2339	76.8099	37.4621	81.3629	122.834	64.6727	60.7189	48.1403	57.066	69.3535	56.4795	58.2933
PA14_09490	155.545	364.478	134.313	136.102	156.66	132.215	159.279	188.572	158.867	168.963	163.394	148.408	122.232	144.924
PA14_09500	158.786	133.97	114.927	291.069	292.885	77.2947	80.9891	130.026	143.896	152.208	169.247	104.827	128.976	147.353
PA14_09520	392.103	407.821	210.469	301.849	575.554	292.906	191.674	283.198	440.004	260.76	315.082	233.543	269.753	267.178
PA14_09530	191.191	258.09	199.392	292.417	480.196	270.532	103.936	232.822	388.435	154.332	237.531	121.912	161.009	152.21
PA14_09540	58.3294	76.8359	36.0013	115.889	320.13	89.4992	63.4415	138.876	163.858	74.8062	121.936	74.4211	96.0995	135.208
PA14_09550	25.9242	88.6568	95.5419	78.1574	64.7072	71.1925	72.8902	65.3535	81.5131	81.6497	83.8919	82.2396	108.744	73.6763
PA14_09570	58.3294	92.5971	134.313	102.413	54.4903	73.2266	70.1906	62.6304	122.27	96.7525	76.088	76.7377	122.232	89.8689
PA14_09580	84.2536	90.6269	22.1546	95.6755	78.3298	61.0222	63.4415	51.0574	34.1024	47.4323	115.108	47.9249	90.1987	108.49
PA14_09600	71.2915	84.7165	108.004	101.066	68.1129	58.9881	40.4946	78.9688	74.8589	59.9394	39.0195	57.9152	75.868	64.7704
PA14_09610	35.6457	132	73.3873	55.2492	68.1129	54.9199	136.332	70.7996	30.7753	67.9627	109.742	82.0949	68.2812	83.3919
PA14_09630	38.8863	106.388	69.2333	109.151	108.981	113.908	134.982	106.199	77.3542	113.035	77.0635	86.7281	138.248	91.4882
PA14_09660	162.026	114.269	128.774	118.584	98.7637	130.181	129.583	121.176	156.372	129.082	84.3797	142.616	106.215	187.834
PA14_09680	71.2915	70.9254	105.235	48.5115	153.254	138.317	116.084	115.049	96.4849	113.743	104.377	97.5872	125.604	131.97
PA14_09690	71.2915	128.06	142.621	18.8656	51.0846	69.1584	16.1978	68.0765	85.6719	80.4698	50.7253	48.6488	51.4217	42.9104
PA14_09700	55.0889	100.478	59.5406	102.413	146.443	79.3288	41.8444	72.1611	40.7565	65.8389	48.7744	88.176	70.8102	76.9148
PA14_09710	275.444	130.03	106.619	107.803	115.792	158.658	195.724	117.092	90.6625	125.542	106.328	106.13	110.43	118.206
PA14_09730	129.621	13.7911	66.4639	75.4623	68.1129	81.3629	43.1942	54.4612	57.3919	61.5912	38.5318	56.6121	85.9838	43.72
PA14_09740	223.596	167.463	153.698	149.577	132.82	187.135	236.218	147.045	164.69	166.603	203.389	172.732	176.182	128.731
PA14_09750	97.2157	283.702	131.543	212.912	54.4903	170.862	221.37	165.426	128.092	165.659	192.659	181.13	167.753	157.068
PA14_09760	162.026	256.12	63.6946	98.3705	85.1411	233.918	143.081	147.726	84.0084	156.456	98.5242	112.066	161.852	106.871
PA14_09770	29.1647	198.985	37.386	86.2427	108.981	75.2607	106.636	77.6072	116.447	111.147	136.081	80.9365	95.2565	96.346
PA14_09780	16.2026	15.7612	30.4626	13.4754	23.8395	6.10222	8.09891	22.4653	37.4295	23.8342	18.5343	15.9267	26.1323	21.0504
PA14_09790	3.24052	43.3433	11.0773	14.823	57.8959	105.772	98.5368	55.8228	45.7471	62.0632	57.066	57.1913	57.3225	84.2015
PA14_09810	68.051	98.5075	18.0006	4.04262	27.2451	28.477	2.69964	38.1229	19.9624	12.743	25.8504	45.753	36.2481	34.0045
PA14_09820	119.899	238.388	173.083	203.479	149.848	325.451	229.469	185.849	124.765	198.697	158.517	180.406	209.059	174.88
PA14_09850	77.7725	29.5523	72.0026	76.8099	27.2451	103.738	105.286	74.2034	47.4107	75.2782	125.838	83.9771	58.1655	63.9608
PA14_09870	106.937	218.687	131.543	92.9804	68.1129	132.215	156.579	106.88	143.896	126.25	85.3552	129.296	134.877	80.963
PA14_09880	3.24052	25.612	26.3086	37.7312	0	8.13629	18.8975	21.1037	29.1118	27.1379	21.9485	25.3379	30.3472	15.383
PA14_09890	116.659	21.6717	105.235	37.7312	37.4621	24.4089	47.2437	36.0806	72.3637	31.6215	26.8259	41.5542	26.1323	36.4333
PA14_09900	110.178	31.5224	74.7719	115.889	91.9524	113.908	45.8938	68.0765	17.4671	110.203	108.279	69.2087	91.8846	74.4859
PA14_09910	22.6837	258.09	217.392	134.754	122.603	221.714	166.028	134.792	61.5507	144.185	102.914	120.464	160.166	116.587
PA14_09920	77.7725	68.9553	52.6173	9.43279	23.8395	6.10222	17.5476	34.719	87.3354	35.6332	47.7989	39.5272	34.5621	34.0045
PA14_09930	29.1647	29.5523	113.543	82.2	34.0564	54.9199	47.2437	60.5881	41.5883	66.7828	55.6028	78.1856	53.1076	54.2452
PA14_09940	51.8484	1.97015	66.4639	76.8099	95.358	166.794	134.982	87.8187	76.5225	84.0095	134.13	87.8864	79.24	89.0593
PA14_09950	103.697	13.7911	37.386	4.04262	98.7637	81.3629	35.0953	54.4612	39.093	61.3552	16.5833	49.3727	38.777	35.6237
PA14_09960	29.1647	92.5971	87.2339	119.931	27.2451	79.3288	71.5404	45.6113	29.1118	40.5889	37.0685	49.9519	42.1489	48.5778
PA14_09970	239.799	293.552	148.159	303.197	108.981	240.02	209.222	160.661	295.277	168.019	224.85	182.723	204.001	185.405
PA14_09980	158.786	29.5523	134.313	134.754	160.065	170.862	140.381	132.749	163.858	144.421	172.661	152.317	169.439	165.164
PA14_09990	84.2536	57.1344	52.6173	82.2	74.9242	113.908	126.883	94.6264	113.12	93.2128	119.985	134.508	76.711	82.5822
PA14_10010	217.115	171.403	105.235	71.4197	64.7072	146.453	99.8866	122.538	163.026	174.39	114.62	117.423	96.0995	130.35
PA14_10020	64.8104	5.91045	36.0013	33.6885	78.3298	36.6133	71.5404	43.569	148.054	49.5562	52.6763	52.8477	60.6944	76.9148
PA14_10040	81.0131	246.269	67.8486	97.023	228.178	99.6695	137.682	111.646	88.999	103.36	99.4997	90.9269	100.314	94.7267
PA14_10050	71.2915	130.03	72.0026	76.8099	44.2734	79.3288	53.9927	46.292	19.1306	44.1286	35.6053	56.033	52.2647	63.1511
PA14_10070	158.786	72.8956	81.6953	32.341	68.1129	52.8859	76.9397	62.6304	60.7189	53.5678	108.767	64.7203	65.7523	55.0548
PA14_10080	22.6837	27.5821	102.465	12.1279	47.679	85.431	39.1447	38.8036	67.3731	44.1286	34.6298	55.1643	64.0663	44.5296
PA14_10090	84.2536	100.478	56.7713	32.341	44.2734	38.6474	48.5935	57.8651	55.7283	62.5352	77.0635	62.6932	64.9093	66.3896
PA14_10110	32.4052	153.672	22.1546	22.9082	57.8959	101.704	79.6393	75.565	64.046	77.874	89.2571	75.5794	90.1987	58.2933
PA14_10120	259.242	133.97	216.008	163.053	74.9242	150.521	121.484	146.365	128.092	152.444	154.615	153.186	149.207	153.02
PA14_10130	103.697	0	16.616	25.6033	54.4903	34.5792	44.544	48.3343	56.5601	51.208	48.2866	34.4596	33.7191	50.197
PA14_10140	55.0889	17.7314	1.38467	66.0295	61.3016	38.6474	25.6466	22.4653	9.98119	37.2851	28.2891	29.5368	36.2481	29.1467
PA14_10160	38.8863	66.9851	19.3853	70.0722	44.2734	4.06814	16.1978	29.2729	47.4107	30.4416	52.6763	21.1391	16.0166	42.9104
PA14_10170	90.7346	236.418	95.5419	55.2492	88.5467	89.4992	49.9433	88.4995	123.933	50.2641	75.1125	68.4848	85.1408	86.6304
PA14_10180	64.8104	132	96.9266	128.016	78.3298	52.8859	93.1375	130.026	145.559	103.596	95.5978	125.676	166.91	88.2497
PA14_10190	29.1647	11.8209	26.3086	59.2918	85.1411	38.6474	62.0917	40.8459	11.6447	60.6473	67.7964	27.7993	22.7604	37.243
PA14_10200	249.52	246.269	342.012	458.164	326.942	333.588	294.26	351.275	281.969	402.349	335.568	366.024	354.894	385.384
PA14_10210	32.4052	7.8806	31.8473	129.364	64.7072	79.3288	22.9469	54.4612	12.4765	81.8857	70.7228	51.8341	62.3804	35.6237
PA14_10220	3.24052	23.6418	37.386	37.7312	30.6508	26.4429	63.4415	46.292	49.0742	50.5001	38.044	49.5175	46.3638	34.0045
PA14_10230	184.71	61.0747	36.0013	30.9935	44.2734	48.8177	105.286	71.4804	29.9436	62.7711	84.3797	56.033	50.5787	69.6282
PA14_10240	126.38	116.239	66.4639	101.066	54.4903	83.3969	128.233	98.0302	39.093	92.0329	110.23	92.5196	79.24	115.777
PA14_10250	42.1268	66.9851	48.4633	66.0295	30.6508	40.6814	68.8408	70.1188	106.466	78.8179	93.6468	59.7975	59.0085	86.6304
PA14_10260	51.8484	47.2836	114.927	44.4689	23.8395	71.1925	59.392	78.288	65.7095	93.4488	99.4997	72.6836	107.058	84.2015
PA14_10270	12.9621	37.4329	37.386	70.0722	17.0282	50.8518	39.1447	39.4844	29.1118	39.6449	54.6273	33.5908	24.4464	38.0526
PA14_10280	42.1268	112.299	26.3086	25.6033	27.2451	18.3066	58.0422	66.0342	59.0554	71.2665	45.8479	47.0561	64.0663	36.4333
PA14_10290	207.393	185.194	229.854	161.705	269.046	99.6695	145.78	155.214	113.12	202.472	158.029	146.815	144.992	179.738
PA14_10300	74.532	11.8209	66.4639	51.2066	30.6508	22.3748	18.8975	49.0151	54.0648	67.4908	26.8259	41.5542	67.4383	32.3852
PA14_10320	42.1268	57.1344	123.235	57.9443	57.8959	89.4992	74.24	68.0765	79.0178	94.1567	94.6223	84.4115	76.711	55.0548
PA14_10330	71.2915	66.9851	94.1572	150.925	30.6508	34.5792	68.8408	79.6495	126.428	63.4791	61.4557	73.4076	76.711	63.1511
PA14_10340	74.532	61.0747	70.6179	169.79	95.358	101.704	58.0422	136.834	138.905	139.465	83.8919	136.39	118.86	123.873
PA14_10350	87.4941	159.582	164.775	113.193	74.9242	107.806	114.735	89.861	138.905	121.295	79.5022	86.8729	104.529	72.8667
PA14_10360	262.482	285.672	283.856	273.551	221.367	150.521	140.381	213.08	292.782	207.9	224.85	287.984	225.918	236.412
PA14_10370	217.115	76.8359	139.851	198.089	112.386	91.5332	113.385	123.219	120.606	107.844	166.321	130.599	139.934	110.11
PA14_10380	64.8104	55.1642	76.1566	68.7246	163.471	130.181	56.6924	49.0151	79.8495	48.6122	75.6003	37.9345	55.6366	63.1511
PA14_10400	460.154	571.344	387.706	463.554	241.801	482.075	388.748	330.852	357.659	336.038	355.077	638.516	445.093	396.719
PA14_10410	42.1268	155.642	42.9246	105.108	54.4903	111.874	41.8444	59.2266	32.4389	53.5678	86.3306	68.0504	52.2647	37.243
PA14_10420	129.621	41.3732	127.389	98.3705	57.8959	75.2607	86.3884	85.0957	127.26	106.428	102.914	108.157	112.959	104.442
PA14_10440	162.026	153.672	177.237	94.3279	91.9524	349.86	195.724	200.826	271.988	219.227	324.837	264.383	245.307	269.607
PA14_10470	74.532	15.7612	98.3112	67.3771	74.9242	107.806	144.431	70.1188	37.4295	95.5726	52.1886	98.3111	109.587	83.3919
PA14_10480	55.0889	1.97015	59.5406	28.2984	34.0564	71.1925	52.6429	57.8651	34.9342	86.3693	36.093	68.0504	69.1242	43.72
PA14_10490	6.48104	13.7911	11.0773	32.341	122.603	8.13629	8.09891	13.6153	9.98119	11.0911	5.36518	11.1487	6.74383	12.1444
PA14_10500	437.47	486.627	260.317	264.118	1174.95	394.61	171.427	222.61	179.661	170.615	235.58	202.414	208.216	234.793
PA14_10530	233.318	252.179	265.856	149.577	408.677	185.101	197.074	176.318	164.69	170.615	215.095	166.651	151.736	217.79
PA14_10540	200.912	147.761	311.55	272.203	480.196	103.738	168.727	153.853	192.138	153.86	183.879	145.657	141.62	182.976
PA14_10550	424.508	654.09	447.247	381.354	1283.93	598.017	348.253	319.96	506.546	288.134	331.178	241.941	306.844	509.257
PA14_10560	45.3673	61.0747	33.232	29.6459	326.942	109.84	51.2931	41.5267	118.943	26.9019	67.3086	23.1661	28.6613	53.4356
PA14_10570	45.3673	11.8209	49.848	67.3771	20.4339	20.3407	26.9964	35.3998	14.9718	31.1496	26.3382	21.2839	42.9919	23.4793
PA14_10590	155.545	293.552	98.3112	95.6755	68.1129	156.624	157.929	110.284	98.1484	116.575	97.5487	127.269	90.1987	63.9608
PA14_10600	126.38	92.5971	141.236	52.5541	78.3298	148.487	187.625	119.815	75.6907	126.25	93.1591	153.041	147.521	69.6282
PA14_10610	139.342	66.9851	13.8467	29.6459	34.0564	22.3748	16.1978	21.7845	2.4953	32.3295	18.5343	26.0619	33.7191	12.1444
PA14_10620	25.9242	76.8359	45.694	2.69508	68.1129	91.5332	55.3426	58.5458	57.3919	80.2338	48.7744	45.8978	64.0663	49.3874
PA14_10630	113.418	198.985	220.162	207.521	173.688	103.738	211.922	149.088	196.297	225.599	121.448	173.167	154.265	187.024
PA14_10640	110.178	72.8956	207.7	67.3771	78.3298	111.874	175.476	135.472	156.372	123.418	132.179	138.417	134.877	131.97
PA14_10650	61.5699	15.7612	41.54	25.6033	34.0564	34.5792	43.1942	38.8036	49.906	57.8155	72.1861	51.9789	73.3391	28.337
PA14_10660	136.102	72.8956	55.3866	79.505	64.7072	91.5332	74.24	100.753	92.326	102.652	87.7939	99.4694	75.0251	84.2015
PA14_10670	113.418	13.7911	16.616	87.5902	54.4903	16.2726	22.9469	43.569	41.5883	49.3202	11.2181	43.4364	50.5787	41.2911
PA14_10680	6.48104	122.149	16.616	25.6033	20.4339	32.5451	14.848	43.569	54.8966	35.3973	34.6298	43.0021	66.5953	69.6282
PA14_10700	155.545	179.284	221.546	119.931	326.942	290.872	193.024	235.545	247.866	256.04	189.245	226.449	182.926	230.745
PA14_10710	45.3673	45.3135	51.2326	60.6394	102.169	52.8859	58.0422	57.8651	89.8307	36.1052	38.044	34.4596	60.6944	42.1008
PA14_10730	113.418	242.329	181.391	196.741	105.575	248.157	145.78	161.341	141.4	171.559	173.149	206.178	198.1	169.213
PA14_10740	19.4431	15.7612	59.5406	35.0361	64.7072	85.431	36.4451	56.5035	79.8495	64.187	51.7008	70.8014	66.5953	65.58
PA14_10750	129.621	191.105	84.4646	55.2492	81.7354	63.0562	184.925	105.519	62.3825	124.362	84.8674	99.1798	96.0995	88.2497
PA14_10770	362.938	287.642	218.777	152.272	217.961	174.93	210.572	228.737	359.323	196.573	193.147	209.653	205.687	170.022
PA14_10780	22.6837	51.2239	29.078	44.4689	68.1129	36.6133	26.9964	36.7613	71.5319	25.25	35.6053	21.5734	34.5621	59.9126
PA14_10790	165.267	218.687	108.004	103.761	88.5467	162.726	75.5898	140.238	101.475	124.834	142.421	157.385	165.224	117.396
PA14_10800	136.102	256.12	105.235	113.193	129.414	120.01	210.572	155.895	92.326	151.264	122.424	153.62	173.654	89.0593
PA14_10820	29.1647	47.2836	47.0786	160.357	98.7637	67.1244	63.4415	83.7341	76.5225	70.5585	47.7989	58.3496	43.8349	144.924
PA14_10830	58.3294	65.015	221.546	254.685	136.226	235.952	112.035	104.838	85.6719	128.61	176.075	134.653	127.29	119.825
PA14_10840	42.1268	11.8209	0	45.8164	20.4339	48.8177	16.1978	36.0806	0.831766	28.3178	27.3136	24.614	23.6034	51.8163
PA14_10850	55.0889	88.6568	101.081	79.505	54.4903	40.6814	43.1942	93.2649	71.5319	90.145	121.936	86.7281	84.2978	88.2497
PA14_10870	74.532	23.6418	78.9259	150.925	51.0846	54.9199	103.936	85.0957	47.4107	70.3225	116.083	81.9501	89.3557	66.3896
PA14_10890	22.6837	0	40.1553	53.9017	10.2169	16.2726	5.39927	29.9537	14.14	38.465	29.7524	30.8399	37.934	41.2911
PA14_10900	29.1647	0	4.154	9.43279	3.40564	24.4089	37.7949	25.1883	14.14	37.0491	47.7989	34.0252	37.934	35.6237
PA14_10910	42.1268	100.478	11.0773	61.9869	37.4621	54.9199	41.8444	36.7613	43.2518	69.1426	42.9214	61.8245	64.9093	75.2956
PA14_10920	81.0131	23.6418	63.6946	44.4689	44.2734	44.7496	17.5476	81.0111	28.28	25.25	115.595	61.6797	42.1489	28.337
PA14_10940	77.7725	242.329	141.236	102.413	108.981	156.624	152.53	118.453	129.756	129.79	136.081	124.083	131.505	130.35
PA14_10950	25.9242	37.4329	70.6179	39.0787	23.8395	18.3066	25.6466	31.3152	7.48589	36.1052	42.9214	41.4094	31.1902	18.6215
PA14_10960	45.3673	74.8657	56.7713	36.3836	57.8959	67.1244	79.6393	71.4804	84.8401	78.5819	62.4312	88.6103	68.2812	91.4882
PA14_10970	42.1268	7.8806	80.3106	36.3836	17.0282	69.1584	33.7455	46.292	14.14	40.1169	42.9214	48.9384	47.2068	33.1948
PA14_10980	29.1647	57.1344	31.8473	10.7803	37.4621	14.2385	64.7913	33.3575	31.6071	47.9043	35.1175	38.948	46.3638	39.6719
PA14_10990	51.8484	33.4926	13.8467	5.39017	17.0282	26.4429	28.3462	33.3575	5.82236	22.4183	79.0145	39.9615	49.7357	38.0526
PA14_11000	71.2915	139.881	132.928	175.18	139.631	189.169	176.826	169.511	163.858	182.414	160.955	167.085	193.042	139.256
PA14_11010	71.2915	63.0448	95.5419	109.151	105.575	77.2947	78.2895	66.0342	78.186	44.3646	54.6273	63.562	85.1408	49.3874
PA14_11020	84.2536	35.4627	19.3853	8.08525	30.6508	83.3969	18.8975	32.6767	21.6259	30.4416	32.1911	26.4962	28.6613	21.86
PA14_11030	71.2915	43.3433	81.6953	26.9508	27.2451	26.4429	37.7949	53.7805	26.6165	48.3762	60.968	42.2781	54.7936	53.4356
PA14_11050	64.8104	11.8209	52.6173	64.682	23.8395	77.2947	72.8902	42.2075	39.9248	45.0725	65.3577	33.5908	39.62	25.0985
PA14_11060	32.4052	55.1642	74.7719	64.682	74.9242	99.6695	93.1375	115.73	74.0272	113.035	101.451	123.649	96.9425	102.823
PA14_11070	301.369	496.478	297.703	556.535	320.13	459.7	492.684	375.782	289.455	351.613	419.46	516.749	441.721	322.233
PA14_11080	217.115	242.329	207.7	176.528	119.198	170.862	207.872	155.214	182.157	159.76	128.764	173.746	190.513	128.731
PA14_11090	51.8484	57.1344	42.9246	25.6033	74.9242	32.5451	43.1942	51.0574	108.961	58.2875	39.0195	53.1372	85.9838	69.6282
PA14_11100	356.457	325.075	415.4	355.751	234.989	431.223	253.766	314.514	408.397	411.552	334.104	360.522	348.15	315.756
PA14_11110	93.9751	112.299	51.2326	52.5541	85.1411	81.3629	144.431	101.434	84.8401	101.944	72.6738	95.8497	96.9425	78.5341
PA14_11120	32.4052	43.3433	84.4646	185.961	44.2734	166.794	114.735	84.4149	87.3354	114.687	61.9435	120.464	107.901	59.103
PA14_11130	77.7725	65.015	29.078	44.4689	126.009	32.5451	29.696	50.3766	35.7659	51.68	52.1886	28.8128	22.7604	66.3896
PA14_11140	314.331	409.791	290.78	243.905	657.289	280.702	253.766	311.791	341.024	289.786	353.614	179.827	276.497	344.902
PA14_11150	16.2026	0	5.53866	5.39017	13.6226	10.1704	6.74909	14.2961	29.1118	15.8108	16.0955	16.3611	5.90085	22.6696
PA14_11160	64.8104	5.91045	81.6953	111.846	57.8959	30.5111	16.1978	44.2497	17.4671	51.444	42.9214	53.8612	56.4795	31.5756
PA14_11170	25.9242	35.4627	37.386	22.9082	139.631	65.0903	68.8408	46.9728	31.6071	65.6029	26.8259	31.8534	66.5953	39.6719
PA14_11180	74.532	15.7612	92.7726	79.505	44.2734	65.0903	47.2437	63.9919	29.1118	66.3109	59.017	60.3766	70.8102	71.2474
PA14_11190	90.7346	120.179	73.3873	78.1574	102.169	160.692	79.6393	103.476	152.213	117.283	71.6983	94.981	100.314	85.8208
PA14_11210	42.1268	23.6418	33.232	32.341	54.4903	50.8518	45.8938	67.3958	68.2048	79.0539	34.1421	67.3265	93.5706	68.8185
PA14_11230	45.3673	0	8.30799	29.6459	13.6226	12.2044	18.8975	26.5498	23.2895	11.3271	17.5588	20.2703	16.8596	9.71556
PA14_11240	35.6457	86.6866	33.232	12.1279	85.1411	44.7496	10.7985	59.2266	48.2424	44.1286	51.2131	44.4499	46.3638	60.7222
PA14_11250	25.9242	35.4627	110.773	71.4197	81.7354	54.9199	70.1906	40.8459	41.5883	54.7478	105.353	62.4037	51.4217	72.8667
PA14_11260	204.153	260.06	72.0026	103.761	115.792	77.2947	121.484	103.476	69.0366	139.465	119.009	89.3343	107.058	136.827
PA14_11270	246.28	167.463	240.932	315.325	909.307	160.692	232.169	172.234	427.528	122.475	205.34	82.0949	106.215	234.793
PA14_11280	25.9242	5.91045	13.8467	70.0722	17.0282	34.5792	59.392	38.8036	36.5977	52.152	47.3111	46.1874	22.7604	29.9563
PA14_11290	61.5699	49.2538	114.927	113.193	81.7354	58.9881	125.533	87.8187	79.0178	97.4604	99.4997	99.6142	74.1821	63.1511
PA14_11310	61.5699	35.4627	9.69266	33.6885	34.0564	16.2726	39.1447	28.5921	30.7753	31.8575	26.3382	27.2202	23.6034	16.1926
PA14_11320	74.532	132	80.3106	122.626	47.679	75.2607	130.932	72.8419	67.3731	82.5936	89.7448	74.4211	72.4961	68.0089
PA14_11330	45.3673	7.8806	6.92333	20.2131	23.8395	14.2385	43.1942	23.146	19.1306	12.743	27.8014	20.5599	16.8596	20.2407
PA14_11340	191.191	63.0448	293.549	130.712	197.527	99.6695	106.636	145.684	177.166	147.725	131.203	120.898	100.314	175.69
PA14_11350	0	0	4.154	32.341	20.4339	4.06814	1.34982	24.5076	29.1118	37.2851	14.6323	21.4286	11.8017	24.2889
PA14_11370	106.937	13.7911	27.6933	49.859	20.4339	58.9881	43.1942	51.0574	80.6813	45.7805	66.8209	46.1874	59.0085	31.5756
PA14_11380	3.24052	17.7314	19.3853	47.164	85.1411	20.3407	55.3426	29.9537	23.2895	34.4533	58.0415	29.9711	30.3472	28.337
PA14_11400	19.4431	53.1941	80.3106	9.43279	108.981	95.6014	33.7455	34.719	74.0272	23.5982	42.9214	29.8263	26.9753	83.3919
PA14_11410	77.7725	191.105	12.462	78.1574	64.7072	91.5332	48.5935	78.9688	161.363	95.1006	77.0635	88.8999	84.2978	89.8689
PA14_11420	298.128	279.761	113.543	118.584	204.339	217.646	172.777	130.707	133.914	153.388	149.25	119.305	118.017	151.401
PA14_11430	51.8484	122.149	41.54	110.498	132.82	50.8518	39.1447	49.0151	64.8778	53.5678	43.8969	44.4499	34.5621	63.1511
PA14_11450	155.545	269.911	49.848	103.761	132.82	85.431	159.279	96.6687	134.746	88.4931	152.664	116.699	156.794	114.158
PA14_11460	55.0889	3.9403	24.924	35.0361	64.7072	101.704	22.9469	51.0574	65.7095	40.5889	60.4802	29.2472	35.4051	59.9126
PA14_11470	84.2536	43.3433	81.6953	56.5967	71.5185	28.477	86.3884	61.9496	94.8213	56.8716	63.4067	87.1624	65.7523	90.6785
PA14_11480	19.4431	7.8806	38.7706	41.7738	81.7354	46.7836	26.9964	54.4612	60.7189	47.1963	41.946	54.8747	33.7191	50.197
PA14_11490	74.532	57.1344	23.5393	45.8164	30.6508	67.1244	43.1942	46.9728	49.0742	46.2524	97.5487	42.5677	58.1655	46.9585
PA14_11510	68.051	3.9403	73.3873	30.9935	78.3298	28.477	10.7985	45.6113	42.4201	67.0188	22.4362	40.2511	42.9919	57.4837
PA14_11520	9.72157	17.7314	6.92333	21.5607	17.0282	6.10222	8.09891	12.9345	26.6165	18.4066	12.1936	17.9537	10.1157	19.4311
PA14_11530	22.6837	5.91045	29.078	36.3836	37.4621	14.2385	16.1978	31.3152	34.1024	19.8225	46.3357	20.5599	34.5621	21.86
PA14_11550	178.229	135.94	141.236	211.564	296.291	268.497	255.116	229.418	259.511	269.255	225.825	211.246	182.926	199.169
PA14_11560	32.4052	29.5523	47.0786	35.0361	20.4339	30.5111	41.8444	38.8036	37.4295	44.1286	24.8749	37.2105	26.1323	31.5756
PA14_11570	25.9242	55.1642	20.77	48.5115	23.8395	10.1704	26.9964	25.1883	17.4671	25.25	46.3357	29.6816	39.62	36.4333
PA14_11580	123.14	139.881	113.543	103.761	132.82	32.5451	80.9891	90.5418	130.587	88.9651	57.066	93.6779	106.215	97.1556
PA14_11590	58.3294	7.8806	33.232	32.341	27.2451	54.9199	32.3956	51.0574	124.765	73.3903	59.5047	40.1063	41.3059	55.8645
PA14_11600	181.469	141.851	134.313	134.754	68.1129	99.6695	163.328	127.984	116.447	113.743	67.3086	131.612	111.273	118.206
PA14_11610	71.2915	27.5821	54.0019	36.3836	30.6508	107.806	126.883	76.2457	33.2706	86.8413	73.1616	88.6103	89.3557	72.8667
PA14_11620	106.937	65.015	63.6946	225.039	95.358	140.351	137.682	151.811	122.27	155.04	143.884	161.439	126.447	127.922
PA14_11630	191.191	76.8359	198.007	223.692	119.198	146.453	145.78	145.684	131.419	184.538	162.906	181.564	208.216	185.405
PA14_11650	113.418	35.4627	191.084	92.9804	98.7637	117.976	103.936	101.434	103.971	140.409	93.6468	139.576	114.645	109.3
PA14_11660	42.1268	39.403	58.1559	28.2984	54.4903	87.4651	47.2437	54.4612	54.8966	90.617	58.0415	62.6932	59.0085	63.1511
PA14_11670	25.9242	137.911	70.6179	17.518	40.8677	48.8177	51.2931	59.2266	29.1118	45.7805	26.3382	41.2646	31.1902	29.9563
PA14_11680	22.6837	112.299	83.0799	229.082	112.386	89.4992	136.332	115.73	142.232	138.993	161.443	108.157	118.017	105.252
PA14_11690	38.8863	63.0448	40.1553	87.5902	61.3016	48.8177	113.385	89.861	102.307	56.3996	69.2596	79.7782	75.0251	78.5341
PA14_11700	16.2026	35.4627	102.465	51.2066	57.8959	148.487	68.8408	55.8228	66.5413	58.0515	102.914	55.4538	59.0085	46.9585
PA14_11720	93.9751	132	91.3879	64.682	129.414	79.3288	49.9433	91.2226	50.7377	51.68	120.96	76.8825	85.9838	72.8667
PA14_11730	48.6078	132	11.0773	47.164	68.1129	42.7155	37.7949	61.9496	30.7753	58.0515	33.1666	54.1507	65.7523	66.3896
PA14_11740	29.1647	11.8209	34.6166	52.5541	27.2451	30.5111	67.4909	54.4612	56.5601	43.1847	61.9435	35.3283	48.8927	64.7704
PA14_11750	48.6078	124.119	120.466	111.846	88.5467	73.2266	80.9891	55.8228	56.5601	69.6146	51.7008	62.6932	76.711	71.2474
PA14_11760	129.621	39.403	49.848	43.1213	71.5185	63.0562	74.24	66.0342	41.5883	73.1543	55.115	88.8999	64.9093	74.4859
PA14_11770	165.267	61.0747	49.848	115.889	91.9524	97.6354	125.533	104.157	85.6719	114.923	166.321	115.251	141.62	105.252
PA14_11790	139.342	122.149	134.313	137.449	112.386	103.738	167.378	115.73	63.2142	114.923	98.0365	131.757	127.29	124.683
PA14_11810	233.318	124.119	94.1572	150.925	412.083	315.281	234.868	233.503	211.269	218.755	202.901	218.92	199.786	207.265
PA14_11830	129.621	141.851	120.466	198.089	275.857	170.862	128.233	153.172	326.884	138.521	180.465	142.037	85.9838	99.5845
PA14_11845	158.786	165.493	45.694	175.18	115.792	144.419	113.385	106.199	139.737	155.04	117.058	108.881	123.918	129.541
PA14_11860	42.1268	61.0747	20.77	8.08525	44.2734	63.0562	35.0953	40.1652	66.5413	61.8272	64.3822	34.7491	16.8596	46.1489
PA14_11880	6.48104	0	0	49.859	20.4339	12.2044	32.3956	17.6999	11.6447	19.3505	25.8504	13.8997	18.5455	20.2407
PA14_11890	84.2536	242.329	69.2333	111.846	88.5467	117.976	103.936	118.453	84.0084	92.5048	68.7719	94.2571	91.8846	109.3
PA14_11900	307.85	214.746	275.548	222.344	136.226	199.339	245.667	186.53	114.784	170.143	164.857	174.035	173.654	161.116
PA14_11910	142.583	51.2239	141.236	84.8951	122.603	158.658	126.883	77.6072	76.5225	82.1216	101.938	131.468	121.389	120.635
PA14_11920	32.4052	82.7463	48.4633	30.9935	23.8395	14.2385	25.6466	34.719	27.4483	43.8926	27.8014	37.0658	68.2812	20.2407
PA14_11930	48.6078	57.1344	31.8473	43.1213	64.7072	12.2044	63.4415	51.7382	71.5319	43.8926	74.137	47.3457	52.2647	29.9563
PA14_11940	77.7725	51.2239	12.462	40.4262	57.8959	50.8518	36.4451	59.2266	37.4295	68.9067	22.924	45.6083	57.3225	43.72
PA14_11960	45.3673	173.373	47.0786	117.236	112.386	16.2726	26.9964	52.4189	74.8589	52.152	25.8504	40.6855	48.0498	69.6282
PA14_11970	55.0889	98.5075	62.3099	83.5476	112.386	77.2947	56.6924	50.3766	94.8213	65.3669	105.353	54.006	69.1242	67.1993
PA14_11980	129.621	47.2836	56.7713	57.9443	74.9242	56.954	98.5368	107.561	65.7095	93.4488	76.5758	88.4655	112.959	53.4356
PA14_11990	162.026	29.5523	67.8486	39.0787	40.8677	83.3969	80.9891	92.5841	59.8872	69.1426	68.2841	81.3709	82.6119	95.5363
PA14_12010	210.634	204.896	99.6959	136.102	119.198	223.748	143.081	142.28	95.6531	121.531	172.174	142.761	202.315	198.359
PA14_12020	71.2915	163.522	91.3879	95.6755	68.1129	97.6354	71.5404	61.2689	88.1672	52.3879	27.8014	63.562	62.3804	70.4378
PA14_12030	119.899	108.358	48.4633	16.1705	44.2734	38.6474	97.1869	64.6727	54.8966	63.0071	56.0905	67.3265	59.8515	81.7726
PA14_12050	113.418	68.9553	41.54	74.1148	122.603	18.3066	82.3389	57.8651	36.5977	62.0632	38.044	51.255	46.3638	56.6741
PA14_12060	77.7725	409.791	105.235	307.239	143.037	154.589	255.116	219.206	258.679	182.65	184.367	198.36	172.811	191.073
PA14_12070	116.659	96.5374	120.466	118.584	149.848	130.181	168.727	133.43	130.587	175.334	139.495	128.861	139.934	111.729
PA14_12080	74.532	88.6568	134.313	74.1148	98.7637	142.385	110.685	90.5418	71.5319	75.9861	102.426	56.9017	68.2812	95.5363
PA14_12090	262.482	171.403	318.473	180.571	309.914	166.794	276.713	227.376	385.939	230.79	203.389	239.335	220.017	268.797
PA14_12100	259.242	106.388	224.316	123.974	183.905	146.453	87.7382	112.326	98.9802	115.395	159.98	107.288	126.447	119.825
PA14_12110	51.8484	0	42.9246	21.5607	51.0846	18.3066	13.4982	19.7422	14.9718	13.451	29.2646	17.9537	10.9587	28.337
PA14_12120	97.2157	130.03	87.2339	207.521	231.584	109.84	151.18	120.495	163.858	109.26	113.157	124.373	157.637	145.733
PA14_12130	174.988	74.8657	33.232	190.003	224.772	126.112	175.476	114.369	187.979	128.138	149.737	110.908	107.058	123.064
PA14_12140	136.102	216.717	218.777	179.223	129.414	158.658	197.074	128.665	74.8589	125.07	158.517	180.261	140.777	165.164
PA14_12150	77.7725	9.85075	42.9246	22.9082	64.7072	73.2266	68.8408	48.3343	49.0742	63.2431	65.3577	48.504	49.7357	33.1948
PA14_12160	71.2915	195.045	74.7719	148.23	166.877	69.1584	95.8371	127.303	98.1484	110.439	115.595	103.234	96.9425	97.1556
PA14_12170	3.24052	7.8806	2.76933	17.518	10.2169	14.2385	20.2473	12.2538	12.4765	4.01169	3.90195	14.1892	13.4877	9.71556
PA14_12180	25.9242	0	4.154	4.04262	10.2169	16.2726	28.3462	20.423	38.2612	10.1472	24.3872	15.6371	6.74383	2.42889
PA14_12200	106.937	137.911	117.697	92.9804	126.009	117.976	130.932	125.261	140.568	118.463	146.323	129.585	128.976	139.256
PA14_12210	87.4941	124.119	195.238	142.839	108.981	107.806	83.6888	94.6264	91.4943	63.951	91.2081	93.5331	68.2812	76.1052
PA14_12230	437.47	419.642	387.706	278.941	633.45	410.882	568.274	430.924	445.827	412.024	480.428	506.179	483.027	387.813
PA14_12260	55.0889	76.8359	63.6946	39.0787	61.3016	69.1584	53.9927	46.292	79.8495	31.3856	24.3872	32.4325	30.3472	53.4356
PA14_12270	51.8484	74.8657	8.30799	21.5607	27.2451	6.10222	26.9964	33.3575	14.9718	16.9907	8.77939	24.4692	23.6034	16.1926
PA14_12280	142.583	55.1642	70.6179	125.321	81.7354	107.806	95.8371	85.7764	64.046	90.853	66.8209	81.9501	65.7523	68.0089
PA14_12300	19.4431	108.358	162.006	207.521	146.443	87.4651	82.3389	87.138	61.5507	81.6497	133.642	98.6007	95.2565	85.8208
PA14_12310	32.4052	92.5971	103.85	79.505	91.9524	103.738	130.932	68.7573	111.457	101	80.4777	72.5388	60.6944	76.1052
PA14_12330	100.456	411.761	318.473	227.735	418.894	258.327	286.162	246.437	291.118	250.377	287.769	229.924	201.472	225.077
PA14_12350	311.09	264	185.545	245.253	221.367	170.862	265.914	216.483	149.718	213.327	229.727	214.142	200.629	244.508
PA14_12360	145.823	155.642	297.703	223.692	190.716	211.543	360.402	200.826	235.39	198.225	238.019	273.794	203.158	191.882
PA14_12370	35.6457	167.463	38.7706	109.151	187.31	128.147	22.9469	59.9074	54.8966	66.5468	95.5978	49.228	70.8102	118.206
PA14_12390	106.937	49.2538	76.1566	106.456	139.631	111.874	80.9891	74.8842	110.625	77.638	58.0415	86.5833	95.2565	97.1556
PA14_12400	48.6078	33.4926	16.616	113.193	112.386	176.964	98.5368	77.6072	110.625	89.2011	37.0685	76.0138	75.0251	61.5319
PA14_12410	16.2026	17.7314	80.3106	44.4689	71.5185	20.3407	21.5971	36.7613	24.953	47.4323	29.7524	30.8399	38.777	48.5778
PA14_12440	32.4052	96.5374	59.5406	105.108	112.386	34.5792	55.3426	70.1188	129.756	55.4557	44.8724	34.4596	37.091	89.0593
PA14_12450	142.583	96.5374	87.2339	126.669	207.744	87.4651	145.78	154.534	135.578	162.119	161.931	136.535	123.075	260.701
PA14_12470	42.1268	39.403	34.6166	60.6394	68.1129	10.1704	53.9927	39.4844	64.8778	24.7781	81.9409	23.3109	32.8762	55.8645
PA14_12490	162.026	78.806	20.77	121.279	119.198	199.339	178.176	113.688	131.419	95.1006	83.8919	130.599	117.174	135.208
PA14_12530	51.8484	84.7165	45.694	72.7672	95.358	79.3288	98.5368	75.565	42.4201	89.2011	133.642	66.8921	74.1821	129.541
PA14_12540	45.3673	31.5224	26.3086	28.2984	57.8959	34.5792	14.848	34.719	56.5601	17.2267	13.1691	25.9171	16.0166	31.5756
PA14_12550	35.6457	39.403	98.3112	56.5967	51.0846	87.4651	139.031	61.9496	9.14943	87.0772	88.7694	90.3478	112.959	50.197
PA14_12560	71.2915	59.1045	48.4633	152.272	71.5185	144.419	110.685	119.815	126.428	126.486	102.914	147.249	147.521	88.2497
PA14_12570	116.659	110.328	217.392	241.21	115.792	266.463	265.914	168.83	144.727	160.468	212.656	209.508	236.877	157.878
PA14_12590	149.064	33.4926	26.3086	49.859	37.4621	107.806	52.6429	50.3766	36.5977	54.9837	59.9925	53.282	52.2647	42.1008
PA14_12610	38.8863	110.328	282.472	41.7738	91.9524	32.5451	51.2931	68.7573	102.307	105.956	74.6248	85.5698	68.2812	64.7704
PA14_12620	68.051	238.388	113.543	137.449	47.679	95.6014	90.4379	82.3726	83.1766	87.0772	108.767	114.238	85.1408	60.7222
PA14_12630	152.305	43.3433	141.236	94.3279	122.603	142.385	87.7382	129.345	118.111	129.318	101.938	88.6103	111.273	150.591
PA14_12640	45.3673	149.731	9.69266	30.9935	64.7072	101.704	49.9433	45.6113	38.2612	66.3109	49.2621	49.3727	60.6944	69.6282
PA14_12650	9.72157	5.91045	99.6959	141.492	40.8677	126.112	62.0917	45.6113	36.5977	24.5421	17.071	51.3998	64.9093	20.2407
PA14_12670	100.456	151.702	101.081	98.3705	102.169	79.3288	91.7877	80.3303	105.634	96.7525	94.6223	103.234	106.215	84.2015
PA14_12680	16.2026	41.3732	91.3879	44.4689	51.0846	44.7496	44.544	44.2497	43.2518	40.3529	50.7253	41.1198	61.5374	38.0526
PA14_12690	45.3673	39.403	44.3093	12.1279	34.0564	30.5111	32.3956	41.5267	38.2612	38.465	15.1201	48.2144	36.2481	39.6719
PA14_12700	97.2157	175.343	109.389	103.761	64.7072	73.2266	80.9891	119.134	106.466	179.346	68.7719	136.68	135.719	120.635
PA14_12710	187.95	177.314	163.391	161.705	115.792	229.85	202.473	195.38	258.679	186.898	160.955	216.313	207.373	187.834
PA14_12730	32.4052	116.239	63.6946	53.9017	27.2451	67.1244	56.6924	55.142	34.9342	85.6614	79.0145	69.7879	62.3804	42.9104
PA14_12740	6.48104	7.8806	55.3866	70.0722	68.1129	44.7496	31.0458	42.2075	135.578	43.4206	22.924	23.6005	37.934	79.3437
PA14_12750	6.48104	7.8806	37.386	78.1574	74.9242	42.7155	21.5971	44.9305	41.5883	71.0305	37.5563	42.8573	49.7357	38.0526
PA14_12760	61.5699	100.478	110.773	80.8525	122.603	146.453	109.335	124.58	108.961	107.844	104.377	84.9906	118.86	83.3919
PA14_12770	155.545	23.6418	87.2339	103.761	91.9524	101.704	60.7418	81.0111	103.971	72.9183	72.1861	64.4307	68.2812	103.633
PA14_12780	74.532	104.418	87.2339	84.8951	64.7072	71.1925	109.335	77.6072	105.634	92.5048	84.3797	109.315	71.6532	106.062
PA14_12810	437.47	478.747	415.4	404.262	217.961	453.598	488.634	400.971	399.248	340.522	369.222	580.6	423.175	352.999
PA14_12820	722.636	528	351.705	377.312	357.593	360.031	579.072	496.278	482.424	513.024	561.393	499.374	504.944	469.585
PA14_12840	145.823	76.8359	40.1553	142.839	126.009	85.431	51.2931	73.5227	153.045	79.5258	49.7499	93.6779	74.1821	81.7726
PA14_12850	25.9242	61.0747	4.154	55.2492	91.9524	30.5111	36.4451	47.6536	41.5883	40.1169	52.1886	43.8708	32.8762	51.8163
PA14_12860	90.7346	61.0747	139.851	20.2131	64.7072	58.9881	112.035	91.9033	135.578	90.853	110.23	94.4018	127.29	133.589
PA14_12870	136.102	277.791	142.621	90.2853	122.603	217.646	229.469	138.195	144.727	127.666	122.911	157.819	116.331	128.731
PA14_12890	19.4431	9.85075	29.078	2.69508	27.2451	22.3748	26.9964	26.5498	29.9436	24.3061	33.6543	22.5869	16.0166	17.0022
PA14_12900	51.8484	102.448	235.393	68.7246	98.7637	124.078	107.985	70.7996	103.139	54.5118	25.3627	62.9828	42.1489	105.252
PA14_12910	3.24052	57.1344	80.3106	8.08525	23.8395	22.3748	21.5971	14.2961	49.0742	14.8668	28.7769	19.9808	17.7025	12.9541
PA14_12920	191.191	128.06	144.005	207.521	108.981	124.078	107.985	135.472	135.578	132.15	150.225	142.616	159.323	144.924
PA14_12940	68.051	27.5821	37.386	43.1213	30.6508	20.3407	55.3426	37.4421	26.6165	53.8038	45.8479	52.4133	32.8762	74.4859
PA14_12960	25.9242	1.97015	8.30799	4.04262	17.0282	30.5111	40.4946	31.996	24.1212	48.3762	44.8724	26.7858	35.4051	34.8141
PA14_12970	25.9242	43.3433	103.85	71.4197	47.679	8.13629	21.5971	40.8459	21.6259	48.1403	10.7304	37.6449	62.3804	36.4333
PA14_12980	51.8484	173.373	96.9266	154.967	160.065	132.215	224.07	176.999	190.474	215.923	175.1	191.844	146.678	182.167
PA14_12990	226.837	132	178.622	76.8099	207.744	170.862	107.985	156.576	103.139	160.232	191.196	155.358	152.579	154.639
PA14_13000	200.912	80.7762	58.1559	61.9869	64.7072	56.954	99.8866	91.2226	56.5601	101.236	59.5047	93.0987	97.7855	45.3393
PA14_13010	87.4941	68.9553	69.2333	37.7312	61.3016	79.3288	143.081	69.4381	37.4295	54.5118	67.7964	75.2898	75.0251	108.49
PA14_13030	119.899	135.94	218.777	138.797	115.792	231.884	109.335	178.361	147.223	155.748	210.218	165.058	130.662	169.213
PA14_13040	55.0889	165.493	105.235	173.833	119.198	91.5332	94.4873	103.476	90.6625	98.4044	74.137	109.749	80.9259	102.013
PA14_13050	0	0	12.462	10.7803	6.81129	2.03407	16.1978	6.12689	0.831766	12.271	11.2181	14.0444	6.74383	10.5252
PA14_13060	51.8484	68.9553	47.0786	84.8951	78.3298	52.8859	28.3462	59.2266	33.2706	64.895	43.4092	58.2048	41.3059	72.0571
PA14_13070	93.9751	84.7165	69.2333	45.8164	119.198	168.828	68.8408	92.5841	154.708	89.673	69.2596	94.5466	91.8846	145.733
PA14_13090	239.799	222.627	170.314	103.761	160.065	128.147	130.932	149.768	182.157	166.603	119.009	145.222	132.348	157.878
PA14_13110	204.153	244.299	141.236	339.58	296.291	254.259	278.063	218.526	322.725	200.584	222.899	255.841	190.513	233.173
PA14_13130	349.976	291.582	238.162	233.125	490.413	282.736	230.819	257.329	230.399	182.65	189.732	233.543	279.869	242.079
PA14_13140	129.621	240.358	189.699	161.705	282.668	126.112	105.286	128.665	204.614	138.757	103.402	143.34	102.843	124.683
PA14_13150	239.799	133.97	253.394	207.521	330.347	103.738	114.735	166.788	323.557	160.94	185.343	128.572	192.199	178.119
PA14_13170	123.14	31.5224	91.3879	71.4197	228.178	65.0903	94.4873	117.772	110.625	109.967	81.4532	101.207	127.29	178.928
PA14_13190	191.191	234.448	256.163	153.62	160.065	124.078	199.773	170.872	264.502	147.489	180.465	185.474	115.488	153.83
PA14_13200	68.051	59.1045	62.3099	51.2066	57.8959	56.954	129.583	83.0534	44.9154	95.8086	90.7203	81.6605	69.1242	82.5822
PA14_13210	55.0889	13.7911	8.30799	47.164	6.81129	14.2385	26.9964	29.9537	27.4483	35.8692	31.2156	37.7897	26.9753	37.243
PA14_13220	35.6457	19.7015	88.6186	88.9377	23.8395	4.06814	55.3426	48.3343	10.813	37.9931	47.3111	44.4499	43.8349	42.1008
PA14_13230	768.004	480.717	407.092	641.43	1726.66	526.825	244.317	219.887	515.695	162.591	139.007	104.682	150.893	365.953
PA14_13240	126.38	29.5523	132.928	60.6394	347.376	77.2947	22.9469	45.6113	48.2424	15.1028	39.995	18.8225	36.2481	58.2933
PA14_13250	132.861	195.045	199.392	212.912	796.921	280.702	175.476	116.411	269.492	59.7034	115.595	48.0696	58.1655	168.403
PA14_13260	398.584	415.702	238.162	477.03	1392.91	240.02	215.971	145.684	265.333	96.9885	106.328	64.8651	89.3557	260.701
PA14_13280	330.533	443.284	297.703	400.22	1597.25	286.804	136.332	151.13	355.164	132.622	197.048	63.562	90.1987	277.703
PA14_13290	77.7725	163.522	155.083	206.174	548.309	217.646	126.883	138.195	282.8	134.51	113.644	93.9675	84.2978	154.639
PA14_13300	220.356	139.881	196.622	130.712	398.46	140.351	98.5368	95.3071	170.512	59.7034	67.7964	44.4499	81.7689	110.919
PA14_13320	181.469	204.896	6.92333	97.023	326.942	61.0222	26.9964	78.9688	99.8119	86.3693	87.7939	34.3148	53.1076	99.5845
PA14_13330	158.786	74.8657	195.238	183.266	136.226	89.4992	59.392	138.195	99.8119	121.531	112.669	125.097	122.232	157.878
PA14_13340	275.444	86.6866	217.392	222.344	173.688	203.407	261.865	215.803	207.11	220.407	220.948	222.974	213.273	171.642
PA14_13350	48.6078	112.299	164.775	53.9017	91.9524	52.8859	121.484	85.7764	38.2612	99.5843	75.6003	101.062	104.529	78.5341
PA14_13360	55.0889	3.9403	41.54	137.449	91.9524	34.5792	47.2437	85.0957	101.475	83.5375	86.3306	80.9365	83.4548	42.1008
PA14_13370	230.077	47.2836	48.4633	51.2066	20.4339	142.385	98.5368	72.1611	59.8872	113.979	133.642	106.709	85.9838	31.5756
PA14_13380	3.24052	9.85075	16.616	20.2131	6.81129	52.8859	28.3462	27.2306	24.1212	32.3295	30.7279	12.7414	15.1736	26.7178
PA14_13390	48.6078	15.7612	23.5393	48.5115	23.8395	26.4429	10.7985	29.9537	84.8401	34.2173	26.3382	32.2877	35.4051	53.4356
PA14_13410	314.331	397.97	405.707	284.331	197.527	282.736	329.356	281.837	236.222	288.134	362.394	308.543	274.811	225.077
PA14_13420	64.8104	25.612	55.3866	44.4689	64.7072	36.6133	47.2437	66.715	68.2048	42.9487	27.8014	59.3631	92.7276	51.8163
PA14_13430	327.293	195.045	258.932	242.557	119.198	260.361	252.416	258.691	182.157	262.412	299.475	258.012	267.224	220.219
PA14_13450	90.7346	100.478	66.4639	49.859	54.4903	97.6354	85.0386	78.288	74.8589	64.423	69.2596	75.2898	54.7936	53.4356
PA14_13460	51.8484	49.2538	54.0019	72.7672	91.9524	83.3969	31.0458	42.2075	44.9154	57.1076	44.3847	45.8978	44.6778	63.9608
PA14_13470	16.2026	7.8806	34.6166	44.4689	27.2451	10.1704	49.9433	29.9537	33.2706	56.8716	47.3111	39.9615	25.2893	17.8119
PA14_13490	45.3673	29.5523	109.389	68.7246	54.4903	77.2947	107.985	74.2034	39.093	94.3927	69.7474	92.954	69.9672	77.7245
PA14_13500	132.861	17.7314	70.6179	97.023	88.5467	65.0903	63.4415	72.8419	95.6531	74.5702	76.5758	74.4211	49.7357	54.2452
PA14_13510	187.95	92.5971	192.468	144.187	85.1411	58.9881	64.7913	129.345	62.3825	92.2688	77.5513	116.265	103.686	113.348
PA14_13520	106.937	120.179	131.543	106.456	91.9524	40.6814	95.8371	108.242	79.8495	109.731	112.181	118.437	112.116	110.919
PA14_13530	103.697	273.851	29.078	103.761	98.7637	144.419	205.172	111.646	48.2424	121.295	85.8429	127.703	144.992	104.442
PA14_13560	207.393	86.6866	72.0026	67.3771	71.5185	61.0222	71.5404	103.476	98.9802	119.643	56.0905	95.1258	73.3391	124.683
PA14_13580	129.621	157.612	138.467	167.095	126.009	183.066	151.18	155.895	192.138	156.928	107.304	175.773	198.943	97.9652
PA14_13590	162.026	61.0747	217.392	57.9443	44.2734	73.2266	122.834	92.5841	167.185	108.316	109.742	99.6142	83.4548	70.4378
PA14_13600	136.102	9.85075	54.0019	72.7672	68.1129	58.9881	48.5935	66.715	79.8495	52.152	68.7719	67.3265	76.711	27.5274
PA14_13610	38.8863	23.6418	51.2326	26.9508	23.8395	18.3066	18.8975	35.3998	59.8872	56.8716	48.2866	39.5272	32.0332	34.8141
PA14_13620	149.064	161.552	94.1572	226.387	91.9524	205.441	155.229	116.411	143.064	108.788	124.862	136.39	147.521	90.6785
PA14_13630	0	1.97015	1.38467	1.34754	6.81129	36.6133	17.5476	15.6576	2.4953	13.9229	9.75487	12.307	7.5868	12.1444
PA14_13650	162.026	45.3135	58.1559	56.5967	57.8959	40.6814	63.4415	97.3494	41.5883	102.416	94.6223	88.8999	77.554	68.0089
PA14_13660	38.8863	0	5.53866	30.9935	23.8395	6.10222	37.7949	41.5267	29.9436	34.6893	15.6078	33.0117	35.4051	30.7659
PA14_13670	0	9.85075	12.462	13.4754	17.0282	2.03407	5.39927	7.48842	7.48589	19.1145	5.36518	6.0811	5.90085	16.1926
PA14_13680	29.1647	72.8956	80.3106	118.584	34.0564	73.2266	59.392	40.8459	115.615	42.0047	50.2376	40.8302	48.8927	52.6259
PA14_13690	106.937	197.015	47.0786	66.0295	102.169	58.9881	33.7455	70.1188	47.4107	36.5772	52.1886	46.6218	53.1076	56.6741
PA14_13710	25.9242	7.8806	16.616	10.7803	105.575	6.10222	28.3462	37.4421	14.9718	41.0608	19.022	25.4827	32.8762	30.7659
PA14_13720	100.456	68.9553	62.3099	43.1213	153.254	16.2726	24.2967	31.3152	105.634	17.9346	10.7304	20.5599	23.6034	45.3393
PA14_13730	223.596	94.5672	108.004	41.7738	88.5467	38.6474	51.2931	71.4804	149.718	92.5048	80.4777	64.5755	33.7191	84.2015
PA14_13740	236.558	197.015	142.621	223.692	163.471	213.578	193.024	236.226	162.194	230.318	177.051	231.951	227.604	197.55
PA14_13750	178.229	305.373	209.084	126.669	854.816	195.271	125.533	140.238	212.932	111.619	183.879	120.898	149.207	187.834
PA14_13770	184.71	187.164	166.16	274.898	1086.4	187.135	201.123	176.318	311.081	82.8296	135.593	82.674	118.86	207.265
PA14_13780	1254.08	1199.82	1096.65	941.932	5197.01	1407.58	924.626	936.733	1599.49	732.251	793.559	586.537	633.077	992.606
PA14_13800	583.294	886.568	576.021	370.574	2618.94	559.37	522.38	449.305	742.767	350.905	446.286	326.932	470.382	532.736
PA14_13810	174.988	216.717	40.1553	70.0722	684.534	107.806	71.5404	58.5458	203.783	52.6239	98.0365	38.0793	28.6613	97.9652
PA14_13830	217.115	329.015	319.858	146.882	1341.82	240.02	163.328	186.53	306.09	164.951	180.953	145.078	164.381	216.981
PA14_13840	197.672	193.075	192.468	84.8951	1021.69	174.93	149.83	162.022	415.051	109.26	54.1396	100.628	117.174	231.554
PA14_13850	155.545	269.911	166.16	198.089	599.393	254.259	102.586	130.026	285.296	98.4044	98.5242	90.7821	128.133	173.261
PA14_13860	68.051	19.7015	51.2326	55.2492	30.6508	61.0222	59.392	36.0806	61.5507	71.5025	28.2891	56.9017	38.777	53.4356
PA14_13870	288.406	433.433	227.085	322.062	194.122	404.78	523.73	311.11	341.856	250.141	274.6	375.87	350.679	221.029
PA14_13880	145.823	86.6866	58.1559	99.7181	57.8959	105.772	105.286	111.646	105.634	92.9768	40.9705	126.4	115.488	59.103
PA14_13890	243.039	139.881	141.236	187.308	200.933	240.02	213.271	179.722	203.783	172.267	220.948	204.73	157.637	190.263
PA14_13920	126.38	197.015	329.55	307.239	91.9524	172.896	124.183	167.468	172.176	202.708	132.666	219.064	195.571	138.447
PA14_13940	1629.98	2360.24	1617.29	1953.94	1181.76	1135.01	1698.07	1639.28	1389.88	1442.79	2040.72	2130.27	1674.15	1155.34
PA14_13950	693.472	1373.19	1214.35	929.804	504.035	524.79	614.168	807.388	620.498	602.933	822.336	1118.92	842.978	676.041
PA14_13960	55.0889	179.284	81.6953	122.626	30.6508	50.8518	72.8902	71.4804	49.906	60.4113	120.96	116.12	57.3225	38.8622
PA14_13970	129.621	94.5672	186.93	159.01	143.037	140.351	171.427	110.965	70.7001	105.012	85.8429	150.58	95.2565	105.252
PA14_13990	204.153	76.8359	102.465	95.6755	289.48	126.112	80.9891	121.176	250.362	74.8062	85.3552	103.234	118.86	171.642
PA14_14000	64.8104	33.4926	48.4633	49.859	40.8677	63.0562	58.0422	68.0765	48.2424	58.5235	71.6983	57.7705	69.1242	89.0593
PA14_14010	90.7346	169.433	132.928	216.954	108.981	237.986	109.335	104.157	103.139	102.888	195.097	120.898	77.554	99.5845
PA14_14020	58.3294	193.075	95.5419	88.9377	74.9242	73.2266	70.1906	101.434	54.0648	102.416	89.7448	95.8497	133.191	119.016
PA14_14040	162.026	177.314	173.083	146.882	224.772	128.147	126.883	172.914	103.971	135.689	95.11	148.408	186.298	141.685
PA14_14060	256.001	330.985	254.778	150.925	190.716	250.191	206.522	239.629	144.727	203.18	236.068	234.702	260.48	240.46
PA14_14080	6.48104	13.7911	9.69266	13.4754	54.4903	10.1704	8.09891	34.719	22.4577	13.215	24.3872	25.4827	23.6034	25.0985
PA14_14100	100.456	96.5374	166.16	129.364	108.981	67.1244	56.6924	71.4804	54.8966	64.187	89.2571	52.7029	69.9672	90.6785
PA14_14110	35.6457	13.7911	36.0013	29.6459	47.679	34.5792	37.7949	53.0997	19.9624	58.7594	95.11	56.4674	58.1655	34.0045
PA14_14130	74.532	1.97015	70.6179	35.0361	13.6226	24.4089	10.7985	36.0806	9.98119	22.4183	29.2646	27.5097	16.0166	21.86
PA14_14140	155.545	86.6866	65.0793	41.7738	112.386	56.954	64.7913	76.2457	49.906	85.4254	76.088	58.06	50.5787	76.1052
PA14_14150	0	1.97015	8.30799	5.39017	27.2451	20.3407	14.848	25.8691	8.31766	20.0584	4.87744	14.1892	30.3472	36.4333
PA14_14160	45.3673	59.1045	38.7706	17.518	54.4903	142.385	60.7418	57.1843	50.7377	74.5702	88.7694	67.616	44.6778	93.9171
PA14_14170	45.3673	51.2239	6.92333	28.2984	57.8959	50.8518	55.3426	57.8651	29.9436	53.8038	49.2621	58.3496	42.1489	50.197
PA14_14200	19.4431	5.91045	30.4626	51.2066	91.9524	83.3969	52.6429	41.5267	20.7942	40.3529	42.4337	36.7762	32.0332	30.7659
PA14_14210	210.634	309.314	72.0026	122.626	136.226	154.589	56.6924	105.519	99.8119	109.024	122.911	88.0312	87.6697	112.539
PA14_14220	106.937	114.269	220.162	152.272	166.877	233.918	322.607	186.53	207.11	213.091	150.225	235.136	247.836	170.022
PA14_14230	77.7725	139.881	95.5419	188.656	78.3298	48.8177	86.3884	100.073	49.0742	83.0656	218.509	105.84	110.43	52.6259
PA14_14250	3.24052	45.3135	20.77	72.7672	34.0564	14.2385	17.5476	27.2306	4.15883	22.1823	3.90195	26.641	30.3472	42.1008
PA14_14270	64.8104	90.6269	160.621	49.859	132.82	36.6133	18.8975	60.5881	96.4849	29.9697	58.5292	32.7221	31.1902	103.633
PA14_14280	97.2157	9.85075	81.6953	32.341	61.3016	75.2607	74.24	55.8228	151.381	72.6824	71.6983	40.6855	42.9919	73.6763
PA14_14290	45.3673	110.328	70.6179	64.682	129.414	40.6814	66.1411	89.1803	61.5507	87.3132	87.3061	105.406	80.0829	97.9652
PA14_14300	126.38	19.7015	72.0026	177.875	102.169	109.84	125.533	130.707	143.896	107.136	144.86	116.41	127.29	133.589
PA14_14310	81.0131	21.6717	47.0786	40.4262	23.8395	12.2044	16.1978	34.0383	20.7942	39.6449	19.022	40.975	42.1489	51.0067
PA14_14320	22.6837	7.8806	13.8467	12.1279	27.2451	85.431	21.5971	38.1229	19.9624	32.3295	36.5808	42.7125	37.934	44.5296
PA14_14330	29.1647	157.612	121.851	18.8656	47.679	73.2266	59.392	52.4189	50.7377	55.6917	59.9925	55.8882	57.3225	53.4356
PA14_14340	200.912	84.7165	51.2326	90.2853	105.575	91.5332	109.335	119.815	66.5413	160.232	134.13	136.246	105.372	93.9171
PA14_14360	220.356	147.761	242.316	152.272	105.575	111.874	161.978	155.214	269.492	211.912	138.031	172.877	152.579	139.256
PA14_14370	58.3294	59.1045	54.0019	52.5541	71.5185	77.2947	166.028	77.6072	73.1954	61.5912	100.963	90.203	70.8102	80.1534
PA14_14380	129.621	104.418	74.7719	71.4197	108.981	97.6354	101.236	102.115	58.2236	98.8763	87.3061	117.568	112.959	90.6785
PA14_14390	259.242	163.522	279.702	215.607	347.376	172.896	213.271	163.384	232.895	147.961	115.108	142.182	169.439	167.593
PA14_14400	32.4052	0	11.0773	0	3.40564	10.1704	13.4982	8.16918	0	14.3949	6.34067	7.38419	14.3306	13.7637
PA14_14420	35.6457	175.343	80.3106	41.7738	108.981	79.3288	70.1906	68.0765	75.6907	81.4137	94.1345	77.0273	68.2812	67.1993
PA14_14430	29.1647	68.9553	16.616	45.8164	74.9242	56.954	41.8444	54.4612	41.5883	30.6776	12.6813	48.2144	36.2481	59.103
PA14_14440	171.748	528	293.549	400.22	224.772	268.497	336.105	265.498	304.426	343.589	270.21	306.661	268.91	309.279
PA14_14450	126.38	74.8657	41.54	76.8099	95.358	77.2947	153.879	76.2457	60.7189	61.1193	62.9189	116.989	80.0829	85.8208
PA14_14460	3.24052	39.403	84.4646	5.39017	74.9242	71.1925	44.544	42.2075	33.2706	38.465	22.4362	29.9711	21.0745	29.9563
PA14_14470	200.912	104.418	110.773	91.6328	248.612	128.147	140.381	125.261	170.512	150.32	98.5242	134.798	154.265	136.018
PA14_14480	25.9242	49.2538	88.6186	4.04262	44.2734	42.7155	43.1942	40.1652	22.4577	28.5538	61.4557	30.9847	10.1157	57.4837
PA14_14490	22.6837	13.7911	16.616	29.6459	47.679	20.3407	40.4946	46.292	59.0554	51.68	97.5487	36.4866	53.1076	46.9585
PA14_14500	58.3294	145.791	102.465	163.053	139.631	77.2947	107.985	121.857	211.269	132.386	84.8674	125.676	166.91	111.729
PA14_14510	51.8484	135.94	29.078	84.8951	71.5185	50.8518	53.9927	49.6959	19.9624	59.9394	51.7008	59.5079	49.7357	60.7222
PA14_14520	16.2026	0	1.38467	45.8164	47.679	22.3748	44.544	27.9114	28.28	29.4977	40.9705	22.5869	22.7604	28.337
PA14_14530	64.8104	195.045	188.314	191.351	122.603	140.351	101.236	215.122	193.802	224.419	183.392	225.001	230.133	210.504
PA14_14540	12.9621	139.881	52.6173	203.479	126.009	44.7496	55.3426	49.0151	57.3919	43.4206	37.5563	30.6951	53.9506	58.2933
PA14_14550	291.647	455.105	207.7	685.899	1236.25	292.906	236.218	296.814	443.331	219.699	286.306	234.702	242.778	384.574
PA14_14560	19.4431	55.1642	15.2313	57.9443	10.2169	16.2726	37.7949	37.4421	24.1212	47.6683	52.6763	40.5407	33.7191	38.0526
PA14_14570	97.2157	197.015	232.624	88.9377	391.649	156.624	193.024	299.537	108.961	186.426	49.2621	300.58	581.655	563.502
PA14_14590	145.823	78.806	105.235	74.1148	143.037	221.714	221.37	134.111	127.26	166.131	221.436	198.07	169.439	130.35
PA14_14600	217.115	206.866	84.4646	212.912	139.631	146.453	132.282	108.242	159.699	117.283	129.252	127.124	134.877	106.062
PA14_14610	12.9621	3.9403	29.078	35.0361	61.3016	32.5451	25.6466	27.9114	24.1212	25.958	53.6518	42.1333	26.1323	26.7178
PA14_14630	110.178	299.463	216.008	118.584	265.64	219.68	396.847	191.295	225.409	224.183	253.627	239.48	183.769	218.6
PA14_14650	136.102	80.7762	170.314	206.174	177.093	93.5673	191.674	113.007	85.6719	133.33	132.666	122.925	111.273	101.204
PA14_14660	243.039	232.478	261.702	318.02	810.543	203.407	179.526	292.729	410.061	216.631	207.291	114.527	247.836	745.669
PA14_14680	100.456	122.149	123.235	98.3705	81.7354	24.4089	67.4909	66.0342	96.4849	71.7384	77.5513	82.674	82.6119	84.2015
PA14_14690	139.342	157.612	77.5413	105.108	132.82	146.453	132.282	107.561	111.457	128.374	106.816	132.192	94.4136	127.112
PA14_14700	71.2915	61.0747	87.2339	86.2427	139.631	50.8518	31.0458	83.0534	93.9896	64.423	62.4312	56.3226	53.1076	88.2497
PA14_14710	191.191	346.747	436.17	289.721	1137.48	209.509	113.385	199.464	236.222	157.4	193.147	102.51	139.091	276.893
PA14_14730	952.714	1589.91	1080.04	742.495	3868.81	1277.4	577.722	740.673	1532.11	522.228	661.868	386.439	478.812	1248.45
PA14_14740	298.128	524.06	264.471	361.141	1028.5	419.019	202.473	264.818	361.818	184.538	240.945	123.794	142.463	340.045
PA14_14750	64.8104	114.269	63.6946	52.5541	337.159	91.5332	49.9433	61.2689	131.419	48.3762	56.5783	19.2568	20.2315	83.3919
PA14_14770	317.571	669.851	210.469	374.617	1219.22	398.678	176.826	294.771	661.254	222.295	265.82	162.452	157.637	430.723
PA14_14780	210.634	415.702	121.851	260.076	769.675	231.884	263.215	232.822	376.79	223.003	284.842	156.661	220.017	395.909
PA14_14800	61.5699	55.1642	73.3873	113.193	190.716	79.3288	95.8371	93.2649	153.045	67.7267	77.5513	66.0234	39.62	86.6304
PA14_14810	3.24052	15.7612	11.0773	6.73771	57.8959	28.477	13.4982	19.0614	0.831766	11.5631	29.7524	8.97686	38.777	21.86
PA14_14820	158.786	76.8359	66.4639	94.3279	241.801	58.9881	89.088	93.9456	52.4013	105.484	115.108	97.4424	76.711	77.7245
PA14_14830	217.115	208.836	267.24	207.521	245.206	148.487	176.826	179.722	200.456	225.127	165.345	223.408	154.265	211.313
PA14_14850	77.7725	84.7165	69.2333	102.413	143.037	87.4651	113.385	105.519	74.0272	111.383	99.9875	96.7185	122.232	108.49
PA14_14860	142.583	108.358	153.698	130.712	166.877	128.147	191.674	132.749	74.0272	112.799	68.7719	116.554	162.695	113.348
PA14_14880	136.102	224.597	124.62	111.846	275.857	107.806	157.929	197.422	180.493	161.883	134.617	153.475	180.397	203.217
PA14_14890	272.204	183.224	94.1572	282.984	221.367	111.874	222.72	155.214	114.784	142.297	195.097	121.622	133.191	143.304
PA14_14900	71.2915	53.1941	274.164	80.8525	200.933	101.704	117.434	104.157	164.69	99.3483	85.3552	101.931	102.843	92.2978
PA14_14910	100.456	228.537	146.775	48.5115	166.877	81.3629	64.7913	80.3303	56.5601	65.131	66.3331	65.0099	45.5208	76.1052
PA14_14930	126.38	104.418	204.93	141.492	132.82	248.157	90.4379	194.699	113.12	180.998	184.367	168.823	165.224	212.933
PA14_14940	123.14	106.388	51.2326	53.9017	54.4903	61.0222	91.7877	57.8651	69.0366	84.0095	58.5292	54.4403	92.7276	41.2911
PA14_14960	42.1268	45.3135	96.9266	75.4623	166.877	58.9881	39.1447	61.9496	51.5695	47.1963	60.4802	41.2646	71.6532	106.062
PA14_14975	45.3673	17.7314	74.7719	30.9935	91.9524	16.2726	71.5404	46.292	71.5319	48.1403	37.5563	43.2916	40.463	46.1489
PA14_14990	171.748	57.1344	91.3879	90.2853	81.7354	85.431	102.586	110.965	59.0554	57.1076	75.1125	96.2841	110.43	132.779
PA14_15000	81.0131	72.8956	20.77	49.859	74.9242	38.6474	51.2931	63.3112	37.4295	66.0749	50.2376	58.9288	78.397	59.9126
PA14_15020	22.6837	33.4926	56.7713	24.2557	30.6508	75.2607	21.5971	17.6999	6.65413	24.0701	18.0465	44.4499	32.8762	50.197
PA14_15030	366.179	358.567	300.472	450.079	371.215	512.586	322.607	335.617	472.443	345.949	373.124	386.729	348.15	305.23
PA14_15050	29.1647	72.8956	33.232	36.3836	68.1129	18.3066	14.848	38.1229	82.3448	32.3295	35.6053	30.4055	27.8183	18.6215
PA14_15070	139.342	78.806	204.93	83.5476	71.5185	174.93	118.784	119.815	221.25	121.059	109.255	125.242	162.695	144.924
PA14_15080	84.2536	35.4627	31.8473	90.2853	54.4903	42.7155	55.3426	82.3726	100.644	75.5141	109.742	74.8554	73.3391	77.7245
PA14_15090	22.6837	0	40.1553	24.2557	40.8677	20.3407	9.44873	22.4653	20.7942	21.9463	28.7769	19.836	20.2315	80.1534
PA14_15100	149.064	68.9553	78.9259	168.443	95.358	69.1584	114.735	95.9879	91.4943	104.068	95.5978	107.722	79.24	112.539
PA14_15110	45.3673	100.478	92.7726	105.108	190.716	40.6814	20.2473	44.9305	151.381	46.0164	47.3111	23.6005	25.2893	59.103
PA14_15120	45.3673	63.0448	11.0773	63.3345	95.358	38.6474	24.2967	42.2075	19.1306	29.4977	38.5318	35.3283	31.1902	61.5319
PA14_15130	45.3673	102.448	12.462	10.7803	88.5467	36.6133	18.8975	55.142	39.093	49.7921	72.6738	27.7993	32.0332	42.9104
PA14_15140	9.72157	59.1045	38.7706	44.4689	34.0564	38.6474	32.3956	31.3152	13.3083	44.1286	64.8699	46.1874	38.777	21.0504
PA14_15150	42.1268	11.8209	29.078	41.7738	64.7072	26.4429	18.8975	34.0383	87.3354	36.1052	67.3086	23.3109	44.6778	56.6741
PA14_15160	35.6457	11.8209	27.6933	61.9869	17.0282	28.477	21.5971	29.9537	19.9624	16.0468	41.4582	23.7452	25.2893	29.9563
PA14_15180	84.2536	39.403	74.7719	67.3771	88.5467	61.0222	94.4873	84.4149	142.232	79.5258	99.4997	85.425	69.9672	112.539
PA14_15190	16.2026	0	0	0	17.0282	4.06814	18.8975	12.9345	18.2989	18.6426	13.1691	15.4923	14.3306	11.3348
PA14_15200	29.1647	47.2836	69.2333	74.1148	61.3016	85.431	63.4415	74.2034	56.5601	80.9417	82.9164	57.9152	65.7523	84.2015
PA14_15210	97.2157	175.343	40.1553	90.2853	51.0846	105.772	40.4946	57.8651	44.9154	78.1099	44.8724	65.4442	82.6119	54.2452
PA14_15230	12.9621	155.642	37.386	44.4689	81.7354	32.5451	47.2437	55.8228	92.326	66.3109	36.5808	49.228	47.2068	66.3896
PA14_15240	12.9621	51.2239	74.7719	29.6459	51.0846	26.4429	32.3956	50.3766	57.3919	32.8015	61.4557	42.7125	64.0663	53.4356
PA14_15250	116.659	206.866	108.004	45.8164	34.0564	61.0222	44.544	67.3958	63.2142	58.0515	76.5758	60.6662	54.7936	68.0089
PA14_15260	142.583	29.5523	186.93	24.2557	37.4621	71.1925	122.834	96.6687	68.2048	102.416	100.963	83.1084	85.9838	88.2497
PA14_15270	84.2536	90.6269	160.621	55.2492	23.8395	48.8177	52.6429	55.8228	55.7283	80.2338	53.1641	55.4538	42.9919	45.3393
PA14_15280	103.697	88.6568	126.005	37.7312	51.0846	93.5673	97.1869	62.6304	86.5037	73.6263	60.4802	73.2628	64.0663	58.2933
PA14_15290	129.621	104.418	80.3106	165.748	129.414	168.828	90.4379	99.3917	135.578	110.675	159.492	134.219	140.777	98.7748
PA14_15310	204.153	256.12	234.008	167.095	279.263	213.578	107.985	143.641	191.306	155.748	128.764	121.477	118.017	213.742
PA14_15340	149.064	165.493	247.855	327.453	207.744	248.157	232.169	209.676	153.877	219.699	211.193	226.014	231.819	232.364
PA14_15350	239.799	303.403	206.315	194.046	487.007	473.939	333.405	278.433	227.072	271.143	332.641	242.954	309.373	327.09
PA14_15360	534.686	543.762	553.866	462.207	681.129	433.257	402.246	492.193	590.554	351.377	442.384	374.422	456.894	827.442
PA14_15370	35.6457	35.4627	11.0773	28.2984	13.6226	44.7496	32.3956	27.9114	19.1306	36.1052	72.1861	20.5599	26.9753	43.72
PA14_15380	158.786	49.2538	152.313	87.5902	78.3298	144.419	163.328	97.3494	160.531	131.442	189.732	134.074	104.529	129.541
PA14_15400	252.761	122.149	211.854	152.272	136.226	195.271	282.112	215.803	196.297	231.262	209.73	216.748	203.158	191.882
PA14_15430	223.596	137.911	268.625	287.026	166.877	331.554	296.96	260.733	228.736	221.351	284.842	260.763	283.241	178.928
PA14_15435	71.2915	116.239	130.159	140.144	129.414	126.112	160.628	141.599	98.9802	138.757	108.279	130.165	124.761	106.062
PA14_15445	25.9242	7.8806	34.6166	6.73771	37.4621	28.477	18.8975	17.6999	0	18.4066	9.75487	20.2703	18.5455	16.1926
PA14_15450	42.1268	0	2.76933	2.69508	37.4621	69.1584	16.1978	21.1037	34.1024	13.215	14.6323	15.4923	17.7025	23.4793
PA14_15460	119.899	165.493	149.544	72.7672	126.009	54.9199	70.1906	100.753	80.6813	81.8857	97.5487	79.923	84.2978	114.967
PA14_15470	58.3294	47.2836	60.9253	16.1705	57.8959	38.6474	82.3389	36.7613	40.7565	41.0608	18.5343	68.34	64.9093	44.5296
PA14_15475	152.305	84.7165	26.3086	51.2066	108.981	91.5332	82.3389	78.9688	69.0366	73.3903	48.7744	108.157	79.24	51.8163
PA14_15480	42.1268	17.7314	92.7726	154.967	88.5467	130.181	102.586	76.2457	82.3448	75.9861	124.862	71.8149	61.5374	110.919
PA14_15490	22.6837	31.5224	37.386	1.34754	37.4621	8.13629	8.09891	21.7845	22.4577	9.91123	37.0685	26.3514	17.7025	12.9541
PA14_15500	187.95	108.358	114.927	45.8164	51.0846	140.351	139.031	78.288	113.12	84.7174	68.7719	78.9095	64.0663	72.0571
PA14_15510	252.761	137.911	137.082	103.761	91.9524	111.874	79.6393	125.261	174.671	122.475	79.99	106.854	122.232	89.8689
PA14_15520	168.507	37.4329	78.9259	168.443	112.386	97.6354	97.1869	79.6495	86.5037	112.563	130.715	105.116	118.017	111.729
PA14_15530	48.6078	92.5971	34.6166	32.341	61.3016	22.3748	41.8444	63.3112	35.7659	37.5211	52.1886	45.0291	61.5374	47.7682
PA14_15540	139.342	252.179	124.62	113.193	146.443	146.453	197.074	149.088	105.634	144.893	75.6003	157.529	155.108	120.635
PA14_15560	152.305	130.03	121.851	90.2853	129.414	122.044	97.1869	130.026	69.0366	105.484	155.103	131.612	142.463	107.681
PA14_15570	68.051	130.03	76.1566	43.1213	129.414	93.5673	102.586	49.6959	53.233	55.4557	98.0365	56.033	57.3225	83.3919
PA14_15580	1056.41	1079.64	942.957	1007.96	1025.1	1128.91	1317.42	865.934	871.691	905.934	1000.85	1055.65	893.557	961.84
PA14_15590	191.191	224.597	310.165	220.997	306.508	351.894	359.052	318.598	304.426	315.744	257.529	329.248	336.348	357.856
PA14_15600	236.558	291.582	245.086	257.38	245.206	199.339	325.306	275.029	251.193	259.108	289.72	259.895	283.241	252.605
PA14_15610	434.23	346.747	371.09	431.213	408.677	539.029	415.744	387.355	346.846	355.86	373.124	328.669	316.96	338.425
PA14_15620	71.2915	35.4627	80.3106	91.6328	54.4903	172.896	118.784	102.115	148.054	92.5048	107.304	101.207	69.9672	68.8185
PA14_15630	385.622	520.12	317.088	304.544	217.961	355.963	333.405	326.087	196.297	303.472	320.448	325.628	328.762	260.701
PA14_15650	61.5699	102.448	103.85	192.698	122.603	148.487	129.583	102.796	118.111	116.103	116.571	140.879	96.9425	122.254
PA14_15660	155.545	185.194	243.701	210.216	115.792	154.589	171.427	162.703	122.27	151.028	127.789	176.641	158.48	148.162
PA14_15670	178.229	171.403	234.008	304.544	197.527	187.135	182.226	199.464	155.54	157.872	207.291	214.576	193.042	179.738
PA14_15680	162.026	202.926	87.2339	123.974	126.009	154.589	290.211	117.092	118.943	111.147	121.936	141.892	133.191	108.49
PA14_15700	139.342	112.299	149.544	106.456	44.2734	91.5332	126.883	108.242	137.241	106.9	96.0855	126.979	162.695	78.5341
PA14_15710	12.9621	116.239	12.462	26.9508	146.443	52.8859	51.2931	60.5881	103.971	41.2968	64.8699	38.2241	63.2234	119.825
PA14_15720	330.533	238.388	303.242	161.705	177.093	174.93	241.618	238.949	232.063	211.204	255.09	207.771	248.679	219.41
PA14_15740	424.508	372.358	588.483	401.567	704.968	496.313	377.949	431.605	393.425	463.468	460.918	460.281	464.481	481.73
PA14_15750	3.24052	35.4627	65.0793	1.34754	6.81129	0	44.544	12.9345	26.6165	9.20329	11.2181	9.7008	18.5455	32.3852
PA14_15770	87.4941	108.358	80.3106	43.1213	88.5467	115.942	79.6393	98.0302	77.3542	71.5025	104.865	72.3941	68.2812	102.013
PA14_15780	103.697	311.284	56.7713	168.443	57.8959	71.1925	55.3426	92.5841	49.906	91.3249	100.475	78.1856	118.86	116.587
PA14_15790	100.456	133.97	196.622	84.8951	98.7637	79.3288	89.088	149.088	197.129	149.376	142.421	123.07	174.496	158.687
PA14_15810	55.0889	132	58.1559	28.2984	30.6508	56.954	97.1869	60.5881	51.5695	60.8833	32.1911	68.9191	95.2565	88.2497
PA14_15820	64.8104	108.358	45.694	76.8099	88.5467	130.181	94.4873	110.965	76.5225	92.2688	148.274	124.952	115.488	143.304
PA14_15830	168.507	90.6269	174.468	176.528	64.7072	124.078	98.5368	114.369	104.803	136.633	80.4777	139.431	112.959	114.967
PA14_15840	81.0131	90.6269	131.543	87.5902	95.358	111.874	122.834	96.6687	212.932	82.1216	116.083	101.207	69.1242	59.103
PA14_15850	71.2915	53.1941	47.0786	70.0722	91.9524	85.431	48.5935	57.1843	25.7847	48.3762	35.1175	48.504	41.3059	94.7267
PA14_15860	226.837	195.045	59.5406	128.016	177.093	160.692	148.48	155.895	189.643	116.339	225.825	106.564	138.248	217.79
PA14_15870	259.242	74.8657	69.2333	136.102	173.688	138.317	114.735	122.538	138.073	110.203	104.865	95.7049	128.133	150.591
PA14_15880	0	3.9403	1.38467	5.39017	40.8677	2.03407	17.5476	30.6344	19.9624	37.0491	46.8234	27.5097	33.7191	46.1489
PA14_15890	110.178	155.642	47.0786	20.2131	54.4903	46.7836	105.286	109.603	69.0366	79.0539	98.0365	97.4424	83.4548	102.823
PA14_15910	25.9242	1.97015	26.3086	30.9935	47.679	14.2385	56.6924	44.9305	49.0742	45.5445	73.6493	22.4422	22.7604	32.3852
PA14_15920	181.469	55.1642	162.006	119.931	102.169	107.806	126.883	110.284	255.352	138.521	153.639	145.367	151.736	95.5363
PA14_15930	165.267	399.941	328.166	446.036	211.15	331.554	344.204	270.264	253.689	322.115	301.426	327.221	450.15	220.219
PA14_15940	48.6078	116.239	112.158	59.2918	74.9242	48.8177	70.1906	84.4149	124.765	88.9651	62.4312	99.3246	101.157	91.4882
PA14_15960	165.267	224.597	253.394	185.961	408.677	199.339	257.815	252.564	321.893	189.965	228.264	199.952	230.133	284.99
PA14_15970	45.3673	51.2239	106.619	61.9869	105.575	54.9199	98.5368	30.6344	15.8036	25.0141	41.946	40.5407	31.1902	31.5756
PA14_15980	19.4431	49.2538	47.0786	134.754	309.914	56.954	107.985	96.6687	110.625	46.7244	111.693	62.4037	85.9838	91.4882
PA14_15990	220.356	135.94	243.701	163.053	296.291	156.624	159.279	198.103	267.829	144.893	241.433	144.788	157.637	197.55
PA14_16000	204.153	102.448	142.621	277.594	163.471	144.419	182.226	176.999	229.567	183.594	184.367	183.736	155.951	140.876
PA14_16010	55.0889	63.0448	124.62	82.2	88.5467	115.942	114.735	75.565	39.093	106.664	111.206	110.763	116.331	59.103
PA14_16020	236.558	189.134	289.395	226.387	160.065	286.804	288.861	193.337	198.792	198.933	314.107	286.391	272.282	242.079
PA14_16030	90.7346	143.821	252.009	261.423	122.603	176.964	253.766	175.637	201.287	193.505	189.732	202.993	183.769	191.073
PA14_16040	93.9751	187.164	159.237	136.102	177.093	109.84	134.982	159.299	77.3542	152.68	140.47	144.354	120.546	114.158
PA14_16050	45.3673	94.5672	102.465	132.059	136.226	109.84	64.7913	107.561	127.26	94.8646	80.9655	110.473	98.6285	131.97
PA14_16070	155.545	250.209	66.4639	114.541	166.877	229.85	184.925	179.722	91.4943	162.591	131.691	166.072	153.422	173.261
PA14_16090	142.583	299.463	113.543	106.456	122.603	138.317	90.4379	121.176	159.699	129.554	126.813	133.205	143.306	101.204
PA14_16100	51.8484	55.1642	119.081	219.649	156.66	176.964	113.385	143.641	152.213	151.736	125.838	139.431	150.05	155.449
PA14_16110	35.6457	151.702	8.30799	20.2131	74.9242	14.2385	75.5898	49.0151	34.1024	46.7244	15.1201	39.8167	41.3059	42.9104
PA14_16130	272.204	116.239	121.851	94.3279	98.7637	183.066	178.176	157.257	110.625	147.017	155.59	142.037	116.331	149.782
PA14_16140	136.102	413.732	85.8493	111.846	524.469	164.76	109.335	100.073	131.419	104.304	99.012	106.854	80.0829	254.224
PA14_16150	113.418	362.508	146.775	253.338	718.591	211.543	117.434	160.661	222.913	113.743	113.644	102.944	123.918	306.85
PA14_16160	45.3673	80.7762	38.7706	90.2853	187.31	81.3629	75.5898	76.2457	59.0554	92.0329	91.2081	56.033	86.8268	76.1052
PA14_16180	518.484	549.672	606.483	464.902	616.421	758.709	566.924	468.367	403.407	420.519	402.389	431.034	460.266	551.358
PA14_16190	725.877	397.97	574.636	444.689	439.328	803.458	561.525	548.016	567.264	538.982	441.408	555.407	562.266	463.918
PA14_16200	25.9242	122.149	70.6179	63.3345	30.6508	58.9881	33.7455	70.7996	26.6165	51.444	63.4067	47.3457	63.2234	59.9126
PA14_16210	84.2536	78.806	15.2313	24.2557	20.4339	10.1704	18.8975	43.569	41.5883	42.2407	65.8454	37.3553	51.4217	33.1948
PA14_16220	197.672	214.746	138.467	163.053	91.9524	132.215	263.215	165.426	194.633	149.376	131.691	156.516	162.695	187.834
PA14_16250	495.8	691.523	364.167	326.105	1508.7	703.789	296.96	471.09	820.953	375.683	457.504	189.672	279.026	489.826
PA14_16260	132.861	112.299	102.465	111.846	177.093	93.5673	137.682	119.815	131.419	67.7267	120.96	71.9597	68.2812	98.7748
PA14_16270	129.621	155.642	109.389	52.5541	88.5467	142.385	87.7382	98.711	139.737	60.8833	159.004	136.535	108.744	100.394
PA14_16280	106.937	96.5374	65.0793	157.662	149.848	140.351	60.7418	113.007	74.0272	90.853	109.742	107.143	107.058	141.685
PA14_16290	55.0889	59.1045	207.7	164.4	306.508	111.874	56.6924	83.0534	176.334	72.4464	82.9164	69.0639	85.1408	107.681
PA14_16300	12.9621	27.5821	45.694	35.0361	27.2451	38.6474	6.74909	30.6344	32.4389	20.0584	22.4362	21.863	39.62	49.3874
PA14_16310	110.178	153.672	85.8493	87.5902	122.603	152.555	72.8902	106.88	167.185	126.25	93.1591	103.668	113.802	139.256
PA14_16320	71.2915	5.91045	48.4633	26.9508	17.0282	0	47.2437	44.2497	27.4483	54.5118	37.5563	47.3457	37.091	42.9104
PA14_16330	61.5699	260.06	117.697	137.449	132.82	93.5673	152.53	168.149	182.157	158.108	97.061	161.728	136.562	171.642
PA14_16340	9.72157	104.418	22.1546	13.4754	30.6508	18.3066	36.4451	42.2075	29.9436	25.486	45.3602	37.9345	25.2893	43.72
PA14_16350	136.102	130.03	87.2339	145.534	102.169	107.806	147.13	134.111	137.241	101	204.852	159.556	175.339	138.447
PA14_16360	265.723	279.761	207.7	322.062	163.471	233.918	333.405	261.414	183.82	268.075	247.286	279.296	273.125	251.795
PA14_16370	142.583	90.6269	150.929	114.541	446.139	132.215	102.586	136.834	208.773	121.295	137.056	70.367	86.8268	205.646
PA14_16380	155.545	137.911	207.7	168.443	112.386	50.8518	145.78	119.134	104.803	124.362	154.615	138.707	114.645	76.9148
PA14_16390	110.178	145.791	110.773	79.505	136.226	126.112	120.134	158.618	123.101	110.675	130.228	138.128	139.934	153.83
PA14_16410	178.229	143.821	96.9266	57.9443	85.1411	87.4651	72.8902	108.922	149.718	104.068	123.399	131.612	112.116	110.919
PA14_16430	200.912	218.687	218.777	350.361	221.367	191.203	226.77	187.891	169.68	193.505	290.208	183.736	216.645	168.403
PA14_16440	16.2026	0	20.77	10.7803	51.0846	36.6133	10.7985	24.5076	4.9906	8.02338	32.6788	15.9267	21.0745	21.86
PA14_16450	42.1268	106.388	22.1546	24.2557	64.7072	36.6133	74.24	36.7613	77.3542	49.3202	34.6298	38.8032	59.8515	52.6259
PA14_16460	103.697	63.0448	42.9246	57.9443	54.4903	124.078	71.5404	72.1611	57.3919	60.4113	99.4997	80.0678	80.9259	57.4837
PA14_16470	317.571	171.403	70.6179	168.443	241.801	215.612	222.72	220.568	274.483	218.047	192.171	213.707	223.389	159.497
PA14_16480	119.899	110.328	55.3866	106.456	143.037	50.8518	113.385	115.049	119.774	132.15	61.4557	108.446	105.372	134.399
PA14_16500	132.861	35.4627	127.389	212.912	160.065	97.6354	124.183	162.703	107.298	169.671	144.86	141.892	206.53	143.304
PA14_16510	243.039	82.7463	84.4646	165.748	197.527	73.2266	97.1869	138.876	217.923	118.699	174.125	122.925	118.86	107.681
PA14_16530	113.418	116.239	256.163	180.571	163.471	244.089	166.028	180.403	163.858	159.996	223.874	181.275	201.472	184.596
PA14_16550	168.507	13.7911	52.6173	57.9443	81.7354	24.4089	72.8902	91.2226	31.6071	103.596	92.6713	69.0639	55.6366	93.9171
PA14_16560	103.697	132	84.4646	164.4	166.877	54.9199	91.7877	105.519	123.101	125.07	96.0855	72.2493	75.0251	80.963
PA14_16580	116.659	163.522	153.698	137.449	132.82	85.431	114.735	129.345	110.625	108.08	123.887	162.307	125.604	168.403
PA14_16590	64.8104	5.91045	11.0773	14.823	37.4621	63.0562	39.1447	42.2075	100.644	43.4206	31.7033	43.8708	46.3638	54.2452
PA14_16600	71.2915	23.6418	36.0013	72.7672	71.5185	56.954	41.8444	84.4149	62.3825	74.0983	59.9925	75.7242	68.2812	68.8185
PA14_16610	19.4431	0	13.8467	13.4754	20.4339	14.2385	58.0422	19.7422	9.14943	15.3388	31.2156	17.8089	14.3306	9.71556
PA14_16620	61.5699	13.7911	18.0006	30.9935	68.1129	38.6474	28.3462	37.4421	93.1578	43.6566	60.968	38.3688	30.3472	29.9563
PA14_16630	162.026	175.343	142.621	113.193	112.386	142.385	125.533	129.345	211.269	105.956	104.377	102.22	121.389	209.694
PA14_16640	58.3294	43.3433	112.158	92.9804	149.848	83.3969	72.8902	93.2649	85.6719	104.776	99.4997	44.4499	60.6944	122.254
PA14_16660	285.166	228.537	232.624	257.38	262.235	223.748	97.1869	233.503	303.595	215.215	250.7	162.018	153.422	290.657
PA14_16670	113.418	96.5374	85.8493	165.748	44.2734	124.078	101.236	84.4149	121.438	82.3576	73.1616	79.6335	73.3391	120.635
PA14_16680	42.1268	90.6269	85.8493	44.4689	10.2169	16.2726	10.7985	48.3343	33.2706	32.3295	40.9705	30.9847	27.8183	55.8645
PA14_16690	213.874	230.508	206.315	229.082	326.942	256.293	202.473	228.056	323.557	240.701	249.237	170.271	214.116	201.598
PA14_16700	184.71	224.597	73.3873	98.3705	126.009	83.3969	106.636	76.9265	102.307	73.3903	99.9875	67.4713	72.4961	123.064
PA14_16710	19.4431	35.4627	1.38467	28.2984	34.0564	38.6474	14.848	21.7845	29.9436	27.1379	13.1691	22.8765	27.8183	22.6696
PA14_16720	55.0889	17.7314	15.2313	63.3345	160.065	16.2726	40.4946	44.2497	59.0554	36.8131	34.6298	35.7627	35.4051	72.8667
PA14_16730	81.0131	19.7015	31.8473	20.2131	47.679	16.2726	49.9433	41.5267	19.9624	34.4533	34.6298	37.2105	42.9919	37.243
PA14_16740	6.48104	0	33.232	22.9082	20.4339	34.5792	47.2437	24.5076	21.6259	19.1145	27.3136	18.8225	26.9753	29.1467
PA14_16750	58.3294	11.8209	51.2326	4.04262	30.6508	44.7496	22.9469	23.146	43.2518	29.0257	19.9975	29.9711	31.1902	29.1467
PA14_16770	97.2157	41.3732	103.85	97.023	71.5185	18.3066	48.5935	50.3766	21.6259	30.9136	37.0685	39.9615	42.1489	23.4793
PA14_16780	51.8484	78.806	47.0786	9.43279	61.3016	48.8177	29.696	75.565	27.4483	49.7921	31.2156	46.1874	80.9259	53.4356
PA14_16790	64.8104	141.851	47.0786	86.2427	78.3298	48.8177	43.1942	44.9305	49.0742	65.8389	54.1396	56.1778	53.1076	60.7222
PA14_16800	97.2157	191.105	157.852	105.108	129.414	83.3969	86.3884	138.876	97.3166	102.18	102.426	87.3072	122.232	229.935
PA14_16820	301.369	480.717	337.858	460.859	456.356	396.644	240.268	356.04	347.678	345.241	405.803	417.858	372.596	302.802
PA14_16830	129.621	55.1642	24.924	82.2	30.6508	120.01	75.5898	70.1188	76.5225	84.0095	73.6493	89.0447	79.24	77.7245
PA14_16840	12.9621	13.7911	83.0799	8.08525	71.5185	30.5111	45.8938	44.2497	44.0836	44.3646	44.3847	34.3148	27.8183	52.6259
PA14_16860	456.914	248.239	236.778	300.502	316.725	319.349	408.995	307.025	267.829	310.316	421.898	383.833	337.191	317.375
PA14_16870	74.532	76.8359	48.4633	87.5902	54.4903	73.2266	56.6924	85.7764	133.914	65.3669	63.8944	78.3304	75.0251	74.4859
PA14_16880	97.2157	116.239	127.389	60.6394	88.5467	99.6695	63.4415	76.9265	69.0366	66.0749	78.039	90.203	85.9838	72.8667
PA14_16890	81.0131	84.7165	98.3112	80.8525	74.9242	164.76	95.8371	127.984	124.765	87.3132	69.7474	116.699	139.091	123.064
PA14_16910	210.634	153.672	80.3106	82.2	108.981	101.704	76.9397	93.9456	112.288	99.1123	150.713	88.8999	100.314	89.0593
PA14_16920	29.1647	19.7015	66.4639	180.571	51.0846	99.6695	32.3956	32.6767	34.1024	54.7478	67.7964	49.0832	55.6366	38.0526
PA14_16930	16.2026	82.7463	55.3866	56.5967	71.5185	85.431	70.1906	55.8228	101.475	45.0725	52.1886	53.8612	62.3804	49.3874
PA14_16950	252.761	102.448	149.544	184.613	194.122	36.6133	114.735	107.561	96.4849	142.769	125.35	90.3478	111.273	112.539
PA14_16960	38.8863	25.612	4.154	4.04262	81.7354	14.2385	6.74909	35.3998	24.1212	25.958	23.4117	16.7954	28.6613	26.7178
PA14_16970	9.72157	165.493	29.078	51.2066	51.0846	20.3407	41.8444	26.5498	32.4389	35.6332	39.995	20.7047	36.2481	46.1489
PA14_16980	71.2915	78.806	62.3099	26.9508	71.5185	34.5792	39.1447	57.8651	190.474	63.2431	65.8454	72.3941	62.3804	54.2452
PA14_16990	84.2536	35.4627	113.543	157.662	173.688	16.2726	118.784	100.073	125.597	85.6614	68.2841	67.1817	96.9425	93.1074
PA14_17000	87.4941	354.627	60.9253	113.193	54.4903	95.6014	139.031	98.0302	184.652	102.652	87.3061	151.593	150.893	89.0593
PA14_17010	119.899	185.194	103.85	220.997	207.744	144.419	153.879	188.572	216.259	199.877	226.801	179.103	232.662	152.21
PA14_17030	6.48104	25.612	18.0006	9.43279	61.3016	34.5792	49.9433	55.8228	23.2895	40.8248	27.3136	54.7299	54.7936	36.4333
PA14_17040	220.356	307.343	441.708	276.246	269.046	266.463	488.634	329.49	270.324	312.676	261.431	310.57	291.67	276.084
PA14_17050	281.925	466.926	204.93	242.557	415.488	303.077	307.759	218.526	258.679	214.035	272.161	249.615	226.761	211.313
PA14_17060	301.369	258.09	258.932	313.977	650.478	337.656	264.564	238.949	283.632	176.514	200.95	213.128	175.339	280.942
PA14_17070	123.14	132	211.854	293.764	299.697	146.453	139.031	136.153	127.26	101.472	166.808	115.107	92.7276	234.793
PA14_17080	152.305	59.1045	206.315	196.741	166.877	193.237	234.868	141.599	148.054	151.028	165.345	161.294	171.125	137.637
PA14_17100	356.457	80.7762	157.852	239.862	299.697	187.135	157.929	210.356	259.511	130.97	147.786	143.63	142.463	177.309
PA14_17110	71.2915	74.8657	73.3873	44.4689	122.603	101.704	29.696	58.5458	115.615	50.7361	90.2326	55.7434	56.4795	106.062
PA14_17120	51.8484	68.9553	34.6166	44.4689	74.9242	36.6133	86.3884	56.5035	33.2706	54.9837	60.4802	44.7395	32.0332	91.4882
PA14_17130	32.4052	114.269	85.8493	130.712	146.443	83.3969	66.1411	76.9265	83.1766	88.0212	58.5292	55.1643	61.5374	75.2956
PA14_17140	110.178	224.597	196.622	168.443	217.961	172.896	120.134	162.703	138.905	131.678	88.7694	138.417	171.968	163.545
PA14_17150	414.787	423.582	420.938	466.249	548.309	374.269	386.048	338.34	431.687	332.734	378.977	350.532	369.224	323.852
PA14_17170	74.532	122.149	33.232	36.3836	91.9524	32.5451	59.392	50.3766	81.5131	51.916	62.4312	40.5407	42.1489	58.2933
PA14_17180	158.786	112.299	365.552	150.925	388.243	195.271	202.473	171.553	190.474	159.288	211.681	161.873	215.802	183.786
PA14_17190	132.861	63.0448	182.776	168.443	143.037	260.361	195.724	142.28	138.073	126.486	188.757	216.313	199.786	123.064
PA14_17210	142.583	63.0448	130.159	148.23	119.198	150.521	75.5898	100.073	135.578	109.731	105.84	100.628	96.9425	72.0571
PA14_17220	100.456	135.94	81.6953	53.9017	115.792	109.84	76.9397	93.9456	80.6813	77.874	75.1125	90.203	88.5127	76.1052
PA14_17230	168.507	51.2239	52.6173	114.541	98.7637	32.5451	87.7382	76.2457	74.0272	78.1099	90.7203	89.7686	88.5127	82.5822
PA14_17250	210.634	130.03	227.085	212.912	183.905	199.339	263.215	179.041	165.521	267.839	228.264	232.095	190.513	161.116
PA14_17260	262.482	500.418	408.476	433.908	459.762	262.395	342.854	334.937	348.51	312.676	388.732	315.059	352.365	320.613
PA14_17270	162.026	114.269	228.47	163.053	173.688	221.714	187.625	145.684	128.924	126.722	142.909	134.508	134.877	150.591
PA14_17280	71.2915	23.6418	30.4626	48.5115	105.575	113.908	79.6393	110.284	167.185	101	80.9655	79.6335	76.711	59.103
PA14_17290	369.42	269.911	434.785	330.148	599.393	398.678	368.501	392.802	540.648	352.085	488.231	440.301	426.547	483.349
PA14_17310	239.799	271.881	239.547	247.948	262.235	368.167	251.066	248.479	240.38	192.325	271.186	269.595	263.852	186.215
PA14_17320	356.457	510.269	419.554	225.039	265.64	254.259	283.462	236.226	270.324	254.624	252.164	266.41	306.844	283.37
PA14_17330	19.4431	13.7911	16.616	71.4197	71.5185	44.7496	33.7455	40.8459	69.8684	28.0818	45.8479	34.7491	36.2481	73.6763
PA14_17340	55.0889	11.8209	34.6166	17.518	34.0564	65.0903	31.0458	73.5227	72.3637	71.5025	82.9164	43.4364	74.1821	70.4378
PA14_17350	22.6837	1.97015	13.8467	4.04262	17.0282	8.13629	4.04946	8.84995	22.4577	14.8668	26.8259	11.583	16.0166	6.47704
PA14_17370	129.621	65.015	83.0799	57.9443	132.82	124.078	134.982	110.284	164.69	131.442	84.3797	128.427	96.0995	132.779
PA14_17380	58.3294	100.478	67.8486	72.7672	61.3016	32.5451	72.8902	85.0957	113.12	81.8857	72.1861	74.2763	91.8846	101.204
PA14_17400	236.558	128.06	114.927	254.685	296.291	152.555	220.02	174.957	139.737	200.112	213.144	166.796	180.397	126.302
PA14_17410	81.0131	9.85075	54.0019	45.8164	139.631	75.2607	76.9397	53.7805	56.5601	63.2431	59.9925	59.7975	46.3638	44.5296
PA14_17420	32.4052	76.8359	44.3093	121.279	129.414	34.5792	22.9469	38.1229	35.7659	50.972	19.5097	29.9711	46.3638	35.6237
PA14_17440	25.9242	171.403	48.4633	28.2984	115.792	44.7496	31.0458	62.6304	98.9802	55.4557	64.3822	43.8708	54.7936	27.5274
PA14_17450	90.7346	78.806	84.4646	76.8099	57.8959	42.7155	117.434	78.9688	81.5131	66.5468	72.6738	72.2493	57.3225	79.3437
PA14_17460	139.342	110.328	116.312	79.505	146.443	138.317	157.929	115.73	208.773	148.904	155.59	111.487	99.4714	112.539
PA14_17470	213.874	220.657	164.775	287.026	902.495	189.169	195.724	204.23	247.035	137.577	123.887	111.487	128.976	256.653
PA14_17480	502.281	496.478	461.094	649.515	3255.79	722.095	612.818	417.309	702.842	297.809	434.58	267.424	345.621	659.848
PA14_17490	68.051	9.85075	84.4646	72.7672	108.981	40.6814	37.7949	45.6113	43.2518	38.465	38.044	42.5677	48.0498	81.7726
PA14_17500	168.507	252.179	246.47	222.344	149.848	166.794	275.363	202.187	173.007	202.708	236.068	245.416	196.414	210.504
PA14_17510	168.507	84.7165	47.0786	52.5541	112.386	54.9199	93.1375	72.1611	75.6907	83.7735	140.47	110.184	93.5706	112.539
PA14_17520	6.48104	37.4329	47.0786	48.5115	44.2734	26.4429	29.696	42.8882	74.0272	43.4206	24.3872	35.1835	42.1489	43.72
PA14_17530	453.673	656.06	347.551	420.433	1403.13	498.348	425.193	539.166	861.71	374.503	454.089	418.872	491.456	1007.18
PA14_17540	48.6078	0	9.69266	51.2066	146.443	40.6814	36.4451	78.288	63.2142	68.9067	62.4312	58.3496	75.0251	126.302
PA14_17550	129.621	139.881	96.9266	90.2853	163.471	199.339	82.3389	122.538	117.279	65.131	104.865	104.392	91.0417	104.442
PA14_17570	152.305	114.269	123.235	111.846	275.857	321.383	157.929	158.618	256.184	172.031	174.125	133.639	149.207	172.451
PA14_17580	210.634	177.314	368.321	362.489	606.205	205.441	188.975	270.264	240.38	162.119	271.186	187.645	198.1	307.659
PA14_17590	45.3673	25.612	41.54	49.859	71.5185	48.8177	118.784	77.6072	51.5695	70.7945	51.7008	79.1991	91.0417	74.4859
PA14_17600	71.2915	68.9553	83.0799	105.108	81.7354	79.3288	113.385	70.7996	201.287	86.1333	84.8674	66.7473	62.3804	51.8163
PA14_17610	106.937	94.5672	186.93	148.23	108.981	164.76	194.374	135.472	138.073	165.187	211.681	161.584	146.678	123.064
PA14_17620	55.0889	114.269	76.1566	90.2853	105.575	46.7836	83.6888	76.9265	197.129	125.07	122.424	106.419	141.62	72.8667
PA14_17630	100.456	57.1344	22.1546	33.6885	27.2451	63.0562	63.4415	62.6304	44.0836	51.916	30.2401	59.3631	64.9093	55.0548
PA14_17640	204.153	63.0448	153.698	70.0722	88.5467	160.692	202.473	166.788	180.493	160.94	134.13	161.294	183.769	102.823
PA14_17650	38.8863	80.7762	29.078	60.6394	6.81129	32.5451	28.3462	28.5921	44.0836	23.8342	46.3357	38.2241	37.934	25.9082
PA14_17660	19.4431	72.8956	83.0799	53.9017	64.7072	111.874	49.9433	60.5881	56.5601	37.0491	69.2596	65.8786	62.3804	61.5319
PA14_17670	16.2026	11.8209	58.1559	59.2918	57.8959	14.2385	33.7455	43.569	17.4671	51.68	26.3382	40.3959	53.9506	27.5274
PA14_17675	68.051	3.9403	12.462	44.4689	13.6226	18.3066	32.3956	18.3807	19.1306	33.7454	19.5097	36.0522	21.9174	29.1467
PA14_17690	317.571	258.09	364.167	327.453	211.15	317.315	264.564	264.818	170.512	295.685	345.323	304.2	313.588	242.889
PA14_17700	106.937	96.5374	34.6166	133.407	136.226	99.6695	82.3389	123.899	162.194	76.93	91.6958	88.176	116.331	123.064
PA14_17710	16.2026	1.97015	29.078	6.73771	132.82	14.2385	45.8938	51.7382	84.0084	40.8248	56.5783	37.7897	42.1489	119.825
PA14_17720	29.1647	7.8806	108.004	24.2557	88.5467	144.419	70.1906	74.8842	93.9896	65.8389	37.0685	53.1372	71.6532	63.1511
PA14_17730	142.583	198.985	105.235	67.3771	85.1411	162.726	113.385	136.153	184.652	114.687	165.345	146.526	166.067	225.887
PA14_17740	55.0889	47.2836	36.0013	32.341	71.5185	160.692	35.0953	61.2689	86.5037	80.4698	59.9925	66.7473	81.7689	105.252
PA14_17760	38.8863	33.4926	116.312	49.859	47.679	30.5111	47.2437	52.4189	60.7189	40.1169	76.5758	49.6623	91.8846	41.2911
PA14_17780	213.874	167.463	148.159	183.266	85.1411	130.181	120.134	134.792	178.83	164.951	115.595	161.294	138.248	148.972
PA14_17790	126.38	118.209	91.3879	97.023	68.1129	231.884	90.4379	99.3917	93.9896	155.04	136.568	132.481	138.248	119.016
PA14_17810	61.5699	195.045	90.0032	82.2	44.2734	166.794	105.286	136.153	69.8684	164.243	100.475	136.535	209.902	113.348
PA14_17820	16.2026	108.358	85.8493	123.974	37.4621	79.3288	37.7949	72.1611	39.093	60.4113	59.017	51.8341	64.0663	59.103
PA14_17850	58.3294	92.5971	26.3086	56.5967	54.4903	32.5451	36.4451	29.9537	46.5789	33.5094	38.5318	45.6083	40.463	41.2911
PA14_17860	103.697	106.388	24.924	117.236	71.5185	26.4429	82.3389	80.3303	89.8307	61.1193	49.2621	56.033	58.1655	62.3415
PA14_17880	119.899	47.2836	44.3093	47.164	30.6508	42.7155	66.1411	61.2689	95.6531	40.8248	28.2891	56.6121	42.9919	59.103
PA14_17890	87.4941	61.0747	106.619	141.492	95.358	93.5673	125.533	113.688	101.475	95.8086	91.6958	90.0582	90.1987	118.206
PA14_17900	68.051	47.2836	47.0786	74.1148	71.5185	89.4992	130.932	73.5227	107.298	91.0889	128.764	76.1585	64.0663	86.6304
PA14_17910	106.937	25.612	96.9266	53.9017	57.8959	34.5792	41.8444	54.4612	29.1118	78.8179	93.6468	59.2183	52.2647	49.3874
PA14_17920	32.4052	5.91045	8.30799	25.6033	23.8395	20.3407	45.8938	23.8268	28.28	18.1706	5.85292	25.3379	24.4464	12.1444
PA14_17930	129.621	161.552	294.934	90.2853	252.018	172.896	197.074	149.088	208.773	197.753	172.174	147.684	143.306	120.635
PA14_17940	181.469	21.6717	98.3112	28.2984	85.1411	69.1584	83.6888	87.8187	88.1672	102.652	79.5022	82.8188	81.7689	80.1534
PA14_17960	162.026	126.09	106.619	176.528	166.877	213.578	247.017	148.407	93.9896	164.479	92.1836	184.605	150.893	153.02
PA14_17980	97.2157	33.4926	49.848	37.7312	95.358	87.4651	102.586	90.5418	73.1954	78.8179	50.2376	67.4713	54.7936	95.5363
PA14_17990	6.48104	29.5523	6.92333	36.3836	20.4339	40.6814	35.0953	26.5498	38.2612	41.5328	52.1886	21.7182	16.0166	31.5756
PA14_18010	68.051	110.328	19.3853	122.626	54.4903	52.8859	113.385	81.6918	90.6625	96.2805	90.2326	100.193	94.4136	80.1534
PA14_18020	84.2536	175.343	33.232	63.3345	102.169	91.5332	52.6429	101.434	103.971	65.6029	120.473	56.7569	83.4548	83.3919
PA14_18040	45.3673	7.8806	27.6933	18.8656	61.3016	14.2385	2.69964	40.1652	58.2236	41.7688	31.2156	28.9576	37.091	72.8667
PA14_18050	71.2915	139.881	23.5393	91.6328	54.4903	4.06814	47.2437	38.8036	82.3448	47.1963	17.071	25.7723	32.0332	28.337
PA14_18060	207.393	264	159.237	242.557	74.9242	158.658	163.328	153.853	164.69	153.388	101.451	196.333	216.645	159.497
PA14_18070	51.8484	3.9403	41.54	91.6328	98.7637	81.3629	53.9927	87.8187	138.905	69.1426	89.2571	51.255	61.5374	94.7267
PA14_18080	6.48104	21.6717	67.8486	74.1148	30.6508	32.5451	87.7382	67.3958	56.5601	78.5819	139.007	71.5253	80.9259	51.8163
PA14_18090	45.3673	126.09	65.0793	72.7672	98.7637	20.3407	40.4946	36.7613	94.8213	45.5445	50.2376	46.6218	48.0498	63.9608
PA14_18100	116.659	55.1642	101.081	99.7181	177.093	34.5792	37.7949	61.2689	61.5507	32.8015	25.8504	23.89	28.6613	62.3415
PA14_18110	136.102	226.567	196.622	140.144	40.8677	211.543	191.674	125.942	69.8684	135.689	232.654	163.176	144.149	106.871
PA14_18120	152.305	128.06	166.16	219.649	170.282	148.487	182.226	188.572	136.41	199.405	123.887	189.962	136.562	179.738
PA14_18140	48.6078	53.1941	58.1559	51.2066	30.6508	16.2726	40.4946	37.4421	33.2706	19.8225	17.071	30.2607	25.2893	29.9563
PA14_18150	132.861	329.015	216.008	328.8	200.933	73.2266	201.123	215.122	177.998	170.851	226.313	160.425	154.265	178.928
PA14_18160	142.583	187.164	141.236	176.528	296.291	162.726	174.127	132.068	147.223	148.668	114.132	122.056	118.017	245.318
PA14_18180	113.418	159.582	157.852	176.528	129.414	242.055	170.077	149.088	99.8119	119.643	137.544	178.958	120.546	335.996
PA14_18200	35.6457	51.2239	62.3099	16.1705	34.0564	38.6474	16.1978	41.5267	19.9624	37.9931	14.6323	30.1159	63.2234	38.8622
PA14_18210	64.8104	1.97015	62.3099	101.066	71.5185	50.8518	85.0386	28.5921	31.6071	25.0141	29.2646	22.4422	28.6613	25.9082
PA14_18230	25.9242	23.6418	40.1553	53.9017	68.1129	73.2266	25.6466	43.569	23.2895	40.1169	24.8749	50.9654	42.1489	43.72
PA14_18250	155.545	104.418	98.3112	121.279	105.575	124.078	120.134	142.961	100.644	172.031	136.081	131.323	149.207	127.922
PA14_18260	48.6078	106.388	88.6186	70.0722	34.0564	48.8177	33.7455	63.3112	14.9718	47.4323	60.968	56.1778	68.2812	50.197
PA14_18275	129.621	141.851	56.7713	66.0295	81.7354	38.6474	55.3426	70.1188	110.625	97.2245	68.2841	70.0774	88.5127	85.8208
PA14_18300	103.697	63.0448	128.774	74.1148	102.169	122.044	153.879	101.434	133.083	105.72	74.6248	144.064	98.6285	120.635
PA14_18310	38.8863	65.015	49.848	59.2918	27.2451	38.6474	68.8408	45.6113	17.4671	44.8365	16.0955	37.2105	28.6613	42.1008
PA14_18320	45.3673	27.5821	62.3099	0	17.0282	10.1704	20.2473	28.5921	28.28	45.5445	18.5343	25.6275	14.3306	3.23852
PA14_18330	16.2026	11.8209	47.0786	12.1279	44.2734	38.6474	63.4415	43.569	52.4013	61.3552	39.5072	61.9693	43.8349	42.1008
PA14_18340	3.24052	43.3433	2.76933	21.5607	6.81129	8.13629	14.848	20.423	15.8036	24.7781	35.6053	20.9943	21.9174	33.1948
PA14_18350	126.38	45.3135	95.5419	109.151	115.792	156.624	145.78	145.684	112.288	143.241	157.541	126.255	161.009	114.158
PA14_18360	139.342	86.6866	65.0793	206.174	126.009	140.351	90.4379	115.73	84.0084	146.309	144.86	132.481	130.662	124.683
PA14_18370	61.5699	212.776	178.622	115.889	54.4903	75.2607	125.533	113.688	84.8401	128.138	178.026	138.417	104.529	132.779
PA14_18380	152.305	141.851	180.006	180.571	91.9524	203.407	205.172	164.064	130.587	176.986	195.585	225.001	187.984	201.598
PA14_18410	6.48104	23.6418	11.0773	17.518	20.4339	89.4992	76.9397	40.1652	38.2612	32.8015	30.7279	43.1469	42.9919	34.8141
PA14_18430	136.102	63.0448	63.6946	88.9377	64.7072	36.6133	68.8408	66.0342	27.4483	52.152	37.5563	89.6238	64.9093	69.6282
PA14_18450	119.899	293.552	181.391	216.954	95.358	189.169	187.625	150.449	146.391	160.94	165.345	195.319	128.133	158.687
PA14_18470	87.4941	25.612	84.4646	44.4689	54.4903	95.6014	53.9927	74.2034	96.4849	90.853	95.5978	66.1682	84.2978	83.3919
PA14_18480	149.064	214.746	131.543	168.443	57.8959	199.339	163.328	129.345	100.644	152.916	133.642	165.493	141.62	147.353
PA14_18500	74.532	82.7463	189.699	196.741	146.443	207.475	193.024	145.003	171.344	122.71	161.931	178.089	163.538	106.062
PA14_18510	51.8484	94.5672	171.699	123.974	71.5185	128.147	141.731	123.219	79.8495	151.972	89.2571	136.68	90.1987	90.6785
PA14_18520	204.153	72.8956	103.85	157.662	61.3016	73.2266	141.731	129.345	111.457	108.552	109.255	125.821	87.6697	126.302
PA14_18550	100.456	198.985	206.315	149.577	88.5467	128.147	222.72	142.28	173.839	138.285	228.264	194.161	155.108	108.49
PA14_18565	181.469	193.075	109.389	223.692	119.198	223.748	155.229	150.449	163.026	154.804	270.21	199.373	158.48	102.013
PA14_18580	217.115	321.135	339.243	419.085	95.358	321.383	315.858	293.41	316.903	282.47	373.124	302.173	315.274	309.279
PA14_18590	139.342	167.463	81.6953	175.18	88.5467	174.93	136.332	102.796	143.064	117.047	149.25	123.939	131.505	82.5822
PA14_18600	77.7725	90.6269	87.2339	153.62	98.7637	87.4651	134.982	93.9456	123.101	92.0329	92.1836	84.2667	73.3391	97.1556
PA14_18610	74.532	66.9851	113.543	94.3279	102.169	56.954	120.134	104.838	122.27	102.18	92.1836	102.8	85.9838	88.2497
PA14_18620	51.8484	11.8209	8.30799	10.7803	37.4621	48.8177	48.5935	33.3575	29.1118	31.6215	67.7964	19.6912	26.9753	49.3874
PA14_18630	168.507	212.776	142.621	157.662	126.009	250.191	228.119	199.464	232.063	251.321	258.504	219.644	245.307	175.69
PA14_18640	191.191	88.6568	106.619	145.534	105.575	189.169	175.476	145.684	192.138	137.341	65.8454	132.481	107.901	136.018
PA14_18650	97.2157	208.836	166.16	133.407	231.584	160.692	137.682	153.853	175.503	138.757	99.9875	196.477	154.265	189.453
PA14_18660	103.697	31.5224	78.9259	75.4623	34.0564	38.6474	43.1942	86.4572	52.4013	57.3436	73.6493	65.2994	90.1987	63.1511
PA14_18670	168.507	285.672	134.313	377.312	446.139	303.077	143.081	171.553	178.83	119.879	115.595	141.458	166.067	212.933
PA14_18680	142.583	214.746	141.236	138.797	289.48	87.4651	139.031	104.838	196.297	99.8203	91.6958	136.39	140.777	171.642
PA14_18690	674.029	1085.55	747.719	937.889	4345.6	915.332	549.376	457.474	986.475	249.433	346.298	163.466	255.422	715.713
PA14_18700	16.2026	51.2239	55.3866	36.3836	34.0564	63.0562	59.392	44.2497	45.7471	54.7478	48.2866	32.7221	57.3225	29.1467
PA14_18710	168.507	49.2538	126.005	39.0787	71.5185	91.5332	41.8444	70.1188	54.8966	76.93	97.061	65.7338	76.711	67.1993
PA14_18720	100.456	31.5224	170.314	71.4197	108.981	122.044	207.872	120.495	156.372	153.86	111.206	98.3111	108.744	78.5341
PA14_18740	194.431	179.284	186.93	291.069	217.961	170.862	368.501	200.826	247.866	138.049	173.149	217.037	209.059	174.88
PA14_18750	200.912	86.6866	113.543	161.705	156.66	189.169	194.374	145.003	114.784	160.704	204.852	151.883	134.877	148.162
PA14_18760	194.431	110.328	85.8493	67.3771	98.7637	97.6354	112.035	74.2034	77.3542	110.203	54.1396	65.4442	74.1821	42.9104
PA14_18780	275.444	204.896	373.86	230.43	262.235	380.371	329.356	267.541	321.893	283.886	211.681	283.206	242.778	242.079
PA14_18790	194.431	59.1045	83.0799	160.357	57.8959	85.431	71.5404	83.7341	40.7565	89.673	51.7008	57.1913	79.24	56.6741
PA14_18800	35.6457	49.2538	48.4633	20.2131	81.7354	128.147	49.9433	70.1188	49.0742	67.7267	105.353	85.7146	94.4136	61.5319
PA14_18810	42.1268	309.314	144.005	157.662	108.981	221.714	206.522	151.811	160.531	136.869	159.004	181.854	165.224	168.403
PA14_18820	281.925	350.687	152.313	208.869	238.395	254.259	180.876	185.168	207.11	174.39	242.896	187.356	167.753	148.162
PA14_18830	64.8104	169.433	65.0793	45.8164	37.4621	54.9199	136.332	75.565	78.186	73.1543	99.012	88.0312	95.2565	86.6304
PA14_18850	275.444	116.239	185.545	175.18	132.82	325.451	211.922	209.676	222.082	238.342	167.784	209.508	279.026	199.979
PA14_18860	90.7346	202.926	216.008	52.5541	108.981	109.84	71.5404	84.4149	79.8495	82.5936	100.963	93.2435	71.6532	114.158
PA14_18870	204.153	141.851	94.1572	164.4	156.66	258.327	116.084	157.257	135.578	91.0889	150.713	150.724	111.273	136.827
PA14_18880	239.799	218.687	328.166	256.033	160.065	319.349	252.416	221.93	156.372	217.575	335.08	262.356	227.604	209.694
PA14_18890	45.3673	25.612	41.54	5.39017	30.6508	22.3748	52.6429	37.4421	29.1118	46.7244	36.093	32.7221	34.5621	21.0504
PA14_18900	45.3673	11.8209	38.7706	13.4754	3.40564	18.3066	32.3956	28.5921	48.2424	30.6776	58.5292	33.1565	19.3885	38.0526
PA14_18910	32.4052	13.7911	34.6166	25.6033	40.8677	4.06814	32.3956	38.1229	24.953	31.3856	35.1175	29.2472	36.2481	30.7659
PA14_18920	97.2157	96.5374	59.5406	130.712	30.6508	130.181	67.4909	86.4572	132.251	71.5025	105.353	86.5833	112.959	83.3919
PA14_18930	16.2026	11.8209	20.77	44.4689	6.81129	18.3066	22.9469	23.146	19.9624	29.4977	31.2156	21.4286	11.8017	11.3348
PA14_18950	71.2915	112.299	131.543	61.9869	61.3016	105.772	48.5935	72.8419	45.7471	50.0281	51.7008	72.8284	67.4383	75.2956
PA14_18960	333.774	218.687	294.934	234.472	88.5467	296.974	232.169	205.591	212.932	182.178	168.759	242.52	221.703	140.066
PA14_18970	703.193	1006.75	693.717	708.807	565.337	833.969	898.979	722.292	543.143	741.926	793.559	853.091	685.341	544.071
PA14_18985	298.128	232.478	290.78	245.253	217.961	455.632	399.546	295.452	247.035	267.839	317.521	350.242	300.943	283.37
PA14_19010	38.8863	19.7015	60.9253	20.2131	34.0564	26.4429	52.6429	40.1652	21.6259	42.4767	49.2621	31.8534	59.8515	26.7178
PA14_19020	110.178	110.328	114.927	188.656	57.8959	132.215	103.936	108.922	149.718	93.2128	148.762	88.6103	112.959	133.589
PA14_19030	42.1268	100.478	54.0019	90.2853	105.575	113.908	53.9927	68.0765	66.5413	61.5912	48.2866	49.228	77.554	58.2933
PA14_19050	249.52	648.18	411.246	513.413	487.007	416.985	415.744	373.059	295.277	343.825	369.222	381.661	300.1	366.762
PA14_19065	110.178	27.5821	58.1559	51.2066	98.7637	81.3629	102.586	74.2034	57.3919	71.0305	54.1396	52.2685	66.5953	74.4859
PA14_19090	87.4941	88.6568	150.929	111.846	98.7637	140.351	129.583	112.326	93.9896	116.103	58.5292	144.064	115.488	100.394
PA14_19100	113.418	104.418	243.701	56.5967	371.215	189.169	148.48	198.103	563.937	97.9324	231.678	97.732	132.348	259.082
PA14_19110	213.874	252.179	180.006	336.885	374.621	343.758	252.416	260.052	348.51	209.316	256.065	193.437	202.315	313.327
PA14_19120	194.431	317.194	253.394	285.679	415.488	219.68	255.116	236.226	345.183	211.912	250.213	185.908	209.902	196.74
PA14_19130	38.8863	169.433	192.468	106.456	299.697	109.84	66.1411	123.219	126.428	85.1894	76.088	102.076	96.0995	89.0593
PA14_19140	155.545	116.239	189.699	109.151	112.386	134.249	183.575	143.641	136.41	145.365	124.375	133.06	128.976	116.587
PA14_19150	29.1647	41.3732	18.0006	28.2984	64.7072	36.6133	41.8444	35.3998	27.4483	46.2524	24.3872	49.0832	48.8927	42.9104
PA14_19160	42.1268	110.328	23.5393	30.9935	27.2451	115.942	40.4946	26.5498	31.6071	32.3295	17.5588	26.0619	29.5042	45.3393
PA14_19170	123.14	197.015	149.544	148.23	129.414	103.738	137.682	107.561	110.625	103.124	147.299	116.554	87.6697	140.876
PA14_19190	187.95	299.463	146.775	177.875	367.809	117.976	211.922	148.407	163.026	141.589	168.272	155.358	134.877	155.449
PA14_19205	48.6078	3.9403	51.2326	5.39017	17.0282	16.2726	2.69964	12.9345	4.15883	42.4767	8.77939	16.2163	15.1736	11.3348
PA14_19210	90.7346	145.791	69.2333	59.2918	91.9524	58.9881	58.0422	65.3535	66.5413	92.5048	55.115	78.4752	47.2068	93.9171
PA14_19230	285.166	287.642	324.012	138.797	139.631	233.918	207.872	164.064	241.212	179.11	132.666	175.773	230.133	189.453
PA14_19270	9.72157	114.269	29.078	49.859	27.2451	150.521	78.2895	77.6072	114.784	99.8203	109.742	103.379	85.1408	86.6304
PA14_19290	90.7346	147.761	214.623	159.01	105.575	87.4651	116.084	140.918	113.12	126.014	153.152	121.622	144.992	110.919
PA14_19310	162.026	141.851	119.081	130.712	149.848	130.181	172.777	133.43	99.8119	147.253	141.446	140.3	144.992	114.967
PA14_19320	149.064	155.642	47.0786	70.0722	81.7354	132.215	99.8866	100.753	120.606	127.666	92.1836	96.1393	115.488	114.967
PA14_19330	9.72157	11.8209	6.92333	2.69508	10.2169	24.4089	35.0953	22.4653	4.15883	31.3856	34.6298	23.0213	24.4464	12.1444
PA14_19340	74.532	145.791	113.543	102.413	102.169	140.351	136.332	145.684	155.54	148.904	147.786	121.043	156.794	139.256
PA14_19350	145.823	41.3732	15.2313	82.2	81.7354	42.7155	47.2437	86.4572	24.1212	86.3693	59.5047	60.3766	45.5208	63.1511
PA14_19360	217.115	269.911	155.083	187.308	119.198	160.692	156.579	168.149	196.297	135.218	107.791	148.118	163.538	156.259
PA14_19370	291.647	277.791	423.708	247.948	282.668	189.169	302.359	229.418	234.558	198.697	302.889	273.215	252.893	290.657
PA14_19380	106.937	5.91045	26.3086	95.6755	88.5467	46.7836	49.9433	62.6304	79.0178	39.4089	80.9655	78.1856	44.6778	49.3874
PA14_19390	12.9621	59.1045	33.232	14.823	37.4621	24.4089	16.1978	19.7422	39.093	24.0701	36.5808	24.0348	26.9753	17.0022
PA14_19400	90.7346	5.91045	19.3853	70.0722	30.6508	69.1584	39.1447	49.0151	48.2424	57.8155	88.2816	44.5947	60.6944	51.8163
PA14_19410	171.748	72.8956	145.39	251.99	170.282	144.419	129.583	222.61	138.905	186.662	186.318	176.786	173.654	136.827
PA14_19430	149.064	470.866	114.927	51.2066	139.631	126.112	295.61	135.472	140.568	194.921	168.272	194.45	177.025	144.924
PA14_19450	93.9751	19.7015	49.848	71.4197	40.8677	6.10222	55.3426	51.0574	22.4577	50.5001	23.4117	40.975	67.4383	42.1008
PA14_19470	288.406	352.657	292.164	375.964	231.584	333.588	279.412	298.175	187.147	311.732	307.279	328.959	301.786	282.561
PA14_19480	3.24052	94.5672	13.8467	40.4262	40.8677	12.2044	13.4982	31.996	25.7847	52.8599	31.2156	25.6275	38.777	46.1489
PA14_19490	136.102	340.836	120.466	133.407	88.5467	79.3288	103.936	104.157	136.41	100.528	225.338	111.776	139.091	88.2497
PA14_19500	22.6837	25.612	58.1559	44.4689	23.8395	71.1925	49.9433	49.0151	45.7471	62.0632	67.3086	55.8882	48.0498	80.1534
PA14_19510	32.4052	5.91045	11.0773	28.2984	30.6508	44.7496	9.44873	25.8691	7.48589	40.1169	11.2181	27.6545	20.2315	52.6259
PA14_19520	48.6078	96.5374	31.8473	29.6459	30.6508	14.2385	40.4946	46.292	25.7847	36.1052	48.7744	45.4635	21.0745	50.197
PA14_19530	45.3673	68.9553	24.924	39.0787	51.0846	71.1925	51.2931	67.3958	79.0178	47.1963	81.9409	57.3361	63.2234	67.1993
PA14_19540	149.064	104.418	123.235	59.2918	51.0846	105.772	107.985	94.6264	109.793	123.89	45.8479	116.844	96.0995	80.1534
PA14_19560	61.5699	78.806	181.391	70.0722	68.1129	124.078	95.8371	102.796	73.1954	128.61	57.5538	115.686	130.662	98.7748
PA14_19570	113.418	17.7314	77.5413	44.4689	13.6226	61.0222	35.0953	48.3343	44.0836	51.916	56.5783	42.8573	43.8349	47.7682
PA14_19580	48.6078	33.4926	54.0019	29.6459	47.679	44.7496	94.4873	49.0151	16.6353	52.3879	78.039	45.753	32.8762	41.2911
PA14_19590	71.2915	5.91045	27.6933	48.5115	13.6226	38.6474	41.8444	39.4844	43.2518	66.5468	30.2401	29.6816	41.3059	25.9082
PA14_19600	45.3673	37.4329	29.078	49.859	85.1411	34.5792	79.6393	32.6767	88.1672	33.2734	23.4117	36.4866	38.777	36.4333
PA14_19610	126.38	175.343	157.852	106.456	153.254	38.6474	90.4379	56.5035	90.6625	61.3552	67.7964	53.4268	41.3059	97.9652
PA14_19620	71.2915	51.2239	48.4633	39.0787	47.679	34.5792	16.1978	34.719	25.7847	69.1426	8.77939	51.3998	26.1323	69.6282
PA14_19630	375.901	726.986	153.698	315.325	252.018	221.714	368.501	264.818	346.846	284.122	288.744	323.022	239.406	207.265
PA14_19640	139.342	31.5224	59.5406	137.449	71.5185	71.1925	47.2437	51.7382	50.7377	79.7618	57.066	76.4481	79.24	90.6785
PA14_19650	16.2026	55.1642	26.3086	21.5607	3.40564	10.1704	10.7985	14.9768	18.2989	21.4743	17.5588	17.9537	16.8596	18.6215
PA14_19660	3.24052	23.6418	30.4626	21.5607	51.0846	8.13629	14.848	15.6576	66.5413	29.4977	19.9975	18.0985	14.3306	22.6696
PA14_19670	106.937	66.9851	34.6166	75.4623	44.2734	65.0903	44.544	75.565	68.2048	81.4137	70.7228	54.5851	64.0663	48.5778
PA14_19680	25.9242	53.1941	9.69266	43.1213	23.8395	12.2044	2.69964	20.423	17.4671	20.5304	0.975487	20.1255	11.8017	38.8622
PA14_19690	0	15.7612	5.53866	40.4262	54.4903	28.477	5.39927	25.8691	32.4389	20.7664	15.6078	26.4962	10.9587	35.6237
PA14_19700	136.102	120.179	231.239	175.18	527.875	215.612	224.07	144.322	208.773	126.014	122.911	114.817	93.5706	89.8689
PA14_19710	197.672	250.209	45.694	144.187	245.206	97.6354	145.78	92.5841	222.082	149.14	85.8429	109.605	107.901	64.7704
PA14_19720	6.48104	37.4329	11.0773	26.9508	23.8395	34.5792	29.696	21.1037	58.2236	35.6332	40.4827	24.9036	32.0332	16.1926
PA14_19730	103.697	25.612	41.54	60.6394	78.3298	63.0562	59.392	84.4149	139.737	69.3786	76.5758	69.6431	59.0085	72.0571
PA14_19740	84.2536	66.9851	78.9259	150.925	71.5185	26.4429	133.632	94.6264	151.381	86.1333	146.323	73.6971	78.397	109.3
PA14_19750	81.0131	0	16.616	14.823	10.2169	26.4429	24.2967	33.3575	8.31766	30.6776	23.8994	27.365	20.2315	21.0504
PA14_19770	126.38	98.5075	99.6959	52.5541	44.2734	56.954	71.5404	66.715	13.3083	82.3576	39.5072	57.6257	67.4383	75.2956
PA14_19800	90.7346	61.0747	69.2333	32.341	47.679	124.078	85.0386	60.5881	49.0742	82.5936	86.3306	73.8419	82.6119	72.0571
PA14_19810	223.596	230.508	297.703	343.623	153.254	170.862	259.165	229.418	218.754	205.068	111.693	280.744	228.447	220.219
PA14_19830	97.2157	135.94	55.3866	208.869	51.0846	69.1584	80.9891	133.43	75.6907	126.25	243.872	133.06	120.546	88.2497
PA14_19850	116.659	76.8359	141.236	105.108	129.414	89.4992	129.583	121.176	165.521	147.961	142.421	101.641	103.686	115.777
PA14_19860	103.697	15.7612	123.235	17.518	105.575	73.2266	53.9927	57.1843	24.953	39.8809	67.7964	42.5677	60.6944	30.7659
PA14_19870	168.507	222.627	126.005	159.01	333.753	140.351	56.6924	108.242	158.036	106.428	99.9875	69.2087	110.43	199.979
PA14_19900	162.026	102.448	105.235	113.193	248.612	97.6354	59.392	89.861	84.0084	87.0772	138.031	60.811	99.4714	148.972
PA14_19910	87.4941	37.4329	29.078	105.108	190.716	63.0562	41.8444	71.4804	89.8307	54.7478	95.5978	50.2415	53.1076	62.3415
PA14_19920	16.2026	45.3135	34.6166	60.6394	91.9524	34.5792	33.7455	46.9728	43.2518	48.6122	23.8994	42.5677	45.5208	48.5778
PA14_19930	32.4052	29.5523	1.38467	33.6885	30.6508	6.10222	17.5476	17.6999	9.98119	21.2384	18.5343	20.8495	22.7604	41.2911
PA14_19940	38.8863	130.03	37.386	8.08525	61.3016	6.10222	16.1978	29.2729	54.8966	36.3412	18.5343	30.5503	48.0498	71.2474
PA14_19950	149.064	124.119	163.391	128.016	156.66	122.044	121.484	108.922	101.475	96.7525	132.666	105.84	107.058	140.876
PA14_19960	38.8863	37.4329	74.7719	13.4754	17.0282	34.5792	14.848	32.6767	37.4295	32.5655	35.1175	30.4055	24.4464	31.5756
PA14_19970	25.9242	0	9.69266	18.8656	10.2169	16.2726	4.04946	8.84995	17.4671	5.1916	4.87744	14.334	5.90085	3.23852
PA14_19990	35.6457	57.1344	73.3873	91.6328	37.4621	50.8518	155.229	72.8419	95.6531	73.8623	79.99	77.1721	71.6532	91.4882
PA14_20000	38.8863	84.7165	8.30799	40.4262	10.2169	40.6814	56.6924	29.9537	14.9718	27.8458	30.7279	27.9441	35.4051	29.9563
PA14_20010	220.356	279.761	294.934	319.367	272.451	181.032	314.508	310.429	192.138	246.365	374.587	281.178	338.877	241.27
PA14_20020	74.532	21.6717	119.081	126.669	10.2169	113.908	63.4415	51.0574	59.0554	70.5585	40.9705	52.2685	58.1655	56.6741
PA14_20030	48.6078	100.478	19.3853	52.5541	64.7072	24.4089	45.8938	39.4844	67.3731	57.5795	33.1666	52.4133	57.3225	34.8141
PA14_20040	113.418	43.3433	49.848	37.7312	34.0564	46.7836	35.0953	64.6727	104.803	43.4206	76.088	48.6488	76.711	51.0067
PA14_20050	55.0889	65.015	18.0006	39.0787	10.2169	185.101	43.1942	51.7382	54.0648	87.0772	64.8699	48.504	52.2647	76.1052
PA14_20060	9.72157	3.9403	15.2313	24.2557	23.8395	14.2385	18.8975	19.0614	15.8036	29.2617	22.4362	24.1796	19.3885	25.0985
PA14_20070	42.1268	25.612	91.3879	76.8099	30.6508	83.3969	85.0386	57.1843	51.5695	50.972	21.9485	44.4499	69.1242	44.5296
PA14_20080	97.2157	63.0448	85.8493	57.9443	30.6508	32.5451	76.9397	61.9496	76.5225	70.5585	52.6763	60.811	54.7936	67.1993
PA14_20100	213.874	232.478	106.619	195.394	85.1411	99.6695	201.123	120.495	96.4849	159.524	156.566	177.221	178.711	131.16
PA14_20110	77.7725	198.985	65.0793	28.2984	54.4903	81.3629	78.2895	87.138	84.8401	77.638	83.8919	96.1393	78.397	61.5319
PA14_20120	29.1647	1.97015	4.154	2.69508	51.0846	14.2385	9.44873	23.8268	14.14	23.3622	9.75487	25.4827	15.1736	10.5252
PA14_20130	165.267	72.8956	113.543	49.859	129.414	242.055	147.13	113.007	110.625	110.203	133.642	105.695	128.976	130.35
PA14_20140	142.583	149.731	88.6186	123.974	115.792	120.01	85.0386	88.4995	105.634	102.888	58.0415	87.452	87.6697	101.204
PA14_20150	25.9242	25.612	26.3086	49.859	139.631	16.2726	21.5971	39.4844	17.4671	22.8902	45.8479	22.8765	39.62	46.1489
PA14_20170	100.456	17.7314	38.7706	57.9443	190.716	130.181	33.7455	51.0574	65.7095	84.7174	68.2841	53.7164	62.3804	56.6741
PA14_20180	90.7346	51.2239	41.54	121.279	183.905	32.5451	78.2895	58.5458	148.054	51.916	30.2401	36.4866	38.777	69.6282
PA14_20190	116.659	248.239	191.084	230.43	609.61	146.453	172.777	148.407	217.091	147.253	167.784	107.722	142.463	211.313
PA14_20200	460.154	583.165	472.171	340.928	2114.9	612.256	398.197	355.36	531.499	216.395	286.306	214.576	275.654	435.581
PA14_20230	346.736	703.344	690.948	415.043	1137.48	402.746	276.713	313.152	800.991	250.377	229.727	272.057	279.026	397.528
PA14_20240	48.6078	0	12.462	47.164	27.2451	63.0562	22.9469	39.4844	35.7659	47.1963	26.3382	47.9249	48.0498	42.9104
PA14_20250	58.3294	3.9403	11.0773	12.1279	0	20.3407	2.69964	20.423	14.14	15.8108	19.9975	17.6641	16.8596	20.2407
PA14_20260	0	1.97015	9.69266	10.7803	47.679	20.3407	5.39927	23.8268	31.6071	7.7874	4.87744	14.6236	26.1323	24.2889
PA14_20270	77.7725	66.9851	37.386	59.2918	37.4621	52.8859	74.24	68.7573	48.2424	53.8038	80.9655	48.504	60.6944	82.5822
PA14_20280	3.24052	13.7911	6.92333	51.2066	34.0564	10.1704	37.7949	21.1037	28.28	16.2827	6.34067	16.3611	21.9174	25.9082
PA14_20290	142.583	208.836	253.394	254.685	524.469	172.896	175.476	185.849	352.669	163.063	149.25	173.601	195.571	306.04
PA14_20300	64.8104	59.1045	66.4639	60.6394	57.8959	73.2266	179.526	69.4381	107.298	120.823	103.889	94.4018	69.9672	84.2015
PA14_20320	129.621	275.821	189.699	154.967	112.386	181.032	147.13	154.534	103.139	126.486	177.539	140.734	107.058	95.5363
PA14_20330	74.532	3.9403	30.4626	66.0295	17.0282	69.1584	76.9397	51.7382	55.7283	51.68	70.7228	53.1372	76.711	34.0045
PA14_20350	87.4941	72.8956	121.851	47.164	34.0564	16.2726	39.1447	68.0765	59.8872	69.8506	59.5047	78.6199	75.0251	45.3393
PA14_20360	25.9242	3.9403	6.92333	44.4689	3.40564	12.2044	16.1978	22.4653	3.32706	30.4416	15.6078	15.058	21.0745	27.5274
PA14_20370	19.4431	33.4926	70.6179	30.9935	34.0564	36.6133	9.44873	12.9345	32.4389	47.9043	50.2376	30.8399	25.2893	37.243
PA14_20380	129.621	141.851	94.1572	56.5967	57.8959	146.453	53.9927	63.9919	98.1484	108.788	111.206	72.5388	55.6366	80.1534
PA14_20390	35.6457	9.85075	117.697	9.43279	23.8395	44.7496	36.4451	68.7573	17.4671	33.0374	37.5563	45.8978	51.4217	35.6237
PA14_20400	55.0889	7.8806	60.9253	26.9508	30.6508	28.477	25.6466	55.142	34.9342	57.1076	33.6543	50.9654	75.868	27.5274
PA14_20420	6.48104	104.418	19.3853	4.04262	30.6508	14.2385	44.544	38.1229	25.7847	18.4066	30.2401	30.1159	41.3059	23.4793
PA14_20430	12.9621	59.1045	99.6959	5.39017	30.6508	8.13629	63.4415	49.0151	29.1118	33.9814	71.6983	55.4538	42.9919	66.3896
PA14_20440	210.634	108.358	58.1559	45.8164	27.2451	40.6814	87.7382	57.8651	68.2048	41.7688	40.4827	62.5485	42.9919	33.1948
PA14_20450	29.1647	13.7911	54.0019	20.2131	44.2734	18.3066	60.7418	36.7613	36.5977	59.9394	37.5563	35.7627	61.5374	33.1948
PA14_20460	6.48104	31.5224	2.76933	55.2492	34.0564	65.0903	40.4946	25.1883	16.6353	15.3388	13.1691	28.2337	36.2481	17.0022
PA14_20470	45.3673	15.7612	11.0773	0	34.0564	42.7155	35.0953	23.8268	1.66353	20.2944	28.7769	20.8495	13.4877	21.0504
PA14_20480	61.5699	35.4627	74.7719	49.859	61.3016	54.9199	71.5404	63.9919	43.2518	45.5445	63.4067	60.6662	48.8927	33.1948
PA14_20491	48.6078	0	88.6186	49.859	27.2451	40.6814	80.9891	38.8036	47.4107	54.5118	81.9409	43.0021	37.091	61.5319
PA14_20500	174.988	204.896	292.164	187.308	572.148	299.009	244.317	324.725	107.298	254.152	106.328	398.022	896.929	741.621
PA14_20510	443.952	522.09	520.634	444.689	405.272	606.153	692.457	521.466	443.331	456.861	603.339	667.184	533.605	455.822
PA14_20520	537.927	1073.73	774.028	892.073	497.224	618.358	595.27	729.78	627.152	719.98	817.946	953.719	654.994	538.404
PA14_20530	644.864	1225.43	960.958	826.043	405.272	685.482	440.041	716.165	527.34	604.821	724.787	1011.34	850.565	521.402
PA14_20550	22.6837	23.6418	51.2326	113.193	30.6508	81.3629	85.0386	45.6113	60.7189	84.9534	37.5563	84.8458	58.1655	76.1052
PA14_20560	262.482	384.179	242.316	270.856	711.779	191.203	238.918	196.741	182.989	176.278	166.321	200.387	200.629	228.316
PA14_20570	168.507	135.94	185.545	288.374	320.13	181.032	148.48	157.257	138.905	155.512	138.031	141.313	145.835	218.6
PA14_20580	87.4941	74.8657	168.929	113.193	166.877	111.874	105.286	83.7341	55.7283	93.6847	104.377	83.5427	78.397	122.254
PA14_20590	116.659	128.06	117.697	99.7181	81.7354	126.112	59.392	102.115	102.307	124.126	92.1836	102.8	89.3557	128.731
PA14_20600	132.861	141.851	70.6179	115.889	108.981	91.5332	151.18	107.561	118.111	114.215	124.862	103.089	118.86	84.2015
PA14_20610	90.7346	49.2538	200.776	80.8525	122.603	142.385	112.035	140.918	220.418	120.351	78.5267	117.423	146.678	200.788
PA14_20620	3.24052	53.1941	51.2326	28.2984	61.3016	69.1584	39.1447	44.9305	12.4765	30.2057	55.115	36.4866	33.7191	45.3393
PA14_20630	61.5699	102.448	177.237	33.6885	71.5185	144.419	129.583	100.073	82.3448	151.264	103.402	140.155	152.579	128.731
PA14_20640	106.937	0	105.235	30.9935	30.6508	52.8859	24.2967	36.0806	34.1024	51.444	19.5097	25.1931	27.8183	25.0985
PA14_20650	61.5699	37.4329	81.6953	78.1574	64.7072	44.7496	91.7877	54.4612	72.3637	45.0725	70.7228	55.0195	51.4217	48.5778
PA14_20670	145.823	197.015	162.006	98.3705	234.989	191.203	79.6393	158.618	192.138	134.51	197.048	135.666	143.306	165.974
PA14_20680	97.2157	96.5374	76.1566	29.6459	146.443	65.0903	133.632	110.965	138.905	97.6964	43.4092	104.682	126.447	144.924
PA14_20690	71.2915	3.9403	12.462	44.4689	81.7354	34.5792	44.544	47.6536	63.2142	32.5655	30.2401	31.1294	30.3472	46.9585
PA14_20700	68.051	157.612	152.313	99.7181	115.792	79.3288	132.282	134.792	168.017	146.781	136.568	118.147	124.761	114.158
PA14_20720	61.5699	106.388	41.54	56.5967	136.226	50.8518	49.9433	53.7805	81.5131	37.5211	73.1616	37.7897	56.4795	102.823
PA14_20730	35.6457	206.866	258.932	168.443	330.347	67.1244	94.4873	128.665	219.586	98.1684	83.4042	80.2126	86.8268	182.976
PA14_20740	71.2915	13.7911	157.852	20.2131	61.3016	67.1244	58.0422	71.4804	39.093	67.7267	80.9655	62.838	48.0498	79.3437
PA14_20750	64.8104	157.612	217.392	136.102	466.573	199.339	144.431	145.684	249.53	149.612	145.835	103.379	122.232	196.74
PA14_20760	45.3673	13.7911	168.929	97.023	126.009	166.794	183.575	123.219	156.372	110.203	105.84	76.1585	92.7276	149.782
PA14_20770	64.8104	68.9553	282.472	49.859	136.226	48.8177	49.9433	86.4572	74.0272	70.7945	65.3577	67.7608	84.2978	62.3415
PA14_20780	230.077	210.806	108.004	234.472	272.451	225.782	176.826	228.737	245.371	195.157	239.482	203.862	203.158	242.079
PA14_20800	48.6078	27.5821	49.848	83.5476	47.679	38.6474	18.8975	37.4421	51.5695	43.6566	41.4582	46.7666	53.1076	27.5274
PA14_20810	252.761	399.941	337.858	241.21	565.337	181.032	221.37	236.906	383.444	178.874	237.043	204.875	221.703	250.985
PA14_20820	97.2157	55.1642	40.1553	167.095	143.037	150.521	90.4379	98.711	61.5507	72.4464	68.2841	83.5427	97.7855	66.3896
PA14_20840	68.051	37.4329	63.6946	56.5967	40.8677	85.431	32.3956	75.565	138.905	52.152	71.2106	58.4944	72.4961	87.44
PA14_20850	61.5699	47.2836	98.3112	91.6328	91.9524	61.0222	36.4451	54.4612	46.5789	63.0071	91.2081	76.8825	51.4217	48.5778
PA14_20860	87.4941	157.612	135.697	97.023	85.1411	73.2266	78.2895	101.434	102.307	145.365	117.058	83.1084	89.3557	106.871
PA14_20870	408.306	202.926	123.235	195.394	146.443	357.997	186.275	187.891	176.334	231.262	197.536	252.076	205.687	201.598
PA14_20880	16.2026	100.478	54.0019	18.8656	13.6226	54.9199	35.0953	51.7382	88.1672	48.8482	77.0635	65.7338	37.091	59.9126
PA14_20890	132.861	96.5374	47.0786	98.3705	156.66	79.3288	63.4415	84.4149	176.334	56.6356	64.8699	51.6894	42.9919	69.6282
PA14_20900	12.9621	13.7911	59.5406	17.518	64.7072	65.0903	74.24	51.7382	44.9154	46.7244	66.3331	44.0156	66.5953	63.1511
PA14_20920	119.899	21.6717	77.5413	18.8656	51.0846	91.5332	82.3389	72.8419	79.0178	69.8506	51.2131	73.5524	73.3391	63.1511
PA14_20940	93.9751	94.5672	42.9246	83.5476	44.2734	58.9881	93.1375	46.292	44.0836	51.444	76.088	38.948	37.091	53.4356
PA14_20950	162.026	47.2836	103.85	37.7312	105.575	46.7836	67.4909	76.2457	106.466	61.1193	67.7964	67.616	86.8268	110.919
PA14_20960	58.3294	29.5523	13.8467	51.2066	17.0282	75.2607	66.1411	51.7382	30.7753	30.4416	50.2376	46.1874	44.6778	32.3852
PA14_20970	103.697	122.149	74.7719	169.79	163.471	215.612	120.134	119.815	106.466	164.715	184.855	147.973	139.934	114.158
PA14_20980	71.2915	98.5075	38.7706	24.2557	61.3016	18.3066	43.1942	34.719	24.1212	33.2734	63.8944	30.9847	37.934	31.5756
PA14_21000	32.4052	100.478	81.6953	64.682	30.6508	48.8177	63.4415	70.7996	85.6719	88.0212	61.4557	74.1315	50.5787	100.394
PA14_21010	45.3673	29.5523	59.5406	75.4623	23.8395	46.7836	40.4946	59.9074	73.1954	63.4791	46.8234	58.3496	46.3638	42.1008
PA14_21020	482.838	506.329	463.863	350.361	381.432	345.792	392.797	426.84	499.891	435.386	406.291	435.233	451.836	457.441
PA14_21030	142.583	273.851	340.628	388.092	524.469	146.453	245.667	218.526	312.744	182.886	225.825	212.549	185.455	242.889
PA14_21040	71.2915	13.7911	69.2333	39.0787	40.8677	6.10222	21.5971	46.9728	33.2706	28.5538	28.7769	40.2511	39.62	43.72
PA14_21050	152.305	74.8657	108.004	97.023	85.1411	146.453	91.7877	127.303	173.007	141.825	112.669	119.595	121.389	135.208
PA14_21060	58.3294	55.1642	31.8473	79.505	61.3016	140.351	49.9433	65.3535	61.5507	70.5585	36.093	56.3226	45.5208	56.6741
PA14_21070	29.1647	9.85075	52.6173	26.9508	40.8677	79.3288	22.9469	44.9305	61.5507	47.9043	87.3061	46.9113	40.463	46.9585
PA14_21080	123.14	31.5224	180.006	70.0722	108.981	18.3066	89.088	85.7764	114.784	73.1543	90.7203	96.5737	78.397	110.919
PA14_21090	42.1268	106.388	209.084	187.308	102.169	160.692	122.834	125.261	74.0272	114.687	218.509	134.943	150.893	136.827
PA14_21110	210.634	116.239	354.474	256.033	85.1411	219.68	171.427	162.022	202.951	198.461	268.747	200.387	182.083	148.162
PA14_21120	45.3673	27.5821	49.848	59.2918	20.4339	61.0222	68.8408	71.4804	44.9154	89.2011	44.8724	70.2222	101.157	55.8645
PA14_21130	51.8484	47.2836	49.848	121.279	34.0564	30.5111	9.44873	44.9305	28.28	39.4089	27.3136	37.2105	42.1489	56.6741
PA14_21140	51.8484	59.1045	85.8493	12.1279	44.2734	56.954	56.6924	56.5035	73.1954	44.1286	51.7008	67.3265	64.9093	42.9104
PA14_21150	58.3294	70.9254	42.9246	33.6885	37.4621	34.5792	28.3462	25.1883	22.4577	19.3505	40.4827	27.6545	37.091	29.1467
PA14_21160	45.3673	9.85075	34.6166	44.4689	20.4339	46.7836	26.9964	49.0151	16.6353	52.3879	36.093	44.1604	40.463	34.0045
PA14_21175	38.8863	53.1941	62.3099	61.9869	78.3298	120.01	49.9433	76.2457	55.7283	69.1426	100.475	71.5253	65.7523	61.5319
PA14_21180	64.8104	94.5672	31.8473	32.341	81.7354	40.6814	53.9927	40.1652	25.7847	28.0818	38.044	38.0793	50.5787	36.4333
PA14_21190	152.305	179.284	98.3112	234.472	71.5185	138.317	171.427	136.153	254.52	176.986	231.191	152.896	196.414	131.16
PA14_21210	213.874	193.075	218.777	234.472	78.3298	142.385	156.579	135.472	62.3825	185.954	153.152	139.865	155.951	121.444
PA14_21220	90.7346	84.7165	54.0019	119.931	405.272	87.4651	22.9469	68.0765	177.998	68.9067	81.4532	33.4461	34.5621	106.871
PA14_21230	489.319	685.612	348.936	265.466	347.376	333.588	440.041	308.387	350.174	328.723	349.225	343.148	347.307	283.37
PA14_21240	136.102	197.015	101.081	156.315	166.877	12.2044	53.9927	47.6536	83.1766	41.0608	79.0145	21.7182	32.0332	169.213
PA14_21250	93.9751	94.5672	73.3873	122.626	112.386	52.8859	74.24	78.9688	90.6625	62.5352	45.8479	64.1411	68.2812	90.6785
PA14_21260	272.204	468.896	315.704	1044.34	807.137	313.247	184.925	163.384	242.044	88.7291	95.11	96.2841	97.7855	282.561
PA14_21280	136.102	51.2239	148.159	148.23	115.792	85.431	176.826	123.219	197.96	149.848	113.644	120.319	144.992	132.779
PA14_21290	71.2915	65.015	40.1553	82.2	71.5185	156.624	78.2895	106.88	54.8966	106.9	76.5758	96.4289	89.3557	110.919
PA14_21300	93.9751	41.3732	38.7706	45.8164	34.0564	97.6354	49.9433	53.0997	33.2706	71.0305	110.718	54.5851	73.3391	63.1511
PA14_21310	42.1268	43.3433	74.7719	56.5967	105.575	93.5673	80.9891	65.3535	57.3919	65.6029	42.4337	72.3941	79.24	93.9171
PA14_21320	106.937	102.448	29.078	123.974	146.443	95.6014	188.975	104.838	69.8684	98.8763	122.424	90.203	93.5706	123.873
PA14_21340	281.925	927.941	282.472	261.423	296.291	292.906	329.356	287.964	267.829	317.867	268.747	321.864	197.257	256.653
PA14_21370	392.103	283.702	303.242	374.617	286.074	345.792	236.218	246.437	121.438	250.377	232.166	268.148	284.084	256.653
PA14_21380	9.72157	7.8806	5.53866	9.43279	10.2169	2.03407	6.74909	7.48842	6.65413	11.7991	1.95097	14.0444	5.90085	8.0963
PA14_21400	349.976	265.97	384.937	425.823	299.697	286.804	292.911	301.579	283.632	302.765	307.766	284.943	335.505	296.325
PA14_21410	210.634	210.806	132.928	183.266	108.981	150.521	193.024	177.68	306.09	211.912	233.629	235.425	242.778	123.873
PA14_21440	129.621	124.119	88.6186	53.9017	88.5467	156.624	85.0386	106.88	212.1	91.5609	137.544	116.12	111.273	87.44
PA14_21450	152.305	116.239	181.391	90.2853	95.358	142.385	144.431	168.149	186.316	164.243	143.397	170.995	136.562	123.873
PA14_21460	9.72157	0	6.92333	28.2984	10.2169	8.13629	25.6466	31.3152	8.31766	18.6426	11.7058	22.0078	38.777	25.0985
PA14_21470	204.153	399.941	414.015	346.318	245.206	225.782	174.127	273.668	252.025	284.122	361.906	288.997	234.348	237.222
PA14_21480	793.928	677.732	684.025	679.161	575.554	689.55	419.794	536.443	459.135	648.242	742.834	804.153	517.589	422.627
PA14_21490	716.155	707.284	915.264	844.909	657.289	880.753	658.712	823.045	672.899	756.557	946.223	968.053	929.805	785.341
PA14_21510	42.1268	23.6418	4.154	21.5607	17.0282	32.5451	17.5476	23.8268	5.82236	21.2384	37.5563	20.4151	26.1323	22.6696
PA14_21520	87.4941	35.4627	69.2333	29.6459	91.9524	28.477	35.0953	55.142	81.5131	29.7337	85.3552	47.9249	52.2647	58.2933
PA14_21530	58.3294	161.552	38.7706	53.9017	47.679	73.2266	144.431	52.4189	4.9906	47.9043	52.6763	56.033	51.4217	45.3393
PA14_21540	168.507	82.7463	54.0019	33.6885	57.8959	61.0222	63.4415	90.5418	129.756	76.93	69.7474	76.8825	88.5127	91.4882
PA14_21550	45.3673	15.7612	27.6933	39.0787	47.679	50.8518	24.2967	44.2497	53.233	28.0818	52.6763	21.863	16.8596	40.4815
PA14_21560	0	0	0	16.1705	10.2169	12.2044	0	2.72306	14.9718	7.07945	8.29164	6.0811	8.42978	12.9541
PA14_21570	6.48104	3.9403	15.2313	22.9082	3.40564	28.477	16.1978	29.2729	24.953	17.2267	52.1886	25.4827	33.7191	16.1926
PA14_21580	126.38	120.179	48.4633	24.2557	20.4339	52.8859	118.784	52.4189	69.8684	80.9417	43.8969	54.1507	96.9425	65.58
PA14_21590	58.3294	7.8806	59.5406	8.08525	37.4621	36.6133	9.44873	28.5921	31.6071	25.486	19.9975	15.2028	48.0498	34.8141
PA14_21600	32.4052	39.403	8.30799	8.08525	13.6226	28.477	25.6466	31.3152	42.4201	12.979	22.924	16.9402	26.9753	8.90593
PA14_21610	58.3294	27.5821	108.004	165.748	95.358	183.066	83.6888	78.9688	98.1484	113.743	95.11	100.193	87.6697	54.2452
PA14_21620	123.14	82.7463	73.3873	75.4623	64.7072	99.6695	63.4415	102.796	88.1672	120.823	87.3061	74.4211	133.191	72.0571
PA14_21630	58.3294	13.7911	6.92333	18.8656	30.6508	0	2.69964	27.2306	27.4483	14.8668	35.6053	18.3881	26.9753	12.9541
PA14_21640	110.178	216.717	142.621	175.18	112.386	154.589	144.431	125.942	158.867	140.173	119.497	125.821	131.505	107.681
PA14_21650	103.697	51.2239	56.7713	29.6459	78.3298	99.6695	71.5404	70.1188	62.3825	52.8599	61.4557	86.8729	112.116	84.2015
PA14_21660	51.8484	51.2239	4.154	16.1705	13.6226	4.06814	22.9469	27.9114	24.1212	31.8575	29.2646	15.9267	30.3472	18.6215
PA14_21670	77.7725	65.015	38.7706	71.4197	17.0282	54.9199	20.2473	56.5035	40.7565	40.5889	60.4802	39.6719	48.0498	32.3852
PA14_21680	16.2026	9.85075	63.6946	4.04262	44.2734	24.4089	29.696	34.0383	14.14	31.8575	9.26713	36.6314	45.5208	38.8622
PA14_21690	243.039	96.5374	128.774	164.4	211.15	164.76	148.48	206.953	160.531	192.797	226.313	164.479	213.273	237.222
PA14_21700	327.293	165.493	207.7	167.095	228.178	258.327	191.674	224.653	263.67	271.615	228.752	248.312	225.075	216.981
PA14_21710	123.14	37.4329	30.4626	61.9869	112.386	42.7155	40.4946	70.7996	44.9154	59.7034	41.4582	54.5851	61.5374	42.1008
PA14_21720	113.418	51.2239	66.4639	49.859	47.679	48.8177	67.4909	47.6536	39.093	54.2758	54.1396	43.1469	48.8927	38.8622
PA14_21730	217.115	98.5075	300.472	237.167	160.065	185.101	176.826	204.91	164.69	215.451	177.539	197.057	211.588	157.068
PA14_21750	139.342	100.478	144.005	192.698	95.358	189.169	133.632	147.045	70.7001	108.788	151.688	133.784	112.116	98.7748
PA14_21760	152.305	74.8657	164.775	113.193	163.471	201.373	112.035	117.092	106.466	85.4254	153.152	105.695	149.207	118.206
PA14_21770	51.8484	13.7911	27.6933	64.682	23.8395	99.6695	66.1411	55.142	52.4013	46.4884	85.8429	38.6584	42.1489	42.1008
PA14_21780	45.3673	47.2836	40.1553	74.1148	37.4621	50.8518	52.6429	52.4189	79.0178	62.0632	62.4312	46.7666	44.6778	42.9104
PA14_21790	236.558	224.597	80.3106	123.974	129.414	199.339	194.374	127.984	73.1954	142.297	151.201	140.155	144.992	132.779
PA14_21800	521.724	1997.73	1356.97	389.44	7124.61	1252.99	1178.39	1537.85	510.704	1297.9	338.494	1221.14	3323.02	5269.88
PA14_21810	311.09	555.582	771.259	247.948	2455.47	752.607	708.655	817.599	187.979	748.062	121.936	766.363	1932.11	2625.63
PA14_21820	38.8863	96.5374	123.235	211.564	129.414	109.84	130.932	132.068	113.952	93.2128	120.96	109.315	118.86	136.018
PA14_21830	162.026	139.881	134.313	88.9377	95.358	111.874	107.985	119.815	120.606	115.159	81.4532	100.773	96.0995	109.3
PA14_21840	68.051	65.015	96.9266	60.6394	85.1411	38.6474	94.4873	107.561	24.1212	82.3576	81.4532	81.0813	76.711	86.6304
PA14_21850	97.2157	155.642	127.389	72.7672	200.933	77.2947	139.031	117.092	146.391	92.9768	88.2816	85.425	100.314	144.114
PA14_21860	29.1647	35.4627	38.7706	28.2984	108.981	4.06814	58.0422	27.9114	20.7942	28.3178	45.8479	23.3109	16.8596	51.0067
PA14_21870	204.153	65.015	218.777	92.9804	95.358	124.078	112.035	132.068	168.017	139.701	178.514	146.815	133.191	116.587
PA14_21880	349.976	484.657	426.477	514.761	572.148	341.724	541.277	358.763	422.537	329.902	340.445	325.773	343.092	263.13
PA14_21890	90.7346	82.7463	106.619	78.1574	207.744	134.249	89.088	91.9033	122.27	121.767	74.6248	77.3168	59.8515	70.4378
PA14_21900	132.861	51.2239	149.544	156.315	85.1411	107.806	86.3884	98.711	65.7095	102.416	76.5758	103.668	104.529	76.1052
PA14_21910	35.6457	244.299	102.465	94.3279	146.443	229.85	107.985	119.134	97.3166	112.563	106.328	137.114	122.232	92.2978
PA14_21920	55.0889	23.6418	229.854	87.5902	47.679	126.112	79.6393	72.1611	62.3825	90.381	58.0415	95.5601	71.6532	44.5296
PA14_21930	35.6457	5.91045	27.6933	36.3836	30.6508	48.8177	39.1447	46.292	30.7753	44.8365	44.8724	52.5581	32.0332	51.8163
PA14_21940	45.3673	23.6418	67.8486	21.5607	17.0282	22.3748	41.8444	31.3152	9.98119	36.1052	45.3602	39.9615	24.4464	47.7682
PA14_21960	139.342	132	240.932	138.797	74.9242	189.169	90.4379	122.538	117.279	153.86	141.933	139.576	127.29	110.919
PA14_21970	0	0	6.92333	5.39017	20.4339	2.03407	16.1978	27.9114	10.813	33.5094	61.9435	22.0078	21.0745	26.7178
PA14_21980	71.2915	5.91045	9.69266	45.8164	23.8395	6.10222	12.1484	22.4653	9.98119	34.9253	16.0955	17.6641	20.2315	49.3874
PA14_21990	84.2536	224.597	160.621	79.505	143.037	85.431	161.978	142.961	114.784	158.816	134.617	136.101	138.248	118.206
PA14_22000	19.4431	33.4926	37.386	66.0295	23.8395	28.477	55.3426	53.7805	46.5789	52.3879	36.5808	56.3226	39.62	61.5319
PA14_22010	158.786	92.5971	96.9266	101.066	146.443	136.283	112.035	94.6264	106.466	73.8623	125.35	88.7551	53.9506	115.777
PA14_22020	324.052	260.06	364.167	153.62	473.384	254.259	278.063	237.587	257.847	235.038	320.448	239.769	227.604	302.802
PA14_22040	29.1647	171.403	95.5419	148.23	85.1411	40.6814	41.8444	64.6727	87.3354	60.8833	104.377	67.7608	50.5787	90.6785
PA14_22050	155.545	61.0747	94.1572	121.279	180.499	144.419	87.7382	96.6687	111.457	115.867	78.5267	109.315	135.719	110.919
PA14_22060	298.128	139.881	121.851	146.882	241.801	339.69	236.218	192.657	180.493	172.975	118.034	141.458	157.637	203.217
PA14_22075	45.3673	122.149	144.005	41.7738	64.7072	105.772	21.5971	51.0574	30.7753	57.3436	109.742	54.5851	53.1076	58.2933
PA14_22080	505.521	797.911	731.103	724.977	704.968	669.21	368.501	583.416	505.714	611.429	643.822	780.263	598.515	509.257
PA14_22090	635.142	1316.06	1158.96	1037.61	626.638	1120.77	1209.44	935.372	791.01	887.527	805.265	1146	948.351	679.279
PA14_22100	246.28	325.075	492.941	358.446	265.64	215.612	325.306	349.233	260.343	362.704	396.536	450.725	348.15	246.127
PA14_22110	959.195	1089.49	1406.82	1099.59	861.628	827.867	877.382	958.518	822.617	988.999	1291.55	1414.29	981.227	837.157
PA14_22120	1228.16	1611.58	1656.06	1587.4	1086.4	1482.84	1760.16	1272.35	1058.84	1290.58	1489.57	1676.94	1404.4	1050.09
PA14_22130	512.003	799.881	829.415	698.027	381.432	425.121	480.535	517.382	397.584	596.562	586.756	755.939	699.672	374.859
PA14_22140	852.257	1042.21	940.188	867.817	623.233	695.653	761.298	866.614	679.553	728.947	895.01	1118.92	815.16	650.942
PA14_22160	537.927	1075.7	765.72	636.04	350.781	256.293	430.592	491.513	487.415	575.795	743.321	664.433	444.25	327.9
PA14_22180	48.6078	289.612	318.473	168.443	183.905	193.237	168.727	198.783	110.625	166.131	239.482	274.229	304.315	199.979
PA14_22190	460.154	835.344	386.322	579.443	316.725	606.153	456.239	414.586	296.94	432.318	512.131	549.905	475.44	347.331
PA14_22210	55.0889	17.7314	131.543	64.682	30.6508	50.8518	48.5935	56.5035	79.8495	86.3693	74.6248	88.8999	60.6944	69.6282
PA14_22220	716.155	1418.51	1388.82	1315.2	517.658	638.699	569.624	848.914	469.116	616.856	779.902	1192.33	1221.48	688.995
PA14_22230	200.912	163.522	402.938	206.174	88.5467	144.419	90.4379	151.811	189.643	133.33	274.6	216.603	167.753	97.9652
PA14_22240	298.128	472.836	672.947	514.761	214.556	382.405	418.444	447.263	302.763	371.671	418.972	483.158	424.018	255.033
PA14_22250	379.141	476.776	542.789	549.797	163.471	311.213	318.557	396.886	283.632	370.019	451.163	511.102	395.357	262.32
PA14_22260	473.116	360.538	483.248	409.653	180.499	414.951	240.268	281.837	171.344	290.022	441.896	453.911	262.166	233.983
PA14_22270	1069.37	1550.51	1219.89	1443.22	1079.59	1737.1	1595.49	1300.26	921.597	1146.87	1288.13	1595.28	1275.43	875.21
PA14_22280	9.72157	57.1344	55.3866	35.0361	51.0846	26.4429	39.1447	31.3152	29.1118	28.5538	19.5097	20.5599	37.934	34.8141
PA14_22290	197.672	155.642	162.006	165.748	143.037	170.862	282.112	121.857	115.615	166.603	102.426	160.28	181.24	148.972
PA14_22310	204.153	198.985	286.626	207.521	177.093	235.952	288.861	240.991	178.83	261.94	186.318	264.962	265.538	204.836
PA14_22320	64.8104	57.1344	175.853	13.4754	88.5467	65.0903	39.1447	56.5035	111.457	71.2665	68.2841	65.0099	75.0251	73.6763
PA14_22330	38.8863	130.03	87.2339	48.5115	64.7072	67.1244	87.7382	97.3494	83.1766	72.2104	78.5267	92.23	56.4795	91.4882
PA14_22340	68.051	181.254	88.6186	101.066	81.7354	71.1925	95.8371	104.157	100.644	117.283	145.348	143.63	111.273	97.1556
PA14_22350	217.115	55.1642	189.699	122.626	190.716	164.76	148.48	160.661	84.0084	125.778	135.593	184.026	128.133	112.539
PA14_22370	291.647	258.09	159.237	137.449	166.877	124.078	171.427	138.876	173.839	167.783	134.617	148.553	132.348	138.447
PA14_22380	25.9242	90.6269	30.4626	67.3771	47.679	144.419	60.7418	47.6536	52.4013	56.8716	89.2571	70.2222	83.4548	65.58
PA14_22400	207.393	86.6866	99.6959	66.0295	71.5185	101.704	85.0386	108.922	70.7001	132.15	112.181	110.473	124.761	106.871
PA14_22410	45.3673	57.1344	101.081	72.7672	64.7072	42.7155	67.4909	59.2266	24.953	75.7501	117.058	44.4499	50.5787	47.7682
PA14_22420	61.5699	21.6717	33.232	59.2918	71.5185	36.6133	43.1942	38.8036	108.961	53.5678	79.5022	38.948	48.8927	46.1489
PA14_22440	265.723	354.627	155.083	184.613	108.981	117.976	167.378	157.257	271.988	175.57	223.874	174.759	154.265	174.07
PA14_22450	74.532	122.149	12.462	33.6885	51.0846	87.4651	70.1906	46.9728	24.1212	57.8155	73.1616	74.1315	69.1242	68.8185
PA14_22460	110.178	47.2836	40.1553	99.7181	85.1411	36.6133	53.9927	105.519	50.7377	84.9534	109.255	82.3844	91.8846	100.394
PA14_22470	35.6457	159.582	249.24	76.8099	122.603	166.794	72.8902	90.5418	82.3448	79.5258	106.816	62.2589	59.8515	93.9171
PA14_22480	110.178	508.299	228.47	145.534	200.933	164.76	334.755	213.08	236.222	183.83	182.416	348.795	240.249	181.357
PA14_22490	149.064	175.343	73.3873	95.6755	78.3298	150.521	87.7382	100.073	58.2236	105.484	98.5242	135.666	86.8268	85.0111
PA14_22500	139.342	100.478	85.8493	91.6328	64.7072	164.76	144.431	127.984	48.2424	117.519	127.301	111.197	91.8846	84.2015
PA14_22510	12.9621	61.0747	20.77	18.8656	34.0564	38.6474	52.6429	30.6344	4.15883	27.6099	58.0415	33.5908	41.3059	30.7659
PA14_22520	408.306	325.075	308.78	400.22	214.556	315.281	414.394	254.606	320.23	275.627	199.975	317.955	327.919	215.362
PA14_22530	87.4941	106.388	65.0793	86.2427	61.3016	75.2607	53.9927	76.2457	68.2048	67.9627	49.7499	115.975	70.8102	97.9652
PA14_22540	239.799	336.896	447.247	76.8099	102.169	301.043	256.466	187.21	160.531	155.512	270.21	211.825	184.612	135.208
PA14_22550	136.102	155.642	45.694	41.7738	95.358	189.169	75.5898	87.8187	123.933	112.563	114.62	124.663	114.645	148.972
PA14_22560	32.4052	37.4329	6.92333	21.5607	27.2451	48.8177	18.8975	31.3152	30.7753	42.2407	39.0195	30.1159	35.4051	36.4333
PA14_22570	0	35.4627	22.1546	17.518	17.0282	24.4089	25.6466	31.996	13.3083	41.0608	35.1175	30.1159	41.3059	24.2889
PA14_22580	81.0131	29.5523	120.466	68.7246	54.4903	89.4992	129.583	63.3112	57.3919	82.1216	59.9925	84.1219	123.918	65.58
PA14_22590	87.4941	13.7911	72.0026	32.341	13.6226	34.5792	56.6924	59.2266	54.8966	58.5235	58.0415	53.5716	52.2647	61.5319
PA14_22600	12.9621	39.403	42.9246	37.7312	40.8677	67.1244	56.6924	72.8419	137.241	97.6964	62.4312	61.2454	93.5706	76.1052
PA14_22620	132.861	265.97	239.547	99.7181	183.905	128.147	125.533	168.149	203.783	168.491	173.149	170.416	142.463	166.784
PA14_22630	32.4052	5.91045	13.8467	39.0787	44.2734	26.4429	47.2437	32.6767	70.7001	33.9814	44.8724	25.6275	41.3059	40.4815
PA14_22640	113.418	78.806	19.3853	12.1279	81.7354	20.3407	43.1942	66.0342	50.7377	62.2992	59.017	46.1874	42.9919	50.197
PA14_22650	32.4052	35.4627	27.6933	28.2984	27.2451	10.1704	18.8975	38.8036	54.0648	37.5211	39.995	29.6816	25.2893	18.6215
PA14_22660	42.1268	27.5821	137.082	140.144	108.981	99.6695	148.48	105.519	123.101	86.1333	121.448	81.6605	102.843	110.11
PA14_22670	25.9242	90.6269	16.616	66.0295	51.0846	36.6133	53.9927	60.5881	81.5131	55.4557	35.1175	53.8612	45.5208	66.3896
PA14_22680	142.583	82.7463	74.7719	95.6755	119.198	150.521	44.544	116.411	87.3354	114.923	142.421	106.564	94.4136	128.731
PA14_22690	187.95	254.149	332.32	153.62	204.339	219.68	292.911	183.807	199.624	206.248	244.36	247.443	222.546	217.79
PA14_22700	103.697	57.1344	36.0013	24.2557	57.8959	22.3748	43.1942	42.2075	26.6165	50.7361	69.2596	47.0561	48.0498	24.2889
PA14_22710	3.24052	23.6418	19.3853	13.4754	57.8959	20.3407	16.1978	21.1037	54.0648	14.3949	18.0465	17.8089	17.7025	32.3852
PA14_22720	22.6837	17.7314	42.9246	9.43279	30.6508	16.2726	16.1978	15.6576	11.6447	23.5982	13.1691	14.1892	13.4877	19.4311
PA14_22730	103.697	147.761	148.159	84.8951	115.792	134.249	86.3884	96.6687	137.241	115.867	118.522	95.4154	110.43	121.444
PA14_22740	320.812	510.269	387.706	225.039	476.79	138.317	101.236	328.81	609.685	372.379	322.886	128.572	222.546	459.87
PA14_22760	29.1647	124.119	55.3866	47.164	40.8677	12.2044	79.6393	47.6536	24.953	42.7127	33.6543	35.9074	64.0663	25.0985
PA14_22770	25.9242	55.1642	11.0773	2.69508	40.8677	71.1925	24.2967	40.1652	12.4765	28.0818	16.0955	18.3881	20.2315	29.9563
PA14_22780	45.3673	47.2836	12.462	5.39017	78.3298	50.8518	36.4451	40.8459	3.32706	15.1028	17.5588	32.143	41.3059	79.3437
PA14_22800	48.6078	114.269	40.1553	114.541	98.7637	176.964	117.434	88.4995	57.3919	85.4254	117.546	96.8632	119.703	85.8208
PA14_22820	77.7725	68.9553	40.1553	40.4262	47.679	26.4429	36.4451	47.6536	32.4389	27.1379	38.044	38.6584	42.9919	59.103
PA14_22830	77.7725	114.269	52.6173	20.2131	40.8677	58.9881	49.9433	66.0342	84.0084	44.3646	62.9189	56.6121	80.9259	78.5341
PA14_22840	64.8104	72.8956	164.775	106.456	51.0846	95.6014	76.9397	77.6072	93.9896	94.3927	56.5783	83.3979	82.6119	84.2015
PA14_22860	178.229	102.448	166.16	128.016	149.848	107.806	114.735	125.261	112.288	122.71	106.328	110.763	161.009	108.49
PA14_22870	12.9621	47.2836	23.5393	52.5541	13.6226	42.7155	13.4982	31.3152	38.2612	16.5187	21.4607	20.5599	22.7604	30.7659
PA14_22880	16.2026	13.7911	4.154	26.9508	34.0564	10.1704	1.34982	20.423	31.6071	16.0468	17.071	7.81856	19.3885	18.6215
PA14_22890	129.621	100.478	76.1566	132.059	197.527	77.2947	64.7913	107.561	73.1954	95.8086	117.058	87.8864	70.8102	97.9652
PA14_22910	197.672	405.851	271.394	237.167	504.035	240.02	193.024	218.526	261.175	183.594	192.659	198.215	282.398	225.887
PA14_22930	68.051	100.478	73.3873	39.0787	173.688	195.271	55.3426	55.142	76.5225	68.4347	58.5292	58.784	47.2068	52.6259
PA14_22940	35.6457	15.7612	47.0786	28.2984	98.7637	40.6814	24.2967	44.2497	67.3731	38.937	42.4337	38.5136	48.0498	52.6259
PA14_22960	158.786	122.149	108.004	126.669	74.9242	138.317	95.8371	119.815	118.943	106.9	136.568	98.1663	86.8268	86.6304
PA14_22980	204.153	277.791	117.697	210.216	868.439	408.848	232.169	127.984	126.428	130.498	79.5022	110.329	129.819	118.206
PA14_22990	77.7725	31.5224	40.1553	49.859	163.471	81.3629	106.636	73.5227	65.7095	89.909	61.4557	96.2841	79.24	114.967
PA14_23000	110.178	51.2239	142.621	91.6328	136.226	83.3969	56.6924	56.5035	107.298	44.8365	103.402	57.0465	53.9506	56.6741
PA14_23010	246.28	197.015	87.2339	84.8951	272.451	140.351	240.268	150.449	171.344	113.035	107.791	159.267	114.645	173.261
PA14_23030	84.2536	189.134	110.773	115.889	408.677	122.044	63.4415	99.3917	110.625	71.0305	44.3847	68.34	89.3557	72.0571
PA14_23050	97.2157	68.9553	83.0799	57.9443	166.877	124.078	63.4415	89.1803	119.774	145.365	136.081	94.2571	90.1987	157.068
PA14_23060	100.456	124.119	222.931	86.2427	85.1411	87.4651	107.985	117.772	140.568	99.5843	157.053	113.948	117.174	95.5363
PA14_23070	116.659	106.388	146.775	194.046	228.178	211.543	197.074	144.322	174.671	147.017	117.546	174.47	127.29	166.784
PA14_23080	29.1647	5.91045	31.8473	48.5115	78.3298	44.7496	29.696	46.9728	8.31766	20.2944	43.4092	27.0754	17.7025	21.86
PA14_23090	64.8104	102.448	36.0013	102.413	88.5467	40.6814	43.1942	49.6959	55.7283	41.0608	59.5047	51.6894	51.4217	25.9082
PA14_23100	51.8484	15.7612	13.8467	22.9082	30.6508	46.7836	24.2967	31.996	14.9718	18.6426	45.8479	25.1931	36.2481	21.0504
PA14_23110	87.4941	106.388	113.543	103.761	126.009	103.738	140.381	97.3494	117.279	87.3132	114.62	102.8	85.1408	97.9652
PA14_23120	29.1647	17.7314	16.616	4.04262	37.4621	56.954	6.74909	18.3807	21.6259	33.7454	23.8994	22.4422	20.2315	12.9541
PA14_23130	71.2915	43.3433	109.389	142.839	85.1411	156.624	70.1906	85.0957	73.1954	84.4815	34.6298	74.7107	73.3391	89.0593
PA14_23160	71.2915	17.7314	113.543	56.5967	57.8959	75.2607	106.636	73.5227	27.4483	61.8272	70.7228	65.8786	53.1076	58.2933
PA14_23170	84.2536	108.358	124.62	123.974	47.679	136.283	83.6888	68.7573	113.12	86.6053	50.2376	73.4076	75.868	82.5822
PA14_23190	93.9751	53.1941	114.927	165.748	132.82	252.225	238.918	164.745	129.756	176.042	246.798	263.225	264.695	146.543
PA14_23200	25.9242	11.8209	77.5413	5.39017	47.679	14.2385	64.7913	61.9496	24.1212	48.6122	99.012	57.0465	51.4217	61.5319
PA14_23210	42.1268	45.3135	38.7706	75.4623	115.792	28.477	35.0953	36.7613	24.1212	26.43	48.7744	38.2241	30.3472	70.4378
PA14_23220	149.064	165.493	44.3093	137.449	183.905	120.01	134.982	123.219	104.803	118.699	127.789	100.917	86.8268	168.403
PA14_23240	113.418	198.985	228.47	72.7672	170.282	105.772	87.7382	115.73	129.756	116.811	113.644	93.6779	112.959	145.733
PA14_23250	71.2915	124.119	163.391	113.193	217.961	183.066	141.731	158.618	234.558	151.972	148.762	145.222	152.579	141.685
PA14_23260	466.635	417.672	336.474	483.767	820.76	486.143	360.402	364.89	548.966	341.937	451.651	343.872	331.29	445.296
PA14_23270	119.899	135.94	83.0799	92.9804	170.282	75.2607	99.8866	121.176	138.905	78.5819	129.252	102.944	85.1408	112.539
PA14_23280	158.786	202.926	127.389	253.338	187.31	134.249	171.427	153.853	127.26	178.638	125.838	185.474	150.893	134.399
PA14_23290	103.697	41.3732	54.0019	43.1213	88.5467	101.704	44.544	56.5035	96.4849	82.8296	36.093	60.0871	62.3804	69.6282
PA14_23310	207.393	147.761	141.236	184.613	207.744	290.872	133.632	153.172	162.194	125.07	130.715	175.049	186.298	152.21
PA14_23320	32.4052	61.0747	24.924	41.7738	61.3016	18.3066	37.7949	34.0383	11.6447	25.0141	31.2156	38.948	37.934	48.5778
PA14_23330	609.218	1006.75	606.483	788.312	1886.73	1023.14	830.139	689.615	741.104	626.059	651.138	627.367	478.812	669.564
PA14_23340	256.001	210.806	270.01	266.813	861.628	191.203	141.731	217.845	378.454	185.718	232.654	193.292	234.348	332.758
PA14_23350	77.7725	265.97	173.083	176.528	452.951	156.624	82.3389	125.261	115.615	96.2805	152.176	108.446	118.017	132.779
PA14_23360	424.508	713.195	631.407	669.728	715.185	836.003	796.393	626.304	519.022	507.361	663.819	689.047	432.448	511.686
PA14_23370	593.016	1325.91	1037.11	1099.59	766.27	1029.24	1027.21	791.049	611.348	733.195	751.125	1066.36	848.036	527.879
PA14_23380	508.762	898.389	888.955	586.181	854.816	614.29	479.186	566.397	494.069	663.817	536.03	809.655	703.044	518.973
PA14_23390	1027.25	2829.14	1602.06	1238.39	1232.84	549.199	730.252	1010.94	837.588	1459.07	650.162	2064.1	1252.67	863.065
PA14_23400	557.37	774.269	542.789	328.8	374.621	311.213	240.268	373.059	384.276	438.69	322.399	735.958	569.853	301.992
PA14_23410	200.912	344.776	513.711	375.964	286.074	164.76	91.7877	311.791	294.445	279.166	248.749	453.621	335.505	221.029
PA14_23420	1127.7	1584	1341.74	1079.38	1072.78	1126.88	1146	1038.85	935.737	1341.32	1500.79	1353.91	980.384	765.91
PA14_23430	845.776	1197.85	924.956	989.096	558.525	925.503	697.856	849.595	859.214	926.936	1006.22	1078.67	808.416	622.605
PA14_23440	1467.96	2212.48	2052.07	1987.62	1389.5	1049.58	893.58	1370.38	1103.75	1679.25	1632.97	2261.73	1613.46	942.409
PA14_23450	447.192	330.985	425.092	258.728	333.753	290.872	306.409	328.129	393.425	358.928	344.347	428.138	359.109	293.086
PA14_23460	356.457	951.583	361.398	439.299	422.3	309.179	279.412	434.328	434.182	531.667	331.178	622.299	459.423	352.189
PA14_23470	421.268	439.344	468.017	297.807	531.28	500.382	321.257	364.209	440.836	399.045	364.345	407.434	319.489	271.226
PA14_23480	19.4431	0	41.54	24.2557	27.2451	10.1704	52.6429	40.8459	24.1212	36.3412	19.5097	29.6816	26.9753	32.3852
PA14_23490	952.714	1369.25	2268.08	780.227	4417.12	2044.24	1985.58	1774.07	375.958	1126.34	231.678	1786.25	4570.63	6154
PA14_23500	369.42	212.776	246.47	192.698	282.668	176.964	299.66	264.137	372.631	286.482	257.041	303.476	290.827	280.942
PA14_23510	275.444	218.687	174.468	172.485	265.64	319.349	202.473	157.257	137.241	169.435	158.029	142.327	151.736	235.602
PA14_23520	375.901	102.448	80.3106	293.764	108.981	250.191	197.074	180.403	160.531	202.708	222.411	206.757	208.216	144.114
PA14_23530	45.3673	149.731	41.54	101.066	37.4621	50.8518	139.031	95.9879	39.093	95.5726	52.1886	88.176	91.8846	67.1993
PA14_23540	126.38	55.1642	98.3112	63.3345	71.5185	69.1584	121.484	98.0302	117.279	111.619	77.0635	101.062	91.0417	90.6785
PA14_23560	155.545	269.911	276.933	181.918	129.414	207.475	164.678	166.107	138.905	180.526	139.495	159.846	134.877	114.158
PA14_23570	1393.42	3954.09	2164.23	583.486	10979.8	2164.25	2545.76	2565.8	964.017	2495.03	853.552	1748.46	5676.62	7427.54
PA14_23580	200.912	372.358	531.711	206.174	1052.34	433.257	496.733	413.225	124.765	387.482	185.343	381.227	1264.47	1256.55
PA14_23590	200.912	70.9254	83.0799	106.456	91.9524	99.6695	67.4909	110.284	172.176	63.7151	80.4777	96.4289	75.0251	105.252
PA14_23610	35.6457	70.9254	12.462	66.0295	81.7354	24.4089	58.0422	61.9496	128.924	21.4743	9.26713	32.4325	26.9753	72.0571
PA14_23620	32.4052	61.0747	72.0026	18.8656	37.4621	63.0562	58.0422	46.9728	62.3825	41.0608	32.6788	40.6855	27.8183	48.5778
PA14_23630	48.6078	0	13.8467	22.9082	44.2734	18.3066	24.2967	24.5076	37.4295	28.5538	32.1911	20.7047	28.6613	17.8119
PA14_23640	25.9242	55.1642	34.6166	172.485	27.2451	16.2726	86.3884	55.8228	97.3166	65.6029	46.8234	45.0291	75.0251	40.4815
PA14_23650	6.48104	1.97015	23.5393	13.4754	64.7072	32.5451	37.7949	38.1229	25.7847	40.8248	64.3822	32.8669	26.9753	58.2933
PA14_23670	71.2915	45.3135	15.2313	26.9508	74.9242	46.7836	47.2437	57.8651	67.3731	51.444	28.7769	42.5677	32.0332	72.0571
PA14_23680	307.85	447.224	422.323	386.744	1699.42	268.497	211.922	545.974	798.495	415.092	652.113	180.985	329.604	1621.69
PA14_23690	74.532	82.7463	101.081	86.2427	54.4903	44.7496	67.4909	78.9688	126.428	66.0749	50.7253	73.8419	67.4383	62.3415
PA14_23700	29.1647	61.0747	70.6179	74.1148	146.443	58.9881	102.586	83.0534	173.007	63.4791	52.6763	71.3805	92.7276	107.681
PA14_23720	16.2026	149.731	26.3086	72.7672	187.31	113.908	64.7913	52.4189	64.046	72.2104	59.9925	80.9365	87.6697	82.5822
PA14_23730	178.229	112.299	242.316	111.846	34.0564	65.0903	78.2895	76.2457	53.233	62.0632	122.424	80.2126	101.157	97.1556
PA14_23750	126.38	191.105	59.5406	176.528	180.499	191.203	95.8371	132.068	118.943	114.687	194.61	142.616	122.232	173.261
PA14_23760	139.342	82.7463	123.235	92.9804	81.7354	50.8518	33.7455	67.3958	54.0648	61.3552	90.2326	67.0369	72.4961	96.346
PA14_23770	132.861	41.3732	16.616	57.9443	74.9242	10.1704	25.6466	61.2689	36.5977	51.68	58.5292	49.0832	40.463	54.2452
PA14_23790	97.2157	334.926	153.698	184.613	139.631	244.089	103.936	124.58	137.241	142.061	184.855	130.744	153.422	133.589
PA14_23800	220.356	163.522	185.545	144.187	214.556	111.874	110.685	134.111	210.437	156.22	161.443	145.946	175.339	169.213
PA14_23810	243.039	264	134.313	172.485	129.414	242.055	195.724	215.122	177.998	239.757	199.487	297.25	236.877	194.311
PA14_23830	469.876	553.612	401.553	536.322	936.552	514.62	367.151	453.39	561.442	374.739	429.702	340.542	395.357	433.962
PA14_23840	136.102	19.7015	60.9253	30.9935	51.0846	50.8518	41.8444	55.142	49.0742	64.895	73.6493	69.0639	42.1489	66.3896
PA14_23850	25.9242	86.6866	48.4633	78.1574	248.612	81.3629	59.392	72.1611	88.1672	54.9837	50.2376	44.1604	56.4795	83.3919
PA14_23860	84.2536	179.284	180.006	76.8099	160.065	89.4992	68.8408	93.9456	124.765	107.372	89.7448	104.392	145.835	121.444
PA14_23880	74.532	57.1344	76.1566	176.528	221.367	65.0903	117.434	122.538	79.8495	133.802	119.985	119.885	119.703	103.633
PA14_23890	81.0131	74.8657	42.9246	32.341	105.575	58.9881	87.7382	67.3958	69.8684	72.6824	120.96	74.5659	37.934	70.4378
PA14_23900	136.102	114.269	121.851	84.8951	91.9524	154.589	105.286	83.0534	184.652	117.283	75.6003	133.35	88.5127	120.635
PA14_23920	317.571	297.493	343.397	416.39	514.252	178.998	429.242	295.452	284.464	311.968	374.587	321.14	347.307	272.845
PA14_23930	22.6837	153.672	40.1553	101.066	194.122	65.0903	74.24	70.1188	107.298	78.3459	98.0365	60.5214	75.868	131.97
PA14_23950	123.14	102.448	34.6166	101.066	54.4903	48.8177	143.081	98.0302	129.756	106.664	120.96	80.7918	83.4548	94.7267
PA14_23970	256.001	283.702	256.163	129.364	286.074	248.157	255.116	220.568	327.716	257.692	247.774	238.611	270.596	284.99
PA14_23980	217.115	200.955	296.318	188.656	265.64	193.237	122.834	179.041	246.203	134.746	177.539	125.386	165.224	148.972
PA14_23990	126.38	78.806	175.853	126.669	252.018	97.6354	75.5898	104.838	86.5037	75.9861	102.914	88.3207	126.447	125.493
PA14_24010	136.102	143.821	213.238	190.003	160.065	311.213	222.72	176.318	198.792	154.568	139.495	214.431	191.356	147.353
PA14_24020	32.4052	3.9403	54.0019	41.7738	44.2734	71.1925	49.9433	29.2729	13.3083	23.3622	65.3577	36.921	32.8762	36.4333
PA14_24040	0	0	26.3086	12.1279	34.0564	18.3066	2.69964	27.2306	29.9436	24.5421	7.8039	8.83207	14.3306	25.9082
PA14_24050	19.4431	13.7911	54.0019	24.2557	17.0282	24.4089	4.04946	24.5076	14.9718	11.3271	21.9485	10.7143	28.6613	27.5274
PA14_24060	19.4431	1.97015	44.3093	26.9508	44.2734	34.5792	6.74909	31.996	57.3919	29.9697	15.1201	19.5464	16.0166	16.1926
PA14_24070	158.786	122.149	225.7	99.7181	163.471	93.5673	167.378	133.43	49.0742	123.89	88.2816	123.215	142.463	93.1074
PA14_24080	123.14	19.7015	137.082	107.803	112.386	69.1584	36.4451	76.2457	135.578	56.6356	92.1836	43.5812	59.8515	97.9652
PA14_24100	68.051	124.119	83.0799	80.8525	71.5185	36.6133	12.1484	34.719	49.906	37.9931	37.5563	26.2066	34.5621	67.1993
PA14_24110	434.23	2054.87	1332.05	357.099	7008.81	1250.95	1229.68	1521.51	547.302	1339.9	376.05	1198.85	3296.04	5358.94
PA14_24120	596.256	945.672	1109.12	367.879	3507.81	1098.4	989.417	1236.95	369.304	1055.31	226.801	1084.75	2839.99	3776.11
PA14_24130	473.116	886.568	1034.35	380.007	3279.63	1033.31	1023.16	1155.94	283.632	998.203	175.588	1041.46	2792.79	3629.57
PA14_24140	103.697	181.254	192.468	119.931	119.198	130.181	82.3389	97.3494	90.6625	90.617	103.402	89.479	123.075	94.7267
PA14_24150	165.267	41.3732	41.54	72.7672	136.226	107.806	74.24	76.9265	51.5695	59.9394	59.017	48.6488	82.6119	114.967
PA14_24170	223.596	313.254	285.241	339.58	149.848	278.668	241.618	258.691	330.211	308.192	252.164	279.296	311.902	317.375
PA14_24180	68.051	110.328	90.0032	68.7246	102.169	30.5111	39.1447	76.9265	55.7283	60.6473	83.4042	63.4172	53.9506	76.9148
PA14_24190	32.4052	49.2538	59.5406	20.2131	20.4339	22.3748	12.1484	21.1037	7.48589	26.43	13.6568	19.6912	16.0166	21.86
PA14_24210	6.48104	3.9403	34.6166	41.7738	37.4621	20.3407	82.3389	25.1883	8.31766	26.43	37.5563	26.3514	23.6034	28.337
PA14_24220	239.799	301.433	188.314	118.584	143.037	189.169	112.035	174.276	205.446	161.883	156.078	209.653	201.472	109.3
PA14_24230	55.0889	55.1642	63.6946	39.0787	64.7072	24.4089	41.8444	36.7613	58.2236	41.7688	84.8674	35.1835	51.4217	22.6696
PA14_24240	71.2915	29.5523	70.6179	32.341	57.8959	128.147	44.544	55.8228	32.4389	82.5936	77.0635	55.7434	85.1408	51.0067
PA14_24245	382.382	159.582	166.16	152.272	108.981	254.259	215.971	167.468	129.756	159.76	183.392	199.228	134.877	191.882
PA14_24260	100.456	110.328	240.932	97.023	183.905	168.828	136.332	115.73	192.97	101.708	115.595	141.748	92.7276	145.733
PA14_24270	145.823	159.582	207.7	322.062	316.725	178.998	298.31	219.887	271.988	218.519	219.485	187.935	193.885	188.644
PA14_24290	204.153	297.493	383.552	316.672	221.367	264.429	314.508	266.179	307.753	300.169	307.279	303.476	292.513	195.93
PA14_24300	149.064	155.642	92.7726	148.23	74.9242	67.1244	153.879	118.453	81.5131	127.43	110.718	124.228	128.976	89.8689
PA14_24310	55.0889	59.1045	38.7706	107.803	122.603	46.7836	140.381	68.7573	95.6531	88.0212	94.1345	66.6025	71.6532	75.2956
PA14_24330	314.331	462.985	506.788	482.42	245.206	496.313	375.25	341.063	411.724	366.716	461.893	382.82	375.968	269.607
PA14_24340	132.861	78.806	191.084	70.0722	108.981	172.896	210.572	142.28	156.372	165.423	124.862	181.564	171.125	151.401
PA14_24350	71.2915	5.91045	95.5419	99.7181	10.2169	69.1584	45.8938	72.1611	62.3825	68.4347	50.7253	76.4481	66.5953	70.4378
PA14_24360	304.609	271.881	30.4626	154.967	71.5185	69.1584	106.636	155.895	133.083	159.76	174.125	131.033	118.017	110.11
PA14_24370	81.0131	0	95.5419	88.9377	61.3016	44.7496	103.936	66.0342	64.046	50.7361	39.5072	54.006	64.9093	70.4378
PA14_24380	113.418	124.119	108.004	106.456	78.3298	67.1244	117.434	102.796	82.3448	112.091	137.056	128.137	96.0995	90.6785
PA14_24390	64.8104	39.403	34.6166	79.505	78.3298	73.2266	90.4379	58.5458	146.391	72.9183	65.3577	70.9462	51.4217	64.7704
PA14_24400	110.178	74.8657	66.4639	39.0787	34.0564	22.3748	113.385	61.2689	71.5319	73.1543	65.8454	59.3631	39.62	68.8185
PA14_24410	0	5.91045	5.53866	10.7803	6.81129	12.2044	2.69964	8.16918	32.4389	12.271	1.95097	8.39771	16.8596	28.337
PA14_24420	103.697	130.03	19.3853	49.859	44.2734	28.477	25.6466	38.1229	68.2048	35.6332	31.2156	43.8708	55.6366	41.2911
PA14_24430	197.672	230.508	299.088	237.167	303.102	162.726	175.476	168.83	157.204	202.236	193.147	208.495	212.431	246.127
PA14_24440	71.2915	37.4329	67.8486	114.541	91.9524	63.0562	71.5404	74.2034	63.2142	76.2221	113.644	82.8188	85.1408	110.919
PA14_24445	631.902	360.538	711.718	710.154	616.421	484.109	577.722	504.447	548.966	498.629	550.175	526.305	556.366	556.216
PA14_24480	126.38	204.896	261.702	238.515	153.254	176.964	160.628	166.788	118.111	160.94	228.264	202.269	169.439	121.444
PA14_24490	210.634	384.179	210.469	163.053	119.198	244.089	264.564	211.718	258.679	222.295	159.004	201.4	193.885	157.068
PA14_24500	9.72157	1.97015	0	17.518	0	12.2044	10.7985	11.573	17.4671	4.48365	3.90195	10.5695	4.21489	11.3348
PA14_24510	58.3294	17.7314	105.235	123.974	23.8395	50.8518	48.5935	51.7382	75.6907	69.3786	53.6518	48.2144	42.9919	56.6741
PA14_24530	19.4431	66.9851	13.8467	22.9082	54.4903	120.01	56.6924	40.1652	37.4295	59.9394	25.8504	57.6257	46.3638	34.0045
PA14_24550	119.899	126.09	160.621	150.925	61.3016	140.351	151.18	132.749	91.4943	153.152	142.909	159.122	180.397	195.93
PA14_24560	187.95	360.538	217.392	218.302	136.226	244.089	274.013	163.384	159.699	207.664	173.149	213.707	212.431	195.93
PA14_24570	32.4052	80.7762	47.0786	98.3705	74.9242	101.704	120.134	81.6918	113.12	97.4604	114.132	89.9134	99.4714	66.3896
PA14_24580	97.2157	59.1045	72.0026	47.164	119.198	130.181	103.936	107.561	64.046	81.1777	54.1396	64.1411	119.703	129.541
PA14_24590	38.8863	21.6717	98.3112	40.4262	51.0846	63.0562	179.526	62.6304	81.5131	72.9183	60.968	61.3902	71.6532	68.8185
PA14_24600	158.786	143.821	131.543	95.6755	85.1411	95.6014	191.674	111.646	134.746	136.869	141.933	120.608	143.306	102.013
PA14_24610	32.4052	94.5672	77.5413	99.7181	129.414	142.385	145.78	106.199	138.905	97.2245	124.375	127.124	85.1408	146.543
PA14_24620	38.8863	80.7762	83.0799	44.4689	51.0846	115.942	60.7418	69.4381	64.046	54.0398	78.039	90.0582	59.0085	58.2933
PA14_24630	35.6457	19.7015	1.38467	44.4689	57.8959	8.13629	5.39927	19.7422	19.9624	6.60749	10.7304	12.307	8.42978	40.4815
PA14_24640	58.3294	66.9851	189.699	90.2853	143.037	103.738	116.084	104.838	91.4943	88.0212	61.4557	70.6566	100.314	111.729
PA14_24650	2190.59	4438.75	2457.78	3813.54	10734.6	1816.43	1050.16	834.618	1143.68	272.087	371.173	177.365	408.844	1444.38
PA14_24665	93.9751	78.806	42.9246	32.341	68.1129	48.8177	74.24	51.0574	39.093	79.9978	65.8454	46.6218	42.1489	58.2933
PA14_24675	123.14	198.985	48.4633	49.859	85.1411	117.976	140.381	80.3303	95.6531	108.788	64.8699	73.118	94.4136	94.7267
PA14_24690	132.861	197.015	209.084	113.193	132.82	154.589	141.731	155.214	234.558	122.475	198.999	169.836	138.248	150.591
PA14_24700	55.0889	74.8657	60.9253	125.321	81.7354	113.908	82.3389	79.6495	49.0742	100.764	75.1125	86.0041	62.3804	122.254
PA14_24710	116.659	80.7762	124.62	90.2853	91.9524	160.692	130.932	118.453	133.914	142.533	107.791	154.055	177.025	126.302
PA14_24720	136.102	187.164	121.851	142.839	74.9242	67.1244	134.982	147.726	122.27	137.813	140.958	109.894	123.075	99.5845
PA14_24730	324.052	226.567	207.7	202.131	207.744	185.101	314.508	198.103	199.624	230.082	259.48	277.993	246.993	216.171
PA14_24740	64.8104	0	12.462	4.04262	74.9242	8.13629	44.544	13.6153	21.6259	10.3832	32.6788	7.23941	11.8017	25.9082
PA14_24760	6.48104	70.9254	34.6166	67.3771	78.3298	42.7155	58.0422	24.5076	24.1212	18.1706	47.7989	24.1796	18.5455	28.337
PA14_24770	93.9751	96.5374	60.9253	82.2	200.933	69.1584	110.685	108.922	65.7095	79.2899	86.3306	66.1682	62.3804	119.825
PA14_24780	142.583	143.821	63.6946	129.364	88.5467	89.4992	103.936	93.9456	92.326	97.6964	86.8184	106.13	88.5127	108.49
PA14_24790	508.762	482.687	548.327	475.682	381.432	423.087	396.847	306.344	331.043	291.909	352.151	378.187	324.547	299.563
PA14_24810	100.456	149.731	77.5413	98.3705	37.4621	58.9881	35.0953	61.9496	79.8495	72.2104	55.6028	68.7743	95.2565	66.3896
[truncated: 3,953 more rows]
