# Supplementary material for: Biofilm formation of Pseudomonas aeruginosa in spaceflight is minimized on lubricant impregnated surfaces
Source: NPJ Microgravity. 2023 Aug 16;9:66. doi: 10.1038/s41526-023-00316-w (PMC10432549; doi:10.1038/s41526-023-00316-w)
Supplement: Supplementary file 7 — Supplementary Table 6 [file 41526_2023_316_MOESM7_ESM.xlsx]

## Sheet: DEG
Supplementary Table 6. DEG list and normalized read counts per sample of biofilms grown in microgravity with respect to 1g for LIS day 3
Genes with log2 fold change ≥ 2 in bold. The DEGs are listed in ascending order of significance values.
ID	log2FoldChange	padj	Gene_Name
PA14_08190	-6.41438	0.00937142
Genes with log2 fold change ≥ 2 in bold. The DEGs are listed in ascending order of significance values.

## Sheet: Normalized counts
ID	17.1	17.2	17.3	17.4	G17.1	G17.2	G17.3	G17.4
PA14_00010	47.2217	9.93923	37.9916	28.2595	58.8633085944637	31.3498616672397	31.3897477562809	34.2428978176455
PA14_00020	32.3556	19.8785	24.5828	17.4367	9.29420662017848	27.8665437042131	2.72954328315486	18.5954809340856
PA14_00030	17.4895	27.8298	20.1132	20.443	0	19.9046740744379	0	16.5545135144909
PA14_00050	60.3388	9.93923	31.2872	31.2658	15.4903443669641	36.8236470377101	72.3328970036038	35.1499944485765
PA14_00060	4.37238	0	2.2348	11.424	3.09806887339283	3.48331796302664	6.14147238709843	4.53548315465504
PA14_00070	0	0	0	15.0316	3.09806887339283	1.49285055558284	0.682385820788715	3.40161236599128
PA14_00080	25.3598	1.98785	11.174	4.20886	49.5691019742852	9.95233703721896	2.04715746236614	21.9970933000769
PA14_00090	24.4853	21.8663	100.566	19.8418	0	19.9046740744379	19.106802982084	13.1529011484996
PA14_00100	18.364	1.98785	0	4.81012	0	7.46425277791422	0	25.6254798238009
PA14_00110	0.874476	0	13.4088	1.20253	0	10.4499538890799	0	5.21580562785329
PA14_00120	2.62343	3.97569	2.2348	10.2215	0	17.9142066669941	23.883503727605	22.4506416155424
PA14_00130	10.4937	0	0	7.21519	0	8.45948648163611	8.87101567025329	4.08193483918953
PA14_00140	19.2385	7.95138	2.2348	1.20253	9.29420662017848	16.9189729632722	0	6.5764505742498
PA14_00150	2.62343	0	31.2872	8.41772	0	3.98093481488758	0	3.62838652372403
PA14_00160	6.12133	0	2.2348	4.81012	0	4.97616851860948	0	0.453548315465504
PA14_00170	12.2427	53.6718	31.2872	16.8354	3.09806887339283	10.4499538890799	6.82385820788715	19.9561258804822
PA14_00180	7.87028	0	4.4696	15.6329	0	6.96663592605327	17.0596455197179	10.2048370979738
PA14_00190	0.874476	41.7448	11.174	4.20886	0	2.48808425930474	0	7.93709552064631
PA14_00200	7.87028	3.97569	2.2348	7.81645	3.09806887339283	16.9189729632722	3.41192910394357	16.7812876722236
PA14_00210	14.8661	9.93923	20.1132	17.4367	0	11.9428044446627	23.883503727605	19.7293517227494
PA14_00230	0.874476	0	0	3.60759	3.09806887339283	1.49285055558284	0	0
PA14_00240	0.874476	0	2.2348	14.4304	0	5.47378537047043	0.682385820788715	2.94806405052577
PA14_00250	2.62343	1.98785	8.93921	10.8228	0	7.46425277791422	0	1.81419326186201
PA14_00280	9.61923	3.97569	4.4696	21.6456	34.0787576073211	11.9428044446627	23.2011179068163	9.52451462477557
PA14_00290	5.24686	15.9028	29.0524	0.601266	0	0.497616851860948	0	10.6583854134393
PA14_00300	8.74476	172.943	11.174	18.6392	55.7652397210709	16.4213561114113	0.682385820788715	17.0080618299564
PA14_00310	7.87028	0	0	8.41772	0	24.8808425930474	0	14.7403202526289
PA14_00320	0	0	4.4696	0	21.6864821137498	1.99046740744379	1.36477164157743	1.13387078866376
PA14_00340	10.4937	0	0	2.40506	21.6864821137498	1.49285055558284	7.50624402867586	2.94806405052577
PA14_00360	4.37238	0	0	12.0253	0	1.49285055558284	5.45908656630972	1.81419326186201
PA14_00380	2.62343	0	8.93921	2.40506	0	0.995233703721896	2.04715746236614	4.08193483918953
PA14_00400	0	0	8.93921	5.41139	0	0	0	8.61741799384457
PA14_00410	4.37238	0	6.7044	0	0	3.98093481488758	4.776700745521	1.58741910412926
PA14_00420	6.12133	25.842	22.348	7.81645	0	2.48808425930474	0	5.21580562785329
PA14_00430	21.8619	9.93923	0	16.2342	6.19613774678565	5.47378537047043	38.213605964168	18.1419326186201
PA14_00440	3.4979	7.95138	0	13.2278	0	0.995233703721896	0.682385820788715	2.26774157732752
PA14_00450	13.9916	27.8298	35.7568	24.6519	18.588413240357	9.95233703721896	11.6005589534082	8.84419215157732
PA14_00460	3.4979	3.97569	55.87	10.2215	3.09806887339283	5.47378537047043	29.3425902939147	11.3387078866376
PA14_00470	0	0	44.696	5.41139	6.19613774678565	20.4022909262989	15.0124880573517	8.39064383611182
PA14_00480	5.24686	39.7569	58.1048	18.6392	6.19613774678565	22.8903751856036	30.7073619354922	24.7183831928699
PA14_00490	2.62343	7.95138	0	27.6582	6.19613774678565	2.98570111116569	0.682385820788715	5.21580562785329
PA14_00510	126.799	65.5989	46.9308	95.6012	52.667170847678	32.3450953709616	79.1567552114909	66.8983765311618
PA14_00520	0	0	0	3.60759	0	3.48331796302664	0	0.453548315465504
PA14_00530	2.62343	0	0	19.2405	0	8.95710333349706	10.2357873118307	10.2048370979738
PA14_00550	6.12133	3.97569	6.7044	4.81012	6.19613774678565	2.48808425930474	1.36477164157743	8.39064383611182
PA14_00560	17.4895	0	2.2348	5.41139	89.8439973283919	7.96186962977517	0.682385820788715	7.25677304744806
PA14_00570	2.62343	0	13.4088	27.0569	0	3.98093481488758	0	3.40161236599128
PA14_00580	4.37238	7.95138	35.7568	1.20253	3.09806887339283	2.48808425930474	0	6.80322473198255
PA14_00590	0	0	0	3.60759	0	0.995233703721896	0.682385820788715	2.49451573506027
PA14_00600	8.74476	0	0	4.81012	0	7.96186962977517	2.04715746236614	7.0299988897153
PA14_00620	0	15.9028	0	1.20253	0	0.995233703721896	0	12.6993528330341
PA14_00630	2.62343	0	2.2348	0	0	5.47378537047043	0	10.4316112557066
PA14_00640	6.12133	1.98785	13.4088	3.00633	34.0787576073211	10.9475707409409	0	5.21580562785329
PA14_00650	0	0	4.4696	16.8354	0	6.46901907419232	0	0.453548315465504
PA14_00660	5.24686	0	4.4696	3.60759	0	0	0	8.39064383611182
PA14_00670	1.74895	0	62.5744	0.601266	18.588413240357	8.95710333349706	49.8141649175762	16.7812876722236
PA14_00680	2.62343	0	0	9.01898	0	6.46901907419232	6.82385820788715	7.48354720518081
PA14_00690	23.6108	0	0	2.40506	3.09806887339283	4.47855166674853	0	10.6583854134393
PA14_00700	0	0	0	5.41139	0	0.497616851860948	0	1.13387078866376
PA14_00710	0.874476	0	33.522	0	6.19613774678565	6.96663592605327	17.0596455197179	3.62838652372403
PA14_00720	3.4979	5.96354	4.4696	4.81012	34.0787576073211	5.47378537047043	20.4715746236614	5.89612810105155
PA14_00730	5.24686	0	0	1.20253	0	1.99046740744379	0	4.08193483918953
PA14_00740	0	0	13.4088	1.8038	0	0	13.6477164157743	0
PA14_00750	26.2343	0	0	4.81012	0	0.995233703721896	0.682385820788715	4.30870899692228
PA14_00760	29.7322	0	22.348	7.21519	49.5691019742852	3.98093481488758	2.04715746236614	0.453548315465504
PA14_00770	12.2427	5.96354	0	9.62025	0	5.97140222233137	0	5.89612810105155
PA14_00780	0.874476	0	0	16.8354	6.19613774678565	3.48331796302664	1.36477164157743	0.453548315465504
PA14_00790	7.87028	49.6961	0	22.8481	27.8826198605354	29.8570111116569	10.2357873118307	7.71032136291356
PA14_00800	9.61923	0	0	3.00633	0	8.95710333349706	6.14147238709843	5.89612810105155
PA14_00810	6.99581	3.97569	0	4.20886	0	11.4451875928018	2.72954328315486	1.58741910412926
PA14_00820	2.62343	0	64.8092	3.00633	0	5.97140222233137	17.7420313405066	18.1419326186201
PA14_00830	6.99581	5.96354	15.6436	16.2342	18.588413240357	15.4261224076894	18.4244171612953	31.7483820825852
PA14_00850	20.1129	0	17.8784	1.8038	0	6.46901907419232	0	2.94806405052577
PA14_00875	15.7406	29.8177	0	11.424	0	10.9475707409409	23.2011179068163	11.3387078866376
PA14_00890	5.24686	0	0	13.8291	0	7.96186962977517	30.0249761147034	11.5654820443703
PA14_00900	11.3682	0	2.2348	0	0	0.995233703721896	0.682385820788715	0.907096630931007
PA14_00910	19.2385	0	13.4088	6.01266	15.4903443669641	20.8999077781598	19.106802982084	14.9670944103616
PA14_00925	0	0	0	1.20253	18.588413240357	1.49285055558284	4.09431492473229	9.97806294024108
PA14_00940	6.12133	0	24.5828	0	0	4.97616851860948	0	8.61741799384457
PA14_00960	0	0	0	3.00633	0	0	0	3.17483820825852
PA14_00970	0.874476	0	2.2348	13.8291	0	2.48808425930474	12.9653305949856	5.21580562785329
PA14_00980	0	0	6.7044	0.601266	12.3922754935713	7.46425277791422	2.72954328315486	7.0299988897153
PA14_00990	3.4979	0	49.1656	14.4304	6.19613774678565	13.9332718521065	5.45908656630972	10.2048370979738
PA14_01010	6.99581	0	8.93921	2.40506	0	2.98570111116569	0	12.2458045175686
PA14_01020	41.9748	13.9149	6.7044	43.8924	30.9806887339283	16.9189729632722	38.8959917849567	35.603542764042
PA14_01030	5.24686	0	11.174	3.00633	0	2.48808425930474	3.41192910394357	14.5135460948961
PA14_01040	0	3.97569	0	4.81012	0	0.497616851860948	0	0.907096630931007
PA14_01060	0	31.8055	0	0.601266	0	5.97140222233137	10.9181731326194	0
PA14_01070	1.74895	1.98785	26.8176	0	0	4.47855166674853	0.682385820788715	3.62838652372403
PA14_01080	0	0	33.522	0.601266	0	2.98570111116569	3.41192910394357	3.85516068145678
PA14_01100	10.4937	1.98785	69.2789	20.443	0	18.4118235188551	19.106802982084	10.2048370979738
PA14_01110	48.9706	0	13.4088	19.8418	6.19613774678565	19.9046740744379	15.6948738781404	26.3058022969992
PA14_01120	0	3.97569	0	0	0	0.497616851860948	0	2.26774157732752
PA14_01130	0.874476	7.95138	0	4.81012	0	0	0	0.226774157732752
PA14_01140	22.7364	19.8785	4.4696	21.0443	3.09806887339283	13.4356550002456	2.72954328315486	9.52451462477557
PA14_01150	16.615	0	0	5.41139	0	1.99046740744379	0	17.2348359876891
PA14_01160	45.4727	192.821	113.975	49.3038	15.4903443669641	22.8903751856036	21.1539604444502	44.4477349156193
PA14_01170	5.24686	0	0	2.40506	0	6.46901907419232	1.36477164157743	3.40161236599128
PA14_01180	20.9874	0	15.6436	0.601266	0	0	0	1.58741910412926
PA14_01190	1.74895	0	2.2348	1.8038	3.09806887339283	3.48331796302664	4.09431492473229	3.40161236599128
PA14_01200	29.7322	41.7448	6.7044	7.21519	0	9.95233703721896	2.04715746236614	23.5845124042062
PA14_01220	0.874476	0	6.7044	7.81645	0	3.98093481488758	2.04715746236614	7.71032136291356
PA14_01230	1.74895	0	0	0	0	3.98093481488758	1.36477164157743	5.44257978558604
PA14_01240	13.1171	31.8055	35.7568	15.0316	21.6864821137498	26.3736931486302	0.682385820788715	12.2458045175686
PA14_01250	3.4979	0	8.93921	1.8038	0	8.45948648163611	2.72954328315486	13.6064494639651
PA14_01270	0	0	0	7.81645	0	6.96663592605327	12.2829447741969	7.48354720518081
PA14_01290	55.9665	35.7812	40.2264	16.2342	9.29420662017848	24.3832257411864	10.9181731326194	12.4725786753013
PA14_01300	11.3682	0	31.2872	15.6329	9.29420662017848	12.4404212965237	15.0124880573517	20.4096741959477
PA14_01310	1.74895	0	0	4.81012	58.8633085944637	3.98093481488758	0.682385820788715	0.226774157732752
PA14_01320	0.874476	0	0	9.01898	6.19613774678565	5.47378537047043	0.682385820788715	10.6583854134393
PA14_01330	7.87028	9.93923	2.2348	1.20253	0	2.98570111116569	0	0
PA14_01340	0	0	0	0.601266	0	1.99046740744379	0.682385820788715	1.36064494639651
PA14_01350	0.874476	43.7326	2.2348	5.41139	0	2.48808425930474	16.3772596989292	7.0299988897153
PA14_01360	19.2385	1.98785	2.2348	4.81012	6.19613774678565	2.48808425930474	4.09431492473229	2.72128989279302
PA14_01380	0	0	15.6436	22.8481	0	0.995233703721896	0	3.40161236599128
PA14_01390	5.24686	1.98785	0	7.21519	0	8.95710333349706	8.87101567025329	5.66935394331879
PA14_01400	0	0	11.174	1.8038	0	0.995233703721896	4.09431492473229	4.08193483918953
PA14_01410	3.4979	0	0	1.8038	0	2.48808425930474	0	0.680322473198255
PA14_01430	0.874476	1.98785	71.5137	5.41139	0	9.45472018535801	0.682385820788715	11.7922562021031
PA14_01440	2.62343	13.9149	0	3.00633	0	0.497616851860948	2.72954328315486	0.680322473198255
PA14_01460	6.12133	9.93923	6.7044	17.4367	0	9.95233703721896	11.6005589534082	13.6064494639651
PA14_01470	0.874476	0	4.4696	1.20253	12.3922754935713	1.49285055558284	1.36477164157743	3.85516068145678
PA14_01480	8.74476	9.93923	6.7044	3.60759	6.19613774678565	4.97616851860948	0	12.6993528330341
PA14_01490	12.2427	69.5746	4.4696	15.6329	80.5497907082135	42.7950492600415	52.543708200731	8.61741799384457
PA14_01500	0	0	0	9.01898	0	2.98570111116569	4.09431492473229	8.61741799384457
PA14_01510	32.3556	9.93923	2.2348	6.01266	0	3.98093481488758	1.36477164157743	7.48354720518081
PA14_01520	0	0	0	3.00633	0	4.47855166674853	6.14147238709843	0.907096630931007
PA14_01540	12.2427	0	33.522	7.81645	34.0787576073211	6.46901907419232	0.682385820788715	6.5764505742498
PA14_01550	0	0	0	0	6.19613774678565	4.47855166674853	0	2.04096741959477
PA14_01560	0.874476	0	0	13.8291	6.19613774678565	4.47855166674853	0	4.30870899692228
PA14_01580	10.4937	19.8785	20.1132	9.01898	3.09806887339283	4.47855166674853	24.5658895483937	9.07096630931007
PA14_01600	28.8577	25.842	26.8176	13.2278	130.118892682499	16.4213561114113	4.776700745521	25.6254798238009
PA14_01610	3.4979	1.98785	4.4696	6.01266	0	3.98093481488758	2.04715746236614	0.226774157732752
PA14_01620	34.1046	85.4773	11.174	11.424	15.4903443669641	9.95233703721896	8.87101567025329	18.8222550918184
PA14_01640	41.9748	0	22.348	16.8354	46.4710331008924	8.95710333349706	0.682385820788715	5.44257978558604
PA14_01660	0	83.4895	49.1656	15.0316	21.6864821137498	21.8951414818817	1.36477164157743	3.62838652372403
PA14_01670	0.874476	0	24.5828	13.2278	24.7845509871426	5.97140222233137	0	3.62838652372403
PA14_01690	3.4979	19.8785	0	16.2342	0	14.9285055558284	32.0721335770696	22.9041899310079
PA14_01710	21.8619	17.8906	13.4088	52.3101	61.9613774678565	47.2736009267901	15.6948738781404	39.9122517609643
PA14_01720	27.1088	1.98785	33.522	11.424	0	5.97140222233137	47.76700745521	25.3987056660682
PA14_01730	41.1004	13.9149	8.93921	18.038	9.29420662017848	20.8999077781598	5.45908656630972	3.85516068145678
PA14_01750	12.2427	11.9271	0	35.4747	0	10.4499538890799	3.41192910394357	2.72128989279302
PA14_01760	4.37238	31.8055	0	18.038	0	5.97140222233137	36.1664485018019	8.39064383611182
PA14_01770	12.2427	63.611	13.4088	5.41139	3.09806887339283	4.97616851860948	0.682385820788715	4.30870899692228
PA14_01780	0	1.98785	0	7.21519	3.09806887339283	0	4.09431492473229	8.84419215157732
PA14_01790	0	0	0	1.8038	46.4710331008924	2.48808425930474	4.776700745521	2.49451573506027
PA14_01800	25.3598	0	26.8176	22.8481	40.2748953541067	14.4308887039675	17.0596455197179	30.3877371361887
PA14_01810	2.62343	0	8.93921	10.2215	12.3922754935713	4.97616851860948	8.87101567025329	26.532576454732
PA14_01830	15.7406	3.97569	4.4696	14.4304	0	10.4499538890799	4.776700745521	9.97806294024108
PA14_01840	3.4979	27.8298	0	0.601266	0	6.96663592605327	19.7891888028727	1.81419326186201
PA14_01860	0	0	2.2348	0	15.4903443669641	6.96663592605327	0	1.81419326186201
PA14_01870	4.37238	0	0	18.6392	3.09806887339283	0.995233703721896	15.6948738781404	7.93709552064631
PA14_01890	5.24686	0	0	2.40506	0	3.98093481488758	7.50624402867586	1.81419326186201
PA14_01900	2.62343	5.96354	0	2.40506	6.19613774678565	4.47855166674853	2.04715746236614	7.71032136291356
PA14_01910	7.87028	0	0	1.20253	15.4903443669641	0.995233703721896	2.72954328315486	4.08193483918953
PA14_01930	13.9916	1.98785	0	4.20886	3.09806887339283	6.46901907419232	19.106802982084	3.17483820825852
PA14_01940	10.4937	1.98785	13.4088	15.0316	12.3922754935713	7.46425277791422	4.09431492473229	10.4316112557066
PA14_01960	0.874476	1.98785	2.2348	4.20886	3.09806887339283	11.9428044446627	2.04715746236614	1.13387078866376
PA14_01970	62.0878	3.97569	26.8176	31.8671	18.588413240357	17.9142066669941	10.9181731326194	26.0790281392665
PA14_01980	0	21.8663	4.4696	3.00633	0	4.47855166674853	0.682385820788715	13.6064494639651
PA14_01990	0	3.97569	0	4.81012	9.29420662017848	0.497616851860948	8.18862984946458	5.44257978558604
PA14_02010	0	0	0	12.6266	0	2.48808425930474	0.682385820788715	2.49451573506027
PA14_02020	13.9916	0	42.4612	5.41139	0	3.98093481488758	12.2829447741969	16.3277393567581
PA14_02030	0	9.93923	0	0.601266	3.09806887339283	4.47855166674853	0	1.36064494639651
PA14_02050	18.364	19.8785	8.93921	1.8038	0	6.46901907419232	0.682385820788715	14.7403202526289
PA14_02060	13.9916	3.97569	8.93921	12.0253	9.29420662017848	5.47378537047043	10.2357873118307	23.5845124042062
PA14_02070	17.4895	107.344	35.7568	13.8291	9.29420662017848	6.96663592605327	10.2357873118307	21.5435449846114
PA14_02090	6.99581	21.8663	2.2348	18.6392	9.29420662017848	7.46425277791422	2.04715746236614	7.71032136291356
PA14_02100	6.99581	0	0	1.8038	0	0	0	1.36064494639651
PA14_02130	2.62343	0	0	3.60759	15.4903443669641	1.49285055558284	0	0
PA14_02140	0.874476	0	0	0.601266	0	3.98093481488758	0	4.08193483918953
PA14_02150	10.4937	0	6.7044	11.424	9.29420662017848	6.46901907419232	21.8363462652389	9.97806294024108
PA14_02180	13.9916	0	17.8784	1.8038	0	1.99046740744379	0	0.680322473198255
PA14_02190	5.24686	0	2.2348	0	0	8.45948648163611	2.04715746236614	1.58741910412926
PA14_02200	4.37238	0	0	12.0253	3.09806887339283	1.99046740744379	0	4.76225731238779
PA14_02220	2.62343	0	8.93921	21.0443	49.5691019742852	21.3975246300208	15.6948738781404	13.1529011484996
PA14_02230	1.74895	3.97569	6.7044	1.20253	3.09806887339283	2.98570111116569	0	1.81419326186201
PA14_02250	13.9916	0	29.0524	10.8228	3.09806887339283	21.8951414818817	18.4244171612953	8.16386967837906
PA14_02260	6.12133	41.7448	55.87	1.8038	0	7.96186962977517	0	5.21580562785329
PA14_02270	1.74895	23.8541	2.2348	4.81012	30.9806887339283	6.46901907419232	31.3897477562809	9.75128878250833
PA14_02290	0	0	0	7.81645	0	0.497616851860948	9.55340149104201	1.13387078866376
PA14_02300	0	3.97569	0	6.61392	0	0.497616851860948	2.04715746236614	10.4316112557066
PA14_02310	6.99581	5.96354	0	10.8228	0	14.9285055558284	6.82385820788715	6.5764505742498
PA14_02330	4.37238	0	4.4696	7.81645	9.29420662017848	14.4308887039675	13.6477164157743	21.7703191423442
PA14_02340	8.74476	3.97569	4.4696	1.8038	3.09806887339283	1.49285055558284	8.87101567025329	7.71032136291356
PA14_02360	6.12133	19.8785	0	6.61392	3.09806887339283	3.48331796302664	0.682385820788715	19.5025775650167
PA14_02370	1.74895	5.96354	29.0524	2.40506	0	8.95710333349706	0	2.04096741959477
PA14_02380	0.874476	0	11.174	1.20253	0	5.47378537047043	0	6.5764505742498
PA14_02390	0.874476	7.95138	2.2348	10.2215	18.588413240357	1.99046740744379	8.87101567025329	15.1938685680944
PA14_02410	13.1171	27.8298	0	10.2215	3.09806887339283	4.47855166674853	7.50624402867586	7.48354720518081
PA14_02420	13.1171	0	4.4696	3.60759	0	1.99046740744379	1.36477164157743	4.30870899692228
PA14_02435	0	1.98785	2.2348	4.20886	24.7845509871426	1.49285055558284	0	8.61741799384457
PA14_02450	14.8661	13.9149	37.9916	15.6329	6.19613774678565	12.9380381483846	15.6948738781404	9.52451462477557
PA14_02460	13.1171	7.95138	6.7044	0	0	0	0	0.226774157732752
PA14_02470	4.37238	1.98785	6.7044	9.62025	6.19613774678565	6.46901907419232	31.3897477562809	9.29774046704282
PA14_02490	0	11.9271	0	8.41772	0	4.97616851860948	18.4244171612953	11.5654820443703
PA14_02500	10.4937	9.93923	4.4696	7.81645	0	3.98093481488758	4.09431492473229	22.6774157732752
PA14_02520	2.62343	0	0	4.20886	24.7845509871426	16.4213561114113	11.6005589534082	14.9670944103616
PA14_02530	3.4979	0	0	1.20253	0	2.98570111116569	0	3.85516068145678
PA14_02550	3.4979	41.7448	6.7044	13.2278	0	11.4451875928018	2.72954328315486	11.3387078866376
PA14_02560	0.874476	0	0	7.21519	0	1.99046740744379	0	1.36064494639651
PA14_02590	0	5.96354	0	0.601266	6.19613774678565	6.46901907419232	0	1.81419326186201
PA14_02610	4.37238	3.97569	0	3.00633	49.5691019742852	0.995233703721896	0.682385820788715	0
PA14_02620	0	0	0	12.0253	0	0.497616851860948	1.36477164157743	0
PA14_02630	6.99581	11.9271	0	2.40506	0	1.99046740744379	1.36477164157743	2.49451573506027
PA14_02640	0.874476	0	0	9.01898	0	3.48331796302664	2.04715746236614	24.7183831928699
PA14_02650	6.99581	0	11.174	14.4304	0	1.49285055558284	12.2829447741969	3.85516068145678
PA14_02660	3.4979	0	0	1.20253	0	3.48331796302664	6.82385820788715	6.5764505742498
PA14_02680	34.1046	0	0	19.8418	0	10.9475707409409	6.82385820788715	1.36064494639651
PA14_02690	2.62343	5.96354	0	3.00633	0	8.45948648163611	24.5658895483937	10.4316112557066
PA14_02700	26.2343	29.8177	2.2348	15.0316	3.09806887339283	3.98093481488758	2.72954328315486	8.39064383611182
PA14_02720	4.37238	5.96354	0	4.20886	0	0.995233703721896	10.2357873118307	0.453548315465504
PA14_02730	57.7154	67.5867	24.5828	93.7974	18.588413240357	44.2878998156244	24.5658895483937	39.2319292877661
PA14_02740	5.24686	121.259	0	5.41139	18.588413240357	3.98093481488758	0	14.2867719371634
PA14_02750	5.24686	3.97569	49.1656	4.81012	12.3922754935713	5.47378537047043	46.4022358136326	4.76225731238779
PA14_02760	3.4979	3.97569	0	13.2278	6.19613774678565	4.97616851860948	8.18862984946458	12.2458045175686
PA14_02770	6.99581	7.95138	2.2348	27.6582	12.3922754935713	10.9475707409409	2.04715746236614	5.66935394331879
PA14_02790	0.874476	59.6354	13.4088	13.8291	18.588413240357	0.995233703721896	10.2357873118307	13.3796753062324
PA14_02810	24.4853	11.9271	0	13.2278	3.09806887339283	5.97140222233137	37.5312201433793	7.25677304744806
PA14_02830	0.874476	0	13.4088	1.8038	0	1.99046740744379	0	1.13387078866376
PA14_02840	1.74895	0	0	8.41772	0	3.48331796302664	2.04715746236614	5.44257978558604
PA14_02850	0	0	20.1132	5.41139	0	6.46901907419232	0	0.907096630931007
PA14_02870	13.9916	67.5867	4.4696	10.2215	3.09806887339283	4.47855166674853	8.87101567025329	8.61741799384457
PA14_02890	2.62343	1.98785	15.6436	13.8291	6.19613774678565	1.99046740744379	29.3425902939147	15.4206427258271
PA14_02900	3.4979	3.97569	0	14.4304	3.09806887339283	0.995233703721896	0.682385820788715	11.1119337289048
PA14_02910	18.364	71.5624	0	6.01266	0	9.45472018535801	8.87101567025329	3.17483820825852
PA14_02930	0	0	22.348	1.8038	0	0	19.106802982084	2.94806405052577
PA14_02960	27.1088	5.96354	15.6436	0	0	1.99046740744379	3.41192910394357	5.66935394331879
PA14_02970	13.1171	0	0	7.81645	9.29420662017848	5.47378537047043	10.9181731326194	21.9970933000769
PA14_02980	0.874476	0	0	1.8038	40.2748953541067	1.49285055558284	19.106802982084	4.53548315465504
PA14_02990	9.61923	1.98785	4.4696	7.81645	0	8.45948648163611	2.04715746236614	29.253866347525
PA14_03000	14.8661	15.9028	0	13.8291	27.8826198605354	6.96663592605327	0.682385820788715	8.84419215157732
PA14_03010	10.4937	0	4.4696	8.41772	0	3.98093481488758	3.41192910394357	7.0299988897153
PA14_03020	1.74895	0	0	5.41139	0	0.497616851860948	0.682385820788715	1.58741910412926
PA14_03030	0	0	0	10.2215	0	0	0	2.04096741959477
PA14_03040	0.874476	1.98785	0	6.61392	0	4.97616851860948	1.36477164157743	7.0299988897153
PA14_03050	6.12133	0	33.522	5.41139	12.3922754935713	3.98093481488758	2.04715746236614	5.21580562785329
PA14_03070	0	31.8055	0	11.424	0	7.96186962977517	0.682385820788715	17.6883843031546
PA14_03080	0.874476	0	0	2.40506	0	4.47855166674853	2.04715746236614	5.89612810105155
PA14_03090	14.8661	15.9028	0	6.61392	37.1768264807139	2.48808425930474	4.776700745521	1.36064494639651
PA14_03100	0	0	96.0965	6.61392	0	0.497616851860948	0	0
PA14_03110	0	0	2.2348	7.81645	3.09806887339283	2.48808425930474	6.14147238709843	6.80322473198255
PA14_03130	25.3598	0	69.2789	4.20886	3.09806887339283	10.4499538890799	23.883503727605	20.4096741959477
PA14_03150	0	5.96354	37.9916	1.8038	21.6864821137498	9.95233703721896	43.6726925304777	11.7922562021031
PA14_03160	8.74476	11.9271	24.5828	11.424	6.19613774678565	7.96186962977517	50.4965507383649	10.4316112557066
PA14_03163	55.9665	0	4.4696	37.2785	6.19613774678565	37.818880741432	19.106802982084	35.1499944485765
PA14_03166	1.74895	0	0	12.0253	3.09806887339283	0.497616851860948	15.6948738781404	0.226774157732752
PA14_03170	3.4979	1.98785	0	26.4557	9.29420662017848	10.9475707409409	4.776700745521	9.52451462477557
PA14_03180	14.8661	0	0	3.00633	12.3922754935713	1.49285055558284	0	3.85516068145678
PA14_03190	8.74476	0	29.0524	10.2215	15.4903443669641	9.45472018535801	7.50624402867586	17.2348359876891
PA14_03200	19.2385	13.9149	8.93921	58.924	12.3922754935713	28.364160556074	55.9556373046746	26.0790281392665
PA14_03210	0.874476	1.98785	0	2.40506	6.19613774678565	1.49285055558284	1.36477164157743	3.62838652372403
PA14_03220	38.4769	31.8055	55.87	28.2595	30.9806887339283	19.9046740744379	29.3425902939147	17.0080618299564
PA14_03240	2.62343	0	0	2.40506	0	4.47855166674853	10.2357873118307	27.2128989279302
PA14_03250	55.092	71.5624	24.5828	46.8987	58.8633085944637	25.3784594449083	38.213605964168	18.5954809340856
PA14_03265	21.8619	3.97569	0	11.424	0	8.95710333349706	0.682385820788715	17.0080618299564
PA14_03270	41.9748	57.6475	2.2348	24.6519	3.09806887339283	21.3975246300208	62.097109691773	25.3987056660682
PA14_03285	26.2343	1.98785	15.6436	10.8228	9.29420662017848	24.3832257411864	6.82385820788715	28.5735438743267
PA14_03290	20.9874	0	4.4696	7.81645	6.19613774678565	7.96186962977517	9.55340149104201	12.0190303598358
PA14_03300	16.615	3.97569	46.9308	20.443	6.19613774678565	10.9475707409409	4.09431492473229	22.6774157732752
PA14_03310	10.4937	1.98785	2.2348	12.0253	15.4903443669641	11.9428044446627	46.4022358136326	19.7293517227494
PA14_03320	20.1129	0	15.6436	12.6266	0	11.4451875928018	11.6005589534082	17.6883843031546
PA14_03330	3.4979	0	0	13.8291	12.3922754935713	2.48808425930474	0	8.39064383611182
PA14_03340	6.99581	5.96354	33.522	4.81012	21.6864821137498	0.995233703721896	18.4244171612953	4.98903147012054
PA14_03350	23.6108	13.9149	2.2348	14.4304	15.4903443669641	9.45472018535801	16.3772596989292	18.5954809340856
PA14_03360	25.3598	1.98785	2.2348	5.41139	6.19613774678565	20.8999077781598	15.0124880573517	11.1119337289048
PA14_03370	6.99581	9.93923	6.7044	10.2215	27.8826198605354	8.95710333349706	7.50624402867586	12.4725786753013
PA14_03380	15.7406	135.173	15.6436	35.4747	0	22.3927583337427	37.5312201433793	31.068059609387
PA14_03390	16.615	9.93923	53.6352	12.6266	24.7845509871426	5.47378537047043	0.682385820788715	34.696446133111
PA14_03400	0.874476	1.98785	0	1.20253	0	0.995233703721896	4.776700745521	20.1829000382149
PA14_03410	72.5815	29.8177	11.174	53.5126	12.3922754935713	20.4022909262989	4.09431492473229	34.2428978176455
PA14_03420	32.3556	0	0	1.8038	0	5.47378537047043	25.2482753691824	12.0190303598358
PA14_03430	10.4937	3.97569	4.4696	4.81012	18.588413240357	14.4308887039675	39.5783776057455	4.76225731238779
PA14_03450	1.74895	43.7326	93.8617	15.0316	55.7652397210709	42.7950492600415	42.990306709689	10.6583854134393
PA14_03470	55.092	0	0	12.6266	21.6864821137498	6.96663592605327	4.776700745521	7.25677304744806
PA14_03480	7.87028	0	17.8784	8.41772	0	2.98570111116569	0	17.4616101454219
PA14_03490	0	3.97569	0	1.20253	0	0.995233703721896	0.682385820788715	1.81419326186201
PA14_03510	4.37238	1.98785	0	4.81012	0	5.97140222233137	0.682385820788715	0
PA14_03530	3.4979	0	46.9308	9.01898	43.3729642274996	0	0	8.84419215157732
PA14_03550	6.12133	0	6.7044	13.8291	0	5.97140222233137	0	3.62838652372403
PA14_03560	19.2385	17.8906	2.2348	21.6456	0	0	0	1.81419326186201
PA14_03580	0	51.684	42.4612	1.8038	0	7.96186962977517	0	2.72128989279302
PA14_03590	0	0	0	5.41139	15.4903443669641	7.46425277791422	0.682385820788715	3.62838652372403
PA14_03610	4.37238	0	4.4696	8.41772	6.19613774678565	3.48331796302664	27.9778186523373	29.9341888207232
PA14_03620	0	0	0	5.41139	3.09806887339283	1.99046740744379	0	10.4316112557066
PA14_03630	3.4979	0	17.8784	15.0316	0	0.995233703721896	2.72954328315486	0.453548315465504
PA14_03650	25.3598	31.8055	8.93921	1.8038	0	7.46425277791422	17.7420313405066	12.9261269907668
PA14_03670	5.24686	53.6718	0	9.01898	0	5.47378537047043	2.72954328315486	27.8932214011285
PA14_03680	2.62343	0	0	18.6392	0	4.97616851860948	2.72954328315486	8.61741799384457
PA14_03700	6.12133	23.8541	13.4088	7.21519	9.29420662017848	11.4451875928018	16.3772596989292	19.7293517227494
PA14_03710	0	3.97569	42.4612	6.61392	0	9.95233703721896	16.3772596989292	9.52451462477557
PA14_03720	41.1004	131.198	24.5828	28.2595	12.3922754935713	17.9142066669941	7.50624402867586	20.6364483536804
PA14_03730	3.4979	5.96354	29.0524	21.0443	18.588413240357	35.3307964821273	28.660204473126	6.34967641651705
PA14_03760	0.874476	0	6.7044	4.20886	9.29420662017848	4.97616851860948	23.2011179068163	7.71032136291356
PA14_03770	38.4769	0	4.4696	13.8291	0	1.99046740744379	5.45908656630972	8.84419215157732
PA14_03780	0.874476	0	0	19.8418	0	6.46901907419232	0	12.4725786753013
PA14_03790	1.74895	13.9149	0	4.20886	6.19613774678565	4.97616851860948	0	14.9670944103616
PA14_03800	55.9665	69.5746	203.367	44.4936	58.8633085944637	130.375615187568	52.543708200731	55.1061203290587
PA14_03810	18.364	0	6.7044	6.01266	0	6.46901907419232	9.55340149104201	12.4725786753013
PA14_03830	13.1171	1.98785	13.4088	6.01266	6.19613774678565	1.99046740744379	0.682385820788715	6.80322473198255
PA14_03840	22.7364	0	6.7044	6.01266	0	11.9428044446627	36.1664485018019	19.0490292495511
PA14_03855	2.62343	0	0	9.62025	27.8826198605354	6.46901907419232	22.5187320860276	6.80322473198255
PA14_03860	2.62343	105.356	58.1048	9.62025	9.29420662017848	52.7473862972605	62.7794955125618	15.4206427258271
PA14_03870	32.3556	1.98785	4.4696	26.4557	6.19613774678565	19.9046740744379	25.9306611899712	22.4506416155424
PA14_03880	24.4853	0	2.2348	22.2468	3.09806887339283	13.4356550002456	3.41192910394357	25.1719315083354
PA14_03900	0	85.4773	22.348	26.4557	43.3729642274996	29.3593942597959	6.14147238709843	16.1009651990254
PA14_03920	31.4811	73.5503	17.8784	15.0316	15.4903443669641	34.3355627784054	10.9181731326194	24.2648348774044
PA14_03930	18.364	11.9271	8.93921	12.0253	40.2748953541067	10.4499538890799	7.50624402867586	26.3058022969992
PA14_03940	14.8661	7.95138	0	23.4494	3.09806887339283	8.95710333349706	7.50624402867586	14.5135460948961
PA14_03950	32.3556	9.93923	0	18.6392	3.09806887339283	6.96663592605327	16.3772596989292	19.5025775650167
PA14_03960	34.979	5.96354	0	11.424	3.09806887339283	10.9475707409409	71.6505111828151	4.53548315465504
PA14_03980	9.61923	1.98785	0	6.61392	24.7845509871426	11.4451875928018	21.1539604444502	29.0270921897922
PA14_04000	7.87028	3.97569	6.7044	6.61392	0	2.48808425930474	2.04715746236614	2.26774157732752
PA14_04010	41.1004	9.93923	37.9916	15.6329	0	10.9475707409409	5.45908656630972	16.1009651990254
PA14_04020	0	0	0	0	0	4.97616851860948	0	1.58741910412926
PA14_04030	5.24686	1.98785	2.2348	5.41139	0	2.48808425930474	8.18862984946458	2.26774157732752
PA14_04040	3.4979	0	15.6436	0.601266	0	2.48808425930474	0	2.04096741959477
PA14_04050	35.8535	0	0	16.2342	18.588413240357	8.45948648163611	6.82385820788715	6.34967641651705
PA14_04060	13.9916	17.8906	2.2348	1.20253	6.19613774678565	1.49285055558284	0.682385820788715	10.4316112557066
PA14_04070	2.62343	0	0	7.81645	6.19613774678565	1.99046740744379	0	6.34967641651705
PA14_04080	10.4937	0	0	3.00633	0	3.98093481488758	2.72954328315486	7.71032136291356
PA14_04090	2.62343	0	6.7044	13.2278	3.09806887339283	1.49285055558284	32.7545193978583	6.5764505742498
PA14_04100	0	0	11.174	4.81012	0	15.4261224076894	0	5.44257978558604
PA14_04110	13.1171	1.98785	4.4696	25.8544	6.19613774678565	22.8903751856036	3.41192910394357	10.4316112557066
PA14_04140	8.74476	31.8055	6.7044	7.21519	30.9806887339283	11.4451875928018	23.2011179068163	15.1938685680944
PA14_04150	0	0	0	9.01898	18.588413240357	11.9428044446627	19.7891888028727	4.30870899692228
PA14_04160	0	0	4.4696	14.4304	15.4903443669641	9.45472018535801	18.4244171612953	6.80322473198255
PA14_04180	1.74895	0	0	4.20886	0	0.995233703721896	0.682385820788715	2.04096741959477
PA14_04190	6.12133	3.97569	0	3.00633	6.19613774678565	1.49285055558284	2.04715746236614	12.0190303598358
PA14_04210	13.9916	9.93923	0	17.4367	0	8.45948648163611	43.6726925304777	35.1499944485765
PA14_04220	24.4853	5.96354	0	19.2405	3.09806887339283	3.48331796302664	15.6948738781404	8.61741799384457
PA14_04230	12.2427	7.95138	11.174	15.6329	0	5.97140222233137	0.682385820788715	17.9151584608874
PA14_04240	5.24686	0	0	0	0	3.48331796302664	6.14147238709843	7.0299988897153
PA14_04250	3.4979	0	0	7.21519	0	9.45472018535801	0.682385820788715	20.8632225114132
PA14_04270	1.74895	0	87.1573	1.8038	0	11.9428044446627	3.41192910394357	7.48354720518081
PA14_04290	27.1088	19.8785	15.6436	12.0253	12.3922754935713	2.48808425930474	15.0124880573517	11.7922562021031
PA14_04300	6.12133	0	6.7044	8.41772	0	2.48808425930474	3.41192910394357	6.5764505742498
PA14_04310	0.874476	0	0	8.41772	0	14.9285055558284	0	7.48354720518081
PA14_04320	20.9874	0	2.2348	12.0253	18.588413240357	12.4404212965237	6.82385820788715	18.1419326186201
PA14_04330	0	0	0	7.81645	0	0	0	1.58741910412926
PA14_04340	0	0	0	1.8038	9.29420662017848	2.48808425930474	2.72954328315486	1.36064494639651
PA14_04350	3.4979	0	0	9.62025	40.2748953541067	0.497616851860948	0	2.49451573506027
PA14_04370	1.74895	1.98785	6.7044	3.60759	0	7.96186962977517	2.04715746236614	3.85516068145678
PA14_04380	20.1129	0	2.2348	1.20253	6.19613774678565	1.49285055558284	17.0596455197179	9.29774046704282
PA14_04390	27.9832	0	37.9916	4.20886	3.09806887339283	29.8570111116569	22.5187320860276	6.5764505742498
PA14_04410	41.9748	31.8055	89.3921	27.6582	71.255584088035	56.2307042602871	65.5090387957166	34.696446133111
PA14_04420	31.4811	1.98785	0	10.2215	9.29420662017848	4.97616851860948	14.330102236563	9.07096630931007
PA14_04430	3.4979	0	20.1132	3.60759	12.3922754935713	4.97616851860948	1.36477164157743	2.26774157732752
PA14_04440	4.37238	73.5503	0	20.443	37.1768264807139	12.9380381483846	3.41192910394357	19.7293517227494
PA14_04460	0.874476	3.97569	78.2181	4.20886	49.5691019742852	1.49285055558284	1.36477164157743	4.30870899692228
PA14_04480	0	0	2.2348	9.62025	0	10.4499538890799	0	3.40161236599128
PA14_04490	1.74895	17.8906	6.7044	10.8228	0	9.95233703721896	22.5187320860276	10.6583854134393
PA14_04510	8.74476	11.9271	0	24.6519	0	7.46425277791422	7.50624402867586	7.25677304744806
PA14_04520	0	0	4.4696	1.8038	0	5.47378537047043	17.0596455197179	1.13387078866376
PA14_04530	0	0	29.0524	11.424	0	1.49285055558284	0	3.40161236599128
PA14_04550	6.12133	11.9271	24.5828	3.60759	24.7845509871426	5.47378537047043	4.09431492473229	7.93709552064631
PA14_04560	1.74895	3.97569	17.8784	9.01898	0	2.98570111116569	12.9653305949856	10.6583854134393
PA14_04570	0.874476	0	0	6.61392	0	3.48331796302664	1.36477164157743	3.62838652372403
PA14_04580	0	17.8906	0	0.601266	0	1.49285055558284	3.41192910394357	2.26774157732752
PA14_04590	0	0	11.174	18.038	0	2.98570111116569	0.682385820788715	10.2048370979738
PA14_04610	6.99581	35.7812	4.4696	5.41139	0	6.46901907419232	1.36477164157743	6.34967641651705
PA14_04630	6.12133	1.98785	6.7044	9.01898	3.09806887339283	28.364160556074	21.1539604444502	14.2867719371634
PA14_04640	5.24686	5.96354	0	1.20253	3.09806887339283	4.97616851860948	10.9181731326194	8.84419215157732
PA14_04650	0	0	4.4696	4.81012	21.6864821137498	10.4499538890799	13.6477164157743	2.26774157732752
PA14_04660	13.9916	0	11.174	11.424	3.09806887339283	13.9332718521065	1.36477164157743	12.2458045175686
PA14_04670	6.12133	0	0	3.00633	0	4.97616851860948	0	1.13387078866376
PA14_04680	0	17.8906	0	6.61392	0	1.99046740744379	0.682385820788715	6.80322473198255
PA14_04690	17.4895	7.95138	20.1132	7.81645	3.09806887339283	12.9380381483846	0	6.5764505742498
PA14_04700	32.3556	0	8.93921	6.61392	0	7.96186962977517	15.6948738781404	3.17483820825852
PA14_04710	4.37238	0	6.7044	5.41139	0	5.97140222233137	6.14147238709843	13.3796753062324
PA14_04730	1.74895	29.8177	6.7044	9.62025	3.09806887339283	18.909440370716	6.82385820788715	8.84419215157732
PA14_04750	0	0	0	16.2342	3.09806887339283	4.47855166674853	16.3772596989292	6.5764505742498
PA14_04760	1.74895	0	29.0524	0	3.09806887339283	5.47378537047043	6.82385820788715	5.21580562785329
PA14_04780	17.4895	0	35.7568	16.8354	6.19613774678565	1.99046740744379	20.4715746236614	4.76225731238779
PA14_04790	3.4979	0	0	1.8038	3.09806887339283	8.45948648163611	35.4840626810132	4.30870899692228
PA14_04810	3.4979	49.6961	0	18.6392	0	5.97140222233137	17.7420313405066	16.7812876722236
PA14_04820	10.4937	0	4.4696	4.20886	12.3922754935713	0.995233703721896	4.09431492473229	1.13387078866376
PA14_04830	10.4937	0	0	7.81645	3.09806887339283	3.48331796302664	4.09431492473229	2.72128989279302
PA14_04840	3.4979	0	0	3.60759	3.09806887339283	2.48808425930474	25.9306611899712	6.1229022587843
PA14_04860	0.874476	11.9271	0	7.81645	3.09806887339283	2.48808425930474	0	2.94806405052577
PA14_04870	6.12133	5.96354	13.4088	4.20886	3.09806887339283	6.96663592605327	8.87101567025329	3.85516068145678
PA14_04890	41.9748	61.6232	17.8784	20.443	0	14.9285055558284	5.45908656630972	19.0490292495511
PA14_04900	19.2385	45.7204	0	22.8481	12.3922754935713	30.8522448153788	4.09431492473229	27.2128989279302
PA14_04910	30.6067	5.96354	2.2348	19.2405	0	8.95710333349706	35.4840626810132	13.1529011484996
PA14_04920	3.4979	5.96354	2.2348	16.2342	6.19613774678565	14.9285055558284	1.36477164157743	4.30870899692228
PA14_04930	10.4937	85.4773	2.2348	13.8291	24.7845509871426	87.5805659275268	30.7073619354922	14.5135460948961
PA14_04940	0.874476	33.7934	0	0.601266	30.9806887339283	0.497616851860948	17.0596455197179	4.30870899692228
PA14_04950	0	0	0	6.01266	6.19613774678565	6.46901907419232	4.09431492473229	6.80322473198255
PA14_04960	0.874476	0	4.4696	7.21519	49.5691019742852	5.47378537047043	0.682385820788715	2.26774157732752
PA14_04970	2.62343	1.98785	0	9.01898	0	7.46425277791422	0	1.81419326186201
PA14_04980	0.874476	0	0	0	0	9.45472018535801	0.682385820788715	5.66935394331879
PA14_05000	11.3682	7.95138	0	0	3.09806887339283	3.48331796302664	0.682385820788715	12.2458045175686
PA14_05010	2.62343	1.98785	0	6.01266	0	3.98093481488758	0.682385820788715	2.72128989279302
PA14_05020	0	3.97569	24.5828	1.8038	21.6864821137498	2.98570111116569	0	6.5764505742498
PA14_05030	10.4937	17.8906	8.93921	0.601266	3.09806887339283	0	6.14147238709843	2.72128989279302
PA14_05040	14.8661	17.8906	2.2348	8.41772	55.7652397210709	1.49285055558284	8.18862984946458	7.93709552064631
PA14_05050	0.874476	0	6.7044	3.00633	61.9613774678565	10.4499538890799	1.36477164157743	1.81419326186201
PA14_05060	3.4979	0	40.2264	11.424	49.5691019742852	5.47378537047043	4.09431492473229	0.680322473198255
PA14_05070	33.2301	15.9028	2.2348	32.4683	3.09806887339283	15.4261224076894	3.41192910394357	13.1529011484996
PA14_05080	12.2427	0	42.4612	8.41772	0	8.95710333349706	0	16.7812876722236
PA14_05110	26.2343	5.96354	2.2348	1.8038	12.3922754935713	7.96186962977517	19.7891888028727	5.89612810105155
PA14_05120	0.874476	0	0	4.81012	0	1.99046740744379	0	6.34967641651705
PA14_05130	9.61923	5.96354	24.5828	8.41772	3.09806887339283	12.4404212965237	23.883503727605	12.0190303598358
PA14_05150	0	3.97569	24.5828	8.41772	6.19613774678565	7.96186962977517	11.6005589534082	1.13387078866376
PA14_05160	5.24686	0	2.2348	17.4367	18.588413240357	10.9475707409409	3.41192910394357	17.9151584608874
PA14_05180	27.9832	5.96354	6.7044	12.0253	3.09806887339283	14.9285055558284	44.3550783512665	10.8851595711721
PA14_05190	13.1171	27.8298	73.7485	25.2532	0	14.4308887039675	5.45908656630972	6.1229022587843
PA14_05200	1.74895	15.9028	0	17.4367	0	5.47378537047043	0	10.6583854134393
PA14_05210	17.4895	0	2.2348	1.20253	0	6.96663592605327	4.09431492473229	5.44257978558604
PA14_05220	19.2385	25.842	2.2348	9.62025	6.19613774678565	28.364160556074	0.682385820788715	12.2458045175686
PA14_05230	7.87028	103.368	17.8784	2.40506	0	6.46901907419232	0	4.08193483918953
PA14_05250	24.4853	0	2.2348	6.61392	9.29420662017848	12.9380381483846	6.14147238709843	9.07096630931007
PA14_05260	43.7238	41.7448	40.2264	16.2342	0	19.407057222577	27.9778186523373	20.4096741959477
PA14_05270	10.4937	9.93923	0	0	0	2.98570111116569	0.682385820788715	2.04096741959477
PA14_05280	0	1.98785	4.4696	12.6266	6.19613774678565	11.4451875928018	30.7073619354922	2.49451573506027
PA14_05290	2.62343	0	0	7.21519	3.09806887339283	7.46425277791422	0	8.16386967837906
PA14_05300	15.7406	7.95138	0	13.2278	9.29420662017848	8.95710333349706	4.09431492473229	9.75128878250833
PA14_05310	29.7322	1.98785	24.5828	14.4304	0	20.4022909262989	13.6477164157743	13.6064494639651
PA14_05320	3.4979	29.8177	24.5828	21.6456	15.4903443669641	19.9046740744379	12.9653305949856	26.0790281392665
PA14_05330	5.24686	0	0	1.8038	9.29420662017848	7.96186962977517	0	5.66935394331879
PA14_05340	20.1129	0	0	3.60759	0	4.47855166674853	45.0374641720552	7.25677304744806
PA14_05360	26.2343	47.7083	4.4696	19.2405	55.7652397210709	30.8522448153788	1.36477164157743	17.2348359876891
PA14_05380	3.4979	7.95138	22.348	0.601266	0	3.98093481488758	23.2011179068163	3.85516068145678
PA14_05390	25.3598	117.283	69.2789	69.1455	24.7845509871426	56.2307042602871	63.4618813333505	37.6445101836368
PA14_05400	2.62343	0	51.4004	7.81645	0	3.48331796302664	36.1664485018019	9.97806294024108
PA14_05410	18.364	0	0	4.20886	0	3.98093481488758	0	0.907096630931007
PA14_05420	0	3.97569	4.4696	4.20886	0	5.47378537047043	0	15.4206427258271
PA14_05430	0	0	17.8784	6.01266	0	0	1.36477164157743	6.80322473198255
PA14_05440	0	0	4.4696	10.2215	21.6864821137498	9.45472018535801	0.682385820788715	14.2867719371634
PA14_05450	2.62343	0	0	1.8038	6.19613774678565	2.98570111116569	0	3.62838652372403
PA14_05460	6.99581	29.8177	6.7044	18.6392	15.4903443669641	8.95710333349706	23.883503727605	9.52451462477557
PA14_05480	9.61923	19.8785	29.0524	27.0569	21.6864821137498	18.4118235188551	2.04715746236614	10.2048370979738
PA14_05500	0	0	0	4.20886	0	0.497616851860948	0	2.49451573506027
PA14_05510	0.874476	1.98785	0	4.20886	0	9.95233703721896	13.6477164157743	16.5545135144909
PA14_05520	4.37238	1.98785	2.2348	1.20253	3.09806887339283	9.45472018535801	2.72954328315486	7.71032136291356
PA14_05530	13.9916	21.8663	11.174	24.0506	24.7845509871426	20.8999077781598	8.18862984946458	7.71032136291356
PA14_05540	20.1129	49.6961	13.4088	55.9177	21.6864821137498	38.8141144451539	75.0624402867586	29.4806405052577
PA14_05550	4.37238	23.8541	24.5828	13.2278	3.09806887339283	23.8856088893255	18.4244171612953	12.4725786753013
PA14_05560	20.1129	1.98785	42.4612	22.8481	0	9.95233703721896	0.682385820788715	7.48354720518081
PA14_05580	5.24686	77.526	4.4696	13.2278	0	10.4499538890799	0.682385820788715	11.5654820443703
PA14_05590	0	5.96354	24.5828	3.60759	3.09806887339283	5.97140222233137	0.682385820788715	7.71032136291356
PA14_05600	29.7322	1.98785	15.6436	1.8038	34.0787576073211	14.9285055558284	53.9084798423085	11.5654820443703
PA14_05620	64.7112	51.684	17.8784	25.2532	18.588413240357	58.7187885195919	31.3897477562809	48.0761214393434
PA14_05630	0	0	0	1.8038	0	5.47378537047043	6.82385820788715	3.85516068145678
PA14_05640	13.1171	19.8785	26.8176	26.4557	0	10.4499538890799	10.9181731326194	12.2458045175686
PA14_05650	2.62343	17.8906	127.384	6.01266	0	8.45948648163611	0.682385820788715	17.0080618299564
PA14_05660	16.615	43.7326	37.9916	16.2342	0	7.46425277791422	40.2607634265342	30.3877371361887
PA14_05690	0.874476	51.684	15.6436	13.8291	12.3922754935713	4.47855166674853	12.2829447741969	16.7812876722236
PA14_05700	13.1171	7.95138	0	1.8038	15.4903443669641	0.995233703721896	10.9181731326194	12.9261269907668
PA14_05740	4.37238	1.98785	46.9308	6.61392	6.19613774678565	8.95710333349706	2.04715746236614	12.4725786753013
PA14_05750	2.62343	21.8663	20.1132	28.8607	6.19613774678565	2.98570111116569	26.6130470107599	8.84419215157732
PA14_05770	16.615	0	2.2348	13.2278	0	3.48331796302664	47.0846216344213	4.08193483918953
PA14_05775	5.24686	7.95138	0	4.81012	0	5.47378537047043	3.41192910394357	17.2348359876891
PA14_05790	46.3472	21.8663	8.93921	30.6645	18.588413240357	17.9142066669941	9.55340149104201	35.1499944485765
PA14_05810	4.37238	1.98785	26.8176	7.21519	0	8.45948648163611	19.7891888028727	17.0080618299564
PA14_05820	3.4979	0	13.4088	14.4304	0	14.4308887039675	1.36477164157743	9.75128878250833
PA14_05840	20.9874	41.7448	91.6269	42.0886	30.9806887339283	39.3117312970149	22.5187320860276	18.3687067763529
PA14_05850	1.74895	0	33.522	3.00633	3.09806887339283	6.96663592605327	2.72954328315486	11.5654820443703
PA14_05860	7.87028	9.93923	40.2264	21.0443	55.7652397210709	39.8093481488758	28.660204473126	18.5954809340856
PA14_05870	15.7406	15.9028	20.1132	15.6329	18.588413240357	10.4499538890799	0.682385820788715	28.1199955588612
PA14_05880	6.99581	21.8663	0	9.01898	3.09806887339283	12.9380381483846	2.04715746236614	0.453548315465504
PA14_05890	6.99581	21.8663	20.1132	4.81012	0	4.47855166674853	0	1.81419326186201
PA14_05910	7.87028	0	0	3.00633	18.588413240357	6.46901907419232	6.82385820788715	4.98903147012054
PA14_05920	14.8661	5.96354	2.2348	10.2215	0	14.4308887039675	18.4244171612953	21.3167708268787
PA14_05950	2.62343	0	26.8176	18.038	0	8.45948648163611	13.6477164157743	22.6774157732752
PA14_05960	41.1004	0	6.7044	45.6962	12.3922754935713	43.7902829637634	15.6948738781404	11.1119337289048
PA14_05970	0.874476	13.9149	0	0	21.6864821137498	0.497616851860948	0	0.226774157732752
PA14_05990	3.4979	9.93923	0	24.0506	0	6.46901907419232	2.72954328315486	3.62838652372403
PA14_06000	55.092	49.6961	136.323	15.6329	37.1768264807139	72.1544435198374	51.8613223799423	32.6554787135163
PA14_06010	4.37238	5.96354	4.4696	16.2342	30.9806887339283	11.4451875928018	0.682385820788715	5.89612810105155
PA14_06030	21.8619	1.98785	4.4696	10.8228	0	5.97140222233137	6.82385820788715	8.84419215157732
PA14_06040	3.4979	1.98785	11.174	7.21519	0	17.4165898151332	0	1.36064494639651
PA14_06060	1.74895	3.97569	0	4.20886	0	0.995233703721896	2.72954328315486	4.53548315465504
PA14_06070	12.2427	1.98785	6.7044	11.424	43.3729642274996	4.97616851860948	9.55340149104201	3.85516068145678
PA14_06080	25.3598	7.95138	0	3.00633	9.29420662017848	10.9475707409409	0.682385820788715	13.8332236216979
PA14_06090	0.874476	0	26.8176	6.01266	0	1.49285055558284	4.776700745521	5.44257978558604
PA14_06120	0.874476	1.98785	0	3.60759	0	2.98570111116569	15.6948738781404	0.907096630931007
PA14_06130	0	0	2.2348	2.40506	6.19613774678565	13.4356550002456	16.3772596989292	6.80322473198255
PA14_06150	0	0	4.4696	1.20253	0	3.98093481488758	0.682385820788715	2.49451573506027
PA14_06160	18.364	190.833	0	43.8924	0	17.9142066669941	14.330102236563	25.8522539815337
PA14_06170	6.99581	3.97569	6.7044	19.2405	27.8826198605354	14.4308887039675	23.883503727605	7.25677304744806
PA14_06180	9.61923	0	2.2348	26.4557	0	18.4118235188551	33.436905218647	1.13387078866376
PA14_06190	7.87028	0	0	4.81012	0	3.48331796302664	8.87101567025329	0.453548315465504
PA14_06200	0	0	2.2348	1.8038	3.09806887339283	0	0	7.48354720518081
PA14_06210	0.874476	5.96354	0	2.40506	0	0.497616851860948	0	2.72128989279302
PA14_06230	9.61923	5.96354	0	12.0253	0	3.48331796302664	2.72954328315486	15.1938685680944
PA14_06240	12.2427	1.98785	4.4696	8.41772	43.3729642274996	5.47378537047043	5.45908656630972	12.2458045175686
PA14_06250	8.74476	11.9271	0	0.601266	0	18.909440370716	0.682385820788715	7.0299988897153
PA14_06260	0.874476	1.98785	64.8092	1.20253	6.19613774678565	6.46901907419232	7.50624402867586	5.44257978558604
PA14_06270	2.62343	0	0	0.601266	0	6.46901907419232	7.50624402867586	4.53548315465504
PA14_06280	5.24686	39.7569	4.4696	4.20886	6.19613774678565	0.497616851860948	8.87101567025329	4.30870899692228
PA14_06290	34.979	19.8785	55.87	35.4747	117.726617188927	48.2688346305119	33.436905218647	31.7483820825852
PA14_06300	0	0	0	14.4304	0	1.49285055558284	6.14147238709843	9.29774046704282
PA14_06310	0	0	4.4696	1.8038	0	10.4499538890799	32.0721335770696	3.62838652372403
PA14_06320	3.4979	0	0	17.4367	0	0	3.41192910394357	2.94806405052577
PA14_06330	0	0	15.6436	0	0	7.46425277791422	8.18862984946458	2.94806405052577
PA14_06340	0	0	0	1.20253	0	2.48808425930474	0.682385820788715	4.30870899692228
PA14_06360	13.1171	1.98785	4.4696	0	6.19613774678565	0	0	0
PA14_06390	0	0	0	3.00633	0	7.96186962977517	1.36477164157743	4.98903147012054
PA14_06400	14.8661	0	0	7.21519	3.09806887339283	11.9428044446627	48.4493932759988	3.85516068145678
PA14_06430	0.874476	3.97569	0	6.61392	0	1.99046740744379	0	4.98903147012054
PA14_06450	10.4937	9.93923	29.0524	0.601266	3.09806887339283	0.497616851860948	7.50624402867586	1.81419326186201
PA14_06460	6.12133	3.97569	0	1.20253	0	2.48808425930474	0.682385820788715	6.5764505742498
PA14_06480	18.364	1.98785	0	4.81012	0	3.48331796302664	0	9.29774046704282
PA14_06500	2.62343	9.93923	4.4696	27.6582	24.7845509871426	37.3212638895711	10.9181731326194	9.07096630931007
PA14_06510	3.4979	5.96354	0	7.81645	0	16.4213561114113	2.04715746236614	20.8632225114132
PA14_06530	0	7.95138	0	0	3.09806887339283	1.99046740744379	17.0596455197179	0.226774157732752
PA14_06540	2.62343	0	0	0	0	8.95710333349706	1.36477164157743	1.36064494639651
PA14_06570	0	0	0	0	0	0	2.04715746236614	7.0299988897153
PA14_06580	25.3598	27.8298	0	9.01898	0	11.9428044446627	19.7891888028727	8.39064383611182
PA14_06600	38.4769	137.161	67.044	38.481	0	63.6949570382013	8.18862984946458	50.3438630166709
PA14_06620	6.12133	53.6718	2.2348	12.6266	3.09806887339283	0.995233703721896	20.4715746236614	7.71032136291356
PA14_06640	2.62343	1.98785	35.7568	9.62025	21.6864821137498	18.909440370716	55.2732514838859	14.7403202526289
PA14_06650	19.2385	11.9271	0	10.2215	34.0787576073211	26.3736931486302	4.776700745521	25.1719315083354
PA14_06660	6.99581	13.9149	13.4088	3.60759	0	15.9237392595503	0	14.0599977794306
PA14_06670	0.874476	0	6.7044	4.20886	27.8826198605354	17.9142066669941	23.2011179068163	7.0299988897153
PA14_06680	0	15.9028	0	6.01266	30.9806887339283	9.45472018535801	16.3772596989292	0.226774157732752
PA14_06690	0	27.8298	0	9.62025	6.19613774678565	7.46425277791422	25.9306611899712	0.226774157732752
PA14_06700	2.62343	0	22.348	2.40506	0	6.96663592605327	1.36477164157743	1.13387078866376
PA14_06710	12.2427	17.8906	2.2348	4.20886	3.09806887339283	3.48331796302664	8.87101567025329	10.6583854134393
PA14_06720	8.74476	0	4.4696	22.2468	46.4710331008924	38.316497593293	10.2357873118307	7.71032136291356
PA14_06730	0.874476	0	20.1132	0	71.255584088035	4.47855166674853	86.6629992401668	2.94806405052577
PA14_06740	2.62343	3.97569	6.7044	16.2342	6.19613774678565	17.4165898151332	6.82385820788715	4.98903147012054
PA14_06750	35.8535	75.5381	328.516	129.873	207.570614517319	281.651138153297	119.417518638025	80.0512776796614
PA14_06770	33.2301	17.8906	51.4004	14.4304	111.530479442142	15.4261224076894	51.1789365591536	28.1199955588612
PA14_06790	7.87028	0	0	11.424	0	8.45948648163611	8.18862984946458	2.94806405052577
PA14_06800	0	0	0	0	0	9.95233703721896	5.45908656630972	0.680322473198255
PA14_06810	28.8577	47.7083	11.174	31.2658	24.7845509871426	71.1592098161155	32.7545193978583	31.975156240318
PA14_06830	109.309	41.7448	87.1573	40.2848	241.64937212464	218.951414818817	106.45218804304	29.0270921897922
PA14_06840	33.2301	39.7569	69.2789	58.3228	151.805374796248	122.413745557793	113.958432071715	33.1090270289818
PA14_06860	0	0	33.522	5.41139	0	2.98570111116569	8.18862984946458	3.17483820825852
PA14_06870	32.3556	41.7448	0	1.20253	0	12.9380381483846	5.45908656630972	6.80322473198255
PA14_06875	1567.94	900.494	766.537	1940.89	480.200675375888	934.52444779486	275.683871598641	507.520565005898
PA14_06880	6.12133	1.98785	17.8784	11.424	18.588413240357	2.48808425930474	9.55340149104201	4.08193483918953
PA14_06890	8.74476	0	0	0	12.3922754935713	13.4356550002456	11.6005589534082	3.62838652372403
PA14_06900	17.4895	0	0	0.601266	0	4.47855166674853	0	1.13387078866376
PA14_06920	3.4979	5.96354	0	3.60759	0	3.48331796302664	6.82385820788715	6.5764505742498
PA14_06930	2.62343	0	6.7044	4.81012	0	6.96663592605327	0	7.48354720518081
PA14_06940	2.62343	0	2.2348	4.20886	0	2.48808425930474	21.1539604444502	16.7812876722236
PA14_06950	26.2343	0	6.7044	7.21519	0	8.95710333349706	4.09431492473229	14.0599977794306
PA14_06960	0	0	6.7044	9.01898	0	12.9380381483846	23.2011179068163	4.76225731238779
PA14_06970	0	0	2.2348	5.41139	0	8.45948648163611	8.18862984946458	0.226774157732752
PA14_06980	1.74895	1.98785	15.6436	7.21519	0	3.48331796302664	0	3.17483820825852
PA14_06990	11.3682	0	0	13.2278	0	2.48808425930474	3.41192910394357	7.0299988897153
PA14_07000	0	5.96354	0	3.60759	12.3922754935713	5.47378537047043	0	0
PA14_07010	1.74895	0	26.8176	6.61392	0	7.46425277791422	0.682385820788715	3.17483820825852
PA14_07020	4.37238	0	0	0.601266	0	0.995233703721896	0	0.453548315465504
PA14_07030	1.74895	0	2.2348	7.81645	0	1.99046740744379	0	6.80322473198255
PA14_07040	9.61923	1.98785	11.174	0.601266	58.8633085944637	7.46425277791422	0.682385820788715	5.21580562785329
PA14_07050	0.874476	35.7812	2.2348	3.00633	0	3.48331796302664	2.72954328315486	1.58741910412926
PA14_07060	0	1.98785	46.9308	1.20253	0	7.96186962977517	20.4715746236614	11.5654820443703
PA14_07070	7.87028	11.9271	0	4.20886	0	3.98093481488758	1.36477164157743	2.72128989279302
PA14_07090	0	15.9028	0	2.40506	0	13.9332718521065	25.2482753691824	17.2348359876891
PA14_07110	6.12133	15.9028	33.522	6.01266	0	8.95710333349706	0	11.1119337289048
PA14_07130	20.9874	43.7326	0	38.481	55.7652397210709	15.4261224076894	35.4840626810132	17.6883843031546
PA14_07140	1.74895	0	0	0	15.4903443669641	5.97140222233137	0	0.226774157732752
PA14_07150	0	15.9028	2.2348	11.424	6.19613774678565	3.98093481488758	0.682385820788715	10.2048370979738
PA14_07170	39.3514	0	53.6352	8.41772	18.588413240357	6.46901907419232	1.36477164157743	12.6993528330341
PA14_07190	0	0	0	18.038	6.19613774678565	11.9428044446627	4.776700745521	2.04096741959477
PA14_07200	0	0	0	0.601266	0	0	18.4244171612953	0
PA14_07210	5.24686	0	0	0	0	11.4451875928018	32.7545193978583	3.17483820825852
PA14_07230	15.7406	1.98785	11.174	46.2974	15.4903443669641	23.8856088893255	8.18862984946458	17.9151584608874
PA14_07240	0	0	0	1.20253	0	0	0	3.40161236599128
PA14_07250	0.874476	7.95138	2.2348	4.20886	0	6.46901907419232	8.87101567025329	16.5545135144909
PA14_07260	8.74476	0	0	1.20253	9.29420662017848	13.4356550002456	24.5658895483937	3.85516068145678
PA14_07280	2.62343	0	2.2348	9.62025	0	2.98570111116569	2.04715746236614	6.80322473198255
PA14_07290	2.62343	0	0	12.0253	0	8.95710333349706	32.0721335770696	5.89612810105155
PA14_07300	42.8493	0	4.4696	11.424	6.19613774678565	22.8903751856036	7.50624402867586	26.7593506124647
PA14_07310	5.24686	9.93923	4.4696	1.8038	0	1.49285055558284	0	7.93709552064631
PA14_07330	37.6025	19.8785	0	18.6392	0	7.46425277791422	8.18862984946458	10.6583854134393
PA14_07340	2.62343	25.842	0	0	6.19613774678565	0	0.682385820788715	4.76225731238779
PA14_07355	1.74895	0	0	1.20253	0	0.995233703721896	0	10.8851595711721
PA14_07360	0.874476	0	2.2348	0.601266	0	2.98570111116569	12.2829447741969	4.53548315465504
PA14_07370	27.1088	0	13.4088	2.40506	0	1.49285055558284	0	2.26774157732752
PA14_07380	2.62343	1.98785	0	7.21519	0	9.45472018535801	0	1.36064494639651
PA14_07400	21.8619	0	0	9.01898	0	0.995233703721896	2.72954328315486	0
PA14_07420	15.7406	17.8906	8.93921	3.00633	0	2.98570111116569	2.04715746236614	3.85516068145678
PA14_07430	27.9832	0	51.4004	10.2215	0	5.97140222233137	21.1539604444502	10.8851595711721
PA14_07440	27.9832	7.95138	2.2348	4.81012	6.19613774678565	3.98093481488758	65.5090387957166	7.93709552064631
PA14_07450	15.7406	33.7934	109.505	15.6329	3.09806887339283	8.95710333349706	4.09431492473229	12.2458045175686
PA14_07470	5.24686	3.97569	0	0	0	0.497616851860948	1.36477164157743	0.453548315465504
PA14_07480	33.2301	75.5381	69.2789	35.4747	154.903443669641	66.1830412975061	35.4840626810132	45.8083798620159
PA14_07500	63.8367	125.234	15.6436	41.4873	12.3922754935713	24.8808425930474	62.097109691773	56.0132169599897
PA14_07520	12.2427	59.6354	17.8784	46.8987	18.588413240357	62.2021064826185	17.7420313405066	29.0270921897922
PA14_07530	26.2343	21.8663	2.2348	18.6392	9.29420662017848	32.8427122228226	27.9778186523373	12.6993528330341
PA14_07550	0	0	0	3.00633	3.09806887339283	0.497616851860948	0	1.36064494639651
PA14_07560	13.9916	0	0	11.424	3.09806887339283	0.995233703721896	27.2954328315486	4.98903147012054
PA14_07570	19.2385	35.7812	0	15.6329	0	0.995233703721896	2.04715746236614	3.85516068145678
PA14_07580	7.87028	7.95138	4.4696	7.21519	0	2.98570111116569	0	0
PA14_07590	0.874476	0	8.93921	0	0	4.97616851860948	0	0.680322473198255
PA14_07600	0	0	0	0	0	0	1.36477164157743	1.81419326186201
PA14_07620	14.8661	3.97569	8.93921	11.424	15.4903443669641	16.9189729632722	38.213605964168	7.25677304744806
PA14_07630	0.874476	13.9149	0	3.60759	0	1.99046740744379	17.0596455197179	10.2048370979738
PA14_07650	26.2343	77.526	15.6436	67.3417	123.922754935713	47.2736009267901	2.72954328315486	41.0461225496281
PA14_07660	14.8661	95.4166	82.6877	36.6772	27.8826198605354	62.6997233344794	64.8266529749279	45.5816057042831
PA14_07680	76.9539	21.8663	118.444	104.62	254.041647618212	228.406135004175	106.45218804304	66.2180540579635
PA14_07690	0	0	0	4.81012	0	1.99046740744379	6.14147238709843	1.36064494639651
PA14_07700	27.1088	0	4.4696	3.00633	3.09806887339283	5.47378537047043	4.776700745521	8.84419215157732
PA14_07710	25.3598	0	2.2348	0.601266	0	5.97140222233137	11.6005589534082	9.29774046704282
PA14_07730	26.2343	39.7569	0	2.40506	0	7.46425277791422	15.6948738781404	9.07096630931007
PA14_07740	8.74476	15.9028	0	4.20886	0	5.97140222233137	5.45908656630972	3.17483820825852
PA14_07760	26.2343	37.7691	44.696	15.0316	30.9806887339283	16.4213561114113	33.436905218647	32.2019303980507
PA14_07770	67.3346	17.8906	20.1132	31.8671	21.6864821137498	33.3403290746835	42.3079208889003	29.7074146629905
PA14_07780	0	0	0	13.2278	0	7.46425277791422	0	2.49451573506027
PA14_07790	2.62343	1.98785	0	0	9.29420662017848	0.497616851860948	7.50624402867586	2.49451573506027
PA14_07800	6.12133	37.7691	0	2.40506	30.9806887339283	17.4165898151332	14.330102236563	2.26774157732752
PA14_07810	6.99581	0	4.4696	9.62025	0	18.4118235188551	0.682385820788715	11.1119337289048
PA14_07820	16.615	0	17.8784	14.4304	6.19613774678565	20.4022909262989	29.3425902939147	13.1529011484996
PA14_07840	34.1046	0	0	6.01266	21.6864821137498	1.99046740744379	0	4.30870899692228
PA14_07850	3.4979	1.98785	17.8784	7.81645	18.588413240357	3.48331796302664	2.04715746236614	8.16386967837906
PA14_07860	40.2259	11.9271	35.7568	22.2468	9.29420662017848	8.45948648163611	8.18862984946458	19.7293517227494
PA14_07870	13.1171	0	0	12.6266	6.19613774678565	4.97616851860948	30.0249761147034	8.39064383611182
PA14_07890	1.74895	121.259	127.384	19.2405	0	2.98570111116569	19.106802982084	36.7374135527058
PA14_07900	6.12133	0	6.7044	15.6329	0	4.97616851860948	4.776700745521	5.89612810105155
PA14_07910	39.3514	33.7934	0	22.8481	0	9.45472018535801	12.2829447741969	15.1938685680944
PA14_07930	25.3598	11.9271	26.8176	21.6456	3.09806887339283	9.45472018535801	23.883503727605	6.5764505742498
PA14_07940	19.2385	5.96354	29.0524	9.62025	40.2748953541067	20.4022909262989	0	8.16386967837906
PA14_07950	0	3.97569	73.7485	24.0506	74.3536529614278	49.2640683342338	45.7198499928439	14.9670944103616
PA14_07960	14.8661	33.7934	0	18.6392	24.7845509871426	37.3212638895711	8.87101567025329	5.89612810105155
PA14_07970	27.1088	137.161	6.7044	13.2278	9.29420662017848	33.8379459265445	27.9778186523373	39.2319292877661
PA14_07980	3.4979	19.8785	58.1048	2.40506	40.2748953541067	27.8665437042131	42.990306709689	22.4506416155424
PA14_07990	3.4979	55.6597	31.2872	38.481	185.88413240357	152.768373521311	132.382849233011	51.2509596476019
PA14_08000	1.74895	1.98785	26.8176	10.2215	148.707305922856	106.490006298243	94.1692432688426	3.85516068145678
PA14_08010	6.12133	170.955	125.149	32.4683	353.179851566782	139.830335372926	145.348179827996	24.7183831928699
PA14_08020	0.874476	13.9149	91.6269	4.20886	241.64937212464	149.285055558284	44.3550783512665	20.4096741959477
PA14_08030	5.24686	101.38	147.497	28.2595	508.083295236423	219.449031670678	178.102699225855	24.7183831928699
PA14_08040	27.9832	270.347	58.1048	16.8354	136.315030429284	142.816036484092	178.785085046643	23.5845124042062
PA14_08050	16.615	353.836	257.002	116.044	904.636111030705	636.451953530152	341.192910394357	102.275145137471
PA14_08060	19.2385	109.331	78.2181	42.0886	452.318055515353	221.937115929983	156.266352960616	58.2809585373172
PA14_08070	65.5857	697.734	261.472	223.07	1341.46382217909	880.284210942017	628.477340946406	209.539321745063
PA14_08090	4.37238	204.748	31.2872	84.1772	430.631573401603	285.134456116323	113.958432071715	69.8464405816875
PA14_08100	15.7406	35.7812	78.2181	46.8987	300.512680719104	164.213561114113	147.395337290362	28.5735438743267
PA14_08110	3.4979	73.5503	58.1048	32.4683	223.060958884283	197.056273336935	125.558991025124	35.603542764042
PA14_08120	25.3598	494.973	404.499	125.664	2280.17869081712	1279.3729261345	807.944811813838	181.646100343934
PA14_08130	18.364	238.541	98.3313	50.5063	495.691019742852	350.819880561968	187.656100716897	65.0841832692998
PA14_08140	0	109.331	89.3921	13.2278	139.413099302677	96.0400524091629	80.5215268530683	7.25677304744806
PA14_08150	15.7406	216.675	138.558	49.905	814.792113702313	458.305120563933	281.14295816495	71.6606338435496
PA14_08160	20.1129	49.6961	75.9833	18.6392	161.099581416427	113.456642224296	127.60614848749	22.6774157732752
PA14_08180	1.74895	0	13.4088	13.8291	96.0401350751776	57.225937964009	54.5908656630972	25.6254798238009
PA14_08190	0	0	0	0.601266	27.8826198605354	47.771217778651	35.4840626810132	14.5135460948961
PA14_08200	13.1171	53.6718	140.793	70.9493	316.003025086068	246.81795852303	305.708847713344	59.8683776414465
PA14_08210	12.2427	256.432	82.6877	57.1202	504.985226363031	285.632072968184	195.162344745572	82.3190192569889
PA14_08220	38.4769	91.4409	131.853	25.2532	474.004537629102	235.870387782089	126.241376845912	45.3548315465504
PA14_08230	13.9916	21.8663	13.4088	4.81012	80.5497907082135	154.261224076894	30.7073619354922	36.7374135527058
PA14_08240	44.5983	174.93	277.115	86.5822	948.009075258205	747.918128347005	423.761594709792	97.739661982816
PA14_08250	7.87028	1.98785	42.4612	23.4494	130.118892682499	107.982856853826	76.427211928336	12.2458045175686
PA14_08260	34.979	238.541	154.201	34.8734	399.650884667674	215.46809685579	135.794778336954	39.9122517609643
PA14_08270	21.8619	125.234	169.845	46.2974	421.337366781424	350.819880561968	280.460572344162	59.8683776414465
PA14_08280	37.6025	29.8177	113.975	40.2848	213.766752264105	258.263146115832	75.7448261075473	31.5216079248525
PA14_08300	44.5983	304.14	677.145	152.12	1654.36877839177	953.931505017437	642.807443182969	220.8780296317
PA14_08310	22.7364	95.4166	62.5744	39.6835	127.020823809106	144.806503891536	28.660204473126	46.4887023352141
PA14_08320	21.8619	55.6597	37.9916	0	49.5691019742852	40.3069650007368	24.5658895483937	19.9561258804822
PA14_08330	32.3556	1.98785	0	7.21519	21.6864821137498	23.3879920374645	4.776700745521	11.3387078866376
PA14_08340	6.99581	7.95138	4.4696	4.20886	68.1575152146422	21.3975246300208	39.5783776057455	7.93709552064631
PA14_08350	3.4979	0	53.6352	15.0316	111.530479442142	36.8236470377101	62.7794955125618	16.3277393567581
PA14_08360	0	1.98785	8.93921	0	12.3922754935713	15.9237392595503	0.682385820788715	0.680322473198255
PA14_08370	0.874476	3.97569	8.93921	17.4367	9.29420662017848	25.8760762967693	25.2482753691824	21.0899966691459
PA14_08380	27.9832	3.97569	17.8784	2.40506	0	11.9428044446627	0	2.04096741959477
PA14_08390	3.4979	11.9271	20.1132	34.2721	127.020823809106	21.8951414818817	46.4022358136326	36.2838652372403
PA14_08400	33.2301	59.6354	22.348	7.21519	77.4517218348206	8.45948648163611	9.55340149104201	7.48354720518081
PA14_08420	23.6108	1.98785	4.4696	9.01898	3.09806887339283	7.96186962977517	15.0124880573517	12.2458045175686
PA14_08430	6.12133	5.96354	6.7044	1.8038	58.8633085944637	22.3927583337427	4.776700745521	2.04096741959477
PA14_08440	16.615	11.9271	0	6.01266	12.3922754935713	3.98093481488758	1.36477164157743	3.85516068145678
PA14_08450	6.99581	5.96354	4.4696	12.0253	0	15.9237392595503	4.09431492473229	18.5954809340856
PA14_08460	11.3682	0	13.4088	20.443	40.2748953541067	3.48331796302664	0	15.8741910412926
PA14_08470	1.74895	9.93923	0	12.0253	0	1.99046740744379	2.04715746236614	11.1119337289048
PA14_08480	0.874476	13.9149	4.4696	3.00633	0	9.45472018535801	0.682385820788715	1.81419326186201
PA14_08490	16.615	5.96354	0	6.01266	0	12.4404212965237	2.72954328315486	4.08193483918953
PA14_08500	7.87028	0	0	9.01898	27.8826198605354	14.4308887039675	6.14147238709843	8.39064383611182
PA14_08510	12.2427	0	20.1132	3.00633	6.19613774678565	9.45472018535801	4.09431492473229	5.89612810105155
PA14_08520	3.4979	41.7448	37.9916	12.0253	0	9.95233703721896	14.330102236563	23.8112865619389
PA14_08540	10.4937	135.173	15.6436	24.6519	27.8826198605354	29.3593942597959	41.6255350681116	29.9341888207232
PA14_08560	36.728	83.4895	49.1656	39.0823	55.7652397210709	33.3403290746835	37.5312201433793	44.2209607578866
PA14_08580	56.8409	37.7691	26.8176	69.1455	9.29420662017848	21.3975246300208	5.45908656630972	22.2238674578097
PA14_08590	139.042	83.4895	49.1656	138.291	3.09806887339283	44.7855166674853	8.87101567025329	58.0541843795844
PA14_08620	2.62343	0	0	21.6456	12.3922754935713	22.8903751856036	0	4.98903147012054
PA14_08630	7.87028	0	0	2.40506	24.7845509871426	4.97616851860948	1.36477164157743	7.71032136291356
PA14_08640	6.12133	27.8298	4.4696	16.2342	9.29420662017848	14.9285055558284	28.660204473126	10.6583854134393
PA14_08650	118.054	67.5867	22.348	70.9493	49.5691019742852	66.680658149367	19.106802982084	46.4887023352141
PA14_08660	10.4937	11.9271	4.4696	7.21519	6.19613774678565	14.4308887039675	8.18862984946458	9.07096630931007
PA14_08670	115.431	51.684	49.1656	90.7911	0	25.3784594449083	5.45908656630972	38.5516068145678
PA14_08680	57.7154	59.6354	127.384	46.8987	120.82468606232	178.64444981808	101.675487297519	63.2699900074377
PA14_08690	12.2427	0	13.4088	21.0443	0	9.45472018535801	1.36477164157743	7.93709552064631
PA14_08695	24.4853	0	13.4088	3.00633	24.7845509871426	31.8474785191007	0	22.2238674578097
PA14_08710	21.8619	3.97569	0	13.8291	27.8826198605354	26.8713100004912	20.4715746236614	14.0599977794306
PA14_08720	0	1.98785	0	40.2848	0	61.7044896307575	0.682385820788715	29.9341888207232
PA14_08730	12.2427	0	4.4696	17.4367	34.0787576073211	50.2593020379557	65.5090387957166	21.9970933000769
PA14_08740	9.61923	1.98785	2.2348	24.6519	0	43.7902829637634	1.36477164157743	8.16386967837906
PA14_08750	1.74895	17.8906	2.2348	11.424	12.3922754935713	15.9237392595503	46.4022358136326	12.0190303598358
PA14_08760	34.979	11.9271	69.2789	109.43	188.982201276962	138.835101669204	109.181731326194	101.821596822006
PA14_08780	82.2007	31.8055	24.5828	44.4936	244.747440998033	161.725476854808	79.1567552114909	77.1032136291356
PA14_08790	62.9623	23.8541	33.522	42.6899	86.7459284549991	167.199262225278	31.3897477562809	34.0161236599128
PA14_08810	48.9706	45.7204	17.8784	18.038	6.19613774678565	74.6425277791422	51.1789365591536	20.8632225114132
PA14_08820	76.9539	129.21	40.2264	96.2025	226.159027757676	224.922817041148	118.052746996448	68.7125697930238
PA14_08830	62.9623	250.469	84.9225	36.6772	204.472545643926	225.420433893009	107.816959684617	16.3277393567581
PA14_08840	9.61923	7.95138	0	4.20886	0	45.7807503712072	23.883503727605	10.6583854134393
PA14_08850	19.2385	141.137	33.522	28.2595	40.2748953541067	74.6425277791422	54.5908656630972	25.3987056660682
PA14_08860	15.7406	9.93923	0	4.20886	37.1768264807139	26.3736931486302	6.82385820788715	16.1009651990254
PA14_08870	21.8619	0	24.5828	4.81012	0	19.407057222577	0.682385820788715	9.52451462477557
PA14_08880	10.4937	11.9271	0	43.8924	0	33.3403290746835	8.87101567025329	12.9261269907668
PA14_08890	0	0	0	3.60759	37.1768264807139	14.9285055558284	17.0596455197179	21.7703191423442
PA14_08900	39.3514	9.93923	13.4088	11.424	3.09806887339283	29.8570111116569	6.82385820788715	2.26774157732752
PA14_08910	29.7322	99.3923	2.2348	30.6645	3.09806887339283	22.8903751856036	17.7420313405066	8.84419215157732
PA14_08920	0.874476	7.95138	4.4696	0	18.588413240357	7.46425277791422	0.682385820788715	17.4616101454219
PA14_08930	0	0	0	1.8038	0	14.4308887039675	0	15.8741910412926
PA14_08940	0	21.8663	0	7.21519	40.2748953541067	8.45948648163611	8.87101567025329	10.4316112557066
PA14_08950	0.874476	11.9271	4.4696	0	61.9613774678565	26.8713100004912	2.72954328315486	13.8332236216979
PA14_08960	6.99581	33.7934	17.8784	28.8607	3.09806887339283	16.4213561114113	15.6948738781404	16.1009651990254
PA14_08970	8.74476	0	11.174	13.2278	27.8826198605354	30.8522448153788	9.55340149104201	19.5025775650167
PA14_08980	16.615	23.8541	4.4696	4.20886	0	10.9475707409409	1.36477164157743	21.5435449846114
PA14_08990	43.7238	1.98785	55.87	33.6709	117.726617188927	52.2497694453995	34.8016768602245	23.3577382464734
PA14_09000	7.87028	9.93923	20.1132	10.8228	0	38.8141144451539	36.8488343225906	22.4506416155424
PA14_09010	0	0	0	1.8038	21.6864821137498	24.3832257411864	0	16.7812876722236
PA14_09020	13.9916	1.98785	11.174	14.4304	27.8826198605354	49.2640683342338	82.5686843154345	22.6774157732752
PA14_09030	0	0	0	0.601266	0	11.4451875928018	0	6.1229022587843
PA14_09040	24.4853	1.98785	51.4004	0	15.4903443669641	31.3498616672397	0	6.34967641651705
PA14_09050	71.707	23.8541	96.0965	11.424	58.8633085944637	104.001922038938	60.7323380501956	11.7922562021031
PA14_09070	0	0	4.4696	0	0	4.97616851860948	0	0
PA14_09080	4.37238	33.7934	0	5.41139	18.588413240357	20.8999077781598	0.682385820788715	10.4316112557066
PA14_09090	7.87028	0	0	10.8228	3.09806887339283	7.46425277791422	9.55340149104201	4.08193483918953
PA14_09100	11.3682	3.97569	0	9.62025	21.6864821137498	31.8474785191007	7.50624402867586	18.8222550918184
PA14_09115	55.092	29.8177	2.2348	16.8354	27.8826198605354	40.3069650007368	43.6726925304777	24.9451573506027
PA14_09130	11.3682	7.95138	4.4696	16.2342	3.09806887339283	13.4356550002456	8.18862984946458	8.16386967837906
PA14_09150	42.8493	55.6597	58.1048	48.7025	52.667170847678	71.1592098161155	23.883503727605	30.6145112939215
PA14_09160	10.4937	0	4.4696	12.6266	0	8.45948648163611	30.7073619354922	12.9261269907668
PA14_09180	15.7406	0	53.6352	53.5126	3.09806887339283	17.4165898151332	2.04715746236614	45.5816057042831
PA14_09195	4.37238	0	2.2348	15.0316	15.4903443669641	23.3879920374645	20.4715746236614	24.4916090351372
PA14_09200	28.8577	3.97569	4.4696	16.2342	24.7845509871426	28.364160556074	58.6851805878295	14.0599977794306
PA14_09210	12.2427	7.95138	107.27	72.1519	142.51116817607	185.113468892273	93.4868574480539	29.0270921897922
PA14_09220	11.3682	35.7812	145.262	24.0506	46.4710331008924	75.1401446310031	23.883503727605	16.5545135144909
PA14_09230	40.2259	75.5381	60.3396	36.6772	123.922754935713	82.6043974089174	40.2607634265342	30.3877371361887
PA14_09240	41.1004	196.797	60.3396	60.1266	148.707305922856	179.639683521802	141.936250724053	36.7374135527058
PA14_09260	13.1171	91.4409	2.2348	22.2468	0	42.7950492600415	25.9306611899712	12.2458045175686
PA14_09270	250.975	944.227	496.126	232.69	446.121917768567	724.53013630954	425.808752172158	182.326422817132
PA14_09280	339.297	944.227	632.449	292.215	724.948116373921	784.244158532854	671.467647656095	154.206427258271
PA14_09290	42.8493	143.125	107.27	67.3417	9.29420662017848	175.658748706915	156.948738781404	40.8193483918953
PA14_09300	13.1171	123.246	44.696	36.0759	68.1575152146422	71.6568266679765	91.4396999856878	43.3138641269556
PA14_09320	49.8451	202.76	6.7044	29.462	52.667170847678	108.480473705687	185.60894325453	38.0980584991023
PA14_09340	111.058	433.35	317.342	199.019	80.5497907082135	302.053429079595	218.363462652389	52.1580562785329
PA14_09350	12.2427	0	26.8176	3.60759	12.3922754935713	18.909440370716	40.9431492473229	9.52451462477557
PA14_09370	4.37238	0	67.044	19.8418	21.6864821137498	28.861777407935	21.8363462652389	7.0299988897153
PA14_09380	10.4937	43.7326	100.566	34.8734	43.3729642274996	58.2211716677309	49.8141649175762	25.6254798238009
PA14_09400	32.3556	1.98785	0	6.01266	0	14.4308887039675	15.6948738781404	7.25677304744806
PA14_09410	0	3.97569	8.93921	4.20886	0	5.47378537047043	0	2.49451573506027
PA14_09420	14.8661	0	4.4696	3.60759	3.09806887339283	15.4261224076894	12.2829447741969	4.53548315465504
PA14_09440	5.24686	39.7569	0	18.038	0	12.9380381483846	22.5187320860276	9.97806294024108
PA14_09450	16.615	0	0	0	0	0.497616851860948	3.41192910394357	1.81419326186201
PA14_09460	9.61923	3.97569	2.2348	8.41772	0	6.96663592605327	4.09431492473229	24.9451573506027
PA14_09470	24.4853	7.95138	0	11.424	21.6864821137498	12.9380381483846	2.72954328315486	25.6254798238009
PA14_09480	0	0	0	11.424	0	0	1.36477164157743	3.40161236599128
PA14_09490	20.9874	0	0	6.01266	0	5.97140222233137	53.2260940215198	7.0299988897153
PA14_09500	26.2343	17.8906	80.4529	30.0633	46.4710331008924	6.96663592605327	5.45908656630972	15.6474168835599
PA14_09520	82.2007	37.7691	51.4004	11.424	30.9806887339283	48.7664514823729	55.2732514838859	34.2428978176455
PA14_09530	9.61923	13.9149	0	31.8671	15.4903443669641	39.3117312970149	61.4147238709843	26.9861247701975
PA14_09540	1.74895	5.96354	17.8784	3.00633	3.09806887339283	21.3975246300208	38.213605964168	15.1938685680944
PA14_09550	10.4937	1.98785	33.522	0.601266	9.29420662017848	11.9428044446627	8.18862984946458	1.81419326186201
PA14_09570	15.7406	23.8541	0	12.0253	55.7652397210709	18.4118235188551	15.6948738781404	5.89612810105155
PA14_09580	0	1.98785	0	0.601266	9.29420662017848	14.4308887039675	3.41192910394357	12.2458045175686
PA14_09600	1.74895	7.95138	2.2348	6.01266	0	18.4118235188551	4.776700745521	5.89612810105155
PA14_09610	10.4937	0	4.4696	13.2278	3.09806887339283	6.46901907419232	4.09431492473229	2.94806405052577
PA14_09630	12.2427	19.8785	29.0524	9.01898	9.29420662017848	10.9475707409409	9.55340149104201	14.5135460948961
PA14_09660	10.4937	5.96354	13.4088	7.21519	0	14.9285055558284	10.9181731326194	3.62838652372403
PA14_09680	20.9874	37.7691	6.7044	11.424	21.6864821137498	5.47378537047043	2.04715746236614	3.62838652372403
PA14_09690	0.874476	0	0	22.8481	0	0	20.4715746236614	7.93709552064631
PA14_09700	1.74895	0	2.2348	2.40506	65.0594463412493	4.97616851860948	7.50624402867586	3.17483820825852
PA14_09710	26.2343	1.98785	13.4088	4.81012	0	12.9380381483846	62.7794955125618	21.5435449846114
PA14_09730	12.2427	0	60.3396	12.6266	0	7.46425277791422	0	2.72128989279302
PA14_09740	23.6108	0	4.4696	4.81012	65.0594463412493	2.98570111116569	1.36477164157743	15.8741910412926
PA14_09750	6.99581	0	44.696	24.6519	6.19613774678565	8.45948648163611	30.7073619354922	9.52451462477557
PA14_09760	12.2427	0	0	10.2215	0	4.97616851860948	1.36477164157743	14.2867719371634
PA14_09770	12.2427	0	8.93921	15.6329	46.4710331008924	8.45948648163611	6.82385820788715	16.1009651990254
PA14_09780	0	0	0	4.20886	0	0	4.776700745521	6.5764505742498
PA14_09790	2.62343	0	2.2348	10.2215	0	4.97616851860948	18.4244171612953	9.07096630931007
PA14_09810	2.62343	0	20.1132	1.20253	0	1.49285055558284	0	6.5764505742498
PA14_09820	21.8619	7.95138	6.7044	3.00633	83.6478595816063	7.46425277791422	15.0124880573517	15.4206427258271
PA14_09850	10.4937	0	0	7.81645	0	3.98093481488758	2.72954328315486	4.53548315465504
PA14_09870	11.3682	13.9149	4.4696	4.20886	55.7652397210709	13.9332718521065	4.776700745521	15.6474168835599
PA14_09880	3.4979	1.98785	0	1.20253	0	0	0	5.66935394331879
PA14_09890	0	0	0	0	0	8.95710333349706	0	0
PA14_09900	18.364	0	0	5.41139	24.7845509871426	2.98570111116569	10.2357873118307	13.6064494639651
PA14_09910	16.615	7.95138	0	4.20886	0	2.98570111116569	11.6005589534082	5.89612810105155
PA14_09920	10.4937	3.97569	0	1.20253	0	1.49285055558284	0.682385820788715	12.6993528330341
PA14_09930	17.4895	1.98785	0	13.2278	3.09806887339283	0.497616851860948	15.6948738781404	4.98903147012054
PA14_09940	13.1171	19.8785	0	8.41772	9.29420662017848	7.46425277791422	0	9.07096630931007
PA14_09950	0	0	37.9916	10.8228	0	3.98093481488758	14.330102236563	0.907096630931007
PA14_09960	0	7.95138	2.2348	7.81645	0	0.497616851860948	0	6.34967641651705
PA14_09970	16.615	13.9149	55.87	29.462	9.29420662017848	5.47378537047043	19.106802982084	19.0490292495511
PA14_09980	4.37238	19.8785	42.4612	2.40506	6.19613774678565	9.45472018535801	3.41192910394357	12.6993528330341
PA14_09990	21.8619	0	0	9.62025	0	4.47855166674853	18.4244171612953	5.66935394331879
PA14_10010	7.87028	17.8906	0	13.8291	0	4.97616851860948	1.36477164157743	8.39064383611182
PA14_10020	0.874476	69.5746	0	5.41139	0	3.98093481488758	9.55340149104201	4.08193483918953
PA14_10040	14.8661	23.8541	6.7044	24.6519	15.4903443669641	9.45472018535801	25.9306611899712	8.84419215157732
PA14_10050	1.74895	0	20.1132	8.41772	3.09806887339283	2.98570111116569	4.776700745521	2.26774157732752
PA14_10070	0.874476	7.95138	0	0	105.334341695356	0.497616851860948	0	4.76225731238779
PA14_10080	0	19.8785	8.93921	1.20253	0	0.497616851860948	0	0.680322473198255
PA14_10090	0	3.97569	2.2348	5.41139	0	1.49285055558284	17.7420313405066	4.30870899692228
PA14_10110	6.12133	7.95138	4.4696	12.0253	0	4.47855166674853	24.5658895483937	5.66935394331879
PA14_10120	15.7406	7.95138	0	15.0316	61.9613774678565	8.95710333349706	1.36477164157743	14.7403202526289
PA14_10130	0.874476	1.98785	0	0.601266	0	0.497616851860948	0.682385820788715	3.40161236599128
PA14_10140	0	9.93923	0	2.40506	0	0.995233703721896	0.682385820788715	1.13387078866376
PA14_10160	0	1.98785	0	1.20253	0	3.48331796302664	0	5.21580562785329
PA14_10170	0.874476	65.5989	0	11.424	3.09806887339283	7.46425277791422	0.682385820788715	7.25677304744806
PA14_10180	6.12133	0	35.7568	10.2215	0	2.98570111116569	0	15.6474168835599
PA14_10190	0	0	13.4088	3.00633	0	6.46901907419232	0.682385820788715	3.85516068145678
PA14_10200	32.3556	9.93923	33.522	21.0443	9.29420662017848	24.8808425930474	35.4840626810132	38.324832656835
PA14_10210	0.874476	7.95138	6.7044	13.8291	3.09806887339283	0	2.04715746236614	6.1229022587843
PA14_10220	11.3682	0	0	4.81012	0	2.48808425930474	0	2.26774157732752
PA14_10230	11.3682	5.96354	13.4088	2.40506	0	1.49285055558284	1.36477164157743	7.93709552064631
PA14_10240	6.12133	0	0	11.424	6.19613774678565	10.4499538890799	0.682385820788715	9.97806294024108
PA14_10250	4.37238	0	0	3.00633	0	3.48331796302664	0.682385820788715	5.21580562785329
PA14_10260	5.24686	3.97569	0	2.40506	0	1.99046740744379	0	14.0599977794306
PA14_10270	1.74895	0	2.2348	0.601266	0	5.47378537047043	0	3.85516068145678
PA14_10280	12.2427	0	35.7568	17.4367	0	3.48331796302664	0.682385820788715	11.3387078866376
PA14_10290	11.3682	0	11.174	6.01266	24.7845509871426	10.4499538890799	27.2954328315486	4.53548315465504
PA14_10300	21.8619	1.98785	0	1.8038	6.19613774678565	0.497616851860948	1.36477164157743	7.0299988897153
PA14_10320	12.2427	17.8906	4.4696	10.2215	21.6864821137498	2.48808425930474	0.682385820788715	7.48354720518081
PA14_10330	16.615	31.8055	0	6.61392	3.09806887339283	4.47855166674853	4.09431492473229	7.0299988897153
PA14_10340	2.62343	0	6.7044	6.61392	3.09806887339283	5.97140222233137	48.4493932759988	15.4206427258271
PA14_10350	40.2259	29.8177	0	21.0443	0	6.96663592605327	0	12.4725786753013
PA14_10360	20.9874	0	4.4696	7.81645	0	14.4308887039675	15.6948738781404	16.1009651990254
PA14_10370	19.2385	35.7812	2.2348	19.2405	6.19613774678565	4.97616851860948	51.1789365591536	18.1419326186201
PA14_10380	8.74476	0	75.9833	16.2342	0	9.45472018535801	0	10.2048370979738
PA14_10400	49.8451	1.98785	49.1656	16.2342	0	22.3927583337427	2.04715746236614	30.160962978456
PA14_10410	2.62343	0	40.2264	3.60759	0	4.97616851860948	4.776700745521	9.52451462477557
PA14_10420	6.99581	3.97569	17.8784	12.0253	0	3.98093481488758	2.04715746236614	10.4316112557066
PA14_10440	21.8619	35.7812	49.1656	37.8797	27.8826198605354	9.95233703721896	36.8488343225906	16.5545135144909
PA14_10470	0	5.96354	0	4.20886	0	11.9428044446627	0.682385820788715	7.25677304744806
PA14_10480	0	15.9028	0	3.60759	0	7.46425277791422	2.72954328315486	3.62838652372403
PA14_10490	1.74895	0	0	0.601266	0	4.97616851860948	0	3.17483820825852
PA14_10500	30.6067	71.5624	24.5828	32.4683	40.2748953541067	24.3832257411864	4.09431492473229	32.4287045557835
PA14_10530	43.7238	19.8785	55.87	5.41139	52.667170847678	14.9285055558284	25.9306611899712	14.0599977794306
PA14_10540	23.6108	43.7326	2.2348	11.424	0	28.861777407935	10.2357873118307	11.3387078866376
PA14_10550	33.2301	216.675	13.4088	13.2278	43.3729642274996	42.7950492600415	32.0721335770696	13.3796753062324
PA14_10560	0.874476	0	0	1.8038	0	8.95710333349706	10.9181731326194	1.13387078866376
PA14_10570	0	5.96354	0	0	0	4.97616851860948	1.36477164157743	0
PA14_10590	0	5.96354	2.2348	3.00633	0	1.49285055558284	15.6948738781404	7.71032136291356
PA14_10600	5.24686	25.842	0	12.0253	0	1.49285055558284	25.2482753691824	20.6364483536804
PA14_10610	5.24686	0	0	4.81012	0	0	0	9.29774046704282
PA14_10620	0	0	0	3.00633	55.7652397210709	0.995233703721896	30.0249761147034	5.89612810105155
PA14_10630	7.87028	0	15.6436	21.0443	0	8.45948648163611	25.2482753691824	8.84419215157732
PA14_10640	4.37238	0	0	10.8228	3.09806887339283	9.95233703721896	0	12.4725786753013
PA14_10650	9.61923	0	0	12.6266	0	6.96663592605327	2.72954328315486	8.16386967837906
PA14_10660	27.9832	1.98785	11.174	2.40506	6.19613774678565	3.98093481488758	10.9181731326194	11.3387078866376
PA14_10670	2.62343	0	0	1.20253	0	4.97616851860948	0	0.453548315465504
PA14_10680	0	0	0	1.8038	0	6.46901907419232	0	1.13387078866376
PA14_10700	17.4895	11.9271	40.2264	5.41139	52.667170847678	28.861777407935	19.106802982084	11.5654820443703
PA14_10710	0	1.98785	0	0.601266	0	4.47855166674853	8.18862984946458	4.30870899692228
PA14_10730	32.3556	7.95138	11.174	6.61392	0	4.97616851860948	14.330102236563	32.6554787135163
PA14_10740	3.4979	0	15.6436	9.01898	0	10.9475707409409	39.5783776057455	4.08193483918953
PA14_10750	2.62343	7.95138	15.6436	2.40506	0	1.99046740744379	27.2954328315486	14.0599977794306
PA14_10770	8.74476	9.93923	4.4696	31.8671	3.09806887339283	15.4261224076894	3.41192910394357	10.8851595711721
PA14_10780	0	19.8785	0	1.20253	24.7845509871426	8.95710333349706	3.41192910394357	0.680322473198255
PA14_10790	7.87028	0	58.1048	24.0506	0	4.97616851860948	24.5658895483937	11.1119337289048
PA14_10800	20.1129	0	0	1.20253	6.19613774678565	9.95233703721896	6.82385820788715	7.25677304744806
PA14_10820	19.2385	1.98785	0	9.62025	15.4903443669641	6.46901907419232	6.14147238709843	1.13387078866376
PA14_10830	23.6108	166.979	2.2348	10.8228	27.8826198605354	7.46425277791422	8.87101567025329	3.40161236599128
PA14_10840	2.62343	0	0	3.60759	0	2.98570111116569	7.50624402867586	0.226774157732752
PA14_10850	14.8661	0	42.4612	19.2405	0	0.995233703721896	14.330102236563	10.4316112557066
PA14_10870	5.24686	1.98785	2.2348	1.20253	0	2.48808425930474	1.36477164157743	9.97806294024108
PA14_10900	0	0	0	0.601266	61.9613774678565	2.98570111116569	0	10.2048370979738
PA14_10910	0.874476	0	0	6.61392	0	4.47855166674853	0.682385820788715	9.29774046704282
PA14_10920	22.7364	7.95138	2.2348	1.20253	0	0	9.55340149104201	3.85516068145678
PA14_10940	21.8619	0	6.7044	21.6456	0	4.47855166674853	0	18.5954809340856
PA14_10950	0	23.8541	0	1.20253	0	3.98093481488758	49.8141649175762	1.81419326186201
PA14_10960	5.24686	0	0	9.62025	0	4.47855166674853	2.04715746236614	4.98903147012054
PA14_10970	7.87028	0	17.8784	1.20253	30.9806887339283	0	0	1.81419326186201
PA14_10980	19.2385	0	0	2.40506	0	4.47855166674853	2.04715746236614	7.25677304744806
PA14_10990	6.99581	47.7083	0	0	0	6.46901907419232	0.682385820788715	7.25677304744806
PA14_11000	3.4979	0	35.7568	9.62025	21.6864821137498	11.4451875928018	3.41192910394357	11.7922562021031
PA14_11010	19.2385	0	20.1132	10.2215	0	10.9475707409409	4.09431492473229	0.907096630931007
PA14_11020	1.74895	0	2.2348	8.41772	0	2.48808425930474	3.41192910394357	9.97806294024108
PA14_11030	4.37238	0	0	1.20253	0	1.99046740744379	0.682385820788715	3.40161236599128
PA14_11050	0	3.97569	0	1.20253	0	1.99046740744379	0	14.7403202526289
PA14_11060	0.874476	0	0	2.40506	6.19613774678565	4.47855166674853	42.3079208889003	12.4725786753013
PA14_11070	31.4811	0	44.696	19.8418	0	23.8856088893255	21.1539604444502	24.2648348774044
PA14_11080	13.9916	0	0	11.424	0	4.97616851860948	0.682385820788715	19.9561258804822
PA14_11090	0	0	31.2872	13.2278	0	10.4499538890799	0	2.26774157732752
PA14_11100	14.8661	35.7812	46.9308	37.2785	3.09806887339283	10.9475707409409	45.0374641720552	29.9341888207232
PA14_11110	3.4979	0	2.2348	14.4304	6.19613774678565	3.48331796302664	12.9653305949856	20.6364483536804
PA14_11120	6.12133	5.96354	6.7044	7.81645	0	0.497616851860948	0	2.72128989279302
PA14_11130	0	0	0	1.20253	0	5.97140222233137	2.72954328315486	0.907096630931007
PA14_11140	36.728	11.9271	29.0524	16.8354	139.413099302677	40.8045818525977	76.427211928336	24.0380607196717
PA14_11150	1.74895	0	0	7.21519	9.29420662017848	0.497616851860948	0	4.30870899692228
PA14_11160	4.37238	0	0	6.01266	0	2.98570111116569	14.330102236563	2.49451573506027
PA14_11170	10.4937	0	2.2348	0.601266	0	6.46901907419232	1.36477164157743	2.49451573506027
PA14_11180	4.37238	0	0	9.01898	0	2.98570111116569	14.330102236563	8.39064383611182
PA14_11190	4.37238	0	0	6.01266	0	12.4404212965237	3.41192910394357	9.75128878250833
PA14_11210	4.37238	0	0	2.40506	0	13.9332718521065	2.04715746236614	5.44257978558604
PA14_11230	12.2427	0	0	1.8038	0	0	0.682385820788715	0.226774157732752
PA14_11240	1.74895	0	2.2348	3.60759	3.09806887339283	3.98093481488758	0.682385820788715	7.0299988897153
PA14_11250	25.3598	0	24.5828	12.0253	18.588413240357	4.97616851860948	0	3.62838652372403
PA14_11260	0	0	6.7044	16.2342	24.7845509871426	7.96186962977517	3.41192910394357	8.16386967837906
PA14_11270	2.62343	23.8541	0	21.6456	18.588413240357	67.178275001228	7.50624402867586	9.75128878250833
PA14_11280	12.2427	0	11.174	1.8038	0	6.96663592605327	0.682385820788715	2.26774157732752
PA14_11290	1.74895	21.8663	0	0.601266	0	5.47378537047043	0	9.52451462477557
PA14_11310	0	0	2.2348	2.40506	0	3.48331796302664	2.04715746236614	0
PA14_11320	0	1.98785	13.4088	10.8228	55.7652397210709	6.96663592605327	2.04715746236614	4.08193483918953
PA14_11330	5.24686	0	0	0.601266	0	1.99046740744379	3.41192910394357	2.49451573506027
PA14_11340	2.62343	11.9271	2.2348	16.8354	0	18.4118235188551	19.106802982084	11.5654820443703
PA14_11350	7.87028	3.97569	0	0.601266	0	2.48808425930474	0.682385820788715	12.4725786753013
PA14_11370	0	11.9271	2.2348	11.424	0	4.97616851860948	6.14147238709843	3.62838652372403
PA14_11380	21.8619	0	2.2348	0.601266	0	0.497616851860948	4.776700745521	0.907096630931007
PA14_11400	1.74895	0	0	0.601266	9.29420662017848	20.8999077781598	1.36477164157743	0.453548315465504
PA14_11410	0	3.97569	0	3.60759	0	3.98093481488758	0	5.66935394331879
PA14_11420	4.37238	0	2.2348	12.0253	18.588413240357	8.95710333349706	28.660204473126	25.1719315083354
PA14_11430	0	0	64.8092	4.20886	77.4517218348206	15.9237392595503	14.330102236563	1.13387078866376
PA14_11450	6.99581	1.98785	2.2348	16.2342	40.2748953541067	5.47378537047043	10.9181731326194	12.2458045175686
PA14_11460	0.874476	31.8055	11.174	0	0	4.47855166674853	0	1.13387078866376
PA14_11470	0.874476	0	0	0.601266	0	4.47855166674853	4.09431492473229	3.17483820825852
PA14_11480	6.12133	0	0	1.8038	0	2.48808425930474	1.36477164157743	1.36064494639651
PA14_11490	18.364	0	0	0	6.19613774678565	1.99046740744379	0	1.13387078866376
PA14_11510	12.2427	37.7691	64.8092	8.41772	0	4.47855166674853	0	0.680322473198255
PA14_11520	0	0	0	0	0	4.47855166674853	0	0.680322473198255
PA14_11530	0	0	0	1.8038	0	3.48331796302664	6.14147238709843	0.907096630931007
PA14_11550	32.3556	17.8906	4.4696	33.6709	12.3922754935713	19.407057222577	38.213605964168	23.3577382464734
PA14_11560	24.4853	1.98785	0	4.81012	0	1.99046740744379	6.82385820788715	2.26774157732752
PA14_11570	5.24686	0	0	1.8038	6.19613774678565	0.497616851860948	0.682385820788715	2.72128989279302
PA14_11580	6.99581	5.96354	4.4696	16.8354	15.4903443669641	5.97140222233137	2.04715746236614	8.16386967837906
PA14_11590	0	0	22.348	7.21519	3.09806887339283	2.48808425930474	4.09431492473229	2.49451573506027
PA14_11600	21.8619	15.9028	4.4696	6.01266	0	4.97616851860948	22.5187320860276	27.439673085663
PA14_11610	12.2427	7.95138	0	4.20886	0	4.97616851860948	7.50624402867586	1.81419326186201
PA14_11620	27.1088	7.95138	4.4696	33.0696	15.4903443669641	6.96663592605327	8.18862984946458	5.44257978558604
PA14_11630	9.61923	1.98785	11.174	11.424	0	4.47855166674853	21.1539604444502	16.3277393567581
PA14_11650	8.74476	57.6475	22.348	12.6266	0	7.96186962977517	6.14147238709843	6.1229022587843
PA14_11660	11.3682	0	0	2.40506	0	1.99046740744379	8.18862984946458	7.48354720518081
PA14_11670	0	0	8.93921	0	0	4.47855166674853	36.8488343225906	1.81419326186201
PA14_11680	2.62343	0	4.4696	14.4304	3.09806887339283	8.45948648163611	21.8363462652389	2.04096741959477
PA14_11690	0.874476	0	2.2348	0	3.09806887339283	9.45472018535801	0	1.58741910412926
PA14_11700	2.62343	0	0	0	0	10.9475707409409	3.41192910394357	1.36064494639651
PA14_11720	2.62343	23.8541	0	3.60759	0	2.98570111116569	2.04715746236614	3.40161236599128
PA14_11730	0.874476	59.6354	22.348	7.21519	3.09806887339283	7.46425277791422	2.04715746236614	2.26774157732752
PA14_11740	0	0	42.4612	2.40506	0	1.49285055558284	0	0.226774157732752
PA14_11750	2.62343	0	20.1132	37.2785	9.29420662017848	7.46425277791422	0	3.62838652372403
PA14_11760	7.87028	0	20.1132	9.01898	0	2.98570111116569	13.6477164157743	3.62838652372403
PA14_11770	18.364	3.97569	13.4088	1.8038	3.09806887339283	5.97140222233137	1.36477164157743	6.34967641651705
PA14_11790	27.1088	1.98785	0	18.6392	6.19613774678565	4.47855166674853	22.5187320860276	6.1229022587843
PA14_11810	16.615	15.9028	0	15.0316	12.3922754935713	11.9428044446627	3.41192910394357	20.6364483536804
PA14_11830	14.8661	0	0	21.0443	40.2748953541067	15.9237392595503	12.2829447741969	10.4316112557066
PA14_11845	27.1088	25.842	13.4088	17.4367	27.8826198605354	8.45948648163611	15.0124880573517	17.4616101454219
PA14_11860	0	0	55.87	1.8038	0	10.4499538890799	3.41192910394357	8.16386967837906
PA14_11890	17.4895	23.8541	8.93921	3.60759	21.6864821137498	14.4308887039675	23.2011179068163	5.89612810105155
PA14_11900	2.62343	15.9028	17.8784	6.61392	0	13.9332718521065	41.6255350681116	8.61741799384457
PA14_11910	5.24686	0	6.7044	6.61392	6.19613774678565	7.96186962977517	0	6.5764505742498
PA14_11920	6.12133	0	0	0	3.09806887339283	0.995233703721896	0	9.07096630931007
PA14_11930	1.74895	0	8.93921	3.00633	0	0.497616851860948	12.9653305949856	0.453548315465504
PA14_11940	13.9916	5.96354	4.4696	0	21.6864821137498	8.95710333349706	22.5187320860276	2.72128989279302
PA14_11960	18.364	0	75.9833	3.60759	0	3.48331796302664	8.18862984946458	2.94806405052577
PA14_11970	5.24686	1.98785	0	4.81012	30.9806887339283	4.97616851860948	1.36477164157743	2.04096741959477
PA14_11980	1.74895	0	0	0.601266	3.09806887339283	3.48331796302664	6.14147238709843	4.76225731238779
PA14_11990	5.24686	0	4.4696	9.62025	0	7.46425277791422	2.72954328315486	9.75128878250833
PA14_12010	26.2343	31.8055	4.4696	3.60759	3.09806887339283	9.45472018535801	5.45908656630972	12.0190303598358
PA14_12020	0.874476	0	0	12.6266	0	4.97616851860948	0.682385820788715	4.98903147012054
PA14_12030	27.1088	7.95138	4.4696	0	15.4903443669641	5.97140222233137	0.682385820788715	2.26774157732752
PA14_12050	12.2427	5.96354	2.2348	3.00633	0	4.97616851860948	0	2.49451573506027
PA14_12060	12.2427	53.6718	11.174	7.21519	34.0787576073211	8.45948648163611	19.7891888028727	9.75128878250833
PA14_12070	8.74476	0	0	13.8291	0	7.96186962977517	12.9653305949856	10.4316112557066
PA14_12080	10.4937	0	4.4696	1.20253	0	8.95710333349706	13.6477164157743	2.72128989279302
PA14_12090	26.2343	0	4.4696	17.4367	9.29420662017848	26.3736931486302	57.320408946252	37.1909618681713
PA14_12100	6.12133	0	0	16.8354	12.3922754935713	9.45472018535801	3.41192910394357	7.93709552064631
PA14_12110	0.874476	0	0	6.01266	0	1.99046740744379	11.6005589534082	1.58741910412926
PA14_12120	11.3682	0	0	10.8228	3.09806887339283	20.4022909262989	21.1539604444502	7.0299988897153
PA14_12130	17.4895	0	0	3.60759	46.4710331008924	16.9189729632722	0	16.1009651990254
PA14_12140	7.87028	1.98785	6.7044	9.01898	0	6.96663592605327	4.776700745521	9.29774046704282
PA14_12150	8.74476	0	0	4.20886	0	0.995233703721896	7.50624402867586	7.93709552064631
PA14_12160	15.7406	33.7934	2.2348	2.40506	6.19613774678565	0.995233703721896	7.50624402867586	5.44257978558604
PA14_12170	0	0	0	0	0	0	0	2.72128989279302
PA14_12180	0	0	0	0	0	8.45948648163611	0	0.453548315465504
PA14_12200	18.364	7.95138	0	18.6392	3.09806887339283	9.95233703721896	3.41192910394357	9.07096630931007
PA14_12210	20.9874	0	4.4696	11.424	40.2748953541067	5.97140222233137	5.45908656630972	6.80322473198255
PA14_12230	34.1046	23.8541	82.6877	34.2721	55.7652397210709	40.8045818525977	75.0624402867586	41.9532191805591
PA14_12260	0.874476	0	0	3.60759	0	4.97616851860948	23.2011179068163	2.26774157732752
PA14_12270	0	0	0	1.8038	0	0	7.50624402867586	5.44257978558604
PA14_12280	6.99581	9.93923	2.2348	8.41772	0	5.47378537047043	2.04715746236614	2.49451573506027
PA14_12300	11.3682	0	2.2348	3.00633	15.4903443669641	3.48331796302664	0	6.80322473198255
PA14_12310	1.74895	0	17.8784	2.40506	6.19613774678565	2.48808425930474	34.8016768602245	2.94806405052577
PA14_12330	1.74895	0	49.1656	36.6772	6.19613774678565	32.8427122228226	40.2607634265342	47.8493472816106
PA14_12350	8.74476	11.9271	0	5.41139	21.6864821137498	11.9428044446627	8.87101567025329	17.0080618299564
PA14_12360	10.4937	21.8663	2.2348	16.8354	3.09806887339283	20.8999077781598	25.9306611899712	13.6064494639651
PA14_12370	13.1171	3.97569	0	2.40506	9.29420662017848	5.47378537047043	0	3.17483820825852
PA14_12390	1.74895	1.98785	0	18.6392	0	8.95710333349706	6.14147238709843	12.4725786753013
PA14_12400	21.8619	0	2.2348	10.2215	0	9.95233703721896	25.9306611899712	4.76225731238779
PA14_12410	0	0	4.4696	2.40506	43.3729642274996	5.47378537047043	0	1.81419326186201
PA14_12440	0	0	37.9916	20.443	0	10.4499538890799	0.682385820788715	1.13387078866376
PA14_12450	4.37238	5.96354	24.5828	16.8354	40.2748953541067	10.9475707409409	12.9653305949856	14.2867719371634
PA14_12470	0.874476	5.96354	0	2.40506	0	5.97140222233137	0	1.13387078866376
PA14_12490	6.12133	3.97569	35.7568	6.61392	0	11.4451875928018	9.55340149104201	13.3796753062324
PA14_12530	7.87028	15.9028	0	12.6266	30.9806887339283	23.8856088893255	2.72954328315486	10.8851595711721
PA14_12540	0	5.96354	0	1.20253	0	1.49285055558284	3.41192910394357	1.13387078866376
PA14_12550	22.7364	0	0	6.01266	0	5.47378537047043	4.776700745521	12.0190303598358
PA14_12560	0.874476	0	0	10.8228	0	5.47378537047043	1.36477164157743	4.30870899692228
PA14_12570	13.1171	7.95138	13.4088	6.01266	0	2.98570111116569	4.09431492473229	4.08193483918953
PA14_12590	6.99581	1.98785	0	3.00633	15.4903443669641	4.97616851860948	0.682385820788715	1.81419326186201
PA14_12610	6.99581	43.7326	0	18.6392	0	0.995233703721896	0	5.44257978558604
PA14_12620	1.74895	29.8177	37.9916	12.0253	0	4.47855166674853	4.09431492473229	4.76225731238779
PA14_12630	5.24686	57.6475	4.4696	4.20886	9.29420662017848	7.46425277791422	8.87101567025329	6.1229022587843
PA14_12640	27.9832	0	2.2348	10.2215	0	0	4.09431492473229	0.226774157732752
PA14_12650	0	0	0	1.20253	0	4.47855166674853	0.682385820788715	3.85516068145678
PA14_12670	7.87028	0	67.044	7.21519	0	3.98093481488758	8.87101567025329	4.30870899692228
PA14_12680	1.74895	0	11.174	1.8038	0	9.45472018535801	5.45908656630972	3.17483820825852
PA14_12690	5.24686	0	0	13.8291	0	0.995233703721896	16.3772596989292	0.907096630931007
PA14_12700	40.2259	49.6961	29.0524	9.01898	6.19613774678565	7.46425277791422	3.41192910394357	31.975156240318
PA14_12710	18.364	0	0	20.443	6.19613774678565	2.98570111116569	15.0124880573517	18.5954809340856
PA14_12730	2.62343	0	15.6436	5.41139	34.0787576073211	0	9.55340149104201	9.97806294024108
PA14_12740	0	1.98785	0	0.601266	9.29420662017848	10.9475707409409	4.776700745521	1.36064494639651
PA14_12750	0	0	0	6.01266	0	10.4499538890799	12.2829447741969	0.226774157732752
PA14_12760	1.74895	37.7691	2.2348	10.8228	43.3729642274996	7.46425277791422	4.776700745521	14.0599977794306
PA14_12770	3.4979	11.9271	0	6.61392	9.29420662017848	5.47378537047043	24.5658895483937	7.25677304744806
PA14_12780	12.2427	19.8785	0	10.2215	0	17.9142066669941	16.3772596989292	5.66935394331879
PA14_12810	39.3514	47.7083	4.4696	34.8734	21.6864821137498	16.4213561114113	8.18862984946458	48.3028955970761
PA14_12820	37.6025	91.4409	46.9308	35.4747	40.2748953541067	28.364160556074	29.3425902939147	33.3358011867145
PA14_12840	0.874476	0	4.4696	3.00633	27.8826198605354	7.46425277791422	2.04715746236614	14.2867719371634
PA14_12850	19.2385	3.97569	6.7044	7.21519	0	1.49285055558284	2.72954328315486	9.97806294024108
PA14_12860	10.4937	17.8906	4.4696	3.00633	0	8.45948648163611	0	17.6883843031546
PA14_12870	0.874476	45.7204	20.1132	26.4557	52.667170847678	13.9332718521065	34.1192910394357	9.52451462477557
PA14_12890	1.74895	0	0	0.601266	0	2.98570111116569	0	4.76225731238779
PA14_12900	3.4979	3.97569	0	2.40506	0	5.97140222233137	5.45908656630972	1.36064494639651
PA14_12910	0	0	0	10.8228	3.09806887339283	1.49285055558284	6.14147238709843	0.226774157732752
PA14_12920	13.1171	0	20.1132	13.8291	0	5.47378537047043	1.36477164157743	18.5954809340856
PA14_12940	0	9.93923	20.1132	2.40506	15.4903443669641	1.99046740744379	0.682385820788715	10.4316112557066
PA14_12960	2.62343	0	6.7044	0	0	3.48331796302664	4.09431492473229	4.53548315465504
PA14_12970	3.4979	0	0	5.41139	0	1.99046740744379	0	0
PA14_12980	21.8619	0	35.7568	17.4367	34.0787576073211	8.45948648163611	36.1664485018019	12.4725786753013
PA14_12990	23.6108	3.97569	2.2348	11.424	0	6.96663592605327	10.2357873118307	20.4096741959477
PA14_13000	15.7406	0	13.4088	7.81645	3.09806887339283	8.95710333349706	15.0124880573517	6.34967641651705
PA14_13010	17.4895	17.8906	8.93921	10.8228	0	16.4213561114113	4.776700745521	6.5764505742498
PA14_13030	39.3514	1.98785	2.2348	19.2405	3.09806887339283	8.45948648163611	36.1664485018019	27.2128989279302
PA14_13040	1.74895	21.8663	2.2348	3.00633	9.29420662017848	22.3927583337427	2.72954328315486	17.0080618299564
PA14_13060	0	0	0	0	9.29420662017848	15.4261224076894	32.0721335770696	1.58741910412926
PA14_13070	26.2343	0	0	25.2532	9.29420662017848	5.97140222233137	3.41192910394357	10.8851595711721
PA14_13090	0.874476	0	71.5137	8.41772	3.09806887339283	9.45472018535801	28.660204473126	16.7812876722236
PA14_13110	56.8409	3.97569	0	16.2342	40.2748953541067	20.4022909262989	10.2357873118307	22.6774157732752
PA14_13130	10.4937	0	20.1132	25.2532	0	16.9189729632722	90.7573141648991	13.3796753062324
PA14_13140	9.61923	3.97569	0	8.41772	21.6864821137498	16.4213561114113	12.9653305949856	9.75128878250833
PA14_13150	27.1088	11.9271	60.3396	10.8228	15.4903443669641	26.3736931486302	23.883503727605	21.3167708268787
PA14_13170	14.8661	1.98785	2.2348	5.41139	27.8826198605354	11.9428044446627	0.682385820788715	7.71032136291356
PA14_13190	6.99581	0	42.4612	15.0316	9.29420662017848	16.4213561114113	11.6005589534082	8.84419215157732
PA14_13200	14.8661	0	0	7.81645	0	5.97140222233137	16.3772596989292	4.76225731238779
PA14_13210	2.62343	0	0	4.81012	0	0	0	1.36064494639651
PA14_13220	2.62343	3.97569	0	6.01266	0	2.48808425930474	8.87101567025329	2.49451573506027
PA14_13230	34.979	248.481	324.046	76.962	145.609237049463	169.687346484583	105.769802222251	34.9232202908438
PA14_13240	4.37238	29.8177	13.4088	9.01898	3.09806887339283	44.2878998156244	2.04715746236614	4.98903147012054
PA14_13250	16.615	19.8785	22.348	10.8228	12.3922754935713	57.225937964009	13.6477164157743	8.16386967837906
PA14_13260	27.1088	99.3923	84.9225	51.7088	89.8439973283919	88.5757996312487	40.9431492473229	23.3577382464734
PA14_13280	25.3598	45.7204	24.5828	31.8671	96.0401350751776	81.1115468533345	12.9653305949856	17.0080618299564
PA14_13290	14.8661	3.97569	60.3396	15.0316	6.19613774678565	44.2878998156244	59.3675664086182	18.3687067763529
PA14_13300	14.8661	0	67.044	6.01266	0	42.7950492600415	79.1567552114909	7.93709552064631
PA14_13320	0	23.8541	37.9916	9.62025	6.19613774678565	19.9046740744379	2.04715746236614	6.1229022587843
PA14_13330	2.62343	13.9149	24.5828	6.01266	0	6.96663592605327	3.41192910394357	6.5764505742498
PA14_13340	20.9874	7.95138	15.6436	9.01898	6.19613774678565	13.4356550002456	27.2954328315486	12.9261269907668
PA14_13350	6.12133	0	15.6436	1.8038	6.19613774678565	1.49285055558284	0.682385820788715	14.2867719371634
PA14_13360	11.3682	0	0	5.41139	3.09806887339283	2.48808425930474	0	12.9261269907668
PA14_13370	12.2427	0	24.5828	4.81012	6.19613774678565	9.95233703721896	0.682385820788715	14.7403202526289
PA14_13380	0	0	0	1.8038	37.1768264807139	1.99046740744379	18.4244171612953	0.453548315465504
PA14_13390	0.874476	21.8663	0	14.4304	0	2.48808425930474	8.87101567025329	0.453548315465504
PA14_13410	40.2259	9.93923	15.6436	13.2278	27.8826198605354	6.96663592605327	32.0721335770696	25.1719315083354
PA14_13420	0	0	0	0.601266	0	6.96663592605327	0.682385820788715	1.13387078866376
PA14_13430	38.4769	89.453	26.8176	25.8544	3.09806887339283	7.96186962977517	28.660204473126	21.5435449846114
PA14_13450	3.4979	19.8785	67.044	3.00633	21.6864821137498	7.46425277791422	19.7891888028727	5.21580562785329
PA14_13460	0	0	2.2348	0.601266	0	13.4356550002456	0	5.21580562785329
PA14_13470	0.874476	0	69.2789	1.20253	37.1768264807139	2.98570111116569	2.04715746236614	0.680322473198255
PA14_13490	0	0	0	3.00633	0	0.995233703721896	12.9653305949856	1.58741910412926
PA14_13500	0	1.98785	13.4088	23.4494	0	2.48808425930474	1.36477164157743	14.2867719371634
PA14_13510	2.62343	0	0	6.01266	0	7.46425277791422	1.36477164157743	2.72128989279302
PA14_13520	1.74895	1.98785	6.7044	15.6329	0	1.99046740744379	6.14147238709843	4.98903147012054
PA14_13530	13.1171	7.95138	40.2264	18.6392	0	8.45948648163611	11.6005589534082	7.93709552064631
PA14_13560	13.1171	3.97569	0	7.21519	3.09806887339283	4.47855166674853	9.55340149104201	7.25677304744806
PA14_13580	19.2385	111.319	2.2348	10.8228	18.588413240357	5.97140222233137	4.776700745521	15.6474168835599
PA14_13590	9.61923	0	0	2.40506	0	0.995233703721896	4.09431492473229	10.4316112557066
PA14_13600	1.74895	1.98785	0	1.8038	0	2.48808425930474	10.9181731326194	2.04096741959477
PA14_13610	10.4937	0	0	8.41772	0	0	8.18862984946458	1.58741910412926
PA14_13620	4.37238	0	11.174	7.81645	0	14.4308887039675	1.36477164157743	21.7703191423442
PA14_13650	1.74895	0	31.2872	11.424	9.29420662017848	8.45948648163611	23.2011179068163	3.40161236599128
PA14_13660	6.12133	0	2.2348	7.21519	3.09806887339283	1.49285055558284	18.4244171612953	5.66935394331879
PA14_13670	6.99581	0	2.2348	0	0	0	0	0.680322473198255
PA14_13680	0.874476	0	0	4.20886	0	1.99046740744379	4.776700745521	0.226774157732752
PA14_13690	4.37238	0	6.7044	3.00633	12.3922754935713	3.98093481488758	6.14147238709843	3.85516068145678
PA14_13710	0	0	0	6.61392	0	5.97140222233137	0.682385820788715	2.04096741959477
PA14_13720	0	7.95138	0	0	0	7.46425277791422	0	5.89612810105155
PA14_13730	6.99581	3.97569	2.2348	6.61392	46.4710331008924	2.48808425930474	0.682385820788715	3.40161236599128
PA14_13740	26.2343	3.97569	46.9308	6.01266	6.19613774678565	8.45948648163611	18.4244171612953	15.4206427258271
PA14_13750	5.24686	11.9271	15.6436	14.4304	34.0787576073211	32.3450953709616	9.55340149104201	6.34967641651705
PA14_13770	1.74895	0	17.8784	15.0316	27.8826198605354	50.7569188898167	15.6948738781404	29.253866347525
PA14_13780	68.2091	151.076	78.2181	69.1455	185.88413240357	244.329874263725	154.21919549825	55.5596686445242
PA14_13800	20.9874	55.6597	109.505	43.2911	167.295719163213	151.275522965728	36.8488343225906	39.6854776032316
PA14_13810	6.12133	0	22.348	4.81012	30.9806887339283	26.8713100004912	2.72954328315486	4.76225731238779
PA14_13830	14.8661	1.98785	35.7568	21.6456	49.5691019742852	57.72355481587	17.7420313405066	24.0380607196717
PA14_13840	0.874476	57.6475	2.2348	10.8228	15.4903443669641	34.3355627784054	39.5783776057455	2.94806405052577
PA14_13850	10.4937	0	91.6269	12.0253	3.09806887339283	29.3593942597959	31.3897477562809	7.25677304744806
PA14_13860	1.74895	17.8906	0	5.41139	0	3.48331796302664	4.09431492473229	1.36064494639651
PA14_13870	26.2343	13.9149	2.2348	4.81012	0	8.95710333349706	11.6005589534082	12.9261269907668
PA14_13880	2.62343	0	0	3.60759	0	4.97616851860948	19.7891888028727	18.8222550918184
PA14_13890	23.6108	1.98785	2.2348	22.8481	15.4903443669641	19.407057222577	14.330102236563	9.29774046704282
PA14_13920	23.6108	0	0	24.6519	3.09806887339283	2.98570111116569	10.9181731326194	12.0190303598358
PA14_13940	93.5689	73.5503	105.036	98.0063	96.0401350751776	85.590098520083	107.134573863828	117.0154653901
PA14_13950	41.9748	0	17.8784	45.0949	9.29420662017848	25.8760762967693	23.883503727605	47.8493472816106
PA14_13960	0	0	11.174	0.601266	0	4.47855166674853	9.55340149104201	2.04096741959477
PA14_13970	0.874476	45.7204	24.5828	13.2278	0	5.47378537047043	40.9431492473229	1.81419326186201
PA14_13990	22.7364	5.96354	0	17.4367	30.9806887339283	26.8713100004912	15.6948738781404	9.29774046704282
PA14_14000	7.87028	49.6961	2.2348	5.41139	0	6.46901907419232	3.41192910394357	7.0299988897153
PA14_14010	26.2343	23.8541	51.4004	1.20253	0	10.4499538890799	4.09431492473229	18.3687067763529
PA14_14020	16.615	17.8906	4.4696	16.2342	3.09806887339283	4.97616851860948	10.9181731326194	11.3387078866376
PA14_14040	40.2259	53.6718	42.4612	13.2278	40.2748953541067	16.4213561114113	1.36477164157743	12.0190303598358
PA14_14060	21.8619	7.95138	17.8784	23.4494	18.588413240357	25.8760762967693	2.04715746236614	29.0270921897922
PA14_14100	0	0	0	3.00633	0	10.4499538890799	2.72954328315486	8.16386967837906
PA14_14110	3.4979	0	13.4088	13.8291	0	5.97140222233137	0	4.98903147012054
PA14_14130	1.74895	3.97569	0	1.20253	0	2.98570111116569	0	3.62838652372403
PA14_14140	1.74895	1.98785	40.2264	3.00633	0	4.47855166674853	0.682385820788715	2.04096741959477
PA14_14150	0	0	0	0	0	5.47378537047043	0	1.13387078866376
PA14_14160	0	0	0	10.8228	0	3.48331796302664	1.36477164157743	9.97806294024108
PA14_14170	2.62343	31.8055	26.8176	1.20253	12.3922754935713	14.4308887039675	7.50624402867586	3.62838652372403
PA14_14200	0.874476	0	0	2.40506	0	3.98093481488758	17.0596455197179	3.85516068145678
PA14_14210	2.62343	0	4.4696	15.6329	18.588413240357	3.98093481488758	2.04715746236614	8.61741799384457
PA14_14220	18.364	0	17.8784	13.8291	0	8.95710333349706	19.106802982084	27.6664472433957
PA14_14230	4.37238	1.98785	0	7.21519	15.4903443669641	7.46425277791422	9.55340149104201	7.93709552064631
PA14_14250	21.8619	0	0	0.601266	3.09806887339283	2.48808425930474	0	9.97806294024108
PA14_14270	4.37238	25.842	11.174	9.01898	3.09806887339283	7.46425277791422	17.0596455197179	5.44257978558604
PA14_14280	1.74895	13.9149	0	3.60759	0	4.97616851860948	0	6.5764505742498
PA14_14290	3.4979	1.98785	2.2348	9.62025	40.2748953541067	13.4356550002456	0	2.72128989279302
PA14_14300	22.7364	11.9271	13.4088	15.6329	0	9.95233703721896	0	20.6364483536804
PA14_14310	0	0	4.4696	3.60759	0	6.46901907419232	4.776700745521	1.81419326186201
PA14_14320	3.4979	0	0	3.60759	0	4.47855166674853	1.36477164157743	0.680322473198255
PA14_14330	9.61923	1.98785	0	5.41139	0	0	4.776700745521	6.5764505742498
PA14_14340	55.9665	3.97569	0	6.61392	0	6.46901907419232	6.82385820788715	20.4096741959477
PA14_14360	10.4937	5.96354	17.8784	27.6582	0	5.47378537047043	12.9653305949856	16.7812876722236
PA14_14370	12.2427	19.8785	11.174	2.40506	0	5.97140222233137	0.682385820788715	10.8851595711721
PA14_14380	16.615	17.8906	2.2348	3.00633	0	8.45948648163611	8.18862984946458	10.8851595711721
PA14_14390	18.364	0	40.2264	9.01898	68.1575152146422	14.4308887039675	24.5658895483937	10.6583854134393
PA14_14420	0.874476	0	0	10.8228	30.9806887339283	8.95710333349706	0	7.0299988897153
PA14_14430	0	0	0	4.20886	0	3.48331796302664	0.682385820788715	1.13387078866376
PA14_14440	24.4853	3.97569	82.6877	12.0253	30.9806887339283	16.4213561114113	47.0846216344213	8.84419215157732
PA14_14450	5.24686	3.97569	0	0.601266	0	4.47855166674853	2.72954328315486	0.226774157732752
PA14_14460	5.24686	0	0	3.60759	0	3.48331796302664	12.9653305949856	5.66935394331879
PA14_14470	6.12133	0	0	27.0569	0	6.96663592605327	13.6477164157743	9.97806294024108
PA14_14480	12.2427	0	0	1.20253	0	2.48808425930474	3.41192910394357	2.72128989279302
PA14_14490	0	23.8541	0	10.2215	0	3.98093481488758	0	0.907096630931007
PA14_14500	13.9916	1.98785	8.93921	16.2342	46.4710331008924	14.4308887039675	23.883503727605	8.16386967837906
PA14_14510	41.9748	1.98785	0	12.0253	3.09806887339283	0.497616851860948	0.682385820788715	3.40161236599128
PA14_14520	3.4979	0	0	0	0	8.45948648163611	8.87101567025329	8.16386967837906
PA14_14530	36.728	7.95138	4.4696	25.8544	3.09806887339283	19.9046740744379	6.82385820788715	20.6364483536804
PA14_14540	0	15.9028	0	4.20886	99.1382039485704	25.8760762967693	10.2357873118307	5.89612810105155
PA14_14550	36.728	25.842	31.2872	41.4873	68.1575152146422	153.763607225033	83.9334559570119	17.2348359876891
PA14_14560	0	0	15.6436	5.41139	0	3.48331796302664	0	1.36064494639651
PA14_14570	35.8535	15.9028	11.174	30.0633	9.29420662017848	5.47378537047043	6.14147238709843	9.52451462477557
PA14_14590	6.12133	7.95138	0	16.2342	0	10.9475707409409	8.87101567025329	31.2948337671197
PA14_14600	0.874476	0	2.2348	13.8291	0	9.45472018535801	42.3079208889003	18.1419326186201
PA14_14610	7.87028	0	4.4696	1.20253	0	9.45472018535801	0	4.08193483918953
PA14_14630	0.874476	9.93923	29.0524	19.8418	3.09806887339283	20.4022909262989	16.3772596989292	26.9861247701975
PA14_14650	27.1088	1.98785	20.1132	10.8228	15.4903443669641	11.9428044446627	3.41192910394357	17.2348359876891
PA14_14660	0	37.7691	42.4612	27.0569	40.2748953541067	92.0591175942754	22.5187320860276	16.5545135144909
PA14_14680	20.9874	65.5989	0	14.4304	3.09806887339283	5.97140222233137	18.4244171612953	7.71032136291356
PA14_14690	0	41.7448	0	4.81012	0	11.4451875928018	1.36477164157743	12.4725786753013
PA14_14700	2.62343	0	0	11.424	21.6864821137498	15.9237392595503	57.320408946252	1.36064494639651
PA14_14710	15.7406	49.6961	49.1656	28.8607	65.0594463412493	71.6568266679765	49.1317790967875	13.1529011484996
PA14_14730	23.6108	121.259	82.6877	82.3734	316.003025086068	242.339406856282	73.6976686451812	65.3109574270325
PA14_14740	15.7406	7.95138	26.8176	23.4494	77.4517218348206	44.2878998156244	70.9681253620263	16.1009651990254
PA14_14750	0.874476	1.98785	0	4.81012	0	13.4356550002456	2.72954328315486	4.76225731238779
PA14_14770	20.1129	0	29.0524	21.0443	68.1575152146422	74.6425277791422	19.106802982084	17.9151584608874
PA14_14780	6.12133	11.9271	71.5137	10.8228	30.9806887339283	75.6377614828641	23.883503727605	14.0599977794306
PA14_14800	4.37238	0	4.4696	10.8228	0	5.47378537047043	1.36477164157743	4.98903147012054
PA14_14810	0	5.96354	0	0	0	0.995233703721896	0.682385820788715	21.0899966691459
PA14_14820	4.37238	1.98785	0	24.0506	6.19613774678565	11.9428044446627	0	11.7922562021031
PA14_14830	2.62343	1.98785	0	15.6329	21.6864821137498	28.861777407935	1.36477164157743	25.6254798238009
PA14_14850	6.12133	0	40.2264	15.6329	12.3922754935713	11.9428044446627	3.41192910394357	5.44257978558604
PA14_14860	1.74895	3.97569	2.2348	19.2405	0	10.4499538890799	2.04715746236614	7.25677304744806
PA14_14880	9.61923	7.95138	2.2348	33.6709	0	6.46901907419232	2.72954328315486	37.1909618681713
PA14_14890	1.74895	0	0	12.0253	0	9.45472018535801	23.2011179068163	24.4916090351372
PA14_14900	12.2427	3.97569	4.4696	10.2215	40.2748953541067	2.48808425930474	12.2829447741969	6.80322473198255
PA14_14910	15.7406	0	2.2348	12.0253	49.5691019742852	23.8856088893255	10.2357873118307	5.44257978558604
PA14_14930	34.979	1.98785	0	11.424	34.0787576073211	9.95233703721896	21.8363462652389	16.3277393567581
PA14_14940	1.74895	0	2.2348	4.81012	3.09806887339283	7.46425277791422	3.41192910394357	3.17483820825852
PA14_14960	2.62343	0	0	6.61392	0	2.98570111116569	32.0721335770696	6.80322473198255
PA14_14975	0	0	13.4088	13.8291	12.3922754935713	8.45948648163611	0.682385820788715	13.1529011484996
PA14_14990	3.4979	0	0	10.2215	0	8.45948648163611	21.8363462652389	6.5764505742498
PA14_15000	0	0	0	1.8038	0	8.95710333349706	14.330102236563	6.1229022587843
PA14_15020	0	1.98785	0	5.41139	0	0	3.41192910394357	1.58741910412926
PA14_15030	13.1171	93.4287	154.201	31.2658	3.09806887339283	16.4213561114113	19.7891888028727	30.6145112939215
PA14_15050	4.37238	11.9271	0	7.81645	3.09806887339283	9.45472018535801	6.82385820788715	6.1229022587843
PA14_15070	22.7364	0	6.7044	12.0253	6.19613774678565	7.46425277791422	0.682385820788715	12.9261269907668
PA14_15080	3.4979	23.8541	15.6436	5.41139	3.09806887339283	8.95710333349706	12.9653305949856	6.5764505742498
PA14_15090	2.62343	3.97569	0	0	0	0	0.682385820788715	7.0299988897153
PA14_15100	12.2427	19.8785	6.7044	17.4367	9.29420662017848	3.98093481488758	6.14147238709843	9.97806294024108
PA14_15110	5.24686	0	0	7.81645	6.19613774678565	29.3593942597959	4.776700745521	10.2048370979738
PA14_15120	0	0	0	0	0	7.46425277791422	0	4.08193483918953
PA14_15130	2.62343	1.98785	2.2348	10.2215	40.2748953541067	1.99046740744379	10.9181731326194	4.76225731238779
PA14_15140	13.1171	0	0	7.21519	0	0	17.7420313405066	1.81419326186201
PA14_15150	0	0	0	6.61392	0	1.99046740744379	6.14147238709843	1.13387078866376
PA14_15160	6.12133	23.8541	0	0.601266	0	3.98093481488758	0	1.13387078866376
PA14_15180	12.2427	7.95138	2.2348	0.601266	0	0.995233703721896	15.0124880573517	12.0190303598358
PA14_15200	8.74476	0	0	4.81012	0	6.46901907419232	4.776700745521	1.58741910412926
PA14_15210	4.37238	0	0	6.61392	0	1.49285055558284	1.36477164157743	6.34967641651705
PA14_15230	9.61923	0	0	5.41139	0	7.46425277791422	0.682385820788715	8.61741799384457
PA14_15240	6.99581	0	0	9.62025	0	0.497616851860948	0	2.04096741959477
PA14_15250	5.24686	15.9028	40.2264	3.00633	15.4903443669641	0.497616851860948	0	6.5764505742498
PA14_15260	2.62343	31.8055	0	12.0253	15.4903443669641	7.96186962977517	27.2954328315486	18.3687067763529
PA14_15270	14.8661	0	0	4.20886	0	3.98093481488758	1.36477164157743	6.5764505742498
PA14_15280	4.37238	0	24.5828	1.20253	0	0	0	3.62838652372403
PA14_15290	22.7364	3.97569	0	8.41772	6.19613774678565	8.45948648163611	21.8363462652389	10.2048370979738
PA14_15310	0.874476	23.8541	0	13.8291	65.0594463412493	12.9380381483846	24.5658895483937	8.16386967837906
PA14_15340	29.7322	23.8541	4.4696	9.62025	52.667170847678	9.45472018535801	0	26.9861247701975
PA14_15350	57.7154	43.7326	49.1656	19.2405	6.19613774678565	43.2926661119025	17.7420313405066	21.9970933000769
PA14_15360	12.2427	63.611	31.2872	35.4747	30.9806887339283	45.7807503712072	31.3897477562809	49.6635405434726
PA14_15370	0	5.96354	0	1.20253	3.09806887339283	0	0	2.04096741959477
PA14_15380	4.37238	0	26.8176	10.2215	46.4710331008924	9.45472018535801	7.50624402867586	3.40161236599128
PA14_15400	39.3514	3.97569	0	7.21519	0	10.9475707409409	27.9778186523373	18.8222550918184
PA14_15430	7.87028	25.842	82.6877	6.61392	6.19613774678565	8.45948648163611	17.7420313405066	31.2948337671197
PA14_15435	5.24686	13.9149	6.7044	6.61392	0	9.45472018535801	6.14147238709843	12.2458045175686
PA14_15445	0	43.7326	0	2.40506	0	4.47855166674853	0	0
PA14_15450	0	5.96354	0	4.81012	0	0	1.36477164157743	2.94806405052577
PA14_15460	3.4979	0	4.4696	4.20886	9.29420662017848	3.98093481488758	6.14147238709843	9.75128878250833
PA14_15470	6.99581	0	8.93921	13.2278	0	3.98093481488758	20.4715746236614	0.226774157732752
PA14_15475	20.1129	19.8785	6.7044	16.8354	3.09806887339283	4.97616851860948	6.82385820788715	1.58741910412926
PA14_15480	9.61923	1.98785	6.7044	2.40506	40.2748953541067	12.4404212965237	0.682385820788715	5.66935394331879
PA14_15500	2.62343	0	0	2.40506	0	5.47378537047043	6.82385820788715	4.76225731238779
PA14_15510	12.2427	0	26.8176	8.41772	0	6.96663592605327	0.682385820788715	3.40161236599128
PA14_15520	30.6067	0	13.4088	0.601266	9.29420662017848	2.48808425930474	0.682385820788715	3.40161236599128
PA14_15530	4.37238	5.96354	8.93921	15.0316	0	1.49285055558284	8.87101567025329	2.26774157732752
PA14_15540	1.74895	0	4.4696	22.2468	40.2748953541067	7.46425277791422	0.682385820788715	24.2648348774044
PA14_15560	0.874476	0	40.2264	9.62025	0	10.4499538890799	25.9306611899712	10.2048370979738
PA14_15570	0	1.98785	0	6.61392	0	10.9475707409409	5.45908656630972	5.66935394331879
PA14_15580	69.0836	41.7448	13.4088	88.9873	6.19613774678565	61.7044896307575	55.9556373046746	84.8135349920492
PA14_15590	23.6108	145.113	2.2348	20.443	3.09806887339283	31.3498616672397	70.2857395412376	57.1470877486534
PA14_15600	33.2301	107.344	8.93921	13.2278	3.09806887339283	11.4451875928018	16.3772596989292	28.346769716594
PA14_15610	61.2133	1.98785	42.4612	31.8671	6.19613774678565	26.3736931486302	81.2039126738571	44.6745090733521
PA14_15620	41.1004	7.95138	2.2348	15.0316	0	5.47378537047043	0	8.39064383611182
PA14_15630	38.4769	3.97569	62.5744	16.2342	15.4903443669641	17.9142066669941	30.7073619354922	34.0161236599128
PA14_15650	10.4937	0	24.5828	1.20253	0	2.98570111116569	26.6130470107599	8.16386967837906
PA14_15660	17.4895	1.98785	2.2348	13.8291	0	4.47855166674853	10.2357873118307	16.7812876722236
PA14_15670	10.4937	0	35.7568	9.62025	21.6864821137498	11.4451875928018	40.2607634265342	12.0190303598358
PA14_15680	10.4937	0	0	1.20253	0	5.47378537047043	36.1664485018019	22.4506416155424
PA14_15700	11.3682	3.97569	0	12.0253	6.19613774678565	2.98570111116569	10.9181731326194	1.58741910412926
PA14_15710	2.62343	0	11.174	3.00633	0	6.96663592605327	2.72954328315486	1.58741910412926
PA14_15720	31.4811	7.95138	42.4612	28.8607	40.2748953541067	17.9142066669941	30.0249761147034	10.4316112557066
PA14_15740	34.1046	5.96354	20.1132	34.8734	18.588413240357	45.7807503712072	51.1789365591536	37.417736025904
PA14_15750	0	0	44.696	0	0	0.995233703721896	2.72954328315486	2.04096741959477
PA14_15770	0	3.97569	8.93921	1.8038	0	5.97140222233137	23.2011179068163	8.39064383611182
PA14_15780	2.62343	5.96354	6.7044	3.60759	3.09806887339283	2.98570111116569	6.82385820788715	17.4616101454219
PA14_15790	10.4937	17.8906	42.4612	10.2215	18.588413240357	9.95233703721896	22.5187320860276	6.1229022587843
PA14_15810	0.874476	15.9028	0	4.81012	3.09806887339283	2.98570111116569	0	5.21580562785329
PA14_15820	0	47.7083	42.4612	2.40506	3.09806887339283	7.96186962977517	0.682385820788715	9.52451462477557
PA14_15830	28.8577	61.6232	6.7044	14.4304	3.09806887339283	3.98093481488758	17.0596455197179	15.8741910412926
PA14_15840	10.4937	0	0	24.6519	0	10.9475707409409	0	4.30870899692228
PA14_15850	16.615	5.96354	6.7044	24.6519	0	4.47855166674853	11.6005589534082	7.25677304744806
PA14_15860	4.37238	188.845	15.6436	36.6772	0	33.3403290746835	18.4244171612953	21.7703191423442
PA14_15870	5.24686	0	0	14.4304	34.0787576073211	20.8999077781598	0	5.21580562785329
PA14_15880	0	47.7083	0	0.601266	0	0	0	5.66935394331879
PA14_15890	12.2427	0	0	11.424	0	5.97140222233137	2.72954328315486	5.66935394331879
PA14_15910	0.874476	0	0	4.20886	0	2.48808425930474	0	8.39064383611182
PA14_15920	10.4937	0	0	5.41139	0	8.95710333349706	64.1442671541392	16.1009651990254
PA14_15930	32.3556	29.8177	11.174	54.7152	6.19613774678565	21.3975246300208	2.04715746236614	19.9561258804822
PA14_15940	22.7364	3.97569	0	13.8291	6.19613774678565	12.4404212965237	0	4.98903147012054
PA14_15960	16.615	7.95138	37.9916	5.41139	58.8633085944637	24.8808425930474	6.82385820788715	11.1119337289048
PA14_15970	0.874476	0	49.1656	0.601266	0	9.45472018535801	3.41192910394357	3.85516068145678
PA14_15980	5.24686	0	4.4696	8.41772	12.3922754935713	24.8808425930474	33.436905218647	4.76225731238779
PA14_15990	15.7406	0	42.4612	29.462	71.255584088035	24.8808425930474	15.0124880573517	6.80322473198255
PA14_16000	22.7364	37.7691	31.2872	16.2342	0	17.9142066669941	1.36477164157743	7.25677304744806
PA14_16010	12.2427	1.98785	8.93921	10.8228	0	2.48808425930474	8.18862984946458	4.53548315465504
PA14_16020	51.5941	1.98785	6.7044	13.8291	12.3922754935713	10.4499538890799	17.0596455197179	11.7922562021031
PA14_16030	6.99581	139.149	17.8784	18.6392	9.29420662017848	7.96186962977517	25.9306611899712	9.97806294024108
PA14_16040	0.874476	0	0	22.8481	3.09806887339283	5.47378537047043	12.9653305949856	8.84419215157732
PA14_16050	13.9916	13.9149	8.93921	14.4304	55.7652397210709	18.4118235188551	0.682385820788715	2.72128989279302
PA14_16070	0.874476	15.9028	8.93921	27.6582	3.09806887339283	12.4404212965237	41.6255350681116	23.8112865619389
PA14_16090	7.87028	3.97569	20.1132	4.20886	0	3.48331796302664	19.7891888028727	9.75128878250833
PA14_16100	3.4979	63.611	0	21.6456	6.19613774678565	16.9189729632722	16.3772596989292	11.1119337289048
PA14_16110	1.74895	0	0	6.61392	0	4.97616851860948	15.6948738781404	5.66935394331879
PA14_16130	18.364	0	24.5828	21.0443	0	11.9428044446627	19.106802982084	18.3687067763529
PA14_16140	6.99581	7.95138	13.4088	16.2342	68.1575152146422	35.8284133339883	17.0596455197179	6.5764505742498
PA14_16150	13.1171	23.8541	15.6436	6.61392	43.3729642274996	54.2402368528433	38.213605964168	9.07096630931007
PA14_16160	6.12133	21.8663	0	15.0316	3.09806887339283	12.9380381483846	14.330102236563	19.0490292495511
PA14_16180	28.8577	168.967	35.7568	30.6645	3.09806887339283	29.8570111116569	90.0749283441103	57.8274102218517
PA14_16190	59.4644	7.95138	29.0524	55.3164	6.19613774678565	32.3450953709616	25.2482753691824	45.3548315465504
PA14_16200	16.615	0	0	7.21519	3.09806887339283	3.48331796302664	2.72954328315486	2.26774157732752
PA14_16210	0	0	0	1.8038	40.2748953541067	4.47855166674853	2.04715746236614	0.907096630931007
PA14_16220	28.8577	0	11.174	4.20886	0	2.48808425930474	6.82385820788715	12.0190303598358
PA14_16250	10.4937	180.894	13.4088	33.6709	46.4710331008924	96.0400524091629	131.018077591433	30.8412854516542
PA14_16260	18.364	3.97569	11.174	9.62025	3.09806887339283	15.9237392595503	2.72954328315486	3.17483820825852
PA14_16270	4.37238	0	0	6.61392	27.8826198605354	1.99046740744379	3.41192910394357	3.85516068145678
PA14_16280	14.8661	25.842	4.4696	28.2595	0	18.4118235188551	0.682385820788715	13.6064494639651
PA14_16290	18.364	37.7691	6.7044	9.01898	3.09806887339283	17.9142066669941	9.55340149104201	1.13387078866376
PA14_16300	0	0	2.2348	2.40506	0	4.47855166674853	1.36477164157743	0.907096630931007
PA14_16310	27.9832	0	2.2348	10.8228	46.4710331008924	11.4451875928018	3.41192910394357	9.97806294024108
PA14_16320	0	0	11.174	1.20253	0	1.49285055558284	3.41192910394357	0.453548315465504
PA14_16330	1.74895	45.7204	4.4696	13.2278	43.3729642274996	19.407057222577	39.5783776057455	14.7403202526289
PA14_16340	0	1.98785	8.93921	0.601266	0	2.48808425930474	1.36477164157743	4.30870899692228
PA14_16350	1.74895	1.98785	0	6.01266	21.6864821137498	7.96186962977517	6.14147238709843	16.1009651990254
PA14_16360	40.2259	11.9271	4.4696	24.6519	0	13.9332718521065	23.883503727605	23.5845124042062
PA14_16370	16.615	25.842	0	13.8291	58.8633085944637	38.8141144451539	62.7794955125618	7.25677304744806
PA14_16380	3.4979	25.842	15.6436	22.2468	0	6.46901907419232	2.04715746236614	13.3796753062324
PA14_16390	2.62343	3.97569	44.696	8.41772	0	9.95233703721896	34.1192910394357	18.5954809340856
PA14_16410	8.74476	0	0	6.61392	6.19613774678565	11.4451875928018	11.6005589534082	14.5135460948961
PA14_16430	17.4895	3.97569	8.93921	13.8291	6.19613774678565	14.4308887039675	14.330102236563	24.4916090351372
PA14_16440	0	1.98785	22.348	0	0	0	0	0
PA14_16450	0	1.98785	0	0.601266	0	3.48331796302664	20.4715746236614	2.49451573506027
PA14_16460	9.61923	0	0	9.62025	0	1.49285055558284	4.09431492473229	0.907096630931007
PA14_16470	16.615	3.97569	8.93921	19.8418	3.09806887339283	12.9380381483846	7.50624402867586	25.1719315083354
PA14_16480	4.37238	5.96354	0	7.81645	0	1.99046740744379	2.72954328315486	22.4506416155424
PA14_16500	13.9916	3.97569	37.9916	14.4304	30.9806887339283	4.97616851860948	40.9431492473229	12.0190303598358
PA14_16510	19.2385	65.5989	4.4696	22.8481	6.19613774678565	8.95710333349706	81.2039126738571	18.5954809340856
PA14_16530	20.9874	0	11.174	36.0759	3.09806887339283	5.47378537047043	51.1789365591536	30.8412854516542
PA14_16550	3.4979	3.97569	20.1132	16.2342	0	7.96186962977517	4.09431492473229	16.3277393567581
PA14_16560	2.62343	0	0	6.01266	9.29420662017848	4.97616851860948	8.18862984946458	7.71032136291356
PA14_16580	13.9916	0	8.93921	4.81012	15.4903443669641	5.97140222233137	0	24.2648348774044
PA14_16590	7.87028	0	20.1132	4.20886	0	0	6.14147238709843	3.62838652372403
PA14_16600	1.74895	21.8663	0	10.8228	0	5.97140222233137	23.883503727605	7.71032136291356
PA14_16610	3.4979	0	0	10.2215	3.09806887339283	0.497616851860948	0	1.58741910412926
PA14_16620	4.37238	0	15.6436	12.0253	3.09806887339283	1.99046740744379	45.0374641720552	1.58741910412926
PA14_16630	11.3682	21.8663	0	19.8418	0	12.9380381483846	23.2011179068163	10.2048370979738
PA14_16640	15.7406	0	0	4.81012	0	12.9380381483846	0	5.44257978558604
PA14_16660	3.4979	71.5624	11.174	27.0569	18.588413240357	19.9046740744379	9.55340149104201	11.5654820443703
PA14_16670	1.74895	0	73.7485	6.01266	24.7845509871426	1.99046740744379	29.3425902939147	2.94806405052577
PA14_16680	1.74895	0	0	0	0	7.46425277791422	2.04715746236614	1.81419326186201
PA14_16690	10.4937	107.344	13.4088	10.8228	3.09806887339283	17.4165898151332	19.106802982084	23.3577382464734
PA14_16700	4.37238	1.98785	4.4696	12.6266	0	9.95233703721896	12.9653305949856	5.44257978558604
PA14_16710	2.62343	0	0	1.20253	0	0.497616851860948	0	7.71032136291356
PA14_16720	0	0	15.6436	0.601266	6.19613774678565	3.48331796302664	4.776700745521	0.680322473198255
PA14_16730	21.8619	0	0	7.81645	0	3.48331796302664	2.04715746236614	2.04096741959477
PA14_16740	2.62343	0	0	1.20253	0	6.46901907419232	0	4.08193483918953
PA14_16780	2.62343	0	40.2264	6.01266	43.3729642274996	2.48808425930474	1.36477164157743	14.7403202526289
PA14_16790	2.62343	0	0	10.8228	0	6.96663592605327	0	5.66935394331879
PA14_16800	34.979	0	0	12.6266	0	27.3689268523521	6.14147238709843	20.1829000382149
PA14_16820	20.9874	23.8541	58.1048	45.0949	120.82468606232	22.3927583337427	30.7073619354922	32.2019303980507
PA14_16830	13.9916	17.8906	2.2348	10.8228	0	3.48331796302664	30.7073619354922	3.85516068145678
PA14_16840	6.99581	0	2.2348	10.2215	0	0	0	4.30870899692228
PA14_16860	33.2301	47.7083	71.5137	16.2342	37.1768264807139	24.8808425930474	36.8488343225906	47.8493472816106
PA14_16870	1.74895	0	0	14.4304	0	0.995233703721896	2.04715746236614	8.39064383611182
PA14_16880	6.12133	0	2.2348	11.424	3.09806887339283	2.98570111116569	0.682385820788715	12.6993528330341
PA14_16890	30.6067	1.98785	22.348	13.2278	9.29420662017848	10.9475707409409	4.09431492473229	12.0190303598358
PA14_16910	2.62343	7.95138	0	8.41772	12.3922754935713	2.98570111116569	0	7.0299988897153
PA14_16920	3.4979	3.97569	0	3.60759	0	0.497616851860948	0	5.21580562785329
PA14_16930	9.61923	3.97569	0	2.40506	0	0.995233703721896	10.2357873118307	7.93709552064631
PA14_16950	6.12133	0	2.2348	12.0253	0	2.48808425930474	0	5.66935394331879
PA14_16960	0.874476	5.96354	0	0	6.19613774678565	6.46901907419232	8.87101567025329	4.53548315465504
PA14_16970	0	9.93923	0	1.8038	46.4710331008924	6.96663592605327	11.6005589534082	0.226774157732752
PA14_16980	4.37238	5.96354	0	6.01266	58.8633085944637	5.47378537047043	3.41192910394357	2.72128989279302
PA14_16990	2.62343	0	4.4696	6.61392	37.1768264807139	20.8999077781598	79.1567552114909	17.2348359876891
PA14_17000	33.2301	3.97569	4.4696	12.0253	0	3.48331796302664	6.14147238709843	8.61741799384457
PA14_17010	5.24686	45.7204	15.6436	8.41772	3.09806887339283	5.97140222233137	27.9778186523373	11.3387078866376
PA14_17030	7.87028	1.98785	0	3.60759	0	3.48331796302664	27.2954328315486	3.40161236599128
PA14_17040	48.9706	0	11.174	37.8797	3.09806887339283	9.45472018535801	4.776700745521	29.253866347525
PA14_17050	15.7406	31.8055	49.1656	11.424	6.19613774678565	25.8760762967693	33.436905218647	29.0270921897922
PA14_17060	49.8451	0	29.0524	30.6645	86.7459284549991	35.8284133339883	43.6726925304777	8.39064383611182
PA14_17070	0	3.97569	44.696	15.6329	46.4710331008924	19.9046740744379	8.18862984946458	17.6883843031546
PA14_17080	1.74895	0	0	13.2278	12.3922754935713	16.9189729632722	26.6130470107599	17.4616101454219
PA14_17100	56.8409	0	0	15.0316	18.588413240357	23.3879920374645	0.682385820788715	9.29774046704282
PA14_17110	0	0	0	3.00633	0	12.9380381483846	1.36477164157743	1.81419326186201
PA14_17120	2.62343	0	20.1132	8.41772	6.19613774678565	0.995233703721896	0.682385820788715	0.680322473198255
PA14_17130	21.8619	0	2.2348	3.00633	18.588413240357	2.98570111116569	9.55340149104201	7.0299988897153
PA14_17140	25.3598	0	60.3396	19.2405	80.5497907082135	35.3307964821273	8.18862984946458	14.7403202526289
PA14_17150	21.8619	9.93923	6.7044	26.4557	49.5691019742852	39.3117312970149	53.9084798423085	21.7703191423442
PA14_17170	0	3.97569	0	12.6266	0	2.48808425930474	1.36477164157743	3.40161236599128
PA14_17180	7.87028	1.98785	20.1132	3.00633	12.3922754935713	23.8856088893255	10.9181731326194	9.07096630931007
PA14_17190	32.3556	3.97569	2.2348	18.6392	12.3922754935713	16.4213561114113	2.04715746236614	25.6254798238009
PA14_17210	6.99581	65.5989	8.93921	38.481	9.29420662017848	8.45948648163611	32.0721335770696	11.3387078866376
PA14_17220	2.62343	0	20.1132	10.2215	0	5.47378537047043	0	4.53548315465504
PA14_17230	6.12133	0	2.2348	6.61392	0	7.96186962977517	2.04715746236614	0
PA14_17250	10.4937	11.9271	60.3396	21.0443	0	17.4165898151332	27.2954328315486	12.2458045175686
PA14_17260	20.9874	3.97569	55.87	26.4557	49.5691019742852	13.4356550002456	10.9181731326194	31.7483820825852
PA14_17270	6.12133	0	2.2348	15.6329	3.09806887339283	25.8760762967693	40.9431492473229	19.5025775650167
PA14_17280	11.3682	5.96354	4.4696	7.21519	12.3922754935713	8.95710333349706	17.0596455197179	3.85516068145678
PA14_17290	52.4686	37.7691	40.2264	32.4683	0	50.2593020379557	138.524321620109	61.4557967455757
PA14_17310	29.7322	11.9271	4.4696	19.2405	52.667170847678	15.9237392595503	38.213605964168	21.0899966691459
PA14_17320	32.3556	0	6.7044	18.6392	0	12.4404212965237	23.883503727605	37.417736025904
PA14_17340	0	5.96354	0	7.81645	3.09806887339283	0.995233703721896	14.330102236563	7.25677304744806
PA14_17370	1.74895	1.98785	2.2348	13.2278	15.4903443669641	3.98093481488758	1.36477164157743	4.30870899692228
PA14_17380	26.2343	0	0	3.60759	0	6.96663592605327	0.682385820788715	9.97806294024108
PA14_17400	44.5983	0	26.8176	29.462	3.09806887339283	14.4308887039675	45.7198499928439	19.9561258804822
PA14_17410	10.4937	1.98785	29.0524	3.60759	0	2.98570111116569	0.682385820788715	2.94806405052577
PA14_17420	3.4979	0	0	0	0	6.96663592605327	1.36477164157743	3.85516068145678
PA14_17440	2.62343	3.97569	0	0	58.8633085944637	8.45948648163611	25.9306611899712	14.9670944103616
PA14_17450	4.37238	0	0	7.81645	0	4.97616851860948	0.682385820788715	4.30870899692228
PA14_17460	31.4811	25.842	2.2348	23.4494	9.29420662017848	11.4451875928018	2.04715746236614	19.2758034072839
PA14_17470	16.615	13.9149	22.348	14.4304	46.4710331008924	104.001922038938	32.7545193978583	14.2867719371634
PA14_17480	62.9623	250.469	145.262	61.9303	229.257096631069	288.120157227489	191.750415641629	61.0022484301102
PA14_17490	3.4979	0	0	19.2405	0	2.48808425930474	1.36477164157743	6.80322473198255
PA14_17500	32.3556	117.283	33.522	21.0443	6.19613774678565	14.4308887039675	21.1539604444502	14.2867719371634
PA14_17510	12.2427	0	8.93921	12.0253	3.09806887339283	5.97140222233137	1.36477164157743	14.0599977794306
PA14_17520	10.4937	3.97569	0	1.20253	0	5.47378537047043	0.682385820788715	3.40161236599128
PA14_17530	17.4895	15.9028	116.21	55.9177	170.393788036605	94.5472018535801	32.7545193978583	57.1470877486534
PA14_17540	0.874476	0	40.2264	1.8038	3.09806887339283	8.45948648163611	12.2829447741969	8.39064383611182
PA14_17550	0	1.98785	0	3.60759	21.6864821137498	10.4499538890799	16.3772596989292	4.98903147012054
PA14_17570	30.6067	1.98785	4.4696	24.0506	46.4710331008924	16.9189729632722	17.0596455197179	21.5435449846114
PA14_17580	41.1004	93.4287	13.4088	8.41772	89.8439973283919	44.7855166674853	49.8141649175762	16.7812876722236
PA14_17590	41.1004	0	20.1132	9.01898	3.09806887339283	11.4451875928018	4.09431492473229	1.81419326186201
PA14_17600	0.874476	0	51.4004	16.2342	3.09806887339283	7.46425277791422	18.4244171612953	6.34967641651705
PA14_17610	11.3682	5.96354	0	12.6266	21.6864821137498	6.96663592605327	6.14147238709843	24.7183831928699
PA14_17620	13.9916	7.95138	4.4696	10.2215	0	4.47855166674853	27.2954328315486	10.2048370979738
PA14_17630	0	0	0	1.8038	0	0.497616851860948	6.14147238709843	6.5764505742498
PA14_17640	17.4895	172.943	0	1.20253	0	7.46425277791422	5.45908656630972	5.66935394331879
PA14_17650	0	0	0	3.60759	12.3922754935713	0.995233703721896	16.3772596989292	2.26774157732752
PA14_17660	1.74895	0	0	1.20253	3.09806887339283	0.995233703721896	0	2.04096741959477
PA14_17670	0.874476	0	0	6.61392	0	0.497616851860948	0	0.680322473198255
PA14_17675	0.874476	0	0	0	0	1.49285055558284	3.41192910394357	2.49451573506027
PA14_17690	38.4769	45.7204	33.522	16.2342	9.29420662017848	11.4451875928018	4.09431492473229	16.5545135144909
PA14_17700	21.8619	0	17.8784	7.81645	6.19613774678565	19.407057222577	12.9653305949856	15.4206427258271
PA14_17710	0	0	0	0.601266	0	4.47855166674853	0	0.226774157732752
PA14_17720	0	9.93923	13.4088	0	0	3.48331796302664	0	2.49451573506027
PA14_17730	0.874476	0	0	6.61392	0	19.9046740744379	23.883503727605	11.5654820443703
PA14_17740	10.4937	9.93923	4.4696	13.8291	0	4.47855166674853	0	8.39064383611182
PA14_17760	6.12133	5.96354	0	1.20253	0	2.98570111116569	0.682385820788715	12.0190303598358
PA14_17780	16.615	0	17.8784	18.038	3.09806887339283	9.95233703721896	18.4244171612953	7.71032136291356
PA14_17790	5.24686	3.97569	0	11.424	0	8.95710333349706	17.7420313405066	18.1419326186201
PA14_17810	25.3598	19.8785	17.8784	10.8228	3.09806887339283	2.98570111116569	37.5312201433793	22.9041899310079
PA14_17820	4.37238	0	0	3.00633	0	1.99046740744379	2.04715746236614	6.1229022587843
PA14_17850	12.2427	0	0	1.20253	0	0.995233703721896	0	4.76225731238779
PA14_17860	1.74895	0	0	1.8038	37.1768264807139	1.49285055558284	11.6005589534082	6.5764505742498
PA14_17880	17.4895	5.96354	0	1.20253	9.29420662017848	2.48808425930474	1.36477164157743	2.04096741959477
PA14_17890	2.62343	0	13.4088	15.0316	3.09806887339283	5.97140222233137	5.45908656630972	13.6064494639651
PA14_17900	2.62343	17.8906	11.174	16.8354	0	6.96663592605327	4.09431492473229	1.58741910412926
PA14_17910	7.87028	1.98785	2.2348	1.20253	21.6864821137498	0.497616851860948	1.36477164157743	2.26774157732752
PA14_17920	0	1.98785	0	0.601266	0	0.995233703721896	11.6005589534082	0.226774157732752
PA14_17930	7.87028	1.98785	17.8784	9.62025	0	6.46901907419232	7.50624402867586	22.4506416155424
PA14_17940	19.2385	0	11.174	14.4304	0	1.99046740744379	4.09431492473229	8.84419215157732
PA14_17960	14.8661	1.98785	0	27.0569	46.4710331008924	10.9475707409409	0.682385820788715	23.8112865619389
PA14_17980	3.4979	0	24.5828	3.60759	18.588413240357	2.98570111116569	2.04715746236614	4.08193483918953
PA14_17990	0	7.95138	0	0	0	0.995233703721896	9.55340149104201	3.85516068145678
PA14_18010	7.87028	0	0	9.62025	3.09806887339283	0.497616851860948	40.2607634265342	14.0599977794306
PA14_18020	2.62343	0	35.7568	9.62025	34.0787576073211	12.4404212965237	45.0374641720552	3.40161236599128
PA14_18040	2.62343	25.842	0	0.601266	0	12.4404212965237	0	1.13387078866376
PA14_18050	0	0	22.348	13.8291	0	3.98093481488758	5.45908656630972	7.0299988897153
PA14_18060	12.2427	0	24.5828	18.6392	0	5.97140222233137	0.682385820788715	6.80322473198255
PA14_18070	49.8451	15.9028	0	18.6392	12.3922754935713	9.95233703721896	32.7545193978583	0.680322473198255
PA14_18080	0.874476	0	0	8.41772	6.19613774678565	3.98093481488758	4.09431492473229	13.6064494639651
PA14_18090	0.874476	17.8906	2.2348	1.8038	0	1.49285055558284	31.3897477562809	7.0299988897153
PA14_18100	11.3682	31.8055	98.3313	20.443	58.8633085944637	11.9428044446627	9.55340149104201	1.13387078866376
PA14_18110	0	0	24.5828	16.8354	3.09806887339283	11.4451875928018	14.330102236563	19.5025775650167
PA14_18120	18.364	0	0	15.0316	86.7459284549991	12.4404212965237	8.87101567025329	9.29774046704282
PA14_18140	7.87028	0	0	0.601266	15.4903443669641	0.995233703721896	2.72954328315486	1.13387078866376
PA14_18150	8.74476	17.8906	4.4696	20.443	3.09806887339283	4.97616851860948	42.3079208889003	12.6993528330341
PA14_18160	3.4979	7.95138	149.732	18.038	68.1575152146422	38.8141144451539	4.776700745521	8.61741799384457
PA14_18180	41.9748	7.95138	15.6436	9.62025	3.09806887339283	6.46901907419232	0	2.72128989279302
PA14_18200	0	0	0	0.601266	0	0	20.4715746236614	0.226774157732752
PA14_18210	6.99581	0	0	1.20253	0	0.995233703721896	0	2.26774157732752
PA14_18230	0	0	0	2.40506	0	1.99046740744379	2.04715746236614	2.49451573506027
PA14_18250	4.37238	1.98785	11.174	23.4494	0	9.95233703721896	38.8959917849567	14.5135460948961
PA14_18260	0	9.93923	0	1.20253	0	4.47855166674853	0	3.17483820825852
PA14_18275	8.74476	0	0	0.601266	0	4.97616851860948	4.776700745521	5.21580562785329
PA14_18300	5.24686	0	0	1.8038	15.4903443669641	5.47378537047043	3.41192910394357	7.25677304744806
PA14_18310	0	3.97569	0	0	0	0.497616851860948	12.9653305949856	3.40161236599128
PA14_18320	0	0	0	0	0	0.995233703721896	10.2357873118307	1.58741910412926
PA14_18330	4.37238	0	8.93921	4.81012	0	3.98093481488758	0.682385820788715	3.17483820825852
PA14_18350	13.1171	33.7934	8.93921	4.81012	61.9613774678565	6.96663592605327	2.72954328315486	22.6774157732752
PA14_18360	5.24686	0	24.5828	6.01266	0	7.46425277791422	1.36477164157743	9.52451462477557
PA14_18370	49.8451	0	2.2348	6.61392	0	5.47378537047043	4.776700745521	14.2867719371634
PA14_18380	7.87028	1.98785	0	39.6835	49.5691019742852	12.9380381483846	2.72954328315486	31.975156240318
PA14_18410	0.874476	5.96354	8.93921	1.20253	3.09806887339283	0.995233703721896	0	4.30870899692228
PA14_18430	3.4979	0	8.93921	4.81012	0	8.45948648163611	0.682385820788715	10.2048370979738
PA14_18450	19.2385	0	2.2348	13.2278	6.19613774678565	12.4404212965237	2.72954328315486	16.5545135144909
PA14_18470	6.12133	0	2.2348	10.2215	3.09806887339283	0	12.2829447741969	4.98903147012054
PA14_18480	19.2385	5.96354	0	12.0253	0	10.4499538890799	6.14147238709843	16.7812876722236
PA14_18500	7.87028	7.95138	15.6436	18.038	0	3.98093481488758	6.82385820788715	21.5435449846114
PA14_18510	22.7364	0	13.4088	19.2405	6.19613774678565	4.97616851860948	2.04715746236614	11.7922562021031
PA14_18520	49.8451	3.97569	6.7044	6.61392	0	1.49285055558284	6.82385820788715	2.72128989279302
PA14_18550	12.2427	15.9028	0	22.8481	15.4903443669641	4.47855166674853	23.2011179068163	18.1419326186201
PA14_18565	12.2427	0	2.2348	15.6329	3.09806887339283	6.96663592605327	26.6130470107599	9.29774046704282
PA14_18580	27.9832	1.98785	13.4088	19.2405	40.2748953541067	9.45472018535801	17.7420313405066	30.8412854516542
PA14_18590	9.61923	3.97569	0	27.6582	0	10.9475707409409	25.2482753691824	27.8932214011285
PA14_18600	8.74476	1.98785	0	21.6456	0	9.95233703721896	4.09431492473229	11.5654820443703
PA14_18610	9.61923	0	73.7485	1.20253	0	7.46425277791422	0	5.21580562785329
PA14_18620	0	0	0	2.40506	9.29420662017848	2.98570111116569	0	10.4316112557066
PA14_18630	13.9916	1.98785	11.174	13.8291	0	16.4213561114113	10.2357873118307	20.6364483536804
PA14_18640	8.74476	27.8298	71.5137	22.8481	0	8.95710333349706	20.4715746236614	10.8851595711721
PA14_18650	5.24686	0	8.93921	9.01898	21.6864821137498	14.4308887039675	10.9181731326194	10.2048370979738
PA14_18660	1.74895	1.98785	13.4088	7.21519	3.09806887339283	1.49285055558284	2.04715746236614	11.1119337289048
PA14_18670	10.4937	13.9149	20.1132	6.01266	49.5691019742852	23.8856088893255	36.8488343225906	31.2948337671197
PA14_18680	23.6108	0	6.7044	19.2405	34.0787576073211	37.3212638895711	2.04715746236614	16.3277393567581
PA14_18690	38.4769	157.04	165.375	89.5886	216.864821137498	400.581565748063	165.819754451658	78.9174068909976
PA14_18700	0	0	0	0.601266	3.09806887339283	6.96663592605327	0	0.907096630931007
PA14_18710	7.87028	0	0	4.81012	27.8826198605354	12.9380381483846	34.1192910394357	4.76225731238779
PA14_18720	0	0	6.7044	16.8354	0	10.9475707409409	2.04715746236614	12.0190303598358
PA14_18740	8.74476	5.96354	11.174	15.6329	3.09806887339283	6.46901907419232	23.2011179068163	34.4696719753783
PA14_18750	1.74895	0	0	25.2532	15.4903443669641	10.4499538890799	2.72954328315486	18.5954809340856
PA14_18760	1.74895	1.98785	6.7044	3.00633	0	1.49285055558284	2.04715746236614	13.3796753062324
PA14_18780	42.8493	67.5867	17.8784	19.8418	0	20.8999077781598	53.9084798423085	16.1009651990254
PA14_18790	14.8661	0	0	2.40506	0	0	23.2011179068163	9.52451462477557
PA14_18800	0	0	0	2.40506	3.09806887339283	1.99046740744379	4.09431492473229	3.85516068145678
PA14_18810	17.4895	3.97569	0	24.6519	9.29420662017848	12.4404212965237	1.36477164157743	10.2048370979738
PA14_18820	6.99581	13.9149	17.8784	27.0569	6.19613774678565	9.45472018535801	2.04715746236614	10.6583854134393
PA14_18830	1.74895	0	0	0.601266	58.8633085944637	6.46901907419232	8.87101567025329	2.94806405052577
PA14_18850	22.7364	1.98785	29.0524	13.2278	9.29420662017848	3.98093481488758	70.2857395412376	22.2238674578097
PA14_18860	11.3682	53.6718	4.4696	2.40506	9.29420662017848	6.96663592605327	0	2.26774157732752
PA14_18870	8.74476	1.98785	6.7044	20.443	18.588413240357	7.46425277791422	1.36477164157743	13.8332236216979
PA14_18880	56.8409	19.8785	6.7044	21.6456	6.19613774678565	8.95710333349706	12.2829447741969	27.2128989279302
PA14_18890	2.62343	0	0	0.601266	34.0787576073211	0	1.36477164157743	4.30870899692228
PA14_18900	6.12133	0	2.2348	2.40506	0	0.995233703721896	6.82385820788715	1.58741910412926
PA14_18910	0.874476	0	0	0.601266	0	0.497616851860948	32.7545193978583	2.04096741959477
PA14_18920	7.87028	0	8.93921	10.2215	12.3922754935713	2.98570111116569	23.2011179068163	2.94806405052577
PA14_18930	3.4979	0	4.4696	0	0	2.48808425930474	0	0.453548315465504
PA14_18950	0	0	8.93921	10.8228	0	4.97616851860948	0	3.17483820825852
PA14_18960	34.979	1.98785	4.4696	25.2532	0	10.9475707409409	28.660204473126	19.0490292495511
PA14_18970	26.2343	45.7204	13.4088	30.6645	40.2748953541067	42.2974324081806	41.6255350681116	34.696446133111
PA14_18985	20.9874	31.8055	20.1132	10.8228	9.29420662017848	8.95710333349706	33.436905218647	30.3877371361887
PA14_19010	4.37238	0	0	3.60759	0	0.995233703721896	0	2.04096741959477
PA14_19020	6.12133	0	0	3.00633	6.19613774678565	3.48331796302664	0	17.2348359876891
PA14_19030	0.874476	1.98785	84.9225	3.00633	0	3.48331796302664	0	1.58741910412926
PA14_19050	31.4811	19.8785	80.4529	47.5	18.588413240357	42.2974324081806	82.5686843154345	31.068059609387
PA14_19065	6.12133	0	8.93921	1.20253	21.6864821137498	17.9142066669941	1.36477164157743	7.93709552064631
PA14_19090	3.4979	85.4773	0	3.00633	0	6.96663592605327	2.72954328315486	17.9151584608874
PA14_19100	38.4769	25.842	13.4088	8.41772	30.9806887339283	43.7902829637634	25.9306611899712	25.3987056660682
PA14_19110	12.2427	49.6961	13.4088	43.8924	27.8826198605354	45.7807503712072	81.2039126738571	13.6064494639651
PA14_19120	26.2343	1.98785	2.2348	14.4304	12.3922754935713	26.8713100004912	49.1317790967875	22.2238674578097
PA14_19130	8.74476	41.7448	64.8092	1.8038	34.0787576073211	22.8903751856036	2.04715746236614	15.1938685680944
PA14_19140	9.61923	5.96354	0	28.8607	6.19613774678565	11.4451875928018	38.213605964168	7.48354720518081
PA14_19150	0	0	0	0	3.09806887339283	2.48808425930474	0	1.36064494639651
PA14_19160	0.874476	0	0	0.601266	0	1.49285055558284	3.41192910394357	6.80322473198255
PA14_19170	10.4937	3.97569	0	24.0506	0	13.4356550002456	2.04715746236614	8.61741799384457
PA14_19190	2.62343	21.8663	26.8176	28.2595	3.09806887339283	24.8808425930474	2.72954328315486	22.2238674578097
PA14_19205	6.12133	3.97569	0	0	0	3.98093481488758	0	4.76225731238779
PA14_19210	0.874476	0	0	5.41139	0	10.4499538890799	0	2.49451573506027
PA14_19230	3.4979	0	0	13.2278	9.29420662017848	12.9380381483846	6.82385820788715	10.6583854134393
PA14_19270	1.74895	15.9028	35.7568	14.4304	0	5.47378537047043	12.9653305949856	12.2458045175686
PA14_19290	0.874476	1.98785	4.4696	22.2468	9.29420662017848	14.9285055558284	21.1539604444502	14.2867719371634
PA14_19310	29.7322	25.842	6.7044	18.038	0	4.47855166674853	8.18862984946458	15.4206427258271
PA14_19320	5.24686	3.97569	17.8784	7.21519	0	9.45472018535801	1.36477164157743	7.25677304744806
PA14_19330	1.74895	0	58.1048	0	0	0	6.82385820788715	0.907096630931007
PA14_19340	18.364	71.5624	26.8176	22.2468	3.09806887339283	4.97616851860948	32.7545193978583	13.6064494639651
PA14_19350	6.99581	9.93923	29.0524	7.21519	61.9613774678565	0.497616851860948	2.04715746236614	13.6064494639651
PA14_19360	48.0962	0	0	1.20253	9.29420662017848	26.3736931486302	19.7891888028727	6.80322473198255
PA14_19370	36.728	0	22.348	13.8291	21.6864821137498	15.9237392595503	15.0124880573517	21.9970933000769
PA14_19380	5.24686	9.93923	2.2348	0.601266	0	6.46901907419232	6.14147238709843	18.8222550918184
PA14_19390	0	49.6961	0	0	3.09806887339283	2.98570111116569	1.36477164157743	5.21580562785329
PA14_19400	9.61923	15.9028	2.2348	4.20886	6.19613774678565	2.98570111116569	0.682385820788715	3.40161236599128
PA14_19410	14.8661	13.9149	11.174	11.424	0	11.4451875928018	28.660204473126	6.34967641651705
PA14_19430	17.4895	79.5138	8.93921	11.424	30.9806887339283	10.4499538890799	5.45908656630972	11.5654820443703
PA14_19450	0	7.95138	6.7044	9.62025	0	0.497616851860948	17.0596455197179	4.30870899692228
PA14_19470	11.3682	45.7204	4.4696	18.038	21.6864821137498	11.4451875928018	39.5783776057455	23.3577382464734
PA14_19480	0.874476	0	0	0.601266	0	0.497616851860948	0.682385820788715	4.53548315465504
PA14_19490	0.874476	25.842	4.4696	14.4304	0	10.9475707409409	8.87101567025329	10.6583854134393
PA14_19500	14.8661	21.8663	0	11.424	12.3922754935713	0.995233703721896	0	1.58741910412926
PA14_19510	0	0	0	1.8038	0	1.99046740744379	3.41192910394357	0.453548315465504
PA14_19520	2.62343	0	0	1.20253	0	3.98093481488758	0	0.453548315465504
PA14_19530	27.1088	0	0	9.62025	0	3.98093481488758	23.883503727605	2.72128989279302
PA14_19540	1.74895	29.8177	31.2872	18.038	40.2748953541067	1.99046740744379	14.330102236563	8.16386967837906
PA14_19560	5.24686	7.95138	2.2348	3.60759	0	12.4404212965237	9.55340149104201	9.97806294024108
PA14_19570	3.4979	7.95138	24.5828	4.81012	6.19613774678565	2.98570111116569	11.6005589534082	8.16386967837906
PA14_19580	7.87028	0	4.4696	9.62025	0	0.995233703721896	17.7420313405066	5.44257978558604
PA14_19590	2.62343	1.98785	0	0	0	5.97140222233137	0	1.58741910412926
PA14_19600	6.99581	0	26.8176	1.20253	0	0.995233703721896	0	2.94806405052577
PA14_19610	3.4979	0	2.2348	4.81012	21.6864821137498	23.8856088893255	0.682385820788715	14.9670944103616
PA14_19620	5.24686	0	0	1.20253	9.29420662017848	9.95233703721896	15.6948738781404	0.680322473198255
PA14_19630	21.8619	3.97569	219.011	15.6329	0	18.4118235188551	15.6948738781404	15.6474168835599
PA14_19640	0.874476	0	6.7044	3.00633	0	12.4404212965237	0	8.16386967837906
PA14_19650	0	0	0	1.20253	0	0	0.682385820788715	3.85516068145678
PA14_19660	1.74895	37.7691	0	0.601266	0	11.4451875928018	23.2011179068163	0
PA14_19670	0	1.98785	2.2348	3.00633	0	3.98093481488758	1.36477164157743	3.40161236599128
PA14_19690	1.74895	0	0	0	0	0.497616851860948	0	1.58741910412926
PA14_19700	2.62343	0	35.7568	22.8481	0	16.9189729632722	51.1789365591536	14.0599977794306
PA14_19710	24.4853	1.98785	0	9.01898	0	11.9428044446627	0	8.39064383611182
PA14_19720	2.62343	0	0	3.00633	43.3729642274996	0.497616851860948	0	2.26774157732752
PA14_19730	20.1129	1.98785	2.2348	5.41139	3.09806887339283	4.47855166674853	13.6477164157743	2.94806405052577
PA14_19740	2.62343	0	37.9916	4.81012	15.4903443669641	11.9428044446627	3.41192910394357	13.8332236216979
PA14_19750	0	0	0	3.60759	0	0	0	3.17483820825852
PA14_19770	1.74895	0	13.4088	2.40506	0	1.49285055558284	0	9.29774046704282
PA14_19800	0	1.98785	0	6.01266	0	1.49285055558284	2.72954328315486	5.21580562785329
PA14_19810	9.61923	21.8663	17.8784	13.8291	6.19613774678565	20.4022909262989	3.41192910394357	23.5845124042062
PA14_19830	4.37238	35.7812	0	19.2405	0	1.99046740744379	13.6477164157743	32.4287045557835
PA14_19850	13.9916	59.6354	0	9.01898	3.09806887339283	7.46425277791422	27.9778186523373	6.1229022587843
PA14_19860	17.4895	0	0	1.8038	0	10.4499538890799	1.36477164157743	10.4316112557066
PA14_19870	53.343	7.95138	4.4696	23.4494	58.8633085944637	13.9332718521065	12.9653305949856	12.4725786753013
PA14_19900	9.61923	1.98785	15.6436	6.01266	3.09806887339283	21.8951414818817	3.41192910394357	26.3058022969992
PA14_19910	4.37238	7.95138	0	1.20253	3.09806887339283	4.97616851860948	30.7073619354922	15.8741910412926
PA14_19920	0	1.98785	0	21.6456	9.29420662017848	4.47855166674853	6.82385820788715	1.81419326186201
PA14_19930	0.874476	0	0	4.81012	0	0.995233703721896	0	0
PA14_19940	5.24686	0	0	0	12.3922754935713	14.4308887039675	6.14147238709843	1.13387078866376
PA14_19950	0	9.93923	8.93921	12.6266	0	14.4308887039675	1.36477164157743	3.62838652372403
PA14_19960	0	0	0	0.601266	0	1.99046740744379	4.776700745521	4.53548315465504
PA14_19990	5.24686	0	0	6.01266	0	1.99046740744379	12.2829447741969	6.5764505742498
PA14_20010	5.24686	37.7691	20.1132	27.0569	6.19613774678565	15.9237392595503	49.8141649175762	24.0380607196717
PA14_20020	11.3682	0	2.2348	1.20253	0	2.98570111116569	0	2.49451573506027
PA14_20030	0	0	20.1132	4.20886	9.29420662017848	4.47855166674853	0	2.94806405052577
PA14_20040	8.74476	0	2.2348	0	0	0.995233703721896	2.04715746236614	2.49451573506027
PA14_20050	0.874476	3.97569	4.4696	5.41139	0	0.995233703721896	20.4715746236614	10.2048370979738
PA14_20060	0.874476	51.684	8.93921	5.41139	0	1.99046740744379	0.682385820788715	1.13387078866376
PA14_20070	0	1.98785	0	0	0	1.49285055558284	8.87101567025329	5.89612810105155
PA14_20080	4.37238	0	0	9.01898	0	2.98570111116569	1.36477164157743	5.89612810105155
PA14_20100	10.4937	3.97569	26.8176	18.038	0	8.45948648163611	38.213605964168	24.9451573506027
PA14_20110	7.87028	5.96354	60.3396	18.038	6.19613774678565	5.97140222233137	15.6948738781404	6.34967641651705
PA14_20120	8.74476	0	0	0	0	5.97140222233137	6.82385820788715	1.58741910412926
PA14_20130	1.74895	0	0	22.2468	15.4903443669641	4.97616851860948	21.1539604444502	11.1119337289048
PA14_20140	8.74476	0	0	35.4747	0	17.9142066669941	0.682385820788715	4.30870899692228
PA14_20150	0	0	0	6.61392	0	3.98093481488758	0	1.58741910412926
PA14_20170	3.4979	1.98785	0	0.601266	12.3922754935713	5.97140222233137	3.41192910394357	3.40161236599128
PA14_20180	0	0	33.522	3.60759	15.4903443669641	0	0	7.71032136291356
PA14_20190	1.74895	0	93.8617	4.81012	9.29420662017848	17.9142066669941	14.330102236563	10.6583854134393
PA14_20200	54.2175	7.95138	156.436	32.4683	65.0594463412493	56.2307042602871	36.8488343225906	17.0080618299564
PA14_20230	36.728	13.9149	62.5744	96.8038	61.9613774678565	61.2068727788966	21.1539604444502	25.8522539815337
PA14_20240	0	0	0	0	0	2.98570111116569	0.682385820788715	9.97806294024108
PA14_20250	1.74895	0	0	0	43.3729642274996	2.48808425930474	0	0
PA14_20260	6.12133	25.842	0	0.601266	0	1.49285055558284	0	1.13387078866376
PA14_20270	2.62343	0	0	5.41139	0	1.99046740744379	12.2829447741969	11.3387078866376
PA14_20280	0	0	0	4.20886	0	0.995233703721896	0	3.40161236599128
PA14_20290	7.87028	0	11.174	20.443	12.3922754935713	39.3117312970149	38.8959917849567	8.61741799384457
PA14_20300	13.9916	1.98785	2.2348	6.61392	3.09806887339283	0	4.776700745521	5.89612810105155
PA14_20320	25.3598	0	0	19.8418	15.4903443669641	8.45948648163611	1.36477164157743	14.2867719371634
PA14_20330	27.9832	0	0	1.20253	0	0	0	0.453548315465504
PA14_20350	5.24686	49.6961	31.2872	11.424	0	4.97616851860948	1.36477164157743	16.3277393567581
PA14_20360	0	0	0	0	9.29420662017848	0	4.09431492473229	0.680322473198255
PA14_20370	1.74895	11.9271	0	0	0	1.99046740744379	0	1.36064494639651
PA14_20380	3.4979	23.8541	11.174	9.01898	9.29420662017848	0.497616851860948	0.682385820788715	7.25677304744806
PA14_20390	0.874476	0	2.2348	10.2215	0	0.497616851860948	0	0.453548315465504
PA14_20400	0	0	0	5.41139	12.3922754935713	1.49285055558284	0.682385820788715	1.81419326186201
PA14_20420	0	0	15.6436	3.00633	0	0.995233703721896	0	0.453548315465504
PA14_20430	11.3682	0	11.174	1.20253	3.09806887339283	1.49285055558284	16.3772596989292	0.453548315465504
PA14_20440	14.8661	59.6354	35.7568	4.81012	0	1.99046740744379	4.776700745521	4.53548315465504
PA14_20450	0	0	0	3.00633	0	0.497616851860948	21.8363462652389	4.30870899692228
PA14_20470	0	0	0	0	0	0.497616851860948	4.09431492473229	0.680322473198255
PA14_20480	0	0	0	3.60759	3.09806887339283	3.48331796302664	12.2829447741969	1.36064494639651
PA14_20491	14.8661	1.98785	6.7044	0	0	0.995233703721896	0	4.53548315465504
PA14_20500	30.6067	21.8663	15.6436	19.2405	0	21.8951414818817	22.5187320860276	12.9261269907668
PA14_20510	44.5983	13.9149	6.7044	55.9177	12.3922754935713	32.8427122228226	34.8016768602245	39.9122517609643
PA14_20520	32.3556	5.96354	15.6436	18.038	9.29420662017848	32.8427122228226	13.6477164157743	43.3138641269556
PA14_20530	72.5815	53.6718	8.93921	43.2911	12.3922754935713	46.7759840749291	12.9653305949856	44.4477349156193
PA14_20550	10.4937	0	0	8.41772	0	0	0.682385820788715	5.44257978558604
PA14_20560	16.615	0	82.6877	41.4873	3.09806887339283	54.7378537047043	13.6477164157743	12.6993528330341
PA14_20570	2.62343	65.5989	29.0524	10.8228	6.19613774678565	14.9285055558284	4.09431492473229	25.8522539815337
PA14_20580	14.8661	25.842	11.174	30.0633	34.0787576073211	3.98093481488758	2.72954328315486	4.76225731238779
PA14_20590	11.3682	0	40.2264	10.8228	0	8.95710333349706	12.2829447741969	15.8741910412926
PA14_20600	0	31.8055	2.2348	14.4304	0	5.47378537047043	6.14147238709843	4.53548315465504
PA14_20610	30.6067	0	0	16.2342	0	14.9285055558284	21.1539604444502	11.1119337289048
PA14_20620	0	0	0	0.601266	0	0.497616851860948	10.9181731326194	2.26774157732752
PA14_20630	6.12133	33.7934	29.0524	4.81012	3.09806887339283	5.97140222233137	0	6.80322473198255
PA14_20640	0	0	0	3.60759	15.4903443669641	0.497616851860948	15.0124880573517	6.1229022587843
PA14_20650	6.12133	81.5017	2.2348	0	6.19613774678565	4.47855166674853	0	2.49451573506027
PA14_20670	12.2427	1.98785	8.93921	8.41772	12.3922754935713	27.3689268523521	9.55340149104201	26.0790281392665
PA14_20680	7.87028	0	0	6.01266	6.19613774678565	5.97140222233137	2.04715746236614	2.94806405052577
PA14_20690	3.4979	1.98785	2.2348	0.601266	0	4.97616851860948	0	7.25677304744806
PA14_20700	11.3682	0	0	6.01266	0	10.9475707409409	36.8488343225906	18.1419326186201
PA14_20720	0	0	0	4.20886	9.29420662017848	24.3832257411864	13.6477164157743	7.25677304744806
PA14_20730	13.9916	0	0	17.4367	0	26.8713100004912	4.09431492473229	3.40161236599128
PA14_20740	3.4979	31.8055	2.2348	3.60759	0	9.45472018535801	0	7.71032136291356
PA14_20750	16.615	1.98785	0	6.61392	37.1768264807139	36.8236470377101	25.9306611899712	11.5654820443703
PA14_20760	0.874476	0	13.4088	5.41139	6.19613774678565	9.95233703721896	8.18862984946458	8.61741799384457
PA14_20770	6.99581	19.8785	0	28.2595	3.09806887339283	9.95233703721896	70.2857395412376	5.66935394331879
PA14_20780	0.874476	25.842	15.6436	31.2658	0	23.3879920374645	49.8141649175762	19.2758034072839
PA14_20800	2.62343	0	20.1132	7.21519	0	2.98570111116569	0	0.226774157732752
PA14_20810	6.99581	55.6597	11.174	18.038	6.19613774678565	24.8808425930474	18.4244171612953	19.0490292495511
PA14_20820	25.3598	0	4.4696	7.81645	0	0.995233703721896	0.682385820788715	1.13387078866376
PA14_20840	6.12133	0	0	6.01266	0	4.47855166674853	6.14147238709843	5.21580562785329
PA14_20850	0	7.95138	0	1.20253	6.19613774678565	4.97616851860948	0.682385820788715	3.85516068145678
PA14_20860	3.4979	17.8906	4.4696	3.00633	15.4903443669641	8.95710333349706	1.36477164157743	9.07096630931007
PA14_20870	27.9832	5.96354	73.7485	16.2342	15.4903443669641	15.4261224076894	40.2607634265342	24.2648348774044
PA14_20880	2.62343	3.97569	4.4696	0.601266	0	3.48331796302664	0.682385820788715	3.40161236599128
PA14_20890	0.874476	0	35.7568	9.62025	3.09806887339283	13.9332718521065	2.04715746236614	9.75128878250833
PA14_20900	6.99581	49.6961	0	3.60759	12.3922754935713	1.99046740744379	9.55340149104201	5.21580562785329
PA14_20920	15.7406	25.842	0	16.2342	0	5.47378537047043	0.682385820788715	5.44257978558604
PA14_20940	0	0	0	8.41772	0	2.98570111116569	4.09431492473229	6.1229022587843
PA14_20950	2.62343	1.98785	4.4696	1.20253	0	3.98093481488758	0	9.07096630931007
PA14_20960	1.74895	3.97569	0	1.20253	0	2.98570111116569	0	7.71032136291356
PA14_20970	0.874476	73.5503	33.522	1.8038	9.29420662017848	8.45948648163611	4.776700745521	16.5545135144909
PA14_20980	0	0	0	3.00633	0	0.497616851860948	19.7891888028727	7.25677304744806
PA14_21000	6.12133	25.842	0	1.20253	12.3922754935713	2.48808425930474	23.883503727605	9.07096630931007
PA14_21010	0.874476	0	11.174	2.40506	0	0.995233703721896	12.2829447741969	0.453548315465504
PA14_21020	27.9832	57.6475	64.8092	66.1392	12.3922754935713	29.3593942597959	6.82385820788715	24.0380607196717
PA14_21030	4.37238	15.9028	174.315	23.4494	6.19613774678565	22.8903751856036	26.6130470107599	37.8712843413695
PA14_21040	0	0	4.4696	0.601266	0	1.99046740744379	22.5187320860276	0.453548315465504
PA14_21050	22.7364	0	62.5744	6.01266	37.1768264807139	4.97616851860948	19.7891888028727	15.1938685680944
PA14_21060	0	0	0	0.601266	0	1.49285055558284	2.04715746236614	4.08193483918953
PA14_21070	3.4979	9.93923	0	0.601266	0	1.49285055558284	0	4.30870899692228
PA14_21080	3.4979	1.98785	8.93921	6.61392	0	2.48808425930474	12.9653305949856	6.5764505742498
PA14_21090	3.4979	0	6.7044	12.6266	3.09806887339283	15.9237392595503	8.87101567025329	13.8332236216979
PA14_21110	8.74476	5.96354	4.4696	8.41772	0	9.45472018535801	10.2357873118307	18.1419326186201
PA14_21120	0	9.93923	0	2.40506	0	4.47855166674853	0.682385820788715	1.81419326186201
PA14_21130	16.615	0	0	5.41139	0	0.497616851860948	0	3.62838652372403
PA14_21140	0	5.96354	0	3.00633	12.3922754935713	3.48331796302664	1.36477164157743	9.07096630931007
PA14_21150	2.62343	1.98785	0	0.601266	0	3.48331796302664	0.682385820788715	0.453548315465504
PA14_21175	3.4979	3.97569	0	1.8038	0	2.48808425930474	0	3.62838652372403
PA14_21180	0	7.95138	0	1.8038	0	9.95233703721896	0	6.80322473198255
PA14_21190	10.4937	1.98785	37.9916	5.41139	18.588413240357	17.4165898151332	61.4147238709843	9.75128878250833
PA14_21210	13.1171	0	0	10.2215	30.9806887339283	10.9475707409409	1.36477164157743	24.0380607196717
PA14_21220	0	59.6354	82.6877	3.60759	15.4903443669641	13.4356550002456	14.330102236563	2.72128989279302
PA14_21230	40.2259	45.7204	6.7044	23.4494	0	14.9285055558284	6.82385820788715	33.5625753444473
PA14_21240	0.874476	0	0	4.81012	0	17.4165898151332	21.1539604444502	10.6583854134393
PA14_21250	9.61923	0	20.1132	18.6392	24.7845509871426	11.4451875928018	12.9653305949856	4.76225731238779
PA14_21260	62.9623	19.8785	26.8176	104.019	148.707305922856	79.1210794458907	54.5908656630972	26.0790281392665
PA14_21280	22.7364	1.98785	11.174	10.2215	52.667170847678	10.4499538890799	14.330102236563	18.5954809340856
PA14_21290	20.9874	11.9271	26.8176	8.41772	52.667170847678	6.46901907419232	6.14147238709843	9.52451462477557
PA14_21300	0	0	2.2348	19.2405	0	5.97140222233137	1.36477164157743	5.21580562785329
PA14_21310	1.74895	0	20.1132	3.60759	0	4.97616851860948	0.682385820788715	7.0299988897153
PA14_21320	7.87028	11.9271	4.4696	6.61392	0	5.47378537047043	47.0846216344213	10.8851595711721
PA14_21340	41.9748	3.97569	31.2872	42.6899	18.588413240357	21.8951414818817	36.1664485018019	22.9041899310079
PA14_21370	26.2343	39.7569	6.7044	28.2595	9.29420662017848	22.8903751856036	14.330102236563	21.5435449846114
PA14_21400	27.9832	19.8785	13.4088	28.8607	27.8826198605354	31.3498616672397	53.9084798423085	26.7593506124647
PA14_21410	5.24686	0	13.4088	7.21519	6.19613774678565	5.47378537047043	13.6477164157743	29.7074146629905
PA14_21440	2.62343	0	4.4696	13.2278	9.29420662017848	8.95710333349706	1.36477164157743	7.71032136291356
PA14_21450	28.8577	35.7812	6.7044	12.0253	0	9.95233703721896	12.2829447741969	8.16386967837906
PA14_21460	0	0	0	0	0	0	1.36477164157743	5.66935394331879
PA14_21470	16.615	0	0	6.61392	3.09806887339283	4.47855166674853	53.9084798423085	17.2348359876891
PA14_21480	18.364	39.7569	2.2348	13.8291	6.19613774678565	26.8713100004912	40.2607634265342	29.253866347525
PA14_21490	41.9748	93.4287	111.74	35.4747	9.29420662017848	37.818880741432	42.990306709689	66.671602373429
PA14_21510	0.874476	0	11.174	2.40506	0	3.98093481488758	0	6.5764505742498
PA14_21520	4.37238	0	0	0.601266	6.19613774678565	3.98093481488758	2.04715746236614	10.8851595711721
PA14_21530	3.4979	0	4.4696	1.8038	40.2748953541067	0.497616851860948	0	0.907096630931007
PA14_21540	12.2427	63.611	0	5.41139	6.19613774678565	4.97616851860948	0	7.48354720518081
PA14_21550	0.874476	33.7934	6.7044	5.41139	18.588413240357	7.46425277791422	19.7891888028727	3.40161236599128
PA14_21560	0.874476	0	8.93921	0	0	0	0	4.30870899692228
PA14_21570	2.62343	0	0	0	0	0	0	2.04096741959477
PA14_21580	0	3.97569	0	2.40506	0	1.49285055558284	0	24.0380607196717
PA14_21590	0	0	0	0	0	1.49285055558284	0	1.58741910412926
PA14_21600	0.874476	0	0	4.20886	0	0.497616851860948	1.36477164157743	1.13387078866376
PA14_21610	2.62343	3.97569	6.7044	5.41139	3.09806887339283	4.97616851860948	0	6.80322473198255
PA14_21620	14.8661	0	0	12.0253	0	3.98093481488758	13.6477164157743	8.61741799384457
PA14_21640	11.3682	11.9271	0	6.61392	0	3.48331796302664	10.9181731326194	12.2458045175686
PA14_21650	7.87028	1.98785	46.9308	4.81012	15.4903443669641	7.46425277791422	1.36477164157743	2.72128989279302
PA14_21660	22.7364	0	0	5.41139	0	0.497616851860948	0.682385820788715	1.81419326186201
PA14_21670	15.7406	3.97569	0	7.81645	0	0	0	0.226774157732752
PA14_21680	0	21.8663	0	2.40506	0	5.47378537047043	2.72954328315486	0.226774157732752
PA14_21690	20.1129	33.7934	26.8176	24.6519	40.2748953541067	20.8999077781598	38.213605964168	7.71032136291356
PA14_21700	69.0836	113.307	31.2872	37.8797	3.09806887339283	15.4261224076894	10.9181731326194	25.1719315083354
PA14_21710	13.9916	0	4.4696	6.61392	0	7.96186962977517	8.18862984946458	4.98903147012054
PA14_21720	11.3682	1.98785	31.2872	6.61392	0	1.49285055558284	0	0.680322473198255
PA14_21730	38.4769	13.9149	6.7044	11.424	43.3729642274996	16.4213561114113	58.6851805878295	13.3796753062324
PA14_21750	1.74895	35.7812	2.2348	36.0759	74.3536529614278	11.9428044446627	14.330102236563	10.8851595711721
PA14_21760	3.4979	0	29.0524	24.0506	0	18.4118235188551	6.14147238709843	22.4506416155424
PA14_21770	3.4979	3.97569	0	2.40506	0	0.995233703721896	6.82385820788715	4.98903147012054
PA14_21780	0.874476	0	17.8784	1.20253	3.09806887339283	5.97140222233137	0	1.58741910412926
PA14_21790	25.3598	17.8906	0	10.8228	15.4903443669641	13.9332718521065	8.87101567025329	29.9341888207232
PA14_21800	106.686	41.7448	51.4004	139.494	6.19613774678565	63.6949570382013	7.50624402867586	44.2209607578866
PA14_21810	76.0794	19.8785	15.6436	75.1582	9.29420662017848	34.3355627784054	3.41192910394357	22.4506416155424
PA14_21820	6.99581	0	0	24.0506	18.588413240357	15.4261224076894	6.82385820788715	8.84419215157732
PA14_21830	8.74476	3.97569	29.0524	6.61392	0	13.9332718521065	4.09431492473229	6.34967641651705
PA14_21840	0.874476	11.9271	67.044	4.20886	0	2.98570111116569	15.6948738781404	2.94806405052577
PA14_21850	0.874476	7.95138	26.8176	3.60759	15.4903443669641	9.95233703721896	37.5312201433793	14.0599977794306
PA14_21860	0	0	0	0	3.09806887339283	5.47378537047043	2.04715746236614	3.85516068145678
PA14_21870	28.8577	23.8541	0	14.4304	18.588413240357	13.4356550002456	4.09431492473229	7.93709552064631
PA14_21880	20.9874	0	37.9916	35.4747	27.8826198605354	44.7855166674853	63.4618813333505	46.4887023352141
PA14_21890	0	39.7569	0	3.00633	15.4903443669641	15.4261224076894	30.7073619354922	5.44257978558604
PA14_21900	6.99581	0	0	12.0253	0	8.95710333349706	6.82385820788715	19.9561258804822
PA14_21910	6.12133	0	64.8092	4.81012	12.3922754935713	5.47378537047043	0	17.2348359876891
PA14_21920	5.24686	0	35.7568	10.8228	0	4.47855166674853	6.14147238709843	4.30870899692228
PA14_21930	11.3682	0	0	3.60759	0	1.49285055558284	0	4.30870899692228
PA14_21940	0.874476	0	6.7044	0	0	0.497616851860948	2.72954328315486	4.30870899692228
PA14_21960	18.364	15.9028	20.1132	22.2468	18.588413240357	7.96186962977517	3.41192910394357	15.8741910412926
PA14_21970	3.4979	0	0	0	0	0.995233703721896	0	0.907096630931007
PA14_21980	15.7406	0	40.2264	1.8038	0	5.47378537047043	12.2829447741969	0.907096630931007
PA14_21990	17.4895	81.5017	17.8784	11.424	0	6.96663592605327	0	12.6993528330341
PA14_22000	0.874476	0	6.7044	1.20253	0	0.497616851860948	1.36477164157743	3.85516068145678
PA14_22010	11.3682	0	78.2181	12.0253	21.6864821137498	15.4261224076894	3.41192910394357	34.696446133111
PA14_22020	12.2427	7.95138	0	36.0759	0	35.3307964821273	4.776700745521	23.8112865619389
PA14_22040	6.12133	19.8785	0	15.6329	0	5.97140222233137	21.1539604444502	1.58741910412926
PA14_22050	7.87028	0	37.9916	3.00633	3.09806887339283	13.4356550002456	0.682385820788715	15.4206427258271
PA14_22060	13.1171	63.611	62.5744	9.62025	0	11.9428044446627	57.320408946252	24.0380607196717
PA14_22075	10.4937	0	22.348	7.21519	0	7.96186962977517	2.72954328315486	1.81419326186201
PA14_22080	26.2343	91.4409	2.2348	57.7215	43.3729642274996	54.2402368528433	42.3079208889003	30.8412854516542
PA14_22090	80.4518	49.6961	55.87	49.3038	43.3729642274996	41.3021987044587	40.2607634265342	72.7945046322133
PA14_22100	28.8577	21.8663	4.4696	6.61392	6.19613774678565	12.4404212965237	8.87101567025329	17.0080618299564
PA14_22110	74.3304	71.5624	58.1048	39.6835	6.19613774678565	42.2974324081806	45.0374641720552	52.3848304362657
PA14_22120	49.8451	51.684	46.9308	68.5443	30.9806887339283	55.7330874084262	107.134573863828	85.7206316229802
PA14_22130	57.7154	19.8785	53.6352	27.6582	52.667170847678	18.4118235188551	20.4715746236614	35.3767686063093
PA14_22140	66.4602	41.7448	64.8092	51.1076	18.588413240357	28.364160556074	103.040258939096	80.9583743105924
PA14_22160	9.61923	57.6475	75.9833	20.443	12.3922754935713	21.3975246300208	42.3079208889003	37.8712843413695
PA14_22180	20.1129	0	13.4088	7.81645	0	11.4451875928018	9.55340149104201	16.1009651990254
PA14_22190	20.9874	37.7691	4.4696	38.481	9.29420662017848	14.4308887039675	2.72954328315486	55.1061203290587
PA14_22210	0	9.93923	0	4.81012	15.4903443669641	5.47378537047043	2.72954328315486	5.89612810105155
PA14_22220	113.682	119.271	6.7044	38.481	102.236272821963	37.3212638895711	48.4493932759988	61.9093450610412
PA14_22230	14.8661	0	0	21.6456	0	6.46901907419232	0	14.9670944103616
PA14_22240	19.2385	15.9028	0	3.60759	0	11.9428044446627	7.50624402867586	24.9451573506027
PA14_22250	6.99581	19.8785	20.1132	23.4494	3.09806887339283	13.4356550002456	5.45908656630972	25.6254798238009
PA14_22260	20.1129	11.9271	11.174	10.8228	6.19613774678565	12.4404212965237	8.87101567025329	18.3687067763529
PA14_22270	116.305	67.5867	62.5744	70.3481	21.6864821137498	55.2354705565652	74.3800544659699	104.996435030264
PA14_22280	0	0	0	1.8038	0	0.497616851860948	6.82385820788715	0.226774157732752
PA14_22290	1.74895	1.98785	17.8784	19.8418	0	5.97140222233137	10.9181731326194	34.2428978176455
PA14_22310	16.615	13.9149	13.4088	25.2532	3.09806887339283	10.9475707409409	19.106802982084	28.346769716594
PA14_22320	0	0	8.93921	1.20253	15.4903443669641	1.49285055558284	0	12.2458045175686
PA14_22330	19.2385	49.6961	2.2348	4.81012	6.19613774678565	1.99046740744379	1.36477164157743	3.85516068145678
PA14_22340	6.99581	0	2.2348	3.60759	3.09806887339283	7.96186962977517	24.5658895483937	7.0299988897153
PA14_22350	11.3682	11.9271	17.8784	9.62025	12.3922754935713	14.9285055558284	11.6005589534082	3.85516068145678
PA14_22370	27.1088	47.7083	0	12.0253	0	13.9332718521065	0.682385820788715	23.5845124042062
PA14_22380	0.874476	1.98785	0	5.41139	0	4.97616851860948	2.04715746236614	11.7922562021031
PA14_22400	2.62343	79.5138	4.4696	15.0316	0	24.3832257411864	12.9653305949856	9.07096630931007
PA14_22410	0	1.98785	4.4696	4.81012	9.29420662017848	1.99046740744379	0	6.1229022587843
PA14_22420	0.874476	0	0	4.20886	6.19613774678565	2.48808425930474	10.2357873118307	14.0599977794306
PA14_22440	4.37238	5.96354	29.0524	22.2468	9.29420662017848	11.9428044446627	51.1789365591536	13.1529011484996
PA14_22450	7.87028	1.98785	2.2348	2.40506	3.09806887339283	2.48808425930474	33.436905218647	7.93709552064631
PA14_22460	8.74476	0	0	3.00633	0	3.48331796302664	5.45908656630972	7.0299988897153
PA14_22470	3.4979	3.97569	46.9308	3.60759	0	6.46901907419232	8.18862984946458	9.29774046704282
PA14_22480	32.3556	0	2.2348	18.6392	24.7845509871426	47.771217778651	23.2011179068163	29.0270921897922
PA14_22490	8.74476	0	0	10.8228	12.3922754935713	0.995233703721896	23.883503727605	12.0190303598358
PA14_22500	2.62343	0	0	3.00633	3.09806887339283	8.45948648163611	11.6005589534082	5.66935394331879
PA14_22510	0	0	0	8.41772	0	4.97616851860948	0	1.58741910412926
PA14_22520	17.4895	0	17.8784	19.8418	0	14.4308887039675	19.7891888028727	5.21580562785329
PA14_22530	0	3.97569	11.174	5.41139	0	6.46901907419232	6.82385820788715	10.2048370979738
PA14_22540	12.2427	0	0	10.8228	0	11.9428044446627	2.72954328315486	6.80322473198255
PA14_22550	10.4937	0	0	0	0	9.95233703721896	29.3425902939147	12.6993528330341
PA14_22560	15.7406	0	0	2.40506	34.0787576073211	4.47855166674853	0	0.680322473198255
PA14_22570	2.62343	0	0	0	6.19613774678565	2.48808425930474	1.36477164157743	3.62838652372403
PA14_22580	24.4853	1.98785	2.2348	3.00633	0	4.47855166674853	2.04715746236614	2.26774157732752
PA14_22590	1.74895	0	0	1.8038	9.29420662017848	1.49285055558284	6.14147238709843	5.89612810105155
PA14_22600	2.62343	33.7934	2.2348	23.4494	6.19613774678565	2.98570111116569	2.04715746236614	1.13387078866376
PA14_22620	6.99581	33.7934	0	21.6456	6.19613774678565	10.9475707409409	2.04715746236614	8.84419215157732
PA14_22630	0	11.9271	0	0	0	0.497616851860948	0	2.94806405052577
PA14_22640	13.9916	9.93923	0	3.00633	24.7845509871426	9.45472018535801	19.106802982084	2.04096741959477
PA14_22650	0	0	0	1.8038	0	5.97140222233137	5.45908656630972	0.453548315465504
PA14_22660	11.3682	0	2.2348	14.4304	0	0.995233703721896	0	7.0299988897153
PA14_22670	4.37238	0	2.2348	4.20886	0	6.96663592605327	1.36477164157743	1.58741910412926
PA14_22680	16.615	21.8663	44.696	22.2468	34.0787576073211	8.45948648163611	3.41192910394357	7.71032136291356
PA14_22690	14.8661	53.6718	46.9308	26.4557	0	9.45472018535801	3.41192910394357	24.7183831928699
PA14_22700	1.74895	0	0	0	0	0.497616851860948	15.6948738781404	8.84419215157732
PA14_22710	3.4979	0	0	7.21519	24.7845509871426	1.99046740744379	0	0.907096630931007
PA14_22720	0.874476	0	0	0	9.29420662017848	2.48808425930474	6.82385820788715	4.30870899692228
PA14_22730	30.6067	7.95138	6.7044	4.20886	15.4903443669641	1.99046740744379	2.04715746236614	9.52451462477557
PA14_22740	15.7406	7.95138	31.2872	27.0569	27.8826198605354	18.909440370716	6.82385820788715	26.0790281392665
PA14_22760	24.4853	1.98785	0	1.20253	0	3.98093481488758	2.72954328315486	2.49451573506027
PA14_22770	1.74895	1.98785	0	0	0	3.98093481488758	10.2357873118307	10.8851595711721
PA14_22780	0	0	51.4004	0	15.4903443669641	4.47855166674853	1.36477164157743	0.453548315465504
PA14_22800	0.874476	3.97569	0	7.21519	21.6864821137498	10.4499538890799	11.6005589534082	1.36064494639651
PA14_22820	1.74895	1.98785	0	7.81645	3.09806887339283	1.49285055558284	0	2.72128989279302
PA14_22830	0.874476	29.8177	0	6.61392	37.1768264807139	0.995233703721896	0	4.53548315465504
PA14_22840	1.74895	0	0	5.41139	0	5.97140222233137	4.09431492473229	0.907096630931007
PA14_22860	3.4979	39.7569	8.93921	30.6645	9.29420662017848	7.46425277791422	6.14147238709843	9.52451462477557
PA14_22870	0	0	0	0.601266	0	0.995233703721896	0	2.04096741959477
PA14_22880	2.62343	0	0	7.81645	0	2.48808425930474	14.330102236563	0.226774157732752
PA14_22890	10.4937	0	33.522	4.20886	0	5.47378537047043	6.14147238709843	1.58741910412926
PA14_22910	37.6025	1.98785	22.348	16.2342	65.0594463412493	18.909440370716	8.87101567025329	14.9670944103616
PA14_22930	0	5.96354	0	15.0316	0	10.4499538890799	2.04715746236614	1.36064494639651
PA14_22940	1.74895	0	11.174	9.62025	0	5.47378537047043	1.36477164157743	0.226774157732752
PA14_22960	14.8661	0	26.8176	6.01266	6.19613774678565	11.9428044446627	10.2357873118307	7.71032136291356
PA14_22980	3.4979	1.98785	4.4696	2.40506	0	14.9285055558284	3.41192910394357	8.61741799384457
PA14_22990	14.8661	0	2.2348	7.81645	0	4.47855166674853	0.682385820788715	8.16386967837906
PA14_23000	0.874476	0	4.4696	4.81012	0	4.97616851860948	2.04715746236614	11.1119337289048
PA14_23010	9.61923	31.8055	20.1132	15.0316	74.3536529614278	1.49285055558284	12.2829447741969	7.0299988897153
PA14_23030	2.62343	3.97569	2.2348	3.60759	0	3.98093481488758	8.18862984946458	3.40161236599128
PA14_23050	18.364	11.9271	2.2348	3.60759	6.19613774678565	14.9285055558284	0.682385820788715	6.80322473198255
PA14_23060	10.4937	1.98785	20.1132	13.2278	0	5.97140222233137	0.682385820788715	4.76225731238779
PA14_23070	9.61923	9.93923	24.5828	7.81645	18.588413240357	23.8856088893255	60.7323380501956	12.2458045175686
PA14_23080	6.99581	1.98785	13.4088	0.601266	3.09806887339283	1.49285055558284	0	0.453548315465504
PA14_23090	7.87028	5.96354	8.93921	7.21519	0	0.497616851860948	26.6130470107599	12.2458045175686
PA14_23100	3.4979	0	29.0524	7.81645	24.7845509871426	3.98093481488758	3.41192910394357	2.72128989279302
PA14_23110	6.12133	0	15.6436	5.41139	3.09806887339283	6.46901907419232	3.41192910394357	8.61741799384457
PA14_23120	0	0	0	3.00633	0	3.98093481488758	5.45908656630972	2.04096741959477
PA14_23130	20.9874	7.95138	24.5828	8.41772	3.09806887339283	1.99046740744379	1.36477164157743	6.5764505742498
PA14_23160	13.9916	7.95138	20.1132	2.40506	3.09806887339283	2.98570111116569	0.682385820788715	11.1119337289048
PA14_23170	13.1171	0	0	6.01266	6.19613774678565	1.99046740744379	3.41192910394357	12.9261269907668
PA14_23190	49.8451	0	8.93921	15.0316	27.8826198605354	11.9428044446627	15.6948738781404	22.4506416155424
PA14_23200	0.874476	0	8.93921	5.41139	0	3.98093481488758	1.36477164157743	2.49451573506027
PA14_23210	0.874476	0	0	2.40506	0	1.49285055558284	9.55340149104201	2.94806405052577
PA14_23220	5.24686	77.526	0	16.8354	55.7652397210709	10.4499538890799	2.04715746236614	12.9261269907668
PA14_23240	0.874476	19.8785	4.4696	1.20253	12.3922754935713	13.4356550002456	1.36477164157743	18.3687067763529
PA14_23250	15.7406	49.6961	0	43.8924	9.29420662017848	0.995233703721896	0.682385820788715	5.89612810105155
PA14_23260	35.8535	17.8906	29.0524	45.0949	80.5497907082135	40.8045818525977	19.7891888028727	55.3328944867914
PA14_23270	7.87028	0	2.2348	10.2215	0	7.46425277791422	14.330102236563	8.39064383611182
PA14_23280	22.7364	27.8298	13.4088	23.4494	21.6864821137498	13.4356550002456	1.36477164157743	13.6064494639651
PA14_23290	2.62343	1.98785	0	2.40506	0	7.96186962977517	0	6.5764505742498
PA14_23310	11.3682	0	13.4088	26.4557	6.19613774678565	9.95233703721896	8.18862984946458	12.0190303598358
PA14_23320	0	0	0	4.20886	37.1768264807139	5.97140222233137	0	3.40161236599128
PA14_23330	63.8367	21.8663	53.6352	34.8734	74.3536529614278	124.404212965237	56.6380231254633	56.2399911177224
PA14_23340	6.12133	13.9149	13.4088	21.0443	46.4710331008924	50.7569188898167	2.72954328315486	19.5025775650167
PA14_23350	2.62343	65.5989	2.2348	2.40506	15.4903443669641	29.3593942597959	53.9084798423085	11.3387078866376
PA14_23360	10.4937	51.684	17.8784	30.6645	0	43.2926661119025	34.8016768602245	44.6745090733521
PA14_23370	40.2259	19.8785	40.2264	25.8544	43.3729642274996	58.2211716677309	46.4022358136326	74.8354720518081
PA14_23380	31.4811	0	29.0524	51.1076	40.2748953541067	30.8522448153788	37.5312201433793	60.321925956912
PA14_23390	47.2217	71.5624	2.2348	47.5	0	104.001922038938	94.1692432688426	82.9993417301871
PA14_23400	9.61923	0	0	21.6456	24.7845509871426	35.8284133339883	51.1789365591536	40.8193483918953
PA14_23410	38.4769	0	0	15.6329	0	16.9189729632722	9.55340149104201	21.7703191423442
PA14_23420	69.0836	75.5381	46.9308	47.5	52.667170847678	50.7569188898167	79.1567552114909	77.5567619446011
PA14_23430	56.8409	93.4287	4.4696	40.8861	40.2748953541067	28.861777407935	6.14147238709843	56.0132169599897
PA14_23440	139.916	1.98785	11.174	108.829	71.255584088035	92.5567344461363	2.72954328315486	153.29933062734
PA14_23450	6.12133	5.96354	0	13.8291	0	14.4308887039675	5.45908656630972	17.9151584608874
PA14_23460	7.87028	75.5381	0	36.0759	9.29420662017848	22.8903751856036	21.1539604444502	16.7812876722236
PA14_23470	25.3598	13.9149	4.4696	16.2342	3.09806887339283	23.3879920374645	3.41192910394357	22.2238674578097
PA14_23480	0	0	2.2348	4.20886	0	3.98093481488758	3.41192910394357	6.1229022587843
PA14_23490	244.853	123.246	69.2789	262.152	3.09806887339283	64.1925738900623	33.436905218647	84.8135349920492
PA14_23500	64.7112	11.9271	26.8176	29.462	0	27.8665437042131	2.72954328315486	12.0190303598358
PA14_23510	5.24686	1.98785	13.4088	13.8291	46.4710331008924	25.8760762967693	4.776700745521	24.4916090351372
PA14_23520	6.12133	21.8663	67.044	22.8481	46.4710331008924	2.98570111116569	38.8959917849567	14.9670944103616
PA14_23530	0.874476	57.6475	11.174	2.40506	0	3.98093481488758	1.36477164157743	4.30870899692228
PA14_23540	4.37238	0	22.348	13.8291	0	13.9332718521065	4.776700745521	16.1009651990254
PA14_23560	7.87028	0	62.5744	30.6645	6.19613774678565	16.9189729632722	10.9181731326194	18.1419326186201
PA14_23570	151.284	93.4287	42.4612	147.31	3.09806887339283	68.6711255568108	6.14147238709843	51.0241854898691
PA14_23580	33.2301	1.98785	17.8784	25.8544	6.19613774678565	11.4451875928018	16.3772596989292	16.7812876722236
PA14_23590	1.74895	21.8663	2.2348	0	0	6.96663592605327	4.09431492473229	3.85516068145678
PA14_23610	0	1.98785	2.2348	6.01266	24.7845509871426	6.96663592605327	25.2482753691824	0
PA14_23620	0	0	0	12.0253	0	6.96663592605327	1.36477164157743	1.36064494639651
PA14_23630	0	0	0	1.8038	0	8.95710333349706	0.682385820788715	0
PA14_23640	8.74476	9.93923	4.4696	4.20886	0	0	12.2829447741969	3.85516068145678
PA14_23650	0.874476	1.98785	0	6.61392	0	0.497616851860948	2.04715746236614	4.30870899692228
PA14_23670	0.874476	0	8.93921	0	0	6.96663592605327	7.50624402867586	3.85516068145678
PA14_23680	11.3682	33.7934	4.4696	34.8734	92.9420662017848	245.325107967447	70.2857395412376	27.2128989279302
PA14_23690	2.62343	1.98785	2.2348	12.6266	0	2.48808425930474	19.106802982084	9.52451462477557
PA14_23700	2.62343	9.93923	26.8176	11.424	9.29420662017848	8.95710333349706	23.883503727605	1.58741910412926
PA14_23720	0	0	0	6.01266	30.9806887339283	8.95710333349706	2.72954328315486	4.76225731238779
PA14_23730	4.37238	37.7691	0	6.01266	0	2.98570111116569	0	4.08193483918953
PA14_23750	21.8619	99.3923	20.1132	19.8418	27.8826198605354	5.47378537047043	2.72954328315486	8.61741799384457
PA14_23760	8.74476	1.98785	0	5.41139	9.29420662017848	0.995233703721896	0	13.1529011484996
PA14_23770	1.74895	0	0	6.61392	0	9.45472018535801	1.36477164157743	3.62838652372403
PA14_23790	16.615	0	6.7044	6.61392	0	7.46425277791422	2.72954328315486	8.39064383611182
PA14_23800	6.12133	5.96354	75.9833	4.20886	9.29420662017848	8.95710333349706	4.776700745521	7.71032136291356
PA14_23810	37.6025	0	2.2348	21.0443	27.8826198605354	8.95710333349706	16.3772596989292	20.6364483536804
PA14_23830	10.4937	81.5017	174.315	57.7215	176.589925783391	76.632995186586	52.543708200731	24.2648348774044
PA14_23840	4.37238	0	8.93921	1.8038	18.588413240357	6.96663592605327	2.04715746236614	6.5764505742498
PA14_23850	3.4979	0	20.1132	0	6.19613774678565	9.45472018535801	33.436905218647	1.81419326186201
PA14_23860	20.1129	0	17.8784	2.40506	0	14.9285055558284	4.776700745521	6.5764505742498
PA14_23880	6.12133	0	0	7.81645	9.29420662017848	11.9428044446627	8.87101567025329	11.1119337289048
PA14_23890	6.12133	1.98785	0	15.0316	24.7845509871426	11.9428044446627	0.682385820788715	4.30870899692228
PA14_23900	1.74895	3.97569	13.4088	7.81645	0	9.45472018535801	15.0124880573517	3.17483820825852
PA14_23920	28.8577	21.8663	0	16.8354	37.1768264807139	33.3403290746835	20.4715746236614	30.6145112939215
PA14_23930	19.2385	27.8298	20.1132	2.40506	0	18.4118235188551	34.1192910394357	4.08193483918953
PA14_23950	7.87028	1.98785	13.4088	4.81012	15.4903443669641	0.995233703721896	10.9181731326194	8.61741799384457
PA14_23970	29.7322	5.96354	55.87	18.038	6.19613774678565	20.8999077781598	5.45908656630972	34.696446133111
PA14_23980	28.8577	49.6961	0	27.0569	71.255584088035	30.8522448153788	2.04715746236614	13.1529011484996
PA14_23990	14.8661	27.8298	51.4004	6.01266	34.0787576073211	13.9332718521065	60.0499522294069	11.3387078866376
PA14_24010	30.6067	0	29.0524	13.2278	3.09806887339283	18.4118235188551	17.0596455197179	15.4206427258271
PA14_24020	0	0	0	1.20253	0	1.99046740744379	0	1.13387078866376
PA14_24040	2.62343	0	0	6.01266	0	0.497616851860948	0	0
PA14_24050	0	0	0	4.81012	0	0.995233703721896	0	0.226774157732752
PA14_24060	0	0	6.7044	0.601266	0	0.497616851860948	0	4.76225731238779
PA14_24070	6.12133	0	31.2872	2.40506	6.19613774678565	4.47855166674853	39.5783776057455	3.62838652372403
PA14_24080	0	0	0	11.424	15.4903443669641	6.96663592605327	0	6.34967641651705
PA14_24100	0.874476	0	0	4.81012	0	6.96663592605327	13.6477164157743	0.453548315465504
PA14_24110	118.054	63.611	49.1656	155.728	9.29420662017848	61.2068727788966	6.82385820788715	42.4067674960246
PA14_24120	116.305	35.7812	33.522	100.411	12.3922754935713	47.771217778651	16.3772596989292	49.2099922280071
PA14_24130	103.188	41.7448	15.6436	102.215	0	42.2974324081806	19.106802982084	41.0461225496281
PA14_24140	6.12133	1.98785	22.348	22.8481	0	1.99046740744379	11.6005589534082	14.9670944103616
PA14_24150	6.99581	0	24.5828	9.62025	0	8.45948648163611	6.14147238709843	4.30870899692228
PA14_24170	2.62343	23.8541	11.174	15.0316	34.0787576073211	13.9332718521065	8.18862984946458	39.2319292877661
PA14_24180	0.874476	0	6.7044	1.8038	0	10.4499538890799	4.776700745521	9.29774046704282
PA14_24190	8.74476	69.5746	13.4088	0	15.4903443669641	0.497616851860948	4.09431492473229	0.907096630931007
PA14_24210	5.24686	0	13.4088	0.601266	0	0.497616851860948	0.682385820788715	0.907096630931007
PA14_24220	21.8619	1.98785	37.9916	26.4557	12.3922754935713	10.9475707409409	39.5783776057455	12.2458045175686
PA14_24230	1.74895	13.9149	2.2348	1.20253	0	2.48808425930474	0	3.85516068145678
PA14_24240	0	0	2.2348	5.41139	46.4710331008924	5.97140222233137	10.9181731326194	2.72128989279302
PA14_24245	9.61923	0	2.2348	16.2342	0	19.407057222577	23.2011179068163	12.0190303598358
PA14_24260	27.1088	0	0	6.61392	18.588413240357	9.45472018535801	7.50624402867586	3.17483820825852
PA14_24270	59.4644	95.4166	87.1573	33.0696	6.19613774678565	28.364160556074	20.4715746236614	18.3687067763529
PA14_24290	48.9706	5.96354	4.4696	33.6709	40.2748953541067	10.4499538890799	19.7891888028727	26.3058022969992
PA14_24300	1.74895	15.9028	0	18.6392	6.19613774678565	1.99046740744379	12.2829447741969	10.6583854134393
PA14_24310	6.12133	0	0	9.62025	12.3922754935713	6.46901907419232	0.682385820788715	7.0299988897153
PA14_24330	62.9623	55.6597	8.93921	30.6645	9.29420662017848	15.9237392595503	15.6948738781404	42.4067674960246
PA14_24340	17.4895	9.93923	42.4612	7.81645	0	2.48808425930474	0	4.08193483918953
PA14_24350	3.4979	53.6718	2.2348	6.01266	0	6.96663592605327	1.36477164157743	19.5025775650167
PA14_24360	24.4853	21.8663	6.7044	20.443	24.7845509871426	3.98093481488758	2.04715746236614	7.71032136291356
PA14_24370	9.61923	0	2.2348	3.60759	0	2.48808425930474	2.04715746236614	3.40161236599128
PA14_24380	2.62343	5.96354	15.6436	6.01266	6.19613774678565	2.48808425930474	6.82385820788715	7.48354720518081
PA14_24390	12.2427	1.98785	2.2348	0.601266	65.0594463412493	6.96663592605327	7.50624402867586	4.30870899692228
PA14_24400	11.3682	67.5867	0	7.21519	0	3.98093481488758	15.0124880573517	11.3387078866376
PA14_24420	0	0	0	0.601266	0	9.45472018535801	2.04715746236614	11.5654820443703
PA14_24430	8.74476	3.97569	49.1656	6.01266	0	19.407057222577	34.1192910394357	3.17483820825852
PA14_24440	1.74895	1.98785	0	3.60759	3.09806887339283	7.46425277791422	30.0249761147034	7.71032136291356
PA14_24445	49.8451	53.6718	131.853	46.2974	68.1575152146422	52.2497694453995	67.5561962580828	44.6745090733521
PA14_24480	8.74476	7.95138	11.174	3.60759	6.19613774678565	6.46901907419232	12.2829447741969	11.3387078866376
PA14_24490	7.87028	3.97569	40.2264	31.2658	12.3922754935713	7.46425277791422	43.6726925304777	22.2238674578097
PA14_24500	0	0	0	0	0	0.995233703721896	0	4.30870899692228
PA14_24510	0	0	0	15.6329	0	0.497616851860948	4.776700745521	2.72128989279302
PA14_24530	3.4979	23.8541	2.2348	9.01898	0	2.48808425930474	13.6477164157743	1.36064494639651
PA14_24550	4.37238	5.96354	8.93921	12.6266	9.29420662017848	4.97616851860948	1.36477164157743	8.16386967837906
PA14_24560	8.74476	0	31.2872	9.01898	0	15.4261224076894	19.106802982084	11.7922562021031
PA14_24570	6.12133	1.98785	4.4696	10.8228	15.4903443669641	12.4404212965237	38.213605964168	6.1229022587843
PA14_24580	0	27.8298	116.21	7.81645	0	18.4118235188551	0	4.76225731238779
PA14_24590	3.4979	0	4.4696	2.40506	27.8826198605354	10.9475707409409	10.2357873118307	0.907096630931007
PA14_24600	19.2385	1.98785	0	9.62025	0	7.46425277791422	22.5187320860276	8.39064383611182
PA14_24610	0	15.9028	2.2348	6.61392	9.29420662017848	6.46901907419232	1.36477164157743	4.98903147012054
PA14_24620	6.12133	1.98785	0	0.601266	0	12.9380381483846	2.04715746236614	4.76225731238779
PA14_24630	9.61923	0	0	0	0	0.497616851860948	0	0
PA14_24640	0	1.98785	2.2348	14.4304	9.29420662017848	6.96663592605327	15.0124880573517	11.5654820443703
PA14_24650	117.18	294.201	404.499	344.525	316.003025086068	670.787516308558	373.947429792216	97.2861136673505
PA14_24665	6.99581	0	20.1132	0	9.29420662017848	3.48331796302664	6.14147238709843	0.226774157732752
PA14_24675	6.12133	1.98785	6.7044	2.40506	0	4.97616851860948	33.436905218647	14.2867719371634
PA14_24690	8.74476	11.9271	4.4696	5.41139	3.09806887339283	7.96186962977517	62.7794955125618	8.39064383611182
PA14_24700	7.87028	0	8.93921	10.8228	3.09806887339283	0.995233703721896	5.45908656630972	4.08193483918953
PA14_24710	0	23.8541	0	16.8354	3.09806887339283	5.47378537047043	12.9653305949856	4.76225731238779
PA14_24720	1.74895	1.98785	62.5744	24.0506	3.09806887339283	7.96186962977517	4.776700745521	4.98903147012054
PA14_24730	37.6025	0	93.8617	36.0759	6.19613774678565	14.4308887039675	25.9306611899712	42.8603158114901
PA14_24740	0	0	0	1.20253	6.19613774678565	13.4356550002456	0	4.30870899692228
PA14_24760	5.24686	0	22.348	6.01266	6.19613774678565	7.46425277791422	0	0
PA14_24770	7.87028	1.98785	0	4.81012	27.8826198605354	11.9428044446627	0	11.1119337289048
PA14_24780	0	0	6.7044	6.01266	0	2.48808425930474	2.04715746236614	4.53548315465504
PA14_24790	34.1046	67.5867	33.522	29.462	15.4903443669641	26.3736931486302	0	33.78934950218
PA14_24810	4.37238	19.8785	6.7044	2.40506	0	0	19.106802982084	2.94806405052577
PA14_24820	13.9916	0	2.2348	4.20886	3.09806887339283	5.47378537047043	27.9778186523373	3.17483820825852
PA14_24830	6.12133	1.98785	51.4004	1.20253	0	2.98570111116569	0	6.80322473198255
PA14_24840	1.74895	0	87.1573	9.62025	0	1.49285055558284	0.682385820788715	5.21580562785329
PA14_24860	38.4769	3.97569	20.1132	1.8038	3.09806887339283	12.4404212965237	4.776700745521	12.2458045175686
PA14_24870	27.1088	29.8177	20.1132	21.6456	0	9.95233703721896	8.87101567025329	14.7403202526289
PA14_24880	0	0	35.7568	0.601266	0	19.9046740744379	0	0
PA14_24890	2.62343	0	4.4696	5.41139	0	0.497616851860948	4.09431492473229	6.80322473198255
PA14_24900	0	0	0	1.20253	0	0.497616851860948	0	1.58741910412926
PA14_24910	9.61923	3.97569	2.2348	12.0253	0	10.4499538890799	3.41192910394357	3.40161236599128
PA14_24920	0.874476	0	2.2348	0.601266	0	0.995233703721896	6.82385820788715	9.97806294024108
PA14_24940	35.8535	7.95138	40.2264	24.6519	12.3922754935713	10.9475707409409	6.82385820788715	13.6064494639651
PA14_24950	5.24686	51.684	2.2348	10.2215	0	3.48331796302664	4.776700745521	10.2048370979738
PA14_24960	26.2343	1.98785	6.7044	12.6266	3.09806887339283	4.47855166674853	47.0846216344213	3.17483820825852
PA14_24970	0	1.98785	0	10.8228	0	1.49285055558284	2.04715746236614	6.5764505742498
PA14_24980	0.874476	0	0	1.8038	34.0787576073211	7.96186962977517	0	9.29774046704282
PA14_24990	12.2427	1.98785	2.2348	1.8038	21.6864821137498	1.49285055558284	4.09431492473229	7.25677304744806
PA14_25000	24.4853	5.96354	17.8784	19.2405	3.09806887339283	18.909440370716	23.2011179068163	7.71032136291356
PA14_25020	14.8661	0	20.1132	34.2721	24.7845509871426	6.46901907419232	4.776700745521	12.6993528330341
PA14_25030	2.62343	0	0	3.60759	0	3.98093481488758	5.45908656630972	8.16386967837906
PA14_25040	0	1.98785	0	0.601266	0	5.47378537047043	5.45908656630972	0
PA14_25060	4.37238	1.98785	0	24.6519	0	8.45948648163611	40.9431492473229	11.1119337289048
PA14_25080	34.1046	105.356	116.21	52.9114	52.667170847678	53.7426200009824	75.0624402867586	42.4067674960246
PA14_25090	4.37238	1.98785	37.9916	16.2342	37.1768264807139	13.9332718521065	21.1539604444502	19.2758034072839
PA14_25100	5.24686	7.95138	0	3.60759	0	2.48808425930474	4.776700745521	4.98903147012054
PA14_25110	13.9916	33.7934	60.3396	32.4683	6.19613774678565	38.8141144451539	34.8016768602245	17.6883843031546
PA14_25130	0.874476	19.8785	0	3.60759	9.29420662017848	17.4165898151332	36.1664485018019	16.5545135144909
PA14_25140	5.24686	0	6.7044	3.00633	0	0.497616851860948	0	1.36064494639651
PA14_25150	0	0	29.0524	8.41772	3.09806887339283	5.47378537047043	0.682385820788715	0.226774157732752
PA14_25160	1.74895	109.331	0	22.2468	65.0594463412493	12.9380381483846	31.3897477562809	24.7183831928699
PA14_25180	13.9916	17.8906	6.7044	18.6392	6.19613774678565	14.9285055558284	27.9778186523373	10.2048370979738
PA14_25195	8.74476	11.9271	20.1132	24.6519	3.09806887339283	13.9332718521065	2.04715746236614	6.1229022587843
PA14_25210	0.874476	0	0	0	30.9806887339283	11.9428044446627	0	3.62838652372403
PA14_25220	6.12133	0	0	5.41139	0	2.48808425930474	0.682385820788715	6.34967641651705
PA14_25230	38.4769	49.6961	24.5828	30.6645	40.2748953541067	26.3736931486302	2.04715746236614	26.7593506124647
[truncated: 3,827 more rows]
