# Supplementary material for: Biofilm formation of Pseudomonas aeruginosa in spaceflight is minimized on lubricant impregnated surfaces
Source: NPJ Microgravity. 2023 Aug 16;9:66. doi: 10.1038/s41526-023-00316-w (PMC10432549; doi:10.1038/s41526-023-00316-w)
Supplement: Supplementary file 8 — Supplementary Table 7 [file 41526_2023_316_MOESM8_ESM.xlsx]

## Sheet: DEG
Supplementary Table 7. DEG list and normalized read counts per sample of biofilms grown on LIS with respect to SS for ground controls day 3
Genes with log2 fold change ≥ 2 in bold. The DEGs are listed in ascending order of significance values. Top 5 DEGs in color blue.
ID	log2FoldChange	pvalue	Gene_Name
PA14_09380	2.4777	8.06268e-14
PA14_42390	-1.58022	3.58424e-11	exsA
PA14_06170	2.56527	1.52845e-10
PA14_29970	1.47293	2.00544e-10	nuoF
PA14_09230	3.08355	2.17384e-10	pchC
PA14_53040	1.97711	2.47486e-10
PA14_03710	2.22629	9.62007e-10
PA14_30410	2.00188	2.15636e-09
PA14_33870	2.85824	5.65195e-09
PA14_09270	3.1423	6.22376e-09	pchE
PA14_09220	3.16221	8.20106e-09	pchB
PA14_57275	1.44954	1.00561e-08	ftsZ
PA14_08200	2.99061	1.12598e-08
PA14_16990	2.34843	1.15154e-08
PA14_17480	2.36779	1.27093e-08	rpoS
PA14_08180	2.66622	1.50086e-08
PA14_52500	3.89582	2.4278e-08
PA14_12570	-2.1006	2.64368e-08
PA14_70580	1.38259	3.03566e-08
PA14_09350	3.59196	5.05817e-08
PA14_09320	3.08427	6.23212e-08	pchI
PA14_21260	2.52409	7.37947e-08
PA14_24340	-2.36187	8.33765e-08
PA14_09240	2.5001	8.89565e-08	pchD
PA14_14540	2.94726	1.08352e-07
PA14_09210	2.95891	1.40132e-07	pchA
PA14_53820	2.08969	1.62103e-07
PA14_18670	1.34684	2.28867e-07	bfrB
PA14_68030	-3.54172	2.93978e-07
PA14_09280	3.06687	2.97239e-07	pchF
PA14_68440	-2.20097	3.04278e-07
PA14_17440	2.28114	3.56671e-07	truD
PA14_09340	2.58272	3.6149e-07	fptA
PA14_03150	2.11436	3.87166e-07
PA14_62390	2.42738	4.65041e-07
PA14_14520	1.72034	4.8406e-07
PA14_13230	2.52306	5.29129e-07	moaC
PA14_57960	1.5627	7.26851e-07	ptsN
PA14_08580	-2.91921	7.70606e-07
PA14_67280	-1.92998	8.04276e-07
PA14_71460	-2.22238	8.22698e-07	glyA1
PA14_71990	1.30024	9.21491e-07	gmd
PA14_64110	1.63358	9.89365e-07	accC
PA14_07980	1.7639	1.06849e-06
PA14_30050	1.34233	1.10209e-06
PA14_09300	2.59687	1.14341e-06	pchH
PA14_08350	1.96357	1.23281e-06	trpD
PA14_63280	1.92155	1.31372e-06
PA14_08390	1.66365	1.66583e-06	speD
PA14_53730	1.97265	1.77266e-06
PA14_18690	2.52888	1.7882e-06
PA14_08060	2.22833	2.06644e-06
PA14_39250	-5.00289	2.08087e-06
PA14_62790	-3.30689	2.15872e-06
PA14_08210	2.39727	2.19615e-06
PA14_13260	2.27545	2.23256e-06	moaB1
PA14_58180	1.39045	2.23878e-06	gatA
PA14_20820	-2.74256	2.25038e-06
PA14_51240	-1.98	2.81703e-06	purC
PA14_07570	-2.1751	3.11254e-06	gcp
PA14_56210	-1.74222	3.47418e-06
PA14_08150	2.92867	3.85389e-06
PA14_08100	2.95588	3.96574e-06
PA14_72020	-1.56454	3.98927e-06
PA14_08010	2.78328	4.15518e-06
PA14_51020	2.80326	4.27721e-06
PA14_30650	1.71835	4.38277e-06	gacA
PA14_02520	1.61602	4.50349e-06
PA14_52490	2.36331	4.64992e-06
PA14_24650	2.74341	5.0623e-06	rmf
PA14_08890	1.05895	5.12601e-06	rpsS
PA14_23250	-1.9197	5.21437e-06	mtnA
PA14_40150	2.65757	5.79801e-06
PA14_22720	1.85997	5.86251e-06
PA14_25130	1.36969	5.86785e-06
PA14_61960	-1.69038	5.99215e-06
PA14_67270	-2.45823	6.6299e-06
PA14_08040	2.94887	6.69093e-06
PA14_08160	2.59656	7.18515e-06
PA14_70900	-2.7501	7.38662e-06
PA14_08760	0.86573	7.64266e-06	rpoB
PA14_05600	1.80199	7.95943e-06
PA14_55635	-2.52573	8.0751e-06
PA14_53430	1.22787	8.54453e-06	slyD
PA14_58890	-1.85785	9.69291e-06
PA14_08030	2.77094	1.0797e-05
PA14_20330	-4.01653	1.09606e-05	phnE
PA14_16960	1.58688	1.10265e-05
PA14_27840	-4.21637	1.18572e-05
PA14_08120	2.93885	1.25018e-05
PA14_59980	-2.39913	1.27202e-05
PA14_08050	2.20665	1.3441e-05
PA14_21670	-4.24613	1.39196e-05
PA14_71630	2.149	1.50152e-05	adhA
PA14_52330	2.26156	1.57564e-05
PA14_61950	-2.95573	1.65257e-05
PA14_08190	2.50363	1.68205e-05
PA14_39980	-1.96289	1.71108e-05	qscR
PA14_38220	1.80061	1.81833e-05
PA14_08300	2.33152	1.98317e-05
PA14_00490	-1.47702	2.1448e-05
PA14_72820	-1.95496	2.19462e-05
PA14_60190	1.59812	2.23761e-05	clpB
PA14_08070	2.59576	2.26244e-05
PA14_08730	1.61298	2.26498e-05	rplA
PA14_08240	2.58227	2.5649e-05
PA14_44630	1.62653	2.80035e-05	dnaX
PA14_18520	-1.58503	2.80692e-05	algK
PA14_45280	-2.30207	2.88087e-05	cycH
PA14_08270	2.66294	2.93072e-05
PA14_63680	-3.77121	2.99432e-05
PA14_08110	2.59796	3.08797e-05
PA14_59830	-1.21326	3.08896e-05
PA14_23990	1.7857	3.11338e-05	xcpR
PA14_56690	1.61074	3.11957e-05	feoA
PA14_04410	0.984028	3.27713e-05	ptsP
PA14_27470	-2.16909	3.37386e-05
PA14_52070	1.84801	3.69176e-05
PA14_07990	2.42726	3.75743e-05
PA14_38190	-1.14169	3.84063e-05
PA14_46970	1.38201	3.92967e-05	ansB
PA14_08670	-3.37852	3.9864e-05
PA14_73240	1.39536	4.04358e-05	atpD
PA14_08250	2.52525	4.05425e-05
PA14_11740	-3.02525	4.14883e-05
PA14_62080	-2.59626	4.16008e-05
PA14_41270	-1.78776	4.33877e-05
PA14_11120	-2.49066	4.37006e-05
PA14_14910	1.81398	4.93401e-05
PA14_61360	-1.9565	5.00693e-05
PA14_22770	1.92853	5.13962e-05
PA14_58510	-2.52223	5.63624e-05
PA14_08370	1.02608	5.63892e-05	vfr
PA14_49260	1.82378	5.64521e-05	napB
PA14_60150	-3.10072	5.71249e-05
PA14_47820	1.21636	5.72751e-05
PA14_45150	-2.25251	5.75468e-05
PA14_13870	-1.29006	6.02676e-05
PA14_10080	-3.03118	6.29936e-05
PA14_03100	-4.05992	6.42271e-05
PA14_57630	-1.65935	7.05457e-05
PA14_57020	1.94135	7.07225e-05	groES
PA14_08140	2.55807	7.12434e-05
PA14_44090	-4.38108	7.37497e-05
PA14_39190	-1.90457	7.37954e-05	bacA
PA14_15520	-1.59271	7.38766e-05	trbJ
PA14_15260	1.23192	7.458e-05
PA14_66040	-2.0617	7.47673e-05
PA14_51580	-2.15698	7.50142e-05
PA14_25050	-4.04073	7.55337e-05
PA14_08090	2.50647	7.59496e-05
PA14_08220	2.54511	7.62338e-05
PA14_08340	1.64803	7.78648e-05	trpG
PA14_48140	1.83106	7.86732e-05
PA14_72720	1.2259	7.96099e-05
PA14_42540	-4.21968	8.35114e-05
PA14_23570	-2.92908	8.37146e-05
PA14_05280	2.16982	8.48106e-05	yqgF
PA14_67030	-1.92406	8.49597e-05
PA14_33240	-1.98968	8.49703e-05
PA14_26860	2.01502	8.51442e-05
PA14_51660	-2.70758	8.54406e-05
PA14_38720	2.88367	8.72673e-05
PA14_73190	-2.16052	8.99719e-05	glmR
PA14_55070	-1.71419	9.01856e-05
PA14_07660	0.84598	9.08626e-05
PA14_37310	-4.05858	9.6538e-05
PA14_47900	2.34958	0.00010147
PA14_26590	1.31471	0.000103728
PA14_07680	1.3596	0.000105767
PA14_11430	2.46659	0.000107729	ribH
PA14_59600	-3.285	0.000110053
PA14_14710	1.6529	0.000110093
PA14_55640	-1.4673	0.000110116	sbcD
PA14_63230	-2.64694	0.000110323
PA14_61040	-1.65772	0.000116411	katB
PA14_08820	1.29154	0.00011704	fusA1
PA14_23350	1.50626	0.00011709	orfA
PA14_55860	-2.38512	0.000119417
PA14_52320	-3.13269	0.000124153
PA14_41960	-2.90339	0.000131814
PA14_69470	1.53263	0.000134418	algR
PA14_00570	-1.93404	0.000139356
PA14_68740	1.58198	0.000139761	argA
PA14_70790	0.872154	0.000148568
PA14_01680	-3.05647	0.000148769
PA14_08260	2.47722	0.000150432
PA14_38710	2.36782	0.000159228
PA14_73290	1.6798	0.000161775	atpF
PA14_59240	-1.34895	0.000163914	pilL2
PA14_43490	-3.12126	0.000165071
PA14_21550	1.88438	0.000166646
PA14_73160	-1.7248	0.000168156
PA14_55320	-1.32273	0.000168635
PA14_21720	-2.37575	0.000171064
PA14_17470	1.80105	0.000171705
PA14_46910	0.860369	0.000173687
PA14_51330	1.74427	0.000176975	nadA
PA14_34100	1.93138	0.000177117	hsiJ3
PA14_09290	2.65583	0.000177124	pchG
PA14_22100	-1.19436	0.000177136
PA14_18180	-2.07866	0.00017961
PA14_57990	2.60963	0.000180114
PA14_06130	1.56775	0.000180657
PA14_46460	-1.33549	0.000183063
PA14_39660	-2.50714	0.000199094
PA14_26110	-2.06986	0.000200795
PA14_23450	-1.35007	0.000210189	orfM
PA14_44010	1.00528	0.000212924	sucA
PA14_06530	3.02024	0.000213896
PA14_35100	2.55085	0.000216415	arsC
PA14_12560	-1.45149	0.000219298
PA14_18710	1.62404	0.000222502	pyrC
PA14_39880	-2.72141	0.000222785	phzG2
PA14_16160	1.17318	0.000224079
PA14_65350	0.962935	0.000224258	mutL
PA14_14550	1.71445	0.00022446
PA14_16370	1.82506	0.000225429
PA14_67210	-1.11707	0.000235355	tli5b1
PA14_31510	1.06474	0.000242319
PA14_44760	-2.14835	0.000246658
PA14_32580	-3.38126	0.000252665
PA14_08780	1.11979	0.00025424	rpoC
PA14_58690	1.23225	0.000254509
PA14_06310	2.01258	0.000256431
PA14_08130	2.38541	0.000258413
PA14_16460	-1.81388	0.000261491	wspD
PA14_42710	3.41889	0.000268011
PA14_08000	2.68806	0.000268918
PA14_58560	-1.09375	0.000270266
PA14_36460	-4.03902	0.000271634
PA14_72850	-1.36965	0.000274416
PA14_67975	1.3144	0.000278989
PA14_06580	1.29394	0.000285854
PA14_67100	2.1993	0.000291375
PA14_69130	-1.43454	0.000294135	glpT
PA14_63060	1.74094	0.00029469	smpB
PA14_65380	2.29059	0.000300748
PA14_60690	2.34442	0.000302459
PA14_03800	1.13766	0.000306083	oprE
PA14_68480	-2.395	0.000311343
PA14_65000	1.86653	0.000324014	azu
PA14_46020	-2.42914	0.000324036
PA14_31310	2.23702	0.000332222
PA14_13380	2.61131	0.000332791
PA14_08860	1.24664	0.000333076	rplD
PA14_20390	-3.12019	0.000343696	phnJ
PA14_52660	-1.48328	0.000363774	aruB
PA14_29730	1.69202	0.000364004	bqsR
PA14_11140	1.37302	0.000375097
PA14_17270	1.12491	0.000381952	accA
PA14_31750	-2.04405	0.000382777
PA14_69000	1.26399	0.000388723	pepP
PA14_18060	-1.59973	0.000397228
PA14_66990	-3.46951	0.000399422
PA14_35230	1.68897	0.000400224
PA14_58040	1.58708	0.000406604
PA14_05190	-1.3028	0.000407722	pilU
PA14_30230	1.11847	0.000412414	clpA
PA14_72260	1.95789	0.000415114
PA14_24780	-1.30954	0.000415571
PA14_42500	-1.22493	0.000416945	pcrD
PA14_08680	1.07627	0.000419152	tufB
PA14_72810	-1.80952	0.000419638
PA14_58390	1.10037	0.000425515	dppA3
PA14_41570	1.80497	0.000435468	oprF
PA14_31720	-1.45925	0.000436799
PA14_07410	-3.90758	0.000437675
PA14_42860	2.14608	0.000439267
PA14_57010	1.91188	0.000440342	groEL
PA14_70890	-2.77129	0.000440505
PA14_54750	-2.86751	0.000444759
PA14_30280	0.872008	0.000447227	trxB1
PA14_25530	2.37741	0.000447689	kdsB
PA14_57890	0.975437	0.000448918
PA14_62070	-2.65876	0.000454816
PA14_07450	-1.18871	0.000462483
PA14_35820	1.20844	0.000462906	tnpS
PA14_54720	-3.79341	0.00046793
PA14_61840	-1.37086	0.000469265	higA
PA14_03450	1.36092	0.000472182	gabT
PA14_01130	-3.62509	0.00047446
PA14_59570	-2.49855	0.000477245
PA14_06770	1.63527	0.000479442	nirQ
PA14_05050	2.49635	0.000485875
PA14_08280	2.00844	0.000488838
PA14_60480	1.70934	0.000507936
PA14_59590	-1.39505	0.000514595
PA14_43630	2.02726	0.000515438
PA14_06000	1.00075	0.00051551
PA14_63830	-1.55327	0.000515568
PA14_57950	1.71031	0.000516769
PA14_39960	-1.45187	0.000528273	phzB2
PA14_17580	1.25682	0.000558601
PA14_12640	-2.19777	0.000563062
PA14_31300	-1.79281	0.000564817
PA14_17660	-1.79067	0.000573653
PA14_18100	2.2752	0.000573753
PA14_69590	-1.79349	0.000574611
PA14_51110	-2.91128	0.000574942
PA14_28330	-3.48674	0.000575878
PA14_39280	1.08681	0.000590802	rbsK
PA14_69660	1.93662	0.000591399	lppL
PA14_08590	-2.67267	0.000598934
PA14_30710	1.57932	0.000600492
PA14_49410	0.880268	0.000602054
PA14_00900	-2.12713	0.000602843	tagF1
PA14_07460	-3.44745	0.000606003
PA14_41640	1.41456	0.000612221
PA14_55180	1.12439	0.000617708
PA14_73140	1.13116	0.000617939
PA14_72980	-1.41866	0.000631916
PA14_54520	-1.26931	0.00063805
PA14_32110	-2.65759	0.000643376	xylZ
PA14_17640	-1.15517	0.000649626	potA
PA14_35490	1.59668	0.000651358	lpdV
PA14_27460	-2.13868	0.000661363	tpm
PA14_71490	-2.09136	0.000665272	soxD
PA14_28010	-1.96952	0.000672467
PA14_66450	-2.82824	0.000677308
PA14_48490	-2.51749	0.000679012
PA14_49170	1.12555	0.000684023	phoQ
PA14_13950	-1.15809	0.000699656
PA14_30010	1.38242	0.000704101	nuoB
PA14_02830	-1.9755	0.000708967	pcaB
PA14_43180	-1.4633	0.000710713
PA14_66800	-3.20672	0.000711793
PA14_22600	-1.67846	0.000712381
PA14_23460	-0.984611	0.000714104	orfN
PA14_61560	-1.34332	0.000717362
PA14_69630	-1.90764	0.000728326	rnk
PA14_42970	-1.68373	0.00073584	sfa2
PA14_28660	1.19012	0.000739709	infC
PA14_02730	1.08785	0.000755537
PA14_20720	1.45151	0.000756497	flgN
PA14_29900	2.21226	0.000762543	nuoJ
PA14_31400	0.985943	0.000767072
PA14_23060	-1.36625	0.00076775	hexR
PA14_46430	2.925	0.000772054
PA14_25020	-1.07256	0.000781087
PA14_01040	-2.33017	0.000784114	tagJ1
PA14_49320	1.06882	0.000787837
PA14_32390	-0.679103	0.000790702	mexF
PA14_27660	-1.91611	0.000808796
PA14_16950	-1.64321	0.000810625	dapD
PA14_60560	2.25141	0.000821732
PA14_46270	1.30342	0.000836597
PA14_57590	1.08662	0.000840606	rplM
PA14_16330	1.08369	0.00085402
PA14_49280	-2.16051	0.000855681
PA14_51930	1.52401	0.000859599
PA14_05010	-1.39906	0.000862533
PA14_68900	1.26278	0.000865242
PA14_37915	-1.76796	0.000898997
PA14_63990	-1.41918	0.000905766	speA
PA14_05990	-1.22069	0.000910145
PA14_11940	1.67551	0.000915427
PA14_08020	2.31816	0.000917249
PA14_13300	2.21598	0.000922829
PA14_21880	0.768746	0.000939167	tsp
PA14_43690	0.737576	0.000944886	fabB
PA14_01180	-2.3983	0.000945835
PA14_69720	-1.9166	0.000949225
PA14_60460	1.88713	0.000953345	rplU
PA14_57210	0.97262	0.000960933	argJ
PA14_10620	2.07099	0.00096354	hpcB
PA14_71390	1.81174	0.000964001
PA14_25160	1.07709	0.000971362	lexA
PA14_13830	1.16237	0.000986118	narI
PA14_06730	2.58636	0.000989505	nirC
PA14_46710	-1.97561	0.000992198
PA14_04940	2.02907	0.000992858
PA14_14700	2.02004	0.000997799	cysE
PA14_02180	-2.17115	0.00101542	cheB
PA14_01490	1.59104	0.00102766
PA14_26230	-2.17237	0.00102945	hisQ
PA14_62970	1.48871	0.00102968	dnaK
PA14_58000	1.62001	0.00103643	sodM
PA14_56940	1.33663	0.0010397
PA14_24110	-2.37693	0.0010466
PA14_48790	1.10045	0.00106097
PA14_49990	1.59701	0.00106334
PA14_52520	1.3125	0.00106791
PA14_68840	1.49422	0.00108114
PA14_17670	-2.64897	0.00108535
PA14_31820	-1.69294	0.00108886
PA14_28950	-2.11317	0.001097
PA14_62880	-1.19008	0.00109892
PA14_72050	-1.41683	0.00110168
PA14_07550	-2.0508	0.0011088
PA14_43510	-1.20672	0.00111616
PA14_15240	-1.94541	0.00113845
PA14_09020	1.1907	0.00114021	rpsE
PA14_55330	-1.87408	0.00114244
PA14_47550	-1.73369	0.00114527
PA14_28090	-2.43707	0.00114949
PA14_57450	0.953872	0.00115065	mraW
PA14_51960	-1.30758	0.00115653
PA14_00230	-2.45192	0.00115919
PA14_48810	-1.34845	0.00116163
PA14_41575	1.33238	0.00116837	sigX
PA14_57470	-1.52979	0.00117118
PA14_52480	1.4457	0.00117263
PA14_39060	1.50154	0.00118158
PA14_68870	1.65454	0.00118468	gcvT
PA14_48660	-1.52517	0.00121674
PA14_19030	-1.56713	0.00122493
PA14_40600	-2.17528	0.00122512
PA14_09370	1.52224	0.00123921
PA14_02010	-1.6153	0.00124057
PA14_59690	-1.06238	0.0012511
PA14_09200	1.35006	0.00125711	ssb
PA14_22110	-1.12459	0.0012575
PA14_70060	1.9502	0.00125878
PA14_16970	2.25303	0.00126027
PA14_16770	-2.44841	0.00128096
PA14_70470	0.868868	0.00128168	spoT
PA14_66020	1.31126	0.00128352
PA14_08230	2.20895	0.00129276
PA14_71190	-2.93302	0.00129922
PA14_51950	-1.26381	0.00130814
PA14_10900	2.4601	0.00130899
PA14_29500	-1.31255	0.00131017
PA14_51160	2.41049	0.00131296
PA14_62900	-1.40501	0.00131765	greA
PA14_30310	-1.31232	0.00133621	lolA
PA14_06875	2.11277	0.00134365	rsmY
PA14_58710	-2.57362	0.00135038
PA14_53770	1.4392	0.00135616
PA14_53970	1.46328	0.00135799
PA14_20770	1.95662	0.00136739
PA14_53120	1.76791	0.00137406
PA14_26560	1.62004	0.00139595
PA14_10950	2.56807	0.00139801
PA14_66600	1.23374	0.0014165	aroB
PA14_03520	-2.65874	0.0014188
PA14_15510	-1.4457	0.00141902	traJ
PA14_61450	2.45498	0.00142982
PA14_57110	-1.80351	0.00143243
PA14_04790	1.64765	0.00144639	laoB
PA14_61010	2.178	0.00145876
PA14_20520	-1.14386	0.00146468
PA14_54740	2.8998	0.00147504
PA14_49350	-1.77709	0.00148129
PA14_08320	0.859336	0.00150482
PA14_48800	1.3021	0.00151668
PA14_35360	-2.51189	0.00151896
PA14_50290	1.3806	0.0015265	fliC
PA14_48590	-1.30303	0.00153048
PA14_44680	-0.982451	0.00154562
PA14_60210	0.979701	0.00154876	rluD
PA14_69450	1.48712	0.00155681	hemC
PA14_27830	-3.51181	0.00156725
PA14_55634	-2.55287	0.00156961
PA14_72930	1.45849	0.00158408
PA14_24740	2.06918	0.00159796
PA14_61770	0.962385	0.00161207	prs
PA14_09520	0.836624	0.00161912	mexI
PA14_07020	-2.53586	0.00161924
PA14_25080	0.71368	0.00162613	fadB
PA14_52560	-1.83797	0.00162969
PA14_00480	0.78848	0.00163686
PA14_69240	1.23512	0.00164011	hemB
PA14_49810	-1.29775	0.00164219
PA14_36500	1.56567	0.00164264
PA14_04180	-1.58038	0.00167802
PA14_09570	1.39222	0.00167879
PA14_13290	1.52952	0.00167976
PA14_54450	0.986894	0.00168067	nadB
PA14_16440	-3.5862	0.00168561
PA14_23070	1.24755	0.00169257	zwf
PA14_59860	-2.71056	0.00169502
PA14_27190	-2.13093	0.00170687
PA14_54500	1.8032	0.00172574
PA14_02410	-1.01631	0.0017264
PA14_26670	-1.08436	0.00174351
PA14_40560	1.82505	0.00174632
PA14_31420	1.86306	0.00175707
PA14_13520	-1.10614	0.00176311
PA14_21800	-2.33265	0.00179333
PA14_14460	1.31321	0.00179631	holC
PA14_41320	-2.36525	0.00180143
PA14_63850	1.17643	0.00182846	lpd3
PA14_05130	1.02906	0.0018396
PA14_14740	1.35123	0.00184808
PA14_58760	-0.824729	0.00185153	pilC
PA14_71680	-1.24763	0.00187716
PA14_20800	-1.95265	0.00188094
PA14_17120	-2.01325	0.00189101	cdsA
PA14_13060	1.75773	0.00189169
PA14_18020	1.62747	0.00189357
PA14_48500	1.15747	0.00192796
PA14_17330	-2.0217	0.00192955
PA14_50280	1.07703	0.00194092
PA14_27440	-1.51913	0.00197319
PA14_72890	-2.47041	0.00197596
PA14_09010	1.7387	0.00198304	rplR
PA14_72170	0.969556	0.00198496
PA14_20460	-3.1401	0.0019912
PA14_66490	1.52248	0.00199436
PA14_71000	-1.41046	0.0019964
PA14_46610	1.57855	0.00199941
PA14_46540	-0.884489	0.00201047
PA14_51480	-1.13734	0.0020121
PA14_56670	2.35597	0.00204741
PA14_58330	1.65074	0.00205824
PA14_15280	-1.88124	0.00206548
PA14_20000	-2.54709	0.00206924
PA14_35540	-2.3463	0.00208654	bkdR
PA14_01070	-1.28446	0.00209404	tssF1
PA14_07560	2.19545	0.00210826	rpsU
PA14_01440	-1.94452	0.00211154
PA14_35750	-1.73097	0.00211326
PA14_69050	-1.37162	0.00215466
PA14_32810	-2.16904	0.00220481
PA14_37080	1.39741	0.00220639
PA14_62360	-2.82262	0.00225526
PA14_15980	1.44065	0.00225713	rimM
PA14_07050	-1.38304	0.00227082
PA14_22240	-1.2859	0.00229894
PA14_46820	1.28155	0.00229933
PA14_19910	1.3973	0.00230389
PA14_33930	2.08788	0.00231476
PA14_46720	1.50016	0.00231796
PA14_57440	1.75179	0.00233978	ftsL
PA14_59930	-1.75074	0.00234205
PA14_73390	-1.46828	0.00234612
PA14_25580	0.892843	0.00235212	rluC
PA14_20640	1.65257	0.00240062
PA14_65300	1.14837	0.00241299	hflX
PA14_67180	-1.16252	0.00242673	tli5b4
PA14_27620	-2.34223	0.00244098
PA14_22330	-1.19041	0.00245947
PA14_27610	-2.44532	0.00247113
PA14_26610	-3.28272	0.00249322	sbrR
PA14_52760	1.17183	0.00251736
PA14_20040	-1.56489	0.0025452	hasE
PA14_64320	-2.23458	0.00254798
PA14_35500	1.31185	0.00257533	bkdB
PA14_27850	-1.3836	0.00259813	queF
PA14_02460	-3.08837	0.00260006
PA14_17140	1.3625	0.00261489	mucP
PA14_62850	1.19794	0.002615	folP
PA14_66940	-2.41244	0.00264003	hisI
PA14_10490	1.69218	0.0026447
PA14_33860	1.09392	0.0026569	lldA
PA14_37440	-2.26931	0.00266714
PA14_59010	-2.72965	0.00267722
PA14_72180	-1.10158	0.00268515
PA14_03560	-2.13054	0.00269197
PA14_14450	-1.65899	0.00270731
PA14_23800	-0.843494	0.00273419	asd
PA14_22640	1.42881	0.00274727
PA14_47270	1.17881	0.00274945
PA14_09710	1.51284	0.00276398
PA14_45540	-1.21551	0.00276549	motD
PA14_60950	0.911857	0.0027696
PA14_52850	-2.32645	0.0028045
PA14_32350	-2.2315	0.0028146
PA14_66610	0.989674	0.00282485	aroK
PA14_07150	-1.20861	0.00282988
PA14_29320	1.85929	0.00283286
PA14_14080	-2.74952	0.00283814
PA14_67380	-2.26538	0.00285828
PA14_50840	-1.07978	0.00285895	dinG
PA14_70680	-3.19854	0.00288553	glcE
PA14_66980	-0.951627	0.00290737	tatC
PA14_12870	1.11518	0.00295451	tesB
PA14_45660	1.34138	0.002962	flhF
PA14_16150	1.39765	0.00298495
PA14_17370	-1.19285	0.00299053
PA14_25960	-1.32204	0.00299541
PA14_68670	1.09656	0.00299649
PA14_13800	1.26714	0.00300455	narH
PA14_22540	-1.21428	0.00301788
PA14_02110	-2.11338	0.0030306
PA14_21810	-2.24887	0.00303147
PA14_13280	1.71411	0.00305852	moeA1
PA14_01380	-1.5106	0.00307133
PA14_07090	1.09562	0.00307407	metK
PA14_25370	-1.31717	0.00308507
PA14_50010	1.31533	0.00309664
PA14_66090	2.60306	0.00309928
PA14_34720	-1.27635	0.00310251
PA14_08310	1.18023	0.00311556
PA14_71880	-1.66283	0.00314012
PA14_25090	0.755306	0.00315795	fadA
PA14_23580	-1.8402	0.00322072
PA14_11420	0.868112	0.0032227	ribB
PA14_49850	1.64228	0.00322485
PA14_26530	-1.84205	0.00322904	cobJ
PA14_00380	-1.42247	0.00323873	betC
PA14_49800	0.932912	0.00324413
PA14_40270	-1.2399	0.00325872
PA14_27650	-1.43112	0.00327182
PA14_26090	0.831586	0.00329169
PA14_03410	-2.07256	0.00329762
PA14_32450	-2.08118	0.00331085
PA14_47810	1.31248	0.00331099
PA14_48640	-1.70312	0.00331798
PA14_24550	-1.13728	0.00332779	pelF
PA14_17690	-1.05631	0.00333164
PA14_71140	-1.78766	0.00333253
PA14_01790	2.24528	0.00333482
PA14_72030	-1.85035	0.00335007
PA14_69200	2.04603	0.00336803	trxA
PA14_20420	-2.24487	0.00336956	phnL
PA14_44400	-1.04481	0.00339543
PA14_39270	-1.02038	0.00339917
PA14_28710	0.793876	0.00340475	pheT
PA14_38180	-0.882963	0.00344032
PA14_21850	1.08893	0.00344987
PA14_13660	1.53078	0.00345011	tpbA
PA14_41650	-1.43254	0.00348232
PA14_00670	1.24413	0.00348759
PA14_13210	-1.94432	0.0034903
PA14_49460	0.956098	0.00350333	nrdA
PA14_02690	1.25074	0.00351533
PA14_71470	-1.29156	0.00353057	soxB
PA14_52090	1.3678	0.00354064
PA14_34390	-1.20147	0.00354229
PA14_11490	-1.67687	0.00355585
PA14_56560	-2.07814	0.00356948
PA14_16140	1.46941	0.00361447
PA14_67520	0.852401	0.00362001
PA14_08830	1.46739	0.00363043	tufA
PA14_54460	1.98096	0.00366897
PA14_62270	-1.48116	0.00368492
PA14_47720	-1.72188	0.00369021	cobC
PA14_52870	-1.41192	0.00369974
PA14_21160	-1.91778	0.00372234
PA14_03730	1.19092	0.00372365
PA14_34940	-3.1605	0.00373153
PA14_04000	-1.4311	0.00373726
PA14_62560	1.00197	0.00374012	pcnB
PA14_34790	-1.59597	0.0037681
PA14_06420	-2.30635	0.00381111
PA14_41400	1.12053	0.00386102
PA14_35330	-1.19644	0.00389927
PA14_18820	-0.988883	0.00391118
PA14_25590	-1.36685	0.0039189
PA14_63450	-1.40225	0.00393131
PA14_59340	-1.2381	0.00393642	pilT2
PA14_22250	-1.21857	0.00393721
PA14_72340	-1.05441	0.00398068	gltP
PA14_34740	1.66316	0.00401752
PA14_41970	1.14279	0.00401901
PA14_72640	1.28669	0.00401983
PA14_58830	-1.7408	0.00403939
PA14_59680	-1.38971	0.00406317
PA14_24120	-1.95292	0.00407265
PA14_50140	1.13767	0.00407356	fliF
PA14_43350	-1.1658	0.00407514	kdpD
PA14_56750	-3.2073	0.0040898
PA14_57080	1.07875	0.00414391
PA14_21175	-1.37518	0.00416892
PA14_01840	1.62138	0.00416913
PA14_28190	-2.02239	0.00421094
PA14_07580	-2.05218	0.00423229
PA14_49960	-1.86444	0.00424181
PA14_37000	1.78482	0.00425316	cupA5
PA14_00190	-1.58368	0.0043441	fmt
PA14_43420	-1.10172	0.00434868
PA14_59430	-1.25452	0.00435468
PA14_53840	1.30648	0.00435482
PA14_57770	-1.24724	0.00435493	hisC1
PA14_57030	2.28994	0.00435606	fxsA
PA14_04330	-2.52243	0.00438281
PA14_62990	1.33581	0.00438429	grpE
PA14_65590	1.72442	0.00438488
PA14_23430	-1.18008	0.00439709	hepP
PA14_23730	-1.47692	0.00443085
PA14_51780	1.06747	0.00443491	ruvB
PA14_48620	1.0345	0.00444032
PA14_02580	-2.39195	0.00444239	mdcD
PA14_32290	1.42329	0.00445888
PA14_14570	-1.74038	0.00446093
PA14_54110	2.21147	0.00447616
PA14_62960	1.01377	0.0044823	dnaJ
PA14_05860	0.918449	0.0045027
PA14_10890	-2.03723	0.00450289
PA14_13450	1.07377	0.00450696
PA14_13770	1.25459	0.00451733	narK2
PA14_25880	1.6545	0.00452361	etfA
PA14_39080	1.1159	0.00454309
PA14_22620	-0.875512	0.0045529	cyaB
PA14_42580	-2.91941	0.00456235	pscO
PA14_32830	-0.799394	0.00456531
PA14_42830	-3.06618	0.00456929
PA14_07950	1.32281	0.00462775	prtN
PA14_56420	-1.44277	0.00466916
PA14_09480	-1.4124	0.0046766	phzA1
PA14_67170	1.12028	0.00470064
PA14_21020	-0.912429	0.00471114
PA14_63010	1.05048	0.00471827	recN
PA14_24040	-2.97675	0.0047361	xcpU
PA14_51710	1.279	0.00473673	oprL
PA14_39480	-1.3384	0.00474726
PA14_67900	-1.77518	0.00476919
PA14_27640	-1.85774	0.00478816
PA14_09540	1.16395	0.00480208	mexG
PA14_56110	-1.32288	0.00481185
PA14_38200	0.724906	0.00481879
PA14_18340	-2.41238	0.0048332
PA14_71530	1.1282	0.00483473	purU2
PA14_66410	1.11739	0.00484006
PA14_32190	-1.94668	0.00485177
PA14_63290	1.00366	0.00488374	phaJ3
PA14_60990	1.12031	0.00491032	radA
PA14_59140	-0.974904	0.00491555
PA14_64220	-0.947198	0.00496101	purD
PA14_35460	-0.934951	0.00497958
PA14_73320	1.62829	0.00501076	atpI
PA14_19570	0.899452	0.00505783
PA14_53560	0.85128	0.0050715
PA14_41510	2.04612	0.00507917	nasA
PA14_48830	-1.14974	0.00509038
PA14_22010	1.26499	0.00511112	minE
PA14_09470	-1.16646	0.00513885	phzB1
PA14_30090	1.76168	0.00516127
PA14_14170	1.11825	0.00516937
PA14_20120	1.4825	0.00518883
PA14_36080	-1.04939	0.00520117
PA14_33580	-2.89951	0.00521737
PA14_58800	-1.28026	0.00522536
PA14_67990	0.996041	0.00524017	mutY
PA14_24610	-0.98852	0.00524737
PA14_63700	1.56162	0.00525553
PA14_20600	-0.885535	0.00525806
PA14_47400	2.05928	0.0052605
PA14_20750	1.02116	0.00528111
PA14_42150	0.827333	0.0052848
PA14_64790	-1.85134	0.00531907
PA14_23830	1.09228	0.0053361	fimV
PA14_09195	0.758054	0.00533773
PA14_39945	1.39067	0.00533802	phzC2
PA14_08750	1.16547	0.00536509	rplL
PA14_65190	1.64202	0.00537512
PA14_51100	0.917102	0.00539426
PA14_64990	-2.05178	0.00541215
PA14_24570	1.19928	0.00541298
PA14_27490	-1.6234	0.00541841
PA14_05320	0.799056	0.00542317	pilG
PA14_57220	0.409064	0.00547551	secA
PA14_07260	1.2489	0.00548178
PA14_12970	-2.38983	0.00549925	tauD
PA14_40550	1.39785	0.00550916
PA14_24720	-0.86584	0.00553865
PA14_38630	1.32195	0.00554165	atoB
PA14_67780	-2.13717	0.00554833
PA14_61150	-0.790918	0.00558409
PA14_15130	1.5577	0.00561699
PA14_21890	1.18337	0.00571354
PA14_03860	1.19546	0.00572539
PA14_63840	-1.46251	0.00574962
PA14_14140	-1.26838	0.00576469
PA14_37900	-1.07583	0.00577454	sppR
PA14_11480	-1.3319	0.00582193
PA14_27050	0.752052	0.00584733
PA14_42530	-3.03771	0.00586097
PA14_65230	0.935325	0.00586424	purA
PA14_07360	1.54766	0.00587168
PA14_66560	1.10139	0.00595667	gltD
PA14_25930	-2.08996	0.00597029
PA14_13780	1.09688	0.00598844	narG
PA14_50670	-1.10371	0.00599244
PA14_62350	0.577747	0.00599731
PA14_09530	1.1339	0.00599971	mexH
PA14_25140	-2.0935	0.00600047
PA14_63650	-1.78198	0.00602154
PA14_62860	1.29881	0.00602614	ftsH
PA14_70860	-1.0082	0.00606177
PA14_55050	-0.654481	0.00610016
PA14_19610	1.4115	0.00611537
PA14_72960	-1.00604	0.0061168
PA14_70480	1.5415	0.00612035
PA14_06830	1.44583	0.00614627	norB
PA14_52570	1.10079	0.0062676	rsmA
PA14_57070	-1.07521	0.00631799
PA14_08790	1.21296	0.00632307	rpsL
PA14_11670	1.89571	0.00633301	mucE
PA14_41200	-1.81678	0.00636044
PA14_07970	1.4268	0.00637812
PA14_28020	-1.82946	0.00638668
PA14_71200	-1.75516	0.0064051
PA14_24410	-3.30725	0.00647013
PA14_33030	1.04393	0.00647232	sdaA
PA14_39700	1.62276	0.00648669
PA14_39420	-1.25874	0.00652953
PA14_04040	-1.41096	0.00652997
PA14_24130	-2.14542	0.00653137
PA14_50870	1.23632	0.00656109
PA14_39990	-1.11156	0.00658641
PA14_06670	1.08146	0.00662397	nirJ
PA14_43220	1.27375	0.00662787
PA14_59150	-1.41175	0.00663998
PA14_22660	-1.59146	0.00664023
PA14_52010	-1.39875	0.00664741
PA14_17720	-1.38249	0.00666576
PA14_14730	1.3444	0.00669988	iscS
PA14_53300	1.25839	0.00676297
PA14_14490	-1.59324	0.00677183
PA14_73200	-1.48119	0.00681244
PA14_73410	-0.70371	0.00686776
PA14_26770	1.13388	0.00691078
PA14_31220	-1.50876	0.00692537
PA14_45500	0.802821	0.00696071
PA14_31240	-1.09017	0.00698232
PA14_26720	-0.796366	0.00700279
PA14_54860	1.10993	0.00701842
PA14_27990	-1.19003	0.00703639
PA14_36980	-1.97092	0.00707684
PA14_69640	-1.57659	0.00707863	cyaY
PA14_07760	0.602556	0.0071057	surA
PA14_67370	1.27743	0.00713143
PA14_23790	-0.956746	0.00714061	leuB
PA14_60120	-0.67765	0.00715018	dcd2
PA14_04930	1.29019	0.00716234	rpoH
PA14_04850	-2.97738	0.00719501
PA14_60180	-2.05071	0.00720146
PA14_38080	-0.832943	0.00731226
PA14_35160	1.7835	0.00733178
PA14_28680	1.24274	0.00735067	rplT
PA14_54240	-1.33614	0.00740399
PA14_46530	-0.882234	0.00742169
PA14_13330	-0.90401	0.00743979
PA14_19930	-2.53611	0.00744989
PA14_26060	1.54083	0.00745859
PA14_60050	-1.0415	0.0074905
PA14_30860	-1.53583	0.00754266
PA14_17080	0.600635	0.00759162	pyrH
PA14_22580	-1.22087	0.00761919
PA14_08440	-0.953358	0.00761975
PA14_41330	-2.16615	0.0077
PA14_43610	1.10618	0.00770032
PA14_02330	0.783343	0.00774264
PA14_21750	1.21795	0.00777411
PA14_06150	-1.42619	0.00777587
PA14_58950	-1.29891	0.00781436
PA14_47370	1.27474	0.00789624
PA14_00700	-1.79608	0.00792651
PA14_51670	-1.4556	0.00797474
PA14_62200	-0.781112	0.00798679	mrcB
PA14_50030	-1.85505	0.00803328
PA14_70850	-0.630857	0.00803772	pstC
PA14_70940	-1.00706	0.00804868	betA
PA14_71570	-1.14131	0.00805097
PA14_11770	-1.0308	0.00807726	eutB
PA14_37200	-1.24233	0.00809219
PA14_11720	-1.23558	0.008119
PA14_20250	2.55468	0.00812345
PA14_68250	1.64195	0.00813659
PA14_36170	-0.992312	0.00815161
PA14_25510	1.3396	0.00815876	lpxK
PA14_44580	1.97321	0.00816012
PA14_07620	1.04289	0.00817084	cca
PA14_01970	-0.697471	0.00819768
PA14_45620	1.11881	0.00820065	cheY
PA14_01610	-1.34539	0.00826211
PA14_58030	1.39852	0.00826587	fumC
PA14_41290	-2.30368	0.00827594
PA14_13510	-1.19355	0.0082973
PA14_30750	-0.930589	0.00830083
PA14_14200	1.26051	0.0083546
PA14_59630	-0.994186	0.00838018
PA14_12160	-0.900996	0.00838642
PA14_20680	-1.20894	0.00842901
PA14_03120	-2.80355	0.00865563
PA14_16110	1.23492	0.00867182
PA14_64420	-1.80697	0.00874391
PA14_21120	-1.35552	0.00875598
PA14_49640	-1.45458	0.00880603
PA14_10740	1.46323	0.00884656
PA14_06260	1.10482	0.00884864
PA14_51900	0.584042	0.00885127	proS
PA14_45130	-1.08688	0.00885505
PA14_11890	0.949336	0.00886382
PA14_30620	0.897941	0.00886954
PA14_66680	0.86685	0.00888268	maeB
PA14_10010	-1.1401	0.00889586
PA14_61410	-1.61504	0.00891433
PA14_45250	-1.16214	0.00892316
PA14_55280	0.993267	0.00895149
PA14_24850	-2.82275	0.0089617
PA14_38860	-1.20654	0.00896547	exaA
PA14_73110	-1.2366	0.00910545
PA14_20020	-1.21426	0.00921127	hasAp
PA14_12610	-1.49176	0.00922381
PA14_43280	1.34811	0.00926042	selD
PA14_22260	-1.00349	0.0092772
PA14_61510	-1.96566	0.00930448
PA14_27960	0.970788	0.00931432	tal
PA14_46850	-0.973767	0.00935131
PA14_43970	1.05618	0.00935287	lpdG
PA14_68150	-1.87292	0.00936401
PA14_28770	-0.970896	0.00936661
PA14_34500	-1.968	0.00943602
PA14_54410	1.15151	0.00944173	mucB
PA14_04820	-1.30429	0.00948792	laoR
PA14_30270	-2.26991	0.0095386	aat
PA14_14975	1.10464	0.00954036
PA14_24900	-1.80758	0.00956699	moaB2
PA14_12330	0.781523	0.0096848
PA14_57970	1.20684	0.00968743
PA14_71800	0.8078	0.0097059
PA14_62400	1.04384	0.00973067
PA14_15050	1.17057	0.00973247
PA14_65200	0.720151	0.00973795	rnr
PA14_29210	-1.19247	0.00975689
PA14_21730	0.993508	0.00976186
PA14_25990	-1.81272	0.0097634
PA14_31740	-2.22476	0.00978915
PA14_40070	-1.90511	0.00989144
PA14_54660	1.03341	0.00993151
PA14_41910	-1.63454	0.00997429
PA14_68700	1.55164	0.00999048	ompR
PA14_17710	-1.85603	0.0100592	rpmJ
PA14_20630	-1.15724	0.0100615
PA14_11880	-2.39329	0.0100695
PA14_06360	-2.57527	0.0100749
PA14_22890	-1.05751	0.01008	gapA
PA14_37650	1.0007	0.0101195
PA14_28520	1.09618	0.0101249
PA14_58540	1.56487	0.0101373
PA14_51720	0.863355	0.0101961	tolB
PA14_30670	-1.27611	0.0102276	pgsA
PA14_32250	-2.85945	0.0102445
PA14_02610	2.52851	0.010323
PA14_72090	-2.57547	0.0103517
PA14_04650	1.28642	0.0103896	pfpI
PA14_66210	-1.21702	0.0103995
PA14_32140	-1.84412	0.0104057	antC
PA14_33190	-0.969859	0.010429
PA14_33160	1.3651	0.0104635
PA14_15110	1.52927	0.0105008
PA14_72370	-2.04396	0.010522
PA14_64580	-0.964793	0.0105532
PA14_12280	-0.998004	0.0105673	lnt
PA14_28670	1.40024	0.0105739	rpmI
PA14_32880	-1.83151	0.0106032
PA14_35550	-2.44568	0.0106255	pslO
PA14_10040	0.811695	0.0106473
PA14_67190	-1.07148	0.0106739	tli5b3
PA14_48530	0.945742	0.0107153
PA14_52080	-1.13623	0.0107239
PA14_33110	1.91413	0.0107605
PA14_52040	-1.11078	0.0108009	purM
PA14_67250	0.866301	0.0109812	hutI
PA14_65850	-0.998563	0.0110173
PA14_47500	1.65923	0.0110358	sseA
PA14_49720	-2.54642	0.0110889
PA14_42130	-1.28817	0.0110963
PA14_37990	0.984356	0.0111064
PA14_46160	-1.41296	0.0111158
PA14_30040	0.977198	0.0111632
PA14_22840	-1.13774	0.0112113
PA14_19500	-1.44108	0.0112406
PA14_11020	1.1703	0.0112461
PA14_61610	-0.817772	0.0113091
PA14_29020	-1.21743	0.0113404	cpo
PA14_63370	-1.61373	0.0113507
PA14_51060	-1.1973	0.0113775
PA14_43880	3.11114	0.011385
PA14_01100	-0.734668	0.0113852	clpV1
PA14_58850	1.61404	0.0114152
PA14_06980	-1.14648	0.0114974
PA14_17060	1.09633	0.0115732	rpsB
PA14_04670	-1.34087	0.0117344	mutM
PA14_57040	1.80326	0.0117503
PA14_65630	1.30569	0.0117547
PA14_41230	0.958263	0.0117562	clpX
PA14_52990	1.33133	0.0118207	phhA
PA14_38040	1.1103	0.0118545	cmrA
PA14_42380	-0.989078	0.0118598
PA14_23100	1.37267	0.0118812
PA14_55920	1.16375	0.0118974
PA14_53810	1.26176	0.0119169
PA14_65220	-2.03058	0.0119383
PA14_56970	-1.38242	0.0119435
PA14_24630	-2.72799	0.0119547
PA14_61590	-1.40767	0.0119786
PA14_22480	0.776904	0.0119936
PA14_63910	1.38432	0.0120342	cntI
PA14_61750	1.14063	0.0120612	ipk
PA14_35430	0.817547	0.0121595	pvcA
PA14_11410	-1.25573	0.0123934	ribC
PA14_71590	0.787232	0.0124232
PA14_61600	-0.828078	0.0124451
PA14_51750	1.02883	0.0124521	tolQ
PA14_71080	1.29568	0.0124656
PA14_32520	1.37471	0.0124767
PA14_06920	0.945874	0.0124967
PA14_51040	0.982734	0.0125508
PA14_34030	-1.27668	0.0125525	hcp3
PA14_32490	-1.90752	0.0125653
PA14_40260	-0.604559	0.0126187
PA14_28850	-0.944791	0.0126485
PA14_41630	-0.739153	0.0126624
PA14_44900	-0.776252	0.0126693
PA14_22520	-1.01527	0.0126701
PA14_00550	-1.1157	0.0127187
PA14_72540	0.789046	0.012773
PA14_49160	-0.70572	0.0129066
PA14_04680	-1.29501	0.0129351
PA14_61580	-1.31761	0.0129356	hemH
PA14_39240	-1.13904	0.0129616
PA14_70630	0.867527	0.0129692	rubA2
PA14_65210	-2.01249	0.0129802
PA14_62800	-1.95907	0.0130302
PA14_34830	1.3709	0.0130572
PA14_41060	2.1505	0.0130609	rnhA
PA14_31470	0.700745	0.0130668
PA14_52510	1.56668	0.0130792
PA14_41790	0.932554	0.0131654
PA14_63540	1.06329	0.0131677	selA
PA14_25820	-1.65706	0.0132314
PA14_16320	-1.36546	0.0133025
PA14_52000	1.83876	0.013365
PA14_16220	-1.00145	0.0133738	recJ
PA14_35380	2.12897	0.0134396	ptxR
PA14_11230	-2.31755	0.013457
PA14_57720	1.49426	0.013483	cysD
PA14_66630	-0.895608	0.0134889	pilP
PA14_62540	0.759168	0.0135904	cbrB
PA14_03490	-1.3995	0.0136719
PA14_54510	1.38804	0.0137839
PA14_50480	-0.839691	0.013805	flgB
PA14_64360	-1.74279	0.013834
PA14_30470	-1.0037	0.0138761
PA14_30240	-1.88816	0.0138796	infA
PA14_70620	1.40325	0.0139076
PA14_21250	0.933479	0.013959	alkB
PA14_07400	-1.64386	0.0139831
PA14_09700	1.51265	0.0140124
PA14_00460	1.11098	0.0140606	trpI
PA14_23490	-1.98369	0.0140651
PA14_52465	-1.02733	0.0140682
PA14_10770	-0.96447	0.0140949
PA14_34640	1.62141	0.0141107
PA14_39670	-2.5736	0.0141541
PA14_00720	1.05141	0.0142058
PA14_59480	-0.994435	0.014234
PA14_66290	0.605745	0.0143659	aceE
PA14_50270	0.741697	0.0143666	fliD
PA14_70600	0.846737	0.0144397
PA14_52800	0.79603	0.0144607	acsA
PA14_31390	1.07853	0.014493
PA14_46680	-0.97628	0.0145167
PA14_16510	1.35186	0.0145177
PA14_03770	-1.06963	0.0145237	speB1
PA14_71650	0.857696	0.0145376	aspA
PA14_07800	1.2156	0.0145492
PA14_04570	-1.00993	0.0145553
PA14_32060	-0.885215	0.0145763	xylS
PA14_19110	1.03101	0.0146415	rhlB
PA14_29100	-1.76943	0.0146715
PA14_33610	-0.487841	0.0146899
PA14_01200	-1.21195	0.0147868
PA14_49420	0.986486	0.0148011
PA14_59670	2.01178	0.0148023
PA14_57850	-0.99359	0.0148706
PA14_66060	0.717365	0.0149746	rfaE
PA14_19660	2.09213	0.0150178
PA14_70530	1.03337	0.0150359
PA14_31770	1.08905	0.0150699
PA14_41750	0.921586	0.0151314
PA14_53700	1.99885	0.0151353
PA14_66770	0.947172	0.0151443	hslV
PA14_64780	-1.00538	0.0151902
PA14_45340	-1.95734	0.0152152
PA14_40900	-1.6408	0.0152393
PA14_04750	1.0515	0.0152812	fdx1
PA14_64090	0.778525	0.0152922	aroQ1
PA14_26150	-1.17738	0.0153234
PA14_18970	-0.54791	0.0153629	pldA
PA14_30680	-2.03152	0.0153808
PA14_37320	-2.47826	0.0154762
PA14_70670	1.59276	0.0154775	glcF
PA14_31360	1.59188	0.0154882
PA14_17220	-0.976695	0.0156321	lpxB
PA14_73330	0.878055	0.0157168	parB
PA14_16780	1.53746	0.0157576
PA14_23320	1.69599	0.0159436	cmk
PA14_33340	-0.74023	0.0159839
PA14_26920	1.70099	0.015999
PA14_40280	0.623072	0.0160096
PA14_60550	0.573382	0.0160158
PA14_68530	-0.934784	0.0160681
PA14_16750	-1.53586	0.0161635
PA14_03163	-0.735797	0.0162724
PA14_49030	-0.65283	0.0163319
PA14_40610	-2.72258	0.0163396
PA14_34210	-1.20232	0.0164353
PA14_63220	-2.29737	0.0164455
PA14_40110	-2.54035	0.0164803
PA14_50330	1.19065	0.0164998
PA14_47000	-0.859651	0.0165556
PA14_54680	-1.84464	0.0165801
PA14_03855	0.930147	0.0166404
PA14_21630	-1.8987	0.0166622
PA14_67350	-0.796275	0.016674	hutU
PA14_19870	1.01438	0.0167545	ldh
PA14_33680	-0.802353	0.0167885	fpvA
PA14_66480	0.670722	0.0168144
PA14_12110	1.39513	0.0168432
PA14_17210	0.892734	0.0168502	lpxA
PA14_51520	-1.09305	0.0168545	spcU
PA14_23470	-1.04242	0.0168885	wbpM
PA14_54390	1.13758	0.0169041	mucD
PA14_52250	1.24766	0.0169349
PA14_44800	-1.43614	0.0169445
PA14_33510	-1.64812	0.0169587
PA14_07060	0.861745	0.0169888
PA14_50420	-0.880434	0.0169951	flgH
PA14_51770	-1.24707	0.0169961
PA14_40350	1.65411	0.0169992
PA14_63090	1.53515	0.0170183	lldD
PA14_03630	-1.42504	0.0170824
PA14_19065	1.03254	0.0171719
PA14_41980	-1.48757	0.0171844
PA14_48770	-0.996518	0.0172051
PA14_04010	-0.884226	0.0172084
PA14_08950	1.21031	0.0172629	rplN
PA14_21480	-0.804652	0.0172796	tli1
PA14_62640	-1.26099	0.0173305
PA14_46770	1.77237	0.0173311
PA14_68770	1.13848	0.0173995	argE
PA14_55220	-0.862702	0.0174068
PA14_12820	-0.394968	0.0174361
PA14_07070	-1.00409	0.0174742
PA14_52790	-1.346	0.0174826	aotJ
PA14_72520	0.731912	0.0174993
PA14_18910	1.82243	0.017522
PA14_24390	1.39897	0.0175245
PA14_31990	1.68743	0.0175391	czcB
PA14_09790	0.920797	0.0176058
PA14_06320	-1.31082	0.0176641
PA14_06210	-1.53534	0.0176841
PA14_36930	-1.59892	0.0177009
PA14_54690	-1.56341	0.0177298
PA14_32660	-0.92813	0.0178764
PA14_60380	-0.923173	0.0179224	ribF
PA14_16250	1.09612	0.018019	lasB
PA14_72590	0.697516	0.0181003	znuB
PA14_66830	-0.966732	0.0181009	phaD
PA14_36860	-2.87999	0.0181101
PA14_31430	-1.51429	0.0181112
PA14_71090	-0.930824	0.0182282
PA14_32970	1.32301	0.0182289
PA14_59750	-0.807291	0.0182707	cupD4
PA14_54880	-1.02182	0.0184474
PA14_42290	-2.0605	0.0186478	pscH
PA14_65740	-0.953524	0.0187519	thiC
PA14_16620	1.78145	0.0187579
PA14_29600	-1.72707	0.0188475
PA14_73260	1.09225	0.0189628	atpA
PA14_41440	1.51962	0.0189755
PA14_47880	0.812358	0.0189902
PA14_52780	1.38148	0.0189958	aotQ
PA14_19130	1.01731	0.019057	rhlI
PA14_00070	-1.21297	0.0191009
PA14_06840	1.19193	0.0191365
PA14_28690	-0.780181	0.0191772	pheS
PA14_44170	1.62954	0.0192543
PA14_65370	0.915107	0.0192609	amiB
PA14_01750	-0.918172	0.0196401
PA14_49270	-0.839285	0.0196538	napc
PA14_30940	-1.1594	0.0197403
PA14_49570	-1.23004	0.0198365
PA14_02530	-1.22734	0.019882
PA14_72630	-1.38861	0.0199426
PA14_28290	1.59435	0.0199721
PA14_69040	1.04332	0.0200737
PA14_35980	0.871953	0.0201009
PA14_47390	-1.27058	0.0201096
PA14_46080	-1.0964	0.0201611
PA14_57570	1.32247	0.020171
PA14_39970	-1.10134	0.0201729	phzA2
PA14_24240	1.30302	0.0201765
PA14_72390	-0.667824	0.0203089
PA14_04420	-0.78809	0.0204379
PA14_11620	-0.684967	0.0204481
PA14_34290	0.810698	0.020449
PA14_42670	-0.764265	0.0204619
PA14_41030	1.02314	0.0205077
PA14_06750	1.06145	0.0205149	nirS
PA14_05560	-1.00664	0.020776
PA14_59310	-1.06855	0.0208455	pilR2
PA14_48010	-1.17716	0.0208594
PA14_60660	-0.788072	0.0208767
PA14_17030	1.42036	0.0209426
PA14_49610	-1.00541	0.0210121
PA14_37580	-1.20161	0.0210266
PA14_54640	-0.749675	0.0210605	dspI
PA14_72970	0.82863	0.0210668	tonB
PA14_20530	-0.918394	0.021095
PA14_44880	-0.729222	0.0211896
PA14_05270	-1.35442	0.0211974	pyrR
PA14_18860	-1.02283	0.0212509
PA14_42200	0.94588	0.0213037
PA14_30200	1.18802	0.0213895	cspD
PA14_47230	-0.876912	0.02144
PA14_20300	-1.05046	0.0215996	phnC
PA14_73250	0.713665	0.0217928	atpG
PA14_33830	1.49184	0.0218374
PA14_04150	0.956663	0.0218699
PA14_17900	-1.01384	0.0220413	metR
PA14_23850	1.31391	0.0221624	trpF
PA14_33050	-1.49247	0.0221739
PA14_07710	0.947499	0.02218	apaG
PA14_01800	0.6682	0.0222144
PA14_37090	-1.11538	0.0223731
PA14_28510	-1.67994	0.0224038
PA14_22450	1.33766	0.0225053	ppiA
PA14_21970	-1.77742	0.0225654
PA14_69580	-0.96602	0.0226731
PA14_37100	1.0068	0.0226853
PA14_15190	-2.07715	0.0226901
PA14_45430	1.5915	0.0226946
PA14_26600	-1.03227	0.0228316	sbrI
PA14_30110	0.950188	0.0228396	purB
PA14_31500	0.59944	0.0228754
PA14_10220	-1.08436	0.0228761
PA14_44510	-1.48702	0.022932
PA14_16020	-0.64764	0.0229707
PA14_17410	-0.962725	0.0230477
PA14_70430	1.27747	0.0230516
PA14_51150	1.19997	0.0231396	mucK
PA14_33310	-0.762277	0.0231903
PA14_68070	-0.59182	0.0232858
PA14_19010	-1.43166	0.0232878	tsi3
PA14_01410	-1.50048	0.0233072
PA14_05340	1.4103	0.023322	pilI
PA14_18610	-0.963524	0.0233258	argF
PA14_52120	-0.931689	0.023358
PA14_73150	-1.27513	0.0233615
PA14_37940	1.87598	0.0233863	cynR
PA14_48060	0.487004	0.0234318	aprA
PA14_52540	-1.93241	0.02347
PA14_19290	0.560552	0.0234843
PA14_24050	-1.97759	0.0235406	xcpV
PA14_42610	-1.45498	0.0236725	pscQ
PA14_28390	-1.22723	0.0237465
PA14_09000	0.820111	0.023835	rplF
PA14_42060	-0.875352	0.0238407
PA14_62920	1.08054	0.0239466
PA14_71720	0.55774	0.0240295
PA14_17650	1.28513	0.024091
PA14_57650	1.07894	0.0241486
PA14_09770	0.883634	0.0241487	souR
PA14_00520	-1.4458	0.0242048
PA14_21280	0.763235	0.0243432
PA14_71510	-1.41115	0.0245408	soxG
PA14_36730	0.573127	0.0245692
PA14_53630	-1.04795	0.0245775
PA14_46300	-1.5409	0.0246711
PA14_43830	-1.11807	0.0247378	panB
PA14_60580	0.78654	0.0247863
PA14_60540	1.29213	0.0248271
PA14_70930	0.926752	0.0249309
PA14_06240	1.0148	0.0250676
PA14_59960	-0.95162	0.0250907	dsbA2
PA14_39570	2.17597	0.0251098
PA14_53070	1.02708	0.0251192	hpd
PA14_38700	-1.18525	0.0251507	ppiC1
PA14_71620	-1.16755	0.0251867	purE
PA14_56380	-1.01481	0.0252585
PA14_62180	0.914469	0.025295
PA14_56030	0.982204	0.0254156
PA14_27480	0.944052	0.025533	htpX
PA14_62600	-1.43317	0.0255621	panD
PA14_07300	-0.787861	0.02557
PA14_30380	-2.00108	0.0257015
PA14_12530	1.10251	0.025754
PA14_55100	-1.02514	0.0258982
PA14_43850	0.721079	0.0259269	htpG
PA14_43620	1.216	0.0260116
PA14_17570	0.622958	0.0260151
PA14_44780	1.11782	0.0260167
PA14_31640	-1.62854	0.0263262
PA14_17700	0.7062	0.0263619	rpmE2
PA14_09260	1.03306	0.0264517	pchR
PA14_63605	0.489361	0.0264548	fdnG
PA14_27170	-2.59961	0.0264701
PA14_24870	-1.54763	0.0265372
PA14_69310	1.50185	0.0266098
PA14_50590	-1.18084	0.0266485
PA14_57140	-0.95148	0.0267068
PA14_23090	1.43603	0.0269214
PA14_07440	1.38136	0.0269353
PA14_69795	-0.899473	0.0270252	amtB
PA14_72740	-0.674966	0.0271944
PA14_51610	-0.807184	0.0272661
PA14_19350	1.65739	0.0273053
PA14_58930	-1.22224	0.0273097
PA14_62240	-1.07219	0.0273469
PA14_71100	-0.910336	0.027363
PA14_49820	1.27991	0.0274907
PA14_18800	-0.914608	0.0275491
PA14_12230	0.496161	0.0275572	leuS
PA14_00010	0.4288	0.0275748	dnaA
PA14_08850	0.649476	0.027585	rplC
PA14_27020	1.32931	0.0276498	mttC
PA14_62290	1.40103	0.0277087
PA14_12410	1.63338	0.0277575	thiD
PA14_64750	-1.45861	0.0277742
PA14_19670	-0.897959	0.0278574
PA14_18590	0.861575	0.0280908
PA14_07280	-0.865259	0.0280957
PA14_25250	0.754384	0.0284111
PA14_10250	-0.98806	0.0284344	acoB
PA14_00360	-1.09212	0.0284537
PA14_70190	1.19737	0.0284971	rpmB
PA14_57390	1.019	0.0285026	murF
PA14_06680	1.51011	0.0285383	nirH
PA14_38260	1.51621	0.0285619
PA14_13920	-0.817492	0.0285733
PA14_06160	-0.692817	0.0286362
PA14_46490	1.06758	0.0287013	fabF2
PA14_64820	1.08967	0.0287261
PA14_59880	-0.980126	0.0287914
PA14_00780	-1.21577	0.0288536
PA14_32790	-0.733054	0.0289107
PA14_02980	1.32741	0.0289109
PA14_24700	-0.97118	0.029092
PA14_14390	0.877369	0.0291956
PA14_09870	0.946944	0.0292213	eftM
PA14_50080	-0.960773	0.0292662	fliJ
PA14_27780	1.42334	0.0292817
PA14_67510	0.715678	0.029299	estA
PA14_69270	-1.03609	0.0292999
PA14_73310	0.900292	0.0295145	atpB
PA14_21490	-0.714578	0.0295787	tle1
PA14_52420	-0.826593	0.0296606	rimO
PA14_58470	0.932913	0.0296842	dppD
PA14_34260	-1.51861	0.0297686
PA14_43660	-1.3099	0.0297888
PA14_61740	0.755823	0.0298393	lolB
PA14_30460	-1.2612	0.0298827
PA14_63130	-1.54905	0.0299806
PA14_02420	-0.902604	0.0300595
PA14_35520	1.07786	0.0301279	bkdA2
PA14_08420	0.935123	0.0302593
PA14_23410	-0.829081	0.0303729	orfJ
PA14_49010	-0.802385	0.0305461	xisF5
PA14_63200	-1.19589	0.0305611
PA14_15000	0.797321	0.0305958
PA14_67150	1.50068	0.0306149
PA14_13050	-2.55744	0.0306465
PA14_22880	1.59721	0.0306584
PA14_50220	0.58221	0.0307031	fleQ
PA14_69520	0.579107	0.0308036
PA14_72450	0.937498	0.0308668	dsbA1
PA14_16910	-0.920037	0.0309099
PA14_04890	-0.78306	0.0309739
PA14_35810	0.889407	0.0309908
PA14_60290	-0.737747	0.0310245	pilW
PA14_51340	-0.707265	0.0311566	mvfR
PA14_24510	-0.958762	0.0311975	pelD
PA14_09115	0.5108	0.0313098	rpoA
PA14_30190	1.39679	0.0313832	icd
PA14_21400	0.510506	0.0313881	hrpA
PA14_48280	1.24557	0.0314119
PA14_15970	0.975148	0.0315105	rpsP
PA14_37380	0.925578	0.0315953
PA14_46700	1.39477	0.031601
PA14_47490	-0.735251	0.0317758
PA14_22130	-0.682617	0.0319462
PA14_02490	0.894464	0.0319502	tonB2
PA14_12620	-0.796205	0.032094
PA14_40930	1.30758	0.0321304
PA14_34550	-1.1972	0.0321318
PA14_37130	0.751965	0.0322443
PA14_34050	-0.563102	0.0322824	hsiC3
PA14_57180	-1.47526	0.0322828
PA14_50470	-0.745846	0.0325492	flgC
PA14_04860	-1.04303	0.0325781
PA14_72470	-1.49993	0.0326966
PA14_18160	1.14208	0.0327019
PA14_36350	-0.881163	0.0327869
PA14_56590	1.09711	0.0328995
PA14_68450	1.63887	0.0329414
PA14_28500	1.41077	0.0330847
PA14_19940	1.22043	0.0331315
PA14_64560	1.02163	0.0332858
PA14_69100	-0.949106	0.0334219
PA14_46800	1.51197	0.0334683
PA14_10070	2.02757	0.0334779
PA14_04380	0.969632	0.033495
PA14_71420	-0.843186	0.0335794
PA14_24210	-1.53293	0.0336402
PA14_45840	0.991134	0.0336659
PA14_38660	0.926548	0.0337873
PA14_02700	-0.80259	0.0338005
PA14_43890	1.80878	0.0338722
PA14_49050	0.934429	0.0339784
PA14_32230	-1.54129	0.033997	catC
PA14_44130	-1.19923	0.0340256
PA14_55490	-1.11202	0.0340664	hxcT
PA14_31810	1.11344	0.0341553	tpx
PA14_47920	-0.999416	0.0341767
PA14_12090	0.736625	0.0342028
PA14_32280	1.59583	0.0342054
PA14_21240	1.28103	0.0342249
PA14_22090	-0.538416	0.0342615
PA14_28760	-0.81733	0.0342747
PA14_67120	-1.1812	0.0343
PA14_19700	1.06808	0.0343528
PA14_61990	-0.825781	0.0344011
PA14_20980	1.32502	0.0344341
PA14_30890	-2.56457	0.0344765
PA14_13680	-1.31966	0.0345251
PA14_25980	0.776866	0.0345547	aroF
PA14_51600	-0.634655	0.0345578
PA14_68040	1.25694	0.0345597
PA14_40310	0.703636	0.0345852
PA14_70490	1.21075	0.0345998
PA14_19630	-0.63254	0.034604	folE1
PA14_61440	-1.10851	0.034623
PA14_58550	-0.9841	0.0346518	lpxO1
PA14_54670	-1.12953	0.0347521
PA14_71280	-0.815732	0.03478
PA14_11460	-1.18273	0.0348737	thiL
PA14_29040	-1.6819	0.0349236
PA14_13250	1.28025	0.0350245	moaE
PA14_64050	0.519606	0.0350695	gcbA
PA14_49150	-0.722404	0.0351537
PA14_03170	-0.581311	0.0352553
PA14_55020	-1.27029	0.0353545
PA14_45380	-1.44531	0.0355222	ccmA
PA14_15700	-0.989913	0.0355797
PA14_04350	1.81381	0.0356124
PA14_60400	-0.968985	0.0357069	rpsT
PA14_33520	1.17384	0.0358468
PA14_50800	0.9841	0.0359163	pdxH
PA14_11350	1.33132	0.0359513
PA14_33480	0.921327	0.0359892	sndH
PA14_61670	1.63498	0.0360689	moeB
PA14_71830	-0.954355	0.0360693
PA14_63330	-1.28982	0.0362073
PA14_45850	0.988819	0.0362113
PA14_59230	-1.3457	0.0363536
PA14_03020	-1.4133	0.0363596
PA14_53530	-0.910327	0.0365167
PA14_45630	0.864062	0.0365727	fliA
PA14_16600	0.859457	0.0366823
PA14_38770	-0.891932	0.0366837
PA14_66050	-0.933658	0.0367765
PA14_24710	-0.715545	0.0368443
PA14_07780	-0.991114	0.036969
PA14_38210	1.04305	0.0370059
PA14_24675	1.00962	0.0373234
PA14_63460	-1.24597	0.037347
PA14_29240	-1.18971	0.037355
PA14_55170	1.32389	0.0373815	cat
PA14_27690	-1.44825	0.0373945
PA14_21980	1.35607	0.0377367
PA14_56680	0.854569	0.0377835	feoB
PA14_14400	-2.58765	0.0379663
PA14_00860	-2.46169	0.0379942	tagT1
PA14_63040	-1.36249	0.0380043
PA14_24420	0.957816	0.0381339
PA14_17450	-0.79396	0.0384375	surE
PA14_19150	-1.12982	0.0384471
PA14_08510	0.772765	0.0384794
PA14_61920	-0.826789	0.0385532
PA14_11845	0.554633	0.0386949	mpl
PA14_56840	0.948084	0.0388375
PA14_27560	-1.02749	0.0389298
PA14_17070	0.800708	0.0389529	tsf
PA14_63580	0.729475	0.0390988	fdnH
PA14_49870	0.662137	0.0391253
PA14_28050	-0.848792	0.0391276
PA14_48990	-2.45825	0.0393602
PA14_64550	1.14209	0.0393839
PA14_48300	-0.851998	0.0394059
PA14_36540	-1.17539	0.0395114
PA14_12670	-0.659388	0.03958
PA14_26880	0.670895	0.0398719	bvlR
PA14_67440	-0.886503	0.039959
PA14_14500	0.827132	0.0400071
PA14_23330	0.562134	0.0401368	rpsA
PA14_02620	-1.91417	0.0402263
PA14_47210	-0.990086	0.040235	cyoA
PA14_70350	-1.02925	0.0403709
PA14_34810	0.919949	0.0404414
PA14_04520	1.29243	0.0404543
PA14_53250	0.999487	0.0405245	cpbD
PA14_36310	1.33431	0.040599	hcnC
PA14_70260	1.07954	0.0406118	dut
PA14_13040	0.818222	0.0406277	cioB
PA14_44910	-0.831837	0.0407187
PA14_39460	-0.584996	0.040728
PA14_47520	-1.2189	0.0408566
PA14_10130	-1.08556	0.0411049
PA14_19800	-0.893609	0.0411383
PA14_69970	1.8116	0.041229	cycB
PA14_24020	-1.40243	0.0412886	xcpT
PA14_45460	0.625082	0.041298
PA14_68290	-0.927477	0.0414771
PA14_04840	1.22137	0.0414793
PA14_55090	-1.02486	0.0415514
PA14_48960	-1.87036	0.0416156
PA14_65760	1.41014	0.0418386
PA14_58770	-0.687111	0.0418941	pilD
PA14_45760	1.41169	0.0419869	fliQ
PA14_11510	-1.25275	0.0420978	ribA
PA14_24400	0.788855	0.0421388
PA14_29460	0.987957	0.0421621
PA14_50710	-0.967538	0.0421817	shaD
PA14_12260	1.25194	0.0421889
PA14_02850	-1.21304	0.0422938	pcaC
PA14_10400	-1.15144	0.0423535
PA14_23530	-0.977239	0.0423792
PA14_56700	1.25225	0.0424228
PA14_15370	-1.44247	0.0425253
PA14_48400	-1.451	0.0426043
PA14_52610	-1.06402	0.0426069
PA14_11060	0.993296	0.042706	cupB1
PA14_11070	-0.679323	0.0429336	cupB2
PA14_46950	-0.822174	0.0430072
PA14_31270	-0.96136	0.0430495
PA14_20880	-0.96089	0.0431992
PA14_15310	0.876241	0.0432093	guaB
PA14_54420	1.20843	0.043418	mucA
PA14_44920	-0.91419	0.0435674
PA14_11470	-0.772834	0.0436399	pgpA
PA14_12770	0.80268	0.0437573
PA14_23590	-0.860677	0.0437944	sawR
PA14_68640	-1.23547	0.0439122
PA14_31080	-2.24075	0.0441457
PA14_35530	0.984377	0.0441541	bkdA1
PA14_19520	-1.2819	0.0441745
PA14_19050	0.669678	0.0442584	metG
PA14_32410	0.835882	0.0443149	mexT
PA14_47800	0.881109	0.0443382
PA14_22630	-1.28224	0.044339
PA14_12140	-0.79737	0.0443527
PA14_19620	1.36354	0.0444274	folX
PA14_58790	1.4288	0.0445522
PA14_14510	-1.10642	0.0447764
PA14_35400	-1.26914	0.0448055	pvcC
PA14_31190	-0.784786	0.0450127
PA14_30500	0.976419	0.0451365
PA14_24370	-0.843482	0.0451992
PA14_56160	-0.979453	0.0453848
PA14_21790	0.713078	0.045508	rdgC
PA14_68460	1.68359	0.0455155
PA14_07690	-0.975287	0.0455232	glpE
PA14_25340	1.24807	0.0455499	nqrE
PA14_56800	1.09154	0.0455571
PA14_16070	0.815287	0.0456516	hom
PA14_28820	-0.729589	0.0458233
PA14_02200	-0.937724	0.0458279
PA14_37640	0.960973	0.0459756
PA14_33730	0.620808	0.0459768
PA14_36000	-0.691208	0.0459913	prpR
PA14_36300	0.830833	0.0459923
PA14_59910	-0.956849	0.0460083
PA14_41020	0.724412	0.0460337
PA14_10370	0.993672	0.0462563
PA14_59160	0.855347	0.0462579	crpP
PA14_03610	0.921706	0.0463694
PA14_41800	-0.700007	0.0463728
PA14_08400	1.03156	0.0463914
PA14_38050	1.07974	0.046465
PA14_35590	-1.1016	0.0465141	pslM
PA14_17860	1.01848	0.046723
PA14_39470	-0.628594	0.0467447
PA14_29150	-1.18694	0.0467511
PA14_64490	-0.922534	0.0467822
PA14_04970	1.31309	0.0467944
PA14_50650	1.24095	0.0468315
PA14_23500	-0.983377	0.0469059	tyrB
PA14_56850	-0.928936	0.0470377
PA14_17040	-0.867774	0.0470673	glnD
PA14_06940	0.958784	0.047111
PA14_46990	-0.824938	0.0471506
PA14_23480	0.82581	0.0472317
PA14_55750	0.768762	0.047329
PA14_21000	0.886747	0.0475377
PA14_48740	-1.02331	0.047574
PA14_71060	-0.578405	0.0475783	sdaB
PA14_56510	1.20229	0.0477917
PA14_54840	-1.56348	0.0478092
PA14_44350	1.00576	0.0478778
PA14_47160	-0.794754	0.047955	cyoD
PA14_62020	-0.872069	0.0479788
PA14_49290	-0.914281	0.0480219
PA14_54950	-0.791411	0.0480792
PA14_53880	1.19876	0.0480877
PA14_20670	0.61539	0.0481893
PA14_45070	-0.937721	0.0482187
PA14_47300	0.732426	0.048291	phnW
PA14_13990	0.833208	0.0483366
PA14_46550	-1.04224	0.0484666
PA14_03210	-0.944255	0.0485362
PA14_18090	1.25272	0.0489139
PA14_17000	-0.833149	0.0490245
PA14_47250	0.873117	0.0490852
PA14_44930	-1.63901	0.0491306
PA14_42510	-2.30999	0.0491533
PA14_49470	0.678728	0.0491623	nrdB
PA14_67130	-0.69805	0.0492315
PA14_00890	0.905659	0.0492459	pppA
PA14_57690	-0.934961	0.049277
PA14_40670	-0.857051	0.0493015	metH
PA14_43730	-0.899359	0.0493027
PA14_15930	-0.908986	0.0494313
PA14_57670	-0.845373	0.0494734	trpS
PA14_01600	1.09057	0.0494816
PA14_23930	1.07611	0.049555	metZ
PA14_02750	1.05868	0.049557
PA14_10960	-0.721842	0.0496598
PA14_50430	0.720809	0.049681	flgG
PA14_19230	-0.582224	0.0497616
PA14_34540	0.882583	0.0499913
Genes with log2 fold change ≥ 2 in bold. The DEGs are listed in ascending order of significance values. Top 5 DEGs in color blue.

## Sheet: Normalized counts
ID	G16.1	G16.2	G16.3	G16.4	G16.5	G16.6	G16.7	G17.1	G17.2	G17.3	G17.4
PA14_00010	248.884	204.55	199.59	254.899	244.391	203.638	226.719	437.128	283.502	279.409	292.722
PA14_00020	216.379	203.397	163.117	205.653	201.623	190.873	188.36	69.0202	252.002	24.2965	158.962
PA14_00030	155.249	182.078	118.876	195.943	160.718	141.027	187.787	0	180.001	0	141.515
PA14_00050	277.508	331.313	211.41	300.676	264.481	249.229	243.894	115.034	333.003	643.856	300.477
PA14_00060	50.456	53.01	51.3328	69.3602	34.1734	48.63	37.7864	23.0067	31.5003	54.667	38.7712
PA14_00070	31.0498	19.5907	50.3196	50.2861	58.1983	46.1985	53.2445	23.0067	13.5001	6.07411	29.0784
PA14_00080	119.833	110.053	132.047	124.502	121.574	126.438	129.962	368.108	90.0007	18.2223	188.04
PA14_00090	167.863	190.145	191.654	138.72	216.328	189.657	146.566	0	180.001	170.075	112.436
PA14_00100	84.4168	76.0579	78.5189	90.5151	80.4628	95.4364	101.909	0	67.5005	0	219.057
PA14_00110	31.0498	32.8432	33.0961	39.1885	30.9631	34.041	45.8017	0	94.5008	0	44.5869
PA14_00120	134.388	80.0912	116.512	141.842	134.726	100.299	70.9927	0	162.001	212.594	191.917
PA14_00130	51.9115	18.4383	52.0082	57.2222	66.0685	52.2773	45.2292	0	76.5006	78.9635	34.8941
PA14_00140	50.456	60.5006	55.2165	72.8282	63.6867	73.5529	50.9544	69.0202	153.001	0	56.2182
PA14_00150	43.6638	13.8287	33.6027	26.3569	49.9138	53.493	34.3513	0	36.0003	0	31.0169
PA14_00160	20.8616	29.386	11.6512	18.3805	19.7791	24.9229	36.6414	0	45.0004	0	3.87712
PA14_00170	131.477	141.744	135.255	142.882	141.25	125.222	149.428	23.0067	94.5008	60.7411	170.593
PA14_00180	107.704	118.12	122.76	95.0235	134.519	138.596	103.054	0	63.0005	151.853	87.2352
PA14_00190	92.1792	104.291	93.5473	51.6733	101.485	105.162	93.321	0	22.5002	0	67.8496
PA14_00200	53.8521	88.158	53.1902	59.303	57.7841	47.4143	84.7332	23.0067	153.001	30.3706	143.453
PA14_00210	108.189	162.487	131.203	153.98	110.597	127.654	112.214	0	108.001	212.594	168.655
PA14_00230	30.5647	14.9811	31.9141	28.4377	26.1996	28.5701	22.3283	23.0067	13.5001	0	0
PA14_00240	40.7529	29.386	61.1266	26.3569	28.9956	48.0221	34.3513	0	49.5004	6.07411	25.2013
PA14_00250	48.0302	19.0145	37.4864	42.6565	36.8658	38.904	65.84	0	67.5005	0	15.5085
PA14_00280	95.0902	116.392	91.0144	89.1279	107.905	91.7891	109.924	253.074	108.001	206.52	81.4195
PA14_00290	27.6538	35.7242	34.9536	45.0841	21.6431	18.2363	31.4887	0	4.50004	0	91.1123
PA14_00300	73.2582	94.4961	60.2823	53.4074	83.1552	103.947	113.932	414.121	148.501	6.07411	145.392
PA14_00310	85.3871	80.6674	84.9355	91.5555	76.8383	86.3183	84.7332	0	225.002	0	126.006
PA14_00320	21.8319	10.9477	24.3155	18.0337	15.0156	22.4914	30.9162	161.047	18.0001	12.1482	9.6928
PA14_00340	42.6935	40.9099	40.357	48.8989	48.6712	49.8458	19.4657	161.047	13.5001	66.8153	25.2013
PA14_00360	44.149	22.4716	68.0497	49.9393	46.2894	49.2379	35.4963	0	13.5001	48.5929	15.5085
PA14_00380	51.9115	31.1146	59.1003	56.5286	62.8583	65.6505	73.2828	0	9.00007	18.2223	34.8941
PA14_00400	43.6638	63.3816	31.9141	63.8114	43.9076	26.7465	33.7788	0	0	0	73.6652
PA14_00410	28.1389	17.8621	25.1598	40.9225	31.2738	31.0016	31.4887	0	36.0003	42.5188	13.5699
PA14_00420	28.1389	21.3193	31.2387	41.6161	32.1023	27.3544	31.4887	0	22.5002	0	44.5869
PA14_00430	143.12	114.087	136.775	95.0235	208.458	103.339	110.497	46.0135	49.5004	340.15	155.085
PA14_00440	21.8319	13.8287	25.3287	36.4141	20.4005	30.3938	21.1833	0	9.00007	6.07411	19.3856
PA14_00450	110.13	102.563	127.657	137.68	130.584	139.811	107.062	138.04	90.0007	103.26	75.6038
PA14_00460	48.5154	66.2625	54.5411	44.0437	52.917	31.6095	72.7102	23.0067	49.5004	261.187	96.928
PA14_00470	72.2879	108.901	67.3743	58.6094	81.2912	58.9639	73.2828	46.0135	184.501	133.631	71.7267
PA14_00480	122.259	119.273	121.409	134.906	103.97	98.4758	128.817	46.0135	207.002	273.335	211.303
PA14_00490	95.5753	87.0056	93.885	71.441	94.2357	91.7891	87.5958	46.0135	27.0002	6.07411	44.5869
PA14_00510	688.433	598.668	714.438	789.319	771.697	757.412	581.109	391.114	292.502	704.597	571.875
PA14_00520	29.5944	21.3193	19.0809	48.8989	25.9925	26.7465	22.9009	0	31.5003	0	3.87712
PA14_00530	99.9417	56.4672	95.4047	79.4174	104.591	100.907	88.7408	0	81.0006	91.1117	87.2352
PA14_00550	79.0801	107.172	110.433	57.9158	96.8246	106.986	57.2522	46.0135	22.5002	12.1482	71.7267
PA14_00560	80.5355	92.1914	77.6746	86.7002	74.0423	90.5734	99.0462	667.195	72.0006	6.07411	62.0339
PA14_00570	96.5456	41.4861	82.5715	106.121	87.0903	102.731	67.5575	0	36.0003	0	29.0784
PA14_00580	37.3568	15.5573	48.6311	32.5993	51.5707	43.767	28.6261	23.0067	22.5002	0	58.1568
PA14_00590	37.842	18.4383	34.6159	27.7441	20.8147	37.6883	15.4581	0	9.00007	6.07411	21.3242
PA14_00600	61.1294	80.6674	59.2691	32.5993	63.2725	60.1796	33.7788	0	72.0006	18.2223	60.0953
PA14_00620	41.7232	80.6674	42.8899	71.441	48.2569	57.1403	30.3436	0	9.00007	0	108.559
PA14_00630	23.7725	40.3337	18.2367	21.8485	21.2289	15.8048	26.9085	0	49.5004	0	89.1737
PA14_00640	59.1888	62.2292	58.0871	65.1986	56.8521	108.81	75.5729	253.074	99.0008	0	44.5869
PA14_00650	13.5843	12.1001	7.5986	23.5825	14.7049	19.452	9.73287	0	58.5005	0	3.87712
PA14_00660	34.4459	20.1669	40.0193	59.9966	41.008	45.5906	35.4963	0	0	0	71.7267
PA14_00670	67.9215	54.7386	90.8455	73.175	116.707	94.2206	102.481	138.04	81.0006	443.41	143.453
PA14_00680	50.9412	16.7097	49.3065	76.2962	54.3667	60.7875	42.3666	0	58.5005	60.7411	63.9725
PA14_00690	38.8123	58.772	49.9819	31.9057	45.5645	58.356	45.8017	23.0067	40.5003	0	91.1123
PA14_00700	20.3765	19.0145	26.8484	24.2761	15.0156	17.0205	25.7635	0	4.50004	0	9.6928
PA14_00710	43.1787	44.3671	42.3833	54.4478	40.2832	24.315	55.5346	46.0135	63.0005	151.853	31.0169
PA14_00720	67.9215	44.3671	70.4137	52.7137	58.1983	43.767	56.6796	253.074	49.5004	182.223	50.4025
PA14_00730	17.4655	43.2147	20.2629	46.1245	21.8502	31.6095	20.0383	0	18.0001	0	34.8941
PA14_00740	7.76246	5.18576	12.3266	9.01683	14.0836	12.7654	4.58017	0	0	121.482	0
PA14_00750	32.0202	6.91435	30.5633	22.1953	29.9276	40.7276	30.9162	0	9.00007	6.07411	36.8326
PA14_00760	30.0795	39.1813	36.9799	24.9697	38.4192	29.178	32.6337	368.108	36.0003	18.2223	3.87712
PA14_00770	27.6538	30.5384	37.4864	52.0201	38.8334	19.452	49.8094	0	54.0004	0	50.4025
PA14_00780	40.2678	47.2481	20.2629	41.6161	34.8983	40.7276	46.9468	46.0135	31.5003	12.1482	3.87712
PA14_00790	100.912	107.172	131.203	157.448	106.145	97.26	106.489	207.061	270.002	91.1117	65.911
PA14_00800	43.1787	48.4005	36.1356	29.8249	42.6649	69.2978	40.649	0	81.0006	54.667	50.4025
PA14_00810	44.149	48.9767	55.892	69.3602	38.0049	48.0221	48.0918	0	103.501	24.2965	13.5699
PA14_00820	81.991	63.9578	75.986	58.9562	63.9974	67.4741	56.1071	0	54.0004	157.927	155.085
PA14_00830	148.457	145.778	152.816	137.68	126.752	127.654	141.413	138.04	139.501	164.001	271.398
PA14_00850	30.5647	7.49055	42.8899	32.5993	29.4098	40.1198	28.0536	0	58.5005	0	25.2013
PA14_00860	5.82185	6.91435	13.5086	2.08081	3.83156	7.2945	2.29009	0	0	0	0
PA14_00875	185.329	160.759	167.507	161.956	167.346	224.306	143.13	0	99.0008	206.52	96.928
PA14_00890	56.763	80.0912	66.6989	81.845	57.0592	66.8663	33.2063	0	72.0006	267.261	98.8665
PA14_00900	36.8717	21.3193	36.4733	36.7609	39.4547	26.7465	25.7635	0	9.00007	6.07411	7.75424
PA14_00910	139.239	174.587	154.336	136.64	143.942	137.38	131.68	115.034	189.002	170.075	127.945
PA14_00925	45.1193	44.3671	42.721	48.8989	40.1796	31.0016	44.6567	138.04	13.5001	36.4447	85.2966
PA14_00940	35.9014	24.2002	46.6048	53.4074	37.5907	32.2174	30.3436	0	45.0004	0	73.6652
PA14_00960	19.4062	13.8287	6.92317	4.50841	14.3942	24.9229	22.3283	0	0	0	27.1398
PA14_00970	29.5944	24.7764	28.8747	28.4377	38.9369	43.1591	34.3513	0	22.5002	115.408	44.5869
PA14_00980	55.3075	112.934	49.4754	60.6902	44.1147	52.2773	79.5805	92.0269	67.5005	24.2965	60.0953
PA14_00990	102.367	132.525	88.9881	85.6598	80.7734	102.731	125.955	46.0135	126.001	48.5929	87.2352
PA14_01010	54.3372	38.0289	40.357	54.101	60.1658	55.9245	45.2292	0	27.0002	0	104.682
PA14_01020	270.231	287.522	248.052	265.65	288.92	219.443	187.787	230.067	153.001	346.225	304.354
PA14_01030	68.4067	58.772	74.1286	72.4814	75.0779	98.4758	44.0842	0	22.5002	30.3706	124.068
PA14_01040	27.1686	37.4527	23.3024	22.1953	25.9925	27.3544	22.3283	0	4.50004	0	7.75424
PA14_01060	17.4655	6.33816	33.4339	24.9697	24.232	24.9229	19.4657	0	54.0004	97.1858	0
PA14_01070	67.4364	51.2814	57.7494	58.9562	54.1596	88.7498	64.1224	0	40.5003	6.07411	31.0169
PA14_01080	38.3272	21.3193	55.3854	52.0201	42.3543	26.1386	41.7941	0	27.0002	30.3706	32.9555
PA14_01100	189.695	228.174	202.798	211.895	194.685	172.637	200.955	0	166.501	170.075	87.2352
PA14_01110	156.705	182.078	171.053	204.266	161.65	166.558	166.604	46.0135	180.001	139.705	224.873
PA14_01120	10.1882	27.6574	9.11833	4.85521	8.80223	6.07875	6.29774	0	4.50004	0	19.3856
PA14_01130	23.7725	5.76196	24.4844	20.1145	30.5489	25.5308	15.4581	0	0	0	1.93856
PA14_01140	105.764	130.796	98.613	82.8854	106.041	100.299	89.8859	23.0067	121.501	24.2965	81.4195
PA14_01150	60.1591	26.505	48.1245	47.8585	44.7361	72.3371	72.1377	0	18.0001	0	147.33
PA14_01160	301.766	327.279	268.146	321.138	292.959	332.508	267.94	115.034	207.002	188.298	379.958
PA14_01170	17.4655	10.9477	16.5481	16.6464	18.0187	26.7465	21.7558	0	58.5005	12.1482	29.0784
PA14_01180	41.7232	24.7764	40.6947	24.2761	52.6063	34.041	20.0383	0	0	0	13.5699
PA14_01190	43.1787	35.148	42.721	43.3501	34.5876	37.0804	28.0536	23.0067	31.5003	36.4447	29.0784
PA14_01200	194.062	196.483	186.926	229.235	246.359	196.952	216.986	0	90.0007	18.2223	201.61
PA14_01220	56.763	73.1769	55.3854	35.0269	50.5352	44.9828	47.5193	0	36.0003	18.2223	65.911
PA14_01230	32.0202	24.2002	37.1487	31.5589	30.3418	52.2773	40.649	0	36.0003	12.1482	46.5254
PA14_01240	165.437	206.854	185.068	159.875	175.941	156.832	145.993	161.047	238.502	6.07411	104.682
PA14_01250	49.9708	82.9722	53.1902	26.0101	51.6743	48.63	49.2369	0	76.5006	24.2965	116.314
PA14_01270	65.4958	73.1769	41.2013	59.303	41.1116	41.3355	58.3972	0	63.0005	109.334	63.9725
PA14_01290	178.051	148.082	175.274	199.411	161.029	159.871	175.192	69.0202	220.502	97.1858	106.621
PA14_01300	133.902	153.844	126.137	133.518	153.159	154.4	107.062	69.0202	112.501	133.631	174.47
PA14_01310	45.6045	35.7242	40.0193	58.6094	36.7623	31.0016	22.9009	437.128	36.0003	6.07411	1.93856
PA14_01320	59.6739	31.1146	53.6968	61.7306	73.5245	60.7875	48.6643	46.0135	49.5004	6.07411	91.1123
PA14_01330	20.3765	18.4383	11.4823	19.0741	12.6338	9.11813	10.8779	0	27.0002	0	0
PA14_01340	17.4655	20.7431	16.7169	16.2996	15.0156	8.51025	20.6108	0	18.0001	6.07411	11.6314
PA14_01350	42.6935	27.6574	39.3439	34.3333	43.5969	63.219	20.0383	0	22.5002	145.779	60.0953
PA14_01360	39.7826	28.8098	57.074	36.0673	34.7947	48.0221	40.649	46.0135	22.5002	36.4447	23.2627
PA14_01380	42.2084	36.8765	55.3854	44.0437	47.3249	40.7276	42.3666	0	9.00007	0	29.0784
PA14_01390	52.3966	38.6051	77.168	103.347	64.9294	77.808	47.5193	0	81.0006	78.9635	48.464
PA14_01400	30.5647	24.2002	28.7058	20.1145	21.2289	20.6678	20.0383	0	9.00007	36.4447	34.8941
PA14_01410	24.7428	25.3526	16.2104	23.5825	13.4622	28.5701	41.7941	0	22.5002	0	5.81568
PA14_01430	86.3574	93.3437	86.4552	55.4882	108.319	99.6915	82.4431	0	85.5007	6.07411	100.805
PA14_01440	33.4756	17.8621	51.1639	24.6229	43.3898	39.5119	29.7711	0	4.50004	24.2965	5.81568
PA14_01460	123.714	101.987	125.461	145.656	142.182	127.046	140.268	0	90.0007	103.26	116.314
PA14_01470	36.8717	15.5573	39.0062	38.4949	36.9694	32.8253	44.0842	92.0269	13.5001	12.1482	32.9555
PA14_01480	47.5451	88.7342	66.3611	65.5454	74.7672	60.1796	55.5346	46.0135	45.0004	0	108.559
PA14_01490	122.744	224.14	88.3127	117.219	64.4116	100.907	145.42	598.175	387.003	467.707	73.6652
PA14_01500	46.0896	35.148	34.447	54.101	36.348	25.5308	34.9238	0	27.0002	36.4447	73.6652
PA14_01510	71.8028	40.3337	59.7757	56.1818	97.3423	105.162	65.84	0	36.0003	12.1482	63.9725
PA14_01520	47.0599	47.2481	43.3965	41.2693	37.1765	83.8868	56.1071	0	40.5003	54.667	7.75424
PA14_01540	67.9215	25.9288	77.3369	96.7575	81.9125	88.7498	65.2675	253.074	58.5005	6.07411	56.2182
PA14_01550	15.0398	7.49055	8.94947	4.50841	18.64	10.3339	18.8932	46.0135	40.5003	0	17.447
PA14_01560	39.7826	24.7764	38.1619	46.1245	37.28	44.9828	22.3283	46.0135	40.5003	0	36.8326
PA14_01580	66.9512	65.1101	70.076	136.293	95.5819	86.9261	84.7332	23.0067	40.5003	218.668	77.5424
PA14_01600	141.18	131.373	157.544	157.101	158.337	160.479	155.726	966.283	148.501	42.5188	219.057
PA14_01610	33.9608	41.4861	35.1224	40.9225	35.1054	35.8646	29.1986	0	36.0003	18.2223	1.93856
PA14_01620	99.4565	116.392	111.446	91.2087	112.669	85.1025	117.939	115.034	90.0007	78.9635	160.9
PA14_01640	84.4168	92.7676	68.5563	80.8046	90.5077	102.123	99.6188	345.101	81.0006	6.07411	46.5254
PA14_01660	87.3277	96.2247	78.5189	109.242	71.0392	65.6505	125.382	161.047	198.002	12.1482	31.0169
PA14_01670	42.2084	25.9288	49.8131	53.0606	45.5645	58.9639	50.9544	184.054	54.0004	0	31.0169
PA14_01680	23.2874	27.6574	28.8747	27.7441	25.8889	41.9434	28.6261	0	9.00007	0	1.93856
PA14_01690	212.497	149.235	240.285	185.192	340.595	319.742	174.047	0	135.001	285.483	195.794
PA14_01710	255.191	394.694	252.105	265.303	252.676	260.778	293.131	460.135	427.503	139.705	341.186
PA14_01720	138.269	129.068	163.961	146.697	162.479	139.811	141.413	0	54.0004	425.188	217.119
PA14_01730	75.684	114.663	66.3611	47.5117	70.2107	74.1608	116.222	69.0202	189.002	48.5929	32.9555
PA14_01750	74.7137	68.5673	95.7424	72.4814	86.9868	81.4553	84.7332	0	94.5008	30.3706	23.2627
PA14_01760	94.605	88.158	156.194	141.495	122.61	132.517	96.7561	0	54.0004	321.928	71.7267
PA14_01770	38.8123	61.0768	51.1639	46.4713	44.4254	55.9245	48.6643	23.0067	45.0004	6.07411	36.8326
PA14_01780	20.3765	34.5718	25.3287	54.4478	33.7592	26.7465	21.1833	23.0067	0	36.4447	75.6038
PA14_01790	12.614	3.45718	12.4955	43.3501	10.4591	28.5701	27.481	345.101	22.5002	42.5188	21.3242
PA14_01800	138.754	110.053	125.461	126.582	146.221	157.44	83.5882	299.087	130.501	151.853	259.767
PA14_01810	70.3473	41.4861	88.6504	81.845	99.9312	89.3576	71.5652	92.0269	45.0004	78.9635	226.811
PA14_01830	90.7238	102.563	95.067	69.707	94.3392	94.2206	96.7561	0	94.5008	42.5188	85.2966
PA14_01840	18.4358	20.1669	18.5744	18.0337	18.0187	23.7071	37.7864	0	63.0005	176.149	15.5085
PA14_01860	32.5053	26.505	27.8615	28.4377	15.4298	26.7465	14.313	115.034	63.0005	0	15.5085
PA14_01870	64.5255	63.9578	67.0366	54.7946	94.6499	81.4553	85.8782	23.0067	9.00007	139.705	67.8496
PA14_01890	27.1686	5.18576	23.4712	21.1549	27.028	34.041	34.9238	0	36.0003	66.8153	15.5085
PA14_01900	36.8717	38.0289	38.6685	31.9057	43.8041	27.9623	36.0689	46.0135	40.5003	18.2223	65.911
PA14_01910	48.0302	61.653	43.5653	64.505	55.0916	38.2961	33.7788	115.034	9.00007	24.2965	34.8941
PA14_01930	83.9316	43.7909	60.62	67.2794	77.4596	55.9245	65.84	23.0067	58.5005	170.075	27.1398
PA14_01940	98.9714	110.63	80.8829	89.1279	78.1845	73.5529	77.2904	92.0269	67.5005	36.4447	89.1737
PA14_01960	56.763	71.4483	43.3965	54.7946	42.0436	46.8064	33.2063	23.0067	108.001	18.2223	9.6928
PA14_01970	252.765	234.512	235.894	337.784	264.792	285.701	244.467	138.04	162.001	97.1858	222.934
PA14_01980	88.298	122.73	91.6898	115.485	104.591	103.339	95.0386	0	40.5003	6.07411	116.314
PA14_01990	40.2678	45.5195	38.3307	62.771	48.8783	38.2961	46.9468	69.0202	4.50004	72.8894	46.5254
PA14_02010	39.7826	43.2147	74.2975	71.441	47.1178	38.904	45.2292	0	22.5002	6.07411	21.3242
PA14_02020	83.9316	96.8009	108.407	87.7406	89.1614	96.6522	72.1377	0	36.0003	109.334	139.576
PA14_02030	18.4358	24.2002	25.1598	17.34	20.1934	35.8646	28.0536	23.0067	40.5003	0	11.6314
PA14_02050	63.5552	65.6863	59.438	76.643	54.6774	60.7875	52.672	0	58.5005	6.07411	126.006
PA14_02060	139.239	112.934	124.786	98.8383	199.138	159.263	150.001	69.0202	49.5004	91.1117	201.61
PA14_02070	93.1495	154.997	105.03	102.306	116.397	128.262	89.8859	69.0202	63.0005	91.1117	184.163
PA14_02090	68.4067	90.4628	59.1003	92.5959	88.5401	94.8285	50.9544	69.0202	67.5005	18.2223	65.911
PA14_02100	13.5843	30.5384	5.74117	8.32322	6.62756	19.452	11.4504	0	0	0	11.6314
PA14_02110	26.6835	14.4049	44.5785	18.7273	22.1609	36.4725	36.0689	0	0	18.2223	5.81568
PA14_02130	25.7132	4.03337	19.7564	41.9629	24.232	37.0804	17.7482	115.034	13.5001	0	0
PA14_02140	34.9311	41.4861	24.991	50.2861	28.4778	29.178	21.1833	0	36.0003	0	34.8941
PA14_02150	87.3277	81.8198	81.3895	59.9966	110.908	100.299	84.7332	69.0202	58.5005	194.372	85.2966
PA14_02180	39.7826	48.9767	25.4975	23.2357	27.7529	49.2379	24.0459	0	18.0001	0	5.81568
PA14_02190	49.0005	26.505	47.4491	83.9258	50.8458	65.0426	49.8094	0	76.5006	18.2223	13.5699
PA14_02200	47.5451	29.9622	35.629	43.0033	52.3992	54.1009	56.6796	23.0067	18.0001	0	40.7097
PA14_02220	118.378	146.354	120.058	160.916	104.695	107.594	158.588	368.108	193.502	139.705	112.436
PA14_02230	23.2874	10.9477	19.4187	18.3805	24.4391	28.5701	26.336	23.0067	27.0002	0	15.5085
PA14_02250	123.229	92.7676	80.5452	93.9831	86.5725	100.907	103.626	23.0067	198.002	164.001	69.7881
PA14_02260	50.9412	43.7909	41.2013	83.2322	52.5027	43.767	58.9697	0	72.0006	0	44.5869
PA14_02270	111.585	115.239	100.47	139.761	114.74	127.654	146.566	230.067	58.5005	279.409	83.358
PA14_02290	45.6045	44.3671	39.0062	38.4949	37.1765	42.5513	45.8017	0	4.50004	85.0376	9.6928
PA14_02300	61.1294	10.3715	60.4511	46.4713	51.3636	38.904	37.7864	0	4.50004	18.2223	89.1737
PA14_02310	70.3473	57.0434	51.3328	117.219	73.2139	65.6505	65.84	0	135.001	60.7411	56.2182
PA14_02330	84.4168	58.772	103.679	67.2794	87.6081	94.2206	69.2751	69.0202	130.501	121.482	186.102
PA14_02340	45.6045	17.8621	52.8525	61.7306	59.0267	79.0238	40.649	23.0067	13.5001	78.9635	65.911
PA14_02360	60.6442	29.386	71.0892	80.8046	66.897	66.8663	84.1607	23.0067	31.5003	6.07411	166.716
PA14_02370	49.0005	48.4005	58.9314	16.6464	55.9201	41.3355	59.5422	0	81.0006	0	17.447
PA14_02380	27.1686	33.4194	28.7058	21.1549	22.0574	23.0993	17.7482	0	49.5004	0	56.2182
PA14_02390	68.8918	61.0768	76.1549	58.2626	66.7934	72.3371	34.9238	138.04	18.0001	78.9635	129.883
PA14_02410	111.585	87.0056	137.281	113.404	105.937	133.733	84.1607	23.0067	40.5003	66.8153	63.9725
PA14_02420	43.1787	45.5195	46.0982	50.2861	37.4872	39.5119	52.0995	0	18.0001	12.1482	36.8326
PA14_02435	39.2975	31.1146	34.1093	43.3501	42.7685	38.904	29.7711	184.054	13.5001	0	73.6652
PA14_02450	96.0605	105.444	115.161	139.414	117.018	126.438	123.092	46.0135	117.001	139.705	81.4195
PA14_02460	12.614	5.76196	22.1204	11.7912	12.0125	19.452	17.1756	0	0	0	1.93856
PA14_02470	93.1495	71.4483	98.1064	79.7642	78.8059	108.81	71.5652	46.0135	58.5005	279.409	79.4809
PA14_02490	46.0896	32.267	53.0214	57.9158	45.3574	60.7875	30.9162	0	45.0004	164.001	98.8665
PA14_02500	52.3966	66.2625	42.5522	54.101	61.5121	43.1591	42.3666	0	36.0003	36.4447	193.856
PA14_02510	23.2874	2.88098	14.3529	16.2996	18.1222	21.8835	14.313	0	9.00007	0	11.6314
PA14_02520	44.6342	74.3293	32.9273	50.2861	36.5552	23.0993	48.6643	184.054	148.501	103.26	127.945
PA14_02530	43.1787	52.4338	65.5169	68.6666	39.0405	44.3749	28.0536	0	27.0002	0	32.9555
PA14_02550	98.0011	65.6863	141.334	109.936	110.701	105.162	121.947	0	103.501	24.2965	96.928
PA14_02560	13.5843	24.2002	15.8726	41.6161	7.97379	13.3733	44.6567	0	18.0001	0	11.6314
PA14_02570	2.91092	0.576196	2.70173	0.346801	2.07111	0.607875	3.43513	0	0	18.2223	0
PA14_02580	21.3468	20.1669	16.5481	14.2188	12.0125	17.0205	22.3283	0	0	0	5.81568
PA14_02590	13.0992	20.1669	15.1972	17.34	16.1547	14.589	10.3054	46.0135	58.5005	0	15.5085
PA14_02610	12.614	12.1001	21.445	12.8316	15.0156	21.8835	6.29774	368.108	9.00007	6.07411	0
PA14_02620	17.4655	1.72859	23.9778	16.6464	19.1578	14.589	12.023	0	4.50004	12.1482	0
PA14_02630	26.6835	43.7909	32.4207	22.5421	28.4778	21.2756	29.1986	0	18.0001	12.1482	21.3242
PA14_02640	38.8123	50.1291	27.8615	44.0437	38.5227	39.5119	23.4734	0	31.5003	18.2223	211.303
PA14_02650	44.149	34.5718	45.2539	46.4713	41.4223	54.1009	49.2369	0	13.5001	109.334	32.9555
PA14_02660	77.6246	65.1101	69.2317	107.508	62.1334	74.1608	53.817	0	31.5003	60.7411	56.2182
PA14_02680	89.7535	76.6341	75.8172	102.653	58.6125	70.5135	75.5729	0	99.0008	60.7411	11.6314
PA14_02690	51.4263	28.2336	61.6331	29.4781	47.1178	49.2379	42.3666	0	76.5006	218.668	89.1737
PA14_02700	81.991	64.5339	106.549	65.5454	80.7734	94.2206	67.5575	23.0067	36.0003	24.2965	71.7267
PA14_02720	50.456	24.7764	30.5633	57.9158	50.1209	39.5119	35.4963	0	9.00007	91.1117	3.87712
PA14_02730	130.506	175.74	108.407	113.404	112.047	102.123	206.108	138.04	400.503	218.668	335.371
PA14_02740	78.1098	49.5529	57.4117	86.7002	76.4241	86.3183	55.5346	138.04	36.0003	0	122.129
PA14_02750	75.1988	51.2814	75.4795	84.2726	74.8708	66.2584	73.8553	92.0269	49.5004	413.04	40.7097
PA14_02760	67.4364	33.4194	82.2338	63.8114	62.1334	81.4553	56.6796	46.0135	45.0004	72.8894	104.682
PA14_02770	56.2778	73.7531	61.9708	80.8046	67.0005	58.356	52.0995	92.0269	99.0008	18.2223	48.464
PA14_02790	54.3372	42.0623	60.62	48.5521	41.6294	55.3166	47.5193	138.04	9.00007	91.1117	114.375
PA14_02810	107.219	26.505	123.097	157.448	101.485	86.9261	129.962	23.0067	54.0004	334.076	62.0339
PA14_02830	32.9905	21.3193	41.3702	38.4949	33.7592	38.904	50.3819	0	18.0001	0	9.6928
PA14_02840	32.0202	66.2625	44.5785	15.2592	22.8858	37.6883	21.7558	0	31.5003	18.2223	46.5254
PA14_02850	49.4857	61.0768	46.4359	25.3165	42.9756	55.9245	33.7788	0	58.5005	0	7.75424
PA14_02870	69.377	123.882	81.3895	66.239	83.673	79.6316	54.9621	23.0067	40.5003	78.9635	73.6652
PA14_02890	69.8622	29.9622	81.0518	61.037	88.8508	97.8679	68.7026	46.0135	18.0001	261.187	131.822
PA14_02900	59.1888	67.4149	65.8546	75.2558	66.3792	86.9261	49.8094	23.0067	9.00007	6.07411	94.9894
PA14_02910	81.0207	28.2336	68.7252	81.845	62.8583	62.0033	62.4049	0	85.5007	78.9635	27.1398
PA14_02930	25.228	12.6763	28.7058	39.5353	24.4391	23.7071	40.649	0	0	170.075	25.2013
PA14_02960	19.4062	12.6763	31.9141	40.9225	22.1609	12.7654	32.0612	0	18.0001	30.3706	48.464
PA14_02970	61.6145	48.4005	92.5341	68.3198	87.1939	82.671	46.3742	69.0202	49.5004	97.1858	188.04
PA14_02980	54.8224	20.1669	40.6947	30.5185	63.5832	63.219	53.2445	299.087	13.5001	170.075	38.7712
PA14_02990	95.5753	57.0434	95.067	131.438	90.9219	102.123	91.6035	0	76.5006	18.2223	250.074
PA14_03000	70.3473	48.9767	57.9183	83.9258	65.7579	72.3371	49.2369	207.061	63.0005	6.07411	75.6038
PA14_03010	53.8521	53.01	48.6311	50.2861	59.5445	49.2379	46.9468	0	36.0003	30.3706	60.0953
PA14_03020	27.6538	36.8765	28.7058	9.01683	23.0929	18.2363	18.3207	0	4.50004	6.07411	13.5699
PA14_03030	28.1389	13.8287	19.5875	4.85521	18.64	22.4914	20.0383	0	0	0	17.447
PA14_03040	57.7333	85.8532	49.4754	46.8181	61.2014	66.8663	34.3513	0	45.0004	12.1482	60.0953
PA14_03050	47.0599	72.6007	53.6968	53.4074	50.1209	57.1403	38.9315	92.0269	36.0003	18.2223	44.5869
PA14_03070	35.9014	66.2625	51.6705	26.7037	41.94	44.9828	37.2139	0	72.0006	6.07411	151.208
PA14_03080	28.6241	35.7242	26.8484	12.138	20.504	37.6883	44.6567	0	40.5003	18.2223	50.4025
PA14_03090	51.9115	51.2814	42.721	52.3669	49.7067	46.8064	65.2675	276.081	22.5002	42.5188	11.6314
PA14_03100	20.3765	14.9811	30.5633	41.6161	29.7205	18.8441	47.5193	0	4.50004	0	0
PA14_03110	38.8123	49.5529	44.9162	58.6094	45.0467	45.5906	26.336	23.0067	22.5002	54.667	58.1568
PA14_03120	8.73277	3.45718	13.6775	10.0572	15.1191	18.8441	16.6031	23.0067	0	0	0
PA14_03130	135.358	134.83	123.942	122.421	139.593	127.654	104.199	23.0067	94.5008	212.594	174.47
PA14_03150	39.2975	57.0434	54.8788	31.2121	45.6681	36.4725	31.4887	161.047	90.0007	388.743	100.805
PA14_03160	168.834	171.13	206.851	227.501	188.575	173.244	143.703	46.0135	72.0006	449.484	89.1737
PA14_03163	349.796	428.69	414.546	448.76	411.634	382.353	321.757	46.0135	342.003	170.075	300.477
PA14_03166	44.149	33.9956	50.8262	54.4478	54.4703	38.2961	54.9621	23.0067	4.50004	139.705	1.93856
PA14_03170	114.496	94.4961	121.071	134.559	122.61	96.6522	112.214	69.0202	99.0008	42.5188	81.4195
PA14_03180	56.763	17.2859	38.3307	108.896	54.0561	52.8851	40.649	92.0269	13.5001	0	32.9555
PA14_03190	133.417	195.33	165.143	190.741	131.93	123.399	129.39	115.034	85.5007	66.8153	147.33
PA14_03200	371.143	390.661	322.35	327.38	391.855	369.588	249.619	92.0269	256.502	498.077	222.934
PA14_03210	39.2975	24.7764	46.6048	61.037	46.1858	29.7859	62.4049	46.0135	13.5001	12.1482	31.0169
PA14_03220	231.904	261.017	240.96	272.586	268.831	247.405	223.856	230.067	180.001	261.187	145.392
PA14_03240	87.3277	39.7575	71.5957	92.9427	79.8414	56.5324	73.8553	0	40.5003	91.1117	232.627
PA14_03250	364.836	285.217	309.01	330.155	315.741	319.742	258.207	437.128	229.502	340.15	158.962
PA14_03265	121.288	165.368	124.617	78.377	117.121	128.87	124.237	0	81.0006	6.07411	145.392
PA14_03270	337.182	235.088	354.433	331.195	319.987	265.641	278.245	23.0067	193.502	552.744	217.119
PA14_03285	269.746	201.669	267.471	276.747	337.695	275.975	188.36	69.0202	220.502	60.7411	244.258
PA14_03290	138.269	110.053	109.251	116.178	126.752	103.339	147.138	46.0135	72.0006	85.0376	102.744
PA14_03300	146.031	99.1057	138.295	167.158	152.538	137.38	117.367	46.0135	99.0008	36.4447	193.856
PA14_03310	202.309	194.754	206.513	164.73	227.615	163.518	154.581	115.034	108.001	413.04	168.655
PA14_03320	189.695	145.201	162.61	177.215	164.55	148.929	121.947	0	103.501	103.26	151.208
PA14_03330	62.5848	55.891	49.8131	64.505	79.5308	74.1608	67.5575	92.0269	22.5002	0	71.7267
PA14_03340	109.645	99.1057	75.1418	108.896	95.8926	77.2001	83.0156	161.047	9.00007	164.001	42.6483
PA14_03350	189.695	125.035	180.34	153.286	212.082	192.089	129.962	115.034	85.5007	145.779	158.962
PA14_03360	157.19	53.01	147.582	134.559	132.758	129.477	119.084	46.0135	189.002	133.631	94.9894
PA14_03370	137.784	153.268	135.762	132.825	156.576	133.733	122.52	207.061	81.0006	66.8153	106.621
PA14_03380	348.826	247.188	346.834	365.875	362.756	363.509	313.169	0	202.502	334.076	265.583
PA14_03390	136.813	74.3293	127.825	87.3938	141.871	128.262	91.6035	184.054	49.5004	6.07411	296.6
PA14_03400	61.1294	5.76196	39.6816	35.0269	52.7098	34.041	38.9315	0	9.00007	42.5188	172.532
PA14_03410	544.828	144.625	381.281	100.572	630.861	1440.66	1336.27	92.0269	184.501	36.4447	292.722
PA14_03420	70.3473	65.6863	68.2186	136.64	104.902	74.7686	61.8323	0	49.5004	224.742	102.744
PA14_03430	119.833	135.982	94.5604	81.845	88.1259	73.5529	109.352	138.04	130.501	352.299	40.7097
PA14_03450	112.556	125.035	101.99	186.926	96.9281	98.4758	120.802	414.121	387.003	382.669	91.1123
PA14_03470	72.7731	55.891	52.6837	44.7373	43.7005	85.7104	59.5422	161.047	63.0005	42.5188	62.0339
PA14_03480	46.0896	30.5384	26.6795	49.5925	35.7267	60.1796	37.7864	0	27.0002	0	149.269
PA14_03490	27.1686	21.8954	30.901	42.3097	18.9507	31.0016	29.7711	0	9.00007	6.07411	15.5085
PA14_03510	34.9311	59.9244	29.0436	51.6733	30.2383	27.3544	28.6261	0	54.0004	6.07411	0
PA14_03520	18.921	13.2525	26.3418	16.9932	21.9538	22.4914	30.3436	0	4.50004	0	3.87712
PA14_03530	33.4756	73.7531	29.5501	43.0033	31.3774	38.904	30.3436	322.094	0	0	75.6038
PA14_03550	49.9708	33.9956	49.8131	20.4613	43.5969	38.904	36.0689	0	54.0004	0	31.0169
PA14_03560	38.8123	46.6719	39.6816	23.2357	20.1934	33.4331	20.6108	0	0	0	15.5085
PA14_03580	41.7232	47.8243	22.4581	42.3097	36.6587	27.3544	33.7788	0	72.0006	0	23.2627
PA14_03590	28.1389	69.1435	33.7716	13.1784	21.3325	15.8048	19.4657	115.034	67.5005	6.07411	31.0169
PA14_03610	82.4762	87.0056	79.5321	94.6767	78.5988	91.1813	59.5422	46.0135	31.5003	249.039	255.89
PA14_03620	44.149	39.1813	44.0719	16.2996	53.4347	46.1985	37.2139	23.0067	18.0001	0	89.1737
PA14_03630	21.8319	37.4527	21.7827	28.7845	18.3294	22.4914	21.1833	0	9.00007	24.2965	3.87712
PA14_03650	96.5456	78.9388	102.497	62.4242	112.151	159.263	127.1	0	67.5005	157.927	110.498
PA14_03670	89.2683	77.7865	103.848	100.225	96.2032	100.907	65.2675	0	49.5004	24.2965	238.443
PA14_03680	64.0403	60.5006	79.8698	44.0437	63.169	67.4741	42.3666	0	45.0004	24.2965	73.6652
PA14_03700	114.981	136.558	115.668	98.4915	126.545	138.596	89.8859	69.0202	103.501	145.779	168.655
PA14_03710	19.4062	19.5907	16.3792	16.2996	15.5334	31.0016	18.3207	0	90.0007	145.779	81.4195
PA14_03720	170.774	138.863	213.605	261.488	228.444	192.696	150.001	92.0269	162.001	66.8153	176.409
PA14_03730	84.9019	84.7008	70.5826	89.1279	61.4085	105.162	97.3287	138.04	319.503	255.113	54.2797
PA14_03760	97.0308	207.431	88.1438	153.286	123.438	109.418	110.497	69.0202	45.0004	206.52	65.911
PA14_03770	83.9316	138.287	98.9507	105.427	89.5757	74.1608	66.4125	0	18.0001	48.5929	75.6038
PA14_03780	62.5848	77.7865	51.6705	56.5286	54.3667	47.4143	54.9621	0	58.5005	0	106.621
PA14_03790	55.3075	55.891	60.1134	52.7137	38.7298	54.7088	54.3896	46.0135	45.0004	0	127.945
PA14_03800	291.577	285.793	252.611	333.623	247.602	255.915	396.185	437.128	1179.01	467.707	471.07
PA14_03810	74.7137	56.4672	71.5957	67.6262	60.5801	89.3576	68.7026	0	58.5005	85.0376	106.621
PA14_03830	49.0005	43.2147	43.0588	50.6329	47.9463	64.4348	37.2139	46.0135	18.0001	6.07411	58.1568
PA14_03840	130.992	141.744	150.621	174.788	211.668	181.147	108.207	0	108.001	321.928	162.839
PA14_03855	61.6145	85.277	57.5805	55.1414	55.8165	52.2773	63.5499	207.061	58.5005	200.446	58.1568
PA14_03860	152.823	176.892	113.472	124.155	131.93	110.025	166.031	69.0202	477.004	558.819	131.822
PA14_03870	175.626	137.711	123.435	142.882	219.331	204.246	142.558	46.0135	180.001	230.816	191.917
PA14_03880	124.685	146.93	142.347	121.034	127.166	123.399	133.97	23.0067	121.501	30.3706	215.18
PA14_03900	126.625	103.139	133.06	139.761	100.449	134.948	161.451	322.094	265.502	54.667	137.638
PA14_03920	196.487	140.016	172.235	155.714	210.218	193.304	182.634	115.034	310.502	97.1858	207.426
PA14_03930	145.061	161.911	134.073	111.67	154.816	167.166	147.138	299.087	94.5008	66.8153	224.873
PA14_03940	116.922	95.6485	120.902	130.744	112.979	142.243	104.199	23.0067	81.0006	66.8153	124.068
PA14_03950	133.417	109.477	127.825	232.703	171.178	96.6522	115.077	23.0067	63.0005	145.779	166.716
PA14_03960	131.477	67.4149	129.683	117.912	115.257	133.733	84.1607	23.0067	99.0008	637.782	38.7712
PA14_03980	134.873	146.93	165.481	144.963	159.269	131.909	131.107	184.054	103.501	188.298	248.136
PA14_04000	51.4263	29.386	70.7514	30.1717	54.0561	56.5324	57.2522	0	22.5002	18.2223	19.3856
PA14_04010	151.853	113.511	165.65	181.724	185.054	179.931	143.13	0	99.0008	48.5929	137.638
PA14_04020	16.4952	30.5384	19.9252	17.6869	20.504	10.9418	25.191	0	45.0004	0	13.5699
PA14_04030	34.9311	47.8243	21.1072	18.0337	29.824	34.041	29.1986	0	22.5002	72.8894	19.3856
PA14_04040	29.1092	35.7242	40.8636	36.0673	25.6818	52.2773	42.3666	0	22.5002	0	17.447
PA14_04050	98.4862	83.5484	116.005	94.6767	90.7148	107.594	129.39	138.04	76.5006	60.7411	54.2797
PA14_04060	23.2874	21.3193	31.0698	29.8249	19.4685	40.7276	21.1833	46.0135	13.5001	6.07411	89.1737
PA14_04070	46.5748	19.5907	31.0698	99.5319	34.484	35.8646	40.649	46.0135	18.0001	0	54.2797
PA14_04080	30.5647	21.8954	23.809	41.2693	37.28	31.6095	20.0383	0	36.0003	24.2965	65.911
PA14_04090	58.7036	13.2525	55.7231	46.8181	56.0236	49.8458	30.9162	23.0067	13.5001	291.558	56.2182
PA14_04100	67.4364	107.749	63.6594	47.8585	59.0267	35.8646	65.2675	0	139.501	0	46.5254
PA14_04110	155.249	142.897	145.893	131.438	141.871	125.83	137.978	46.0135	207.002	30.3706	89.1737
PA14_04140	148.942	81.8198	125.63	89.1279	135.554	142.243	120.802	230.067	103.501	206.52	129.883
PA14_04150	48.0302	92.1914	47.1113	52.3669	39.6618	48.63	62.9774	138.04	108.001	176.149	36.8326
PA14_04160	81.991	56.4672	72.9466	84.6194	76.0099	88.7498	70.9927	115.034	85.5007	164.001	58.1568
PA14_04180	42.2084	28.8098	40.6947	38.1481	36.6587	31.0016	34.3513	0	9.00007	6.07411	17.447
PA14_04190	59.1888	61.653	58.0871	59.303	61.8227	72.3371	77.8629	46.0135	13.5001	18.2223	102.744
PA14_04210	115.952	137.135	136.437	101.266	164.343	133.125	128.817	0	76.5006	388.743	300.477
PA14_04220	89.7535	96.2247	92.0275	116.178	95.1677	91.1813	87.5958	23.0067	31.5003	139.705	73.6652
PA14_04230	119.348	107.749	94.7293	83.9258	150.984	128.87	95.0386	0	54.0004	6.07411	153.146
PA14_04240	32.5053	30.5384	20.7695	18.0337	27.3387	34.041	16.6031	0	31.5003	54.667	60.0953
PA14_04250	109.16	96.2247	120.733	106.121	135.761	122.183	102.481	0	85.5007	6.07411	178.347
PA14_04270	45.1193	84.1246	54.5411	75.2558	60.1658	54.7088	63.5499	0	108.001	30.3706	63.9725
PA14_04290	80.5355	82.396	79.0255	65.5454	85.6405	88.1419	85.3057	92.0269	22.5002	133.631	100.805
PA14_04300	47.5451	36.8765	42.3833	53.0606	53.3312	37.0804	49.2369	0	22.5002	30.3706	56.2182
PA14_04310	42.2084	24.2002	54.3722	57.2222	45.8752	45.5906	26.9085	0	135.001	0	63.9725
PA14_04320	99.9417	136.558	93.7161	103	100.035	130.693	85.3057	138.04	112.501	60.7411	155.085
PA14_04330	42.2084	9.21914	45.0851	9.71043	31.3774	54.1009	48.0918	0	0	0	13.5699
PA14_04340	20.3765	40.3337	28.3681	17.34	20.1934	37.6883	25.191	69.0202	22.5002	24.2965	11.6314
PA14_04350	31.535	10.3715	20.4318	20.8081	22.5751	20.0599	8.58782	299.087	4.50004	0	21.3242
PA14_04370	57.7333	67.9911	62.4774	40.2289	45.0467	78.4159	44.6567	0	72.0006	18.2223	32.9555
PA14_04380	37.3568	38.0289	41.7079	21.8485	42.1472	39.5119	47.5193	46.0135	13.5001	151.853	79.4809
PA14_04390	103.338	144.049	76.4926	63.1178	77.9774	57.1403	122.52	23.0067	270.002	200.446	56.2182
PA14_04410	242.092	304.808	228.465	204.266	223.059	218.227	238.742	529.155	508.504	583.115	296.6
PA14_04420	137.299	77.2103	148.764	168.198	152.02	150.145	130.535	69.0202	45.0004	127.556	77.5424
PA14_04430	36.8717	30.5384	22.4581	38.4949	29.2027	21.2756	25.7635	92.0269	45.0004	12.1482	19.3856
PA14_04440	88.7832	133.677	112.122	66.5858	135.451	94.8285	101.909	276.081	117.001	30.3706	168.655
PA14_04460	45.1193	90.4628	39.5127	53.4074	53.7454	46.1985	53.817	368.108	13.5001	12.1482	36.8326
PA14_04480	42.2084	49.5529	39.175	58.6094	33.8627	37.0804	51.5269	0	94.5008	0	29.0784
PA14_04490	75.684	93.3437	75.6483	101.266	84.5014	75.3765	41.7941	0	90.0007	200.446	91.1123
PA14_04510	82.9613	67.9911	74.9729	46.4713	63.2725	58.356	75.5729	0	67.5005	66.8153	62.0339
PA14_04520	22.3171	29.386	11.6512	23.9293	17.3974	15.1969	40.649	0	49.5004	151.853	9.6928
PA14_04530	11.1585	8.06674	18.2367	13.5252	9.63068	15.1969	21.7558	0	13.5001	0	29.0784
PA14_04550	94.1198	83.5484	100.47	84.2726	104.591	79.0238	80.153	184.054	49.5004	36.4447	67.8496
PA14_04560	47.0599	57.0434	45.5916	62.771	54.9881	66.8663	41.2216	0	27.0002	115.408	91.1123
PA14_04570	50.456	61.653	52.0082	42.6565	35.5196	54.7088	56.1071	0	31.5003	12.1482	31.0169
PA14_04580	35.4162	61.653	25.8353	9.01683	27.028	34.6489	29.1986	0	13.5001	30.3706	19.3856
PA14_04590	60.6442	86.4294	54.3722	56.5286	76.3205	79.6316	61.8323	0	27.0002	6.07411	87.2352
PA14_04610	53.8521	72.0245	64.8414	61.3838	72.6961	66.8663	79.5805	0	58.5005	12.1482	54.2797
PA14_04630	159.13	183.23	106.38	148.778	152.123	137.988	166.604	23.0067	256.502	188.298	122.129
PA14_04640	32.0202	76.6341	47.4491	58.2626	53.6418	50.4536	40.0765	23.0067	45.0004	97.1858	75.6038
PA14_04650	45.1193	34.5718	30.3944	23.9293	34.2769	21.8835	67.5575	161.047	94.5008	121.482	19.3856
PA14_04660	78.1098	61.0768	78.0123	92.2491	98.4814	113.065	65.2675	23.0067	126.001	12.1482	104.682
PA14_04670	50.456	36.8765	37.1487	31.9057	36.9694	36.4725	62.4049	0	45.0004	0	9.6928
PA14_04680	62.5848	38.0289	72.44	86.0066	75.6992	77.2001	75.0003	0	18.0001	6.07411	58.1568
PA14_04690	75.1988	66.2625	68.2186	85.313	75.5956	74.7686	92.176	23.0067	117.001	0	56.2182
PA14_04700	79.0801	66.8387	67.712	71.0942	74.6636	75.9844	60.6873	0	72.0006	139.705	27.1398
PA14_04710	43.1787	14.4049	28.8747	47.5117	54.8845	40.7276	38.9315	0	54.0004	54.667	114.375
PA14_04730	125.17	70.8721	117.356	74.5622	102.106	109.418	74.4278	23.0067	171.001	60.7411	75.6038
PA14_04750	38.8123	15.5573	41.0325	37.8013	41.4223	36.4725	25.191	23.0067	40.5003	145.779	56.2182
PA14_04760	42.6935	11.5239	30.3944	37.8013	36.7623	36.4725	35.4963	23.0067	49.5004	60.7411	44.5869
PA14_04780	70.3473	55.3148	64.5037	81.4982	65.5507	66.8663	76.1454	46.0135	18.0001	182.223	40.7097
PA14_04790	35.9014	47.2481	34.6159	42.3097	27.028	39.5119	36.0689	23.0067	76.5006	315.854	36.8326
PA14_04810	101.882	122.154	116.681	64.8518	94.1321	103.947	147.138	0	54.0004	157.927	143.453
PA14_04820	47.0599	49.5529	61.4643	49.9393	67.9325	58.356	55.5346	92.0269	9.00007	36.4447	9.6928
PA14_04830	25.7132	35.148	30.901	32.2525	34.7947	29.178	53.817	23.0067	31.5003	36.4447	23.2627
PA14_04840	56.2778	10.3715	41.0325	37.8013	43.8041	24.9229	41.2216	23.0067	22.5002	230.816	52.3411
PA14_04850	12.614	20.7431	33.4339	4.85521	12.7373	8.51025	5.15269	0	4.50004	0	0
PA14_04860	41.2381	29.386	36.1356	22.1953	46.2894	46.8064	49.2369	23.0067	22.5002	0	25.2013
PA14_04870	71.3176	87.5818	72.2712	96.4107	82.741	66.2584	66.985	23.0067	63.0005	78.9635	32.9555
PA14_04890	176.596	158.454	185.237	198.717	181.015	167.774	183.779	0	135.001	48.5929	162.839
PA14_04900	146.031	186.111	140.321	117.219	128.823	139.203	134.543	92.0269	279.002	36.4447	232.627
PA14_04910	98.0011	92.1914	113.135	153.98	92.061	106.986	62.4049	0	81.0006	315.854	112.436
PA14_04920	70.8325	99.6819	65.0103	115.832	46.0823	54.7088	66.985	46.0135	135.001	12.1482	36.8326
PA14_04930	154.764	127.916	118.201	126.929	86.469	120.967	263.932	184.054	792.006	273.335	124.068
PA14_04940	33.9608	18.4383	15.0284	16.9932	30.0311	20.6678	26.336	230.067	4.50004	151.853	36.8326
PA14_04950	74.2285	107.749	53.6968	47.1649	77.149	55.9245	71.5652	46.0135	58.5005	36.4447	58.1568
PA14_04960	46.5748	30.5384	39.6816	47.5117	56.4378	38.904	56.6796	368.108	49.5004	6.07411	19.3856
PA14_04970	12.1288	2.88098	11.6512	14.2188	9.21646	9.11813	9.16035	0	67.5005	0	15.5085
PA14_04980	25.228	17.2859	42.8899	31.5589	29.0991	19.452	22.9009	0	85.5007	6.07411	48.464
PA14_05000	49.4857	63.3816	53.8657	39.8821	44.1147	51.6694	66.4125	23.0067	31.5003	6.07411	104.682
PA14_05010	57.7333	39.1813	67.2054	54.7946	61.9263	57.1403	57.8247	0	36.0003	6.07411	23.2627
PA14_05020	38.3272	13.2525	41.0325	56.8754	28.2707	25.5308	25.7635	161.047	27.0002	0	56.2182
PA14_05030	35.4162	42.6385	49.9819	39.8821	46.2894	26.1386	35.4963	23.0067	0	54.667	23.2627
PA14_05040	53.3669	95.6485	54.5411	64.8518	61.4085	57.7481	54.9621	414.121	13.5001	72.8894	67.8496
PA14_05050	20.8616	30.5384	23.809	11.4444	18.7436	23.0993	32.6337	460.135	94.5008	12.1482	15.5085
PA14_05060	55.7927	48.4005	40.0193	53.4074	39.3512	59.5718	46.3742	368.108	49.5004	36.4447	5.81568
PA14_05070	122.744	148.659	103.679	121.38	123.024	111.849	113.359	23.0067	139.501	30.3706	112.436
PA14_05080	129.536	190.721	116.343	98.4915	122.196	98.4758	87.5958	0	81.0006	0	143.453
PA14_05110	88.7832	43.7909	68.5563	97.1043	64.101	66.8663	57.2522	92.0269	72.0006	176.149	50.4025
PA14_05120	16.4952	25.3526	16.0415	28.7845	17.5009	21.8835	12.5955	0	18.0001	0	54.2797
PA14_05130	48.0302	76.6341	58.4248	43.0033	63.0654	63.8269	69.8476	23.0067	112.501	212.594	102.744
PA14_05150	50.9412	53.5862	54.3722	38.4949	63.6867	59.5718	64.6949	46.0135	72.0006	103.26	9.6928
PA14_05160	64.5255	58.772	70.2449	104.04	59.5445	54.7088	63.5499	138.04	99.0008	30.3706	153.146
PA14_05180	93.1495	119.273	102.159	102.306	94.2357	83.8868	83.5882	23.0067	135.001	394.817	93.0508
PA14_05190	173.685	131.373	172.91	217.444	184.64	156.832	130.535	0	130.501	48.5929	52.3411
PA14_05200	90.7238	87.5818	116.174	65.5454	88.7472	83.8868	57.8247	0	49.5004	0	91.1123
PA14_05210	34.4459	93.9199	44.5785	35.0269	41.6294	19.452	33.7788	0	63.0005	36.4447	46.5254
PA14_05220	105.764	118.12	99.4573	58.6094	101.795	148.322	101.336	46.0135	256.502	6.07411	104.682
PA14_05230	42.6935	56.4672	45.2539	33.2929	46.0823	60.7875	54.3896	0	58.5005	0	34.8941
PA14_05250	85.8722	45.5195	68.5563	74.909	81.4983	89.9655	87.0233	69.0202	117.001	54.667	77.5424
PA14_05260	106.249	119.273	104.354	142.882	97.9637	114.281	112.214	0	175.501	249.039	174.47
PA14_05270	24.2577	83.5484	48.6311	27.7441	33.3449	43.767	26.336	0	27.0002	6.07411	17.447
PA14_05280	26.1983	14.9811	22.627	29.8249	16.1547	38.904	28.0536	46.0135	103.501	273.335	21.3242
PA14_05290	39.7826	39.1813	45.0851	53.7542	47.5321	41.3355	56.1071	23.0067	67.5005	0	69.7881
PA14_05300	84.9019	66.2625	82.2338	59.303	98.1708	88.1419	105.344	69.0202	81.0006	36.4447	83.358
PA14_05310	133.902	146.354	159.908	191.087	165.171	198.775	150.001	0	184.501	121.482	116.314
PA14_05320	113.041	65.6863	98.613	101.266	79.2201	119.751	102.481	115.034	180.001	115.408	222.934
PA14_05330	61.1294	73.1769	60.62	95.0235	54.9881	51.6694	69.2751	69.0202	72.0006	0	48.464
PA14_05340	51.9115	84.1246	37.4864	38.1481	38.8334	51.0615	44.0842	0	40.5003	400.892	62.0339
PA14_05360	265.864	261.593	267.133	251.084	235.9	252.876	227.864	414.121	279.002	12.1482	147.33
PA14_05380	54.8224	70.2959	38.8373	45.0841	32.2058	30.3938	42.9391	0	36.0003	206.52	32.9555
PA14_05390	360.469	406.794	392.088	423.444	337.695	378.098	475.765	184.054	508.504	564.893	321.801
PA14_05400	66.4661	63.3816	68.2186	55.835	57.3698	67.4741	48.6643	0	31.5003	321.928	85.2966
PA14_05410	9.70308	2.88098	13.8463	9.01683	8.49157	8.51025	8.58782	0	36.0003	0	7.75424
PA14_05420	102.853	56.4672	73.1155	50.9797	64.8259	65.6505	54.3896	0	49.5004	0	131.822
PA14_05430	24.2577	16.1335	32.4207	24.6229	27.96	31.0016	42.3666	0	0	12.1482	58.1568
PA14_05440	79.0801	88.7342	66.8677	54.4478	73.7316	69.9056	57.2522	161.047	85.5007	6.07411	122.129
PA14_05450	27.1686	25.3526	14.5218	22.8889	29.7205	13.9811	13.7405	46.0135	27.0002	0	31.0169
PA14_05460	144.091	110.63	145.387	158.488	134.001	109.418	132.825	115.034	81.0006	212.594	81.4195
PA14_05480	90.2386	179.197	96.9244	67.6262	109.251	140.419	113.932	161.047	166.501	18.2223	87.2352
PA14_05500	16.9804	16.1335	21.2761	25.3165	17.3974	29.178	18.3207	0	4.50004	0	21.3242
PA14_05510	81.5058	90.4628	57.5805	67.973	73.9388	90.5734	104.771	0	90.0007	121.482	141.515
PA14_05520	68.8918	55.3148	59.7757	66.5858	51.1565	71.1214	96.1836	23.0067	85.5007	24.2965	65.911
PA14_05530	143.12	153.268	105.874	106.468	133.794	114.888	135.688	184.054	189.002	72.8894	65.911
PA14_05540	315.35	301.35	280.98	312.121	300.726	260.171	333.208	161.047	351.003	668.153	252.013
PA14_05550	108.189	72.6007	95.067	130.397	95.5819	97.8679	167.749	23.0067	216.002	164.001	106.621
PA14_05560	101.882	107.172	112.966	68.6666	99.7241	102.731	106.489	0	90.0007	6.07411	63.9725
PA14_05580	58.7036	102.563	70.2449	88.0875	64.8259	61.3954	65.84	0	94.5008	6.07411	98.8665
PA14_05590	42.6935	53.5862	34.6159	38.4949	38.3156	66.2584	42.9391	23.0067	54.0004	6.07411	65.911
PA14_05600	82.4762	64.5339	73.2843	54.101	77.3561	49.2379	73.2828	253.074	135.001	479.855	98.8665
PA14_05620	236.27	273.117	234.712	306.919	228.754	187.226	325.765	138.04	531.004	279.409	410.975
PA14_05630	25.228	21.3193	20.2629	44.0437	22.7822	38.2961	19.4657	0	49.5004	60.7411	32.9555
PA14_05640	96.0605	69.7197	111.108	104.387	99.2063	104.555	64.1224	0	94.5008	97.1858	104.682
PA14_05650	81.0207	71.4483	101.484	54.101	76.217	95.4364	86.4508	0	76.5006	6.07411	145.392
PA14_05660	105.764	160.182	112.459	106.121	122.092	92.397	118.512	0	67.5005	358.373	259.767
PA14_05690	74.2285	87.0056	90.6767	118.259	75.6992	82.0631	83.5882	92.0269	40.5003	109.334	143.453
PA14_05700	52.8818	48.4005	47.1113	31.2121	46.9107	72.945	52.0995	115.034	9.00007	97.1858	110.498
PA14_05740	88.298	87.5818	105.198	101.959	80.3592	99.0837	69.8476	46.0135	81.0006	18.2223	106.621
PA14_05750	105.278	84.7008	110.94	129.357	101.588	152.577	91.6035	46.0135	27.0002	236.89	75.6038
PA14_05770	74.2285	92.7676	90.0012	110.283	105.316	75.9844	67.5575	0	31.5003	419.114	34.8941
PA14_05775	41.7232	25.9288	43.0588	44.3905	49.6032	57.1403	41.2216	0	49.5004	30.3706	147.33
PA14_05790	169.319	196.483	170.715	174.788	184.018	181.755	133.398	138.04	162.001	85.0376	300.477
PA14_05810	75.684	43.2147	81.8961	107.162	92.7859	108.81	92.176	0	76.5006	176.149	145.392
PA14_05820	44.149	21.8954	72.2712	21.5017	42.6649	51.6694	62.9774	0	130.501	12.1482	83.358
PA14_05840	228.507	144.049	191.147	169.932	173.663	171.421	256.49	230.067	355.503	200.446	157.023
PA14_05850	49.4857	36.3003	67.3743	36.0673	62.1334	68.082	87.0233	23.0067	63.0005	24.2965	98.8665
PA14_05860	148.457	219.531	105.03	146.003	141.457	109.418	182.634	414.121	360.003	255.113	158.962
PA14_05870	144.091	95.0723	126.137	157.794	146.324	175.068	141.985	138.04	94.5008	6.07411	240.381
PA14_05880	44.6342	76.6341	39.6816	40.9225	24.232	44.3749	30.3436	23.0067	117.001	18.2223	3.87712
PA14_05890	30.5647	24.2002	25.1598	31.9057	23.7142	36.4725	24.0459	0	40.5003	0	15.5085
PA14_05910	38.3272	71.4483	37.993	41.2693	28.5814	29.178	40.0765	138.04	58.5005	60.7411	42.6483
PA14_05920	134.388	123.306	128.839	141.495	123.645	128.87	145.993	0	130.501	164.001	182.225
PA14_05950	106.734	114.087	124.448	142.535	114.533	110.633	151.718	0	76.5006	121.482	193.856
PA14_05960	187.755	161.911	151.128	218.485	185.986	161.695	144.275	92.0269	396.003	139.705	94.9894
PA14_05970	24.7428	57.0434	18.0678	20.1145	20.504	20.6678	28.0536	161.047	4.50004	0	1.93856
PA14_05990	79.5652	57.6196	89.3258	76.643	99.7241	88.1419	73.2828	0	58.5005	24.2965	31.0169
PA14_06000	216.864	284.641	196.888	192.128	181.74	171.421	247.902	276.081	652.505	461.633	279.153
PA14_06010	62.0997	50.7052	43.5653	54.7946	29.3063	38.2961	93.321	230.067	103.501	6.07411	50.4025
PA14_06030	81.991	53.5862	98.613	87.3938	82.4303	65.0426	68.7026	0	54.0004	60.7411	75.6038
PA14_06040	47.0599	31.6908	43.5653	65.5454	56.645	54.7088	44.6567	0	157.501	0	11.6314
PA14_06060	26.1983	29.386	22.1204	15.9528	28.1671	37.0804	42.9391	0	9.00007	24.2965	38.7712
PA14_06070	67.9215	102.563	95.067	84.2726	63.9974	87.534	45.8017	322.094	45.0004	85.0376	32.9555
PA14_06080	85.3871	55.891	85.4421	80.111	89.3685	89.9655	80.7255	69.0202	99.0008	6.07411	118.252
PA14_06090	63.5552	48.9767	43.0588	32.9461	78.8059	66.8663	31.4887	0	13.5001	42.5188	46.5254
PA14_06120	28.1389	62.8054	32.7584	16.9932	19.4685	31.6095	18.8932	0	27.0002	139.705	7.75424
PA14_06130	33.9608	56.4672	31.2387	14.9124	28.1671	26.7465	37.7864	46.0135	121.501	145.779	58.1568
PA14_06150	54.8224	82.396	69.2317	23.2357	42.3543	60.1796	45.8017	0	36.0003	6.07411	21.3242
PA14_06160	242.092	225.869	239.103	202.185	282.293	260.778	240.459	0	162.001	127.556	220.996
PA14_06170	21.3468	33.9956	14.8595	15.9528	23.9214	29.7859	31.4887	207.061	130.501	212.594	62.0339
PA14_06180	54.3372	32.267	62.4774	54.7946	49.0854	70.5135	69.8476	0	166.501	297.632	9.6928
PA14_06190	36.3865	42.0623	40.1882	26.0101	38.4192	46.8064	30.3436	0	31.5003	78.9635	3.87712
PA14_06200	17.9507	27.0812	23.6401	20.8081	22.5751	21.8835	9.16035	23.0067	0	0	63.9725
PA14_06210	30.5647	49.5529	38.3307	19.4209	33.2414	19.452	37.7864	0	4.50004	0	23.2627
PA14_06230	89.7535	90.4628	119.045	105.427	112.151	119.751	69.2751	0	31.5003	24.2965	129.883
PA14_06240	68.8918	49.5529	46.4359	32.5993	63.9974	68.082	53.817	322.094	49.5004	48.5929	104.682
PA14_06250	46.0896	38.6051	33.265	31.5589	39.2476	34.041	28.0536	0	171.001	6.07411	60.0953
PA14_06260	29.1092	25.9288	14.8595	11.4444	30.3418	33.4331	34.9238	46.0135	58.5005	66.8153	46.5254
PA14_06270	38.3272	65.1101	39.175	49.5925	32.8271	35.2568	24.0459	0	58.5005	66.8153	38.7712
PA14_06280	39.7826	29.386	38.8373	32.5993	28.9956	34.6489	44.0842	46.0135	4.50004	78.9635	36.8326
PA14_06290	293.033	345.141	257.846	305.185	262.721	242.542	357.826	874.256	436.504	297.632	271.398
PA14_06300	64.5255	47.8243	48.4622	43.0033	77.0454	46.1985	55.5346	0	13.5001	54.667	79.4809
PA14_06310	38.3272	23.0478	32.4207	21.5017	23.6107	26.1386	22.9009	0	94.5008	285.483	31.0169
PA14_06320	50.9412	61.653	35.7979	24.2761	48.9818	28.5701	52.672	0	0	30.3706	25.2013
PA14_06330	29.1092	38.6051	44.5785	28.7845	23.6107	41.9434	28.6261	0	67.5005	72.8894	25.2013
PA14_06340	47.0599	23.624	54.2034	62.4242	47.5321	27.3544	36.0689	0	22.5002	6.07411	36.8326
PA14_06350	8.73277	0.576196	7.26089	0	5.59201	3.64725	11.4504	0	0	0	0
PA14_06360	18.4358	14.9811	16.8858	7.97642	15.4298	26.1386	18.3207	46.0135	0	0	0
PA14_06390	43.1787	31.1146	50.8262	43.0033	70.0036	58.9639	28.6261	0	72.0006	12.1482	42.6483
PA14_06400	87.3277	98.5295	96.0801	115.485	108.319	91.1813	121.375	23.0067	108.001	431.262	32.9555
PA14_06420	23.7725	33.4194	19.9252	10.7508	18.1222	26.7465	37.2139	0	0	0	9.6928
PA14_06430	25.228	7.49055	25.8353	21.1549	22.0574	21.2756	16.0306	0	18.0001	0	42.6483
PA14_06450	50.9412	14.4049	31.0698	29.1313	45.2538	35.8646	26.336	23.0067	4.50004	66.8153	15.5085
PA14_06460	19.8913	16.7097	32.4207	26.3569	33.9663	48.0221	28.6261	0	22.5002	6.07411	56.2182
PA14_06480	31.535	53.01	42.721	32.2525	25.6818	30.3938	33.2063	0	31.5003	0	79.4809
PA14_06500	149.913	168.825	127.825	87.7406	138.765	133.733	129.962	184.054	337.503	97.1858	77.5424
PA14_06510	65.4958	99.1057	52.8525	49.5925	58.4054	63.8269	62.9774	0	148.501	18.2223	178.347
PA14_06530	8.73277	0.576196	5.91003	4.50841	7.04179	9.11813	6.29774	23.0067	18.0001	151.853	1.93856
PA14_06540	27.1686	34.5718	29.8878	39.8821	25.164	21.8835	28.0536	0	81.0006	12.1482	11.6314
PA14_06570	22.3171	20.1669	38.4996	25.6633	27.2351	17.6284	17.1756	0	0	18.2223	60.0953
PA14_06580	39.7826	54.1624	48.1245	38.1481	33.7592	38.2961	31.4887	0	108.001	176.149	71.7267
PA14_06600	250.825	323.822	237.414	325.299	207.526	218.835	295.994	0	576.005	72.8894	430.36
PA14_06620	61.1294	46.0957	100.302	84.2726	68.1396	65.6505	55.5346	23.0067	9.00007	182.223	65.911
PA14_06640	174.655	218.954	163.623	148.778	176.355	168.381	170.039	161.047	171.001	492.003	126.006
PA14_06650	166.408	152.692	149.27	92.9427	134.312	181.147	159.734	253.074	238.502	42.5188	215.18
PA14_06660	44.6342	131.373	38.4996	62.0774	31.3774	41.3355	50.9544	0	144.001	0	120.191
PA14_06670	73.2582	116.968	58.4248	73.8686	41.7329	55.9245	79.008	207.061	162.001	206.52	60.0953
PA14_06680	47.5451	65.1101	18.4055	24.2761	29.0991	27.3544	52.672	230.067	85.5007	145.779	1.93856
PA14_06690	34.4459	44.3671	27.5238	26.7037	28.1671	52.2773	32.0612	46.0135	67.5005	230.816	1.93856
PA14_06700	35.4162	51.8576	29.0436	35.3737	24.9569	34.041	57.8247	0	63.0005	12.1482	9.6928
PA14_06710	31.0498	63.3816	42.0456	27.3973	21.8502	39.5119	63.5499	23.0067	31.5003	78.9635	91.1123
PA14_06720	111.585	197.635	65.6857	93.6363	86.6761	100.907	163.741	345.101	346.503	91.1117	65.911
PA14_06730	59.1888	124.458	21.445	24.6229	31.4809	27.3544	104.771	529.155	40.5003	771.413	25.2013
PA14_06740	50.456	148.659	26.173	34.3333	27.96	47.4143	88.7408	46.0135	157.501	60.7411	42.6483
PA14_06750	645.255	1267.05	390.568	666.551	325.061	457.122	1137.03	1541.45	2547.02	1062.97	684.311
PA14_06770	109.16	245.459	91.3521	117.912	67.829	113.065	155.153	828.242	139.501	455.559	240.381
PA14_06790	43.6638	97.9533	39.3439	16.9932	32.9307	40.1198	45.2292	0	76.5006	72.8894	25.2013
PA14_06800	31.535	62.2292	19.5875	22.1953	16.2582	22.4914	53.2445	0	90.0007	48.5929	5.81568
PA14_06810	206.676	245.459	134.58	157.794	101.795	211.541	390.46	184.054	643.505	291.558	273.337
PA14_06830	445.856	950.723	266.964	352.003	232.482	309.408	618.323	1794.52	1980.02	947.562	248.136
PA14_06840	355.133	774.984	168.689	309.693	144.046	304.545	633.209	1127.33	1107.01	1014.38	283.03
PA14_06860	17.4655	21.3193	11.9889	15.606	7.14534	28.5701	50.3819	0	27.0002	72.8894	27.1398
PA14_06870	58.2185	84.1246	56.3985	110.283	74.4565	75.9844	57.2522	0	117.001	48.5929	58.1568
PA14_06875	963.03	578.501	504.547	222.646	505.248	792.061	4049.45	3566.04	8451.07	2453.94	4338.5
PA14_06880	81.0207	59.3482	88.6504	53.4074	92.5788	86.3183	65.84	138.04	22.5002	85.0376	34.8941
PA14_06890	86.8425	106.02	92.5341	59.9966	102.831	123.399	95.0386	92.0269	121.501	103.26	31.0169
PA14_06900	9.21792	17.8621	6.75431	0.693602	11.7018	9.11813	21.1833	0	40.5003	0	9.6928
PA14_06920	29.5944	25.9288	24.4844	25.6633	21.5396	13.9811	23.4734	0	31.5003	60.7411	56.2182
PA14_06930	38.3272	43.2147	53.6968	46.1245	35.416	44.3749	31.4887	0	63.0005	0	63.9725
PA14_06940	46.5748	54.1624	38.3307	62.0774	53.1241	46.8064	53.2445	0	22.5002	188.298	143.453
PA14_06950	103.338	60.5006	120.565	68.6666	112.047	86.9261	97.9012	0	81.0006	36.4447	120.191
PA14_06960	56.2778	62.2292	50.9951	40.2289	52.5027	80.8474	76.1454	0	117.001	206.52	40.7097
PA14_06970	17.9507	20.1669	16.3792	27.0505	19.4685	18.2363	10.3054	0	76.5006	72.8894	1.93856
PA14_06980	55.3075	33.4194	37.4864	53.4074	48.2569	43.767	46.9468	0	31.5003	0	27.1398
PA14_06990	48.0302	39.1813	37.6553	53.4074	41.2152	50.4536	34.3513	0	22.5002	30.3706	60.0953
PA14_07000	23.7725	16.1335	31.4076	29.4781	26.6138	20.6678	29.1986	92.0269	49.5004	0	0
PA14_07010	49.0005	18.4383	56.9051	60.6902	55.9201	49.8458	62.9774	0	67.5005	6.07411	27.1398
PA14_07020	22.8022	16.1335	27.0173	11.4444	37.6943	36.4725	27.481	0	9.00007	0	3.87712
PA14_07030	38.3272	26.505	38.6685	23.5825	27.5458	44.9828	27.481	0	18.0001	0	58.1568
PA14_07040	64.0403	67.4149	57.7494	62.0774	53.6418	62.6111	37.2139	437.128	67.5005	6.07411	44.5869
PA14_07050	58.7036	61.653	70.7514	39.1885	40.6974	45.5906	43.5116	0	31.5003	24.2965	13.5699
PA14_07060	54.8224	38.6051	57.9183	51.6733	57.577	75.3765	48.0918	0	72.0006	182.223	98.8665
PA14_07070	47.5451	47.8243	33.0961	47.5117	39.4547	43.767	61.8323	0	36.0003	12.1482	23.2627
PA14_07090	80.5355	46.6719	52.6837	74.2154	67.1041	86.3183	47.5193	0	126.001	224.742	147.33
PA14_07110	79.0801	49.5529	70.2449	102.306	62.9619	79.0238	53.2445	0	81.0006	0	94.9894
PA14_07130	153.309	201.669	167.169	120.687	160.304	154.4	162.596	414.121	139.501	315.854	151.208
PA14_07140	26.6835	28.8098	19.0809	15.606	21.436	23.7071	25.191	115.034	54.0004	0	1.93856
PA14_07150	104.308	117.544	98.2753	133.518	131.723	103.339	99.6188	46.0135	36.0003	6.07411	87.2352
PA14_07170	56.2778	44.3671	45.7605	66.5858	50.4316	43.1591	41.2216	138.04	58.5005	12.1482	108.559
PA14_07190	34.4459	55.3148	47.7868	63.1178	40.5938	49.2379	34.9238	46.0135	108.001	42.5188	17.447
PA14_07200	8.24762	10.3715	4.05259	5.20201	6.00623	6.07875	10.8779	0	0	164.001	0
PA14_07210	53.3669	18.4383	53.5279	90.8619	45.8752	33.4331	54.9621	0	103.501	291.558	27.1398
PA14_07230	132.447	150.963	154.843	104.734	117.225	118.536	129.962	115.034	216.002	72.8894	153.146
PA14_07240	17.9507	17.2859	13.1709	25.6633	12.8409	12.1575	6.87026	0	0	0	29.0784
PA14_07250	85.8722	29.9622	72.9466	81.845	83.2588	73.5529	57.2522	0	58.5005	78.9635	141.515
PA14_07260	33.4756	74.9055	40.6947	42.6565	41.008	54.1009	41.7941	69.0202	121.501	218.668	32.9555
PA14_07280	65.0106	66.8387	51.8394	66.9326	65.8614	72.945	65.2675	0	27.0002	18.2223	58.1568
PA14_07290	130.992	89.3104	122.253	129.01	150.363	100.907	83.0156	0	81.0006	285.483	50.4025
PA14_07300	227.537	273.117	258.184	299.983	304.454	283.27	198.092	46.0135	207.002	66.8153	228.75
PA14_07310	37.3568	23.624	31.5764	70.0538	43.7005	38.904	48.0918	0	13.5001	0	67.8496
PA14_07330	109.16	101.41	83.0781	139.414	103.659	119.751	83.0156	0	67.5005	72.8894	91.1123
PA14_07340	37.3568	22.4716	32.9273	26.0101	47.7392	40.7276	29.7711	46.0135	0	6.07411	40.7097
PA14_07355	40.7529	53.01	36.4733	40.5757	36.8658	37.0804	22.3283	0	9.00007	0	93.0508
PA14_07360	16.0101	17.8621	15.0284	4.85521	16.3618	13.3733	32.6337	0	27.0002	109.334	38.7712
PA14_07370	26.6835	24.7764	27.355	53.7542	22.7822	25.5308	4.58017	0	13.5001	0	19.3856
PA14_07380	15.0398	25.9288	14.6906	19.4209	18.7436	33.4331	34.9238	0	85.5007	0	11.6314
PA14_07400	29.5944	17.8621	29.3813	21.5017	25.3711	20.6678	14.313	0	9.00007	24.2965	0
PA14_07410	12.1288	36.3003	8.44289	16.2996	10.6662	18.8441	13.168	0	0	0	0
PA14_07420	25.228	33.4194	32.2519	23.9293	42.4578	37.0804	28.6261	0	27.0002	18.2223	32.9555
PA14_07430	158.16	195.33	138.97	122.074	153.262	142.243	156.298	0	54.0004	188.298	93.0508
PA14_07440	70.3473	111.782	61.9708	49.2457	79.2201	68.082	61.2598	46.0135	36.0003	583.115	67.8496
PA14_07450	190.665	121.577	175.781	163.69	201.623	160.479	144.275	23.0067	81.0006	36.4447	104.682
PA14_07460	26.1983	16.1335	25.6664	8.67002	17.3974	20.0599	18.8932	0	0	6.07411	0
PA14_07470	12.614	14.4049	10.4692	2.77441	8.07734	15.1969	16.6031	0	4.50004	12.1482	3.87712
PA14_07480	490.491	430.995	342.95	491.417	448.085	395.119	379.009	1150.34	598.505	315.854	391.589
PA14_07500	299.825	363.58	329.948	284.724	385.434	367.764	294.849	92.0269	225.002	552.744	478.824
PA14_07520	339.608	371.646	321.674	425.178	337.384	323.997	377.292	138.04	562.505	157.927	248.136
PA14_07530	255.191	246.612	242.311	239.639	257.854	237.071	301.719	69.0202	297.002	249.039	108.559
PA14_07550	39.2975	37.4527	24.991	26.7037	28.4778	25.5308	55.5346	23.0067	4.50004	0	11.6314
PA14_07560	18.921	39.1813	5.91003	22.8889	10.4591	9.726	18.3207	23.0067	9.00007	242.965	42.6483
PA14_07570	97.0308	100.834	92.1964	137.333	84.8121	79.6316	65.84	0	9.00007	18.2223	32.9555
PA14_07580	24.7428	27.6574	22.2892	52.7137	23.0929	27.9623	32.0612	0	27.0002	0	0
PA14_07590	16.9804	13.8287	9.96261	31.2121	11.7018	15.8048	37.7864	0	45.0004	0	5.81568
PA14_07600	10.6734	7.49055	13.3398	18.3805	9.21646	13.9811	15.4581	0	0	12.1482	15.5085
PA14_07620	79.5652	74.9055	95.7424	77.6834	97.653	62.6111	81.8706	115.034	153.001	340.15	62.0339
PA14_07630	55.7927	74.3293	82.4026	74.909	57.4734	60.7875	41.2216	0	18.0001	151.853	87.2352
PA14_07650	263.924	377.985	259.197	312.468	327.65	304.545	275.383	920.269	427.503	24.2965	350.879
PA14_07660	249.369	258.712	237.583	251.084	260.132	256.523	269.658	207.061	567.005	577.041	389.65
PA14_07680	536.58	712.178	442.914	511.878	419.504	435.846	634.354	1886.55	2065.52	947.562	566.059
PA14_07690	28.1389	55.3148	38.8373	41.2693	49.0854	62.6111	31.4887	0	18.0001	54.667	11.6314
PA14_07700	73.7434	86.4294	71.7646	58.9562	83.673	60.1796	75.5729	23.0067	49.5004	42.5188	75.6038
PA14_07710	31.0498	49.5529	22.627	26.0101	31.688	32.2174	57.2522	0	54.0004	103.26	79.4809
PA14_07730	94.1198	69.1435	115.837	173.747	108.837	105.77	84.7332	0	67.5005	139.705	77.5424
PA14_07740	51.9115	98.5295	53.8657	32.2525	56.8521	52.2773	60.1148	0	54.0004	48.5929	27.1398
PA14_07760	159.616	133.677	160.584	170.626	153.78	166.558	159.734	230.067	148.501	297.632	275.275
PA14_07770	344.459	337.651	358.485	323.219	361.409	389.04	365.269	161.047	301.502	376.595	253.951
PA14_07780	50.9412	54.1624	44.0719	61.7306	45.0467	71.7293	53.2445	0	67.5005	0	21.3242
PA14_07790	42.2084	44.9433	42.3833	41.9629	33.1378	60.1796	37.2139	69.0202	4.50004	66.8153	21.3242
PA14_07800	40.7529	88.7342	50.3196	52.3669	39.4547	59.5718	38.9315	230.067	157.501	127.556	19.3856
PA14_07810	85.8722	76.6341	77.6746	72.1346	96.0997	62.0033	68.7026	0	166.501	6.07411	94.9894
PA14_07820	174.17	273.693	192.329	103.693	259.614	235.856	203.818	46.0135	184.501	261.187	112.436
PA14_07840	31.0498	71.4483	24.991	31.2121	43.2863	26.1386	30.3436	161.047	18.0001	0	36.8326
PA14_07850	58.7036	92.1914	61.6331	64.8518	57.6805	67.4741	81.8706	138.04	31.5003	18.2223	69.7881
PA14_07860	120.803	115.239	123.942	100.572	104.488	121.575	92.176	69.0202	76.5006	72.8894	168.655
PA14_07870	91.2089	32.267	99.9639	76.643	81.6019	80.8474	71.5652	46.0135	45.0004	267.261	71.7267
PA14_07890	95.5753	95.6485	86.1175	98.1447	94.4428	87.534	89.8859	0	27.0002	170.075	314.047
PA14_07900	62.5848	28.8098	66.0234	45.4309	82.3268	75.3765	53.2445	0	45.0004	42.5188	50.4025
PA14_07910	130.506	159.03	106.718	108.549	120.332	103.339	92.7485	0	85.5007	109.334	129.883
PA14_07930	83.4465	92.1914	82.9092	82.1918	89.8863	75.3765	102.481	23.0067	85.5007	212.594	56.2182
PA14_07940	95.0902	127.339	63.6594	112.364	79.7379	111.849	66.4125	299.087	184.501	0	69.7881
PA14_07950	148.942	206.854	73.4532	132.825	80.0485	110.633	296.566	552.162	445.504	406.966	127.945
PA14_07960	163.012	156.149	127.657	162.65	141.871	147.714	194.085	184.054	337.503	78.9635	50.4025
PA14_07970	78.1098	197.059	63.1528	61.3838	27.2351	67.4741	155.153	69.0202	306.002	249.039	335.371
PA14_07980	75.1988	146.354	58.9314	76.643	51.1565	57.1403	108.779	299.087	252.002	382.669	191.917
PA14_07990	146.031	530.1	96.4178	118.259	55.1952	98.4758	376.719	1380.4	1381.51	1178.38	438.114
PA14_08000	94.1198	274.269	45.0851	115.138	38.6263	29.178	197.52	1104.32	963.008	838.228	32.9555
PA14_08010	193.091	373.375	100.47	147.737	64.4116	105.162	376.719	2622.77	1264.51	1293.79	211.303
PA14_08020	143.12	526.643	75.986	70.7474	55.1952	100.299	321.757	1794.52	1350.01	394.817	174.47
PA14_08030	250.825	639.578	125.799	271.545	105.523	142.243	391.605	3773.1	1984.52	1585.34	211.303
PA14_08040	101.397	426.961	72.6089	103.347	37.1765	44.3749	142.558	1012.3	1291.51	1591.42	201.61
PA14_08050	795.652	1617.96	533.591	730.363	500.381	613.954	1404.97	6717.97	5755.55	3037.06	874.29
PA14_08060	332.33	704.688	235.557	317.67	253.919	291.172	551.911	3358.98	2007.02	1390.97	498.21
PA14_08070	888.802	2641.28	414.377	625.629	294.719	508.792	1946.57	9961.91	7960.56	5594.26	1791.23
PA14_08090	266.349	843.551	121.24	234.437	82.9481	147.106	571.949	3197.94	2578.52	1014.38	597.076
PA14_08100	150.883	434.452	72.9466	114.791	45.9787	71.7293	293.131	2231.65	1485.01	1312.01	244.258
PA14_08110	179.022	534.134	98.7819	100.225	56.7485	88.7498	343.513	1656.48	1782.01	1117.64	304.354
PA14_08120	895.594	3544.76	505.898	767.471	329.721	518.518	1932.83	16933	11569.6	7191.75	1552.79
PA14_08130	364.836	1133.95	157.376	246.575	113.704	186.01	831.874	3681.08	3172.53	1670.38	556.366
PA14_08140	96.0605	250.645	47.2802	56.1818	56.2307	71.7293	212.978	1035.3	868.507	716.746	62.0339
PA14_08150	357.073	1193.88	197.057	215.017	179.566	212.148	697.904	6050.77	4144.53	2502.54	612.585
PA14_08160	125.17	350.903	49.9819	123.808	52.917	102.123	218.131	1196.35	1026.01	1135.86	193.856
PA14_08180	90.7238	115.815	35.7979	58.2626	32.8271	48.0221	144.275	713.209	517.504	485.929	219.057
PA14_08190	32.5053	112.358	27.8615	29.8249	12.9445	25.5308	95.0386	207.061	432.003	315.854	124.068
PA14_08200	251.31	488.038	128.163	117.912	124.267	173.244	434.544	2346.69	2232.02	2721.2	511.78
PA14_08210	383.757	919.609	184.562	253.512	241.803	325.213	592.56	3750.1	2583.02	1737.2	703.697
PA14_08220	243.062	789.388	136.099	208.427	83.9837	144.674	532.445	3520.03	2133.02	1123.71	387.712
PA14_08230	108.674	417.166	51.3328	109.589	30.6525	40.1198	220.993	598.175	1395.01	273.335	314.047
PA14_08240	704.929	1945.24	318.973	496.966	275.147	410.924	1221.76	7040.06	6763.55	3772.03	835.519
PA14_08250	83.4465	288.098	74.804	77.3366	37.28	64.4348	198.665	966.283	976.508	680.301	104.682
PA14_08260	252.28	781.898	109.251	143.922	101.588	118.536	515.842	2967.87	1948.52	1208.75	341.186
PA14_08270	275.567	965.128	164.299	201.491	111.322	146.498	704.774	3128.92	3172.53	2496.46	511.78
PA14_08280	264.409	584.839	147.751	247.963	129.445	177.5	558.781	1587.46	2335.52	674.227	269.46
PA14_08300	1247.82	3384.58	766.446	1003.64	596.895	817.592	2086.84	12285.6	8626.57	5721.82	1888.16
PA14_08310	322.627	384.899	217.489	298.942	310.563	298.467	390.46	943.276	1309.51	255.113	397.405
PA14_08320	156.705	148.082	136.775	132.478	165.689	114.281	176.909	368.108	364.503	218.668	170.593
PA14_08330	105.764	102.563	109.082	96.7575	94.6499	88.7498	89.3134	161.047	211.502	42.5188	96.928
PA14_08340	83.4465	101.41	68.5563	91.5555	74.7672	76.5923	88.1683	506.148	193.502	352.299	67.8496
PA14_08350	108.189	152.692	88.6504	105.427	88.9543	103.339	153.436	828.242	333.003	558.819	139.576
PA14_08360	61.1294	40.9099	43.3965	55.835	52.2956	52.8851	49.8094	92.0269	144.001	6.07411	5.81568
PA14_08370	103.338	105.444	87.8061	72.8282	88.4365	88.7498	116.794	69.0202	234.002	224.742	180.286
PA14_08380	50.9412	34.5718	41.2013	48.2053	41.6294	43.767	59.5422	0	108.001	0	17.447
PA14_08390	122.744	137.135	136.099	132.825	148.602	160.479	125.955	943.276	198.002	413.04	310.169
PA14_08400	85.8722	88.158	88.6504	64.1582	97.0317	76.5923	97.9012	575.168	76.5006	85.0376	63.9725
PA14_08420	56.763	16.1335	42.3833	70.0538	60.1658	47.4143	39.504	23.0067	72.0006	133.631	104.682
PA14_08430	76.6543	133.677	46.2671	63.8114	54.3667	59.5718	115.649	437.128	202.502	42.5188	17.447
PA14_08440	70.8325	49.5529	59.1003	64.1582	69.693	68.082	70.9927	92.0269	36.0003	12.1482	32.9555
PA14_08450	137.299	144.625	125.124	142.882	148.499	155.008	101.336	0	144.001	36.4447	158.962
PA14_08460	45.1193	18.4383	52.3459	39.8821	41.4223	74.7686	46.3742	299.087	31.5003	0	135.699
PA14_08470	47.5451	84.7008	74.2975	68.3198	101.485	54.7088	45.2292	0	18.0001	18.2223	94.9894
PA14_08480	40.2678	80.0912	29.0436	52.7137	29.4098	24.315	41.2216	0	85.5007	6.07411	15.5085
PA14_08490	64.5255	57.6196	73.7909	53.0606	52.3992	54.7088	66.985	0	112.501	24.2965	34.8941
PA14_08500	77.6246	82.9722	54.71	82.8854	103.659	105.77	83.0156	207.061	130.501	54.667	71.7267
PA14_08510	31.535	35.7242	27.5238	21.1549	27.4423	42.5513	47.5193	46.0135	85.5007	36.4447	50.4025
PA14_08520	89.2683	112.934	127.319	93.2895	120.849	107.594	129.962	0	90.0007	127.556	203.549
PA14_08540	240.151	237.393	268.991	217.791	222.748	255.915	247.902	207.061	265.502	370.521	255.89
PA14_08560	377.935	373.951	403.739	395.353	414.637	354.999	301.719	414.121	301.502	334.076	378.019
PA14_08580	765.088	265.626	768.472	339.865	961.514	1843.69	1962.6	69.0202	193.502	48.5929	189.979
PA14_08590	1144.96	413.133	1064.65	254.552	905.905	3161.56	4535.52	23.0067	405.003	78.9635	496.271
PA14_08620	103.338	74.3293	89.6635	100.225	106.248	122.183	107.062	92.0269	207.002	0	42.6483
PA14_08630	36.3865	25.3526	46.0982	32.9461	47.4285	33.4331	41.2216	184.054	45.0004	12.1482	65.911
PA14_08640	99.9417	48.9767	105.536	97.4511	111.944	98.4758	84.7332	69.0202	135.001	255.113	91.1123
PA14_08650	324.083	96.2247	256.495	60.3434	216.949	865.006	1403.82	368.108	603.005	170.075	397.405
PA14_08660	51.9115	42.0623	41.2013	47.5117	36.5552	60.1796	125.382	46.0135	130.501	72.8894	77.5424
PA14_08670	1058.12	300.774	1042.02	249.35	1118.3	3436.32	4300.78	0	229.502	48.5929	329.555
PA14_08680	494.372	630.358	348.354	507.023	402.935	406.061	500.956	897.262	1615.51	905.043	540.858
PA14_08690	78.5949	48.9767	58.4248	18.3805	89.9899	186.618	216.986	0	85.5007	12.1482	67.8496
PA14_08695	130.506	90.4628	137.45	133.172	167.242	125.222	99.0462	184.054	288.002	0	189.979
PA14_08710	170.289	152.116	163.623	191.781	155.126	172.637	152.291	207.061	243.002	182.223	120.191
PA14_08720	115.467	100.834	81.7272	127.623	116.811	104.555	149.428	0	558.004	6.07411	255.89
PA14_08730	120.318	179.197	94.2227	112.71	94.4428	72.3371	182.062	253.074	454.504	583.115	188.04
PA14_08740	77.1395	174.011	71.0892	88.4343	66.4827	70.5135	101.336	0	396.003	12.1482	69.7881
PA14_08750	99.4565	66.2625	102.834	53.0606	121.678	74.7686	80.7255	92.0269	144.001	413.04	102.744
PA14_08760	603.531	746.174	585.768	624.242	547.188	516.086	614.316	1403.41	1255.51	971.858	870.413
PA14_08780	537.065	674.725	466.723	442.518	471.178	483.261	593.132	1817.53	1462.51	704.597	659.11
PA14_08790	262.953	403.913	242.142	349.575	225.751	229.777	345.803	644.188	1512.01	279.409	290.784
PA14_08810	217.834	368.765	168.014	239.639	188.471	161.087	249.619	46.0135	675.005	455.559	178.347
PA14_08820	552.59	768.069	455.072	597.885	446.636	415.179	562.216	1679.49	2034.02	1050.82	587.383
PA14_08830	400.252	617.106	337.716	443.905	310.874	356.215	466.033	1518.44	2038.52	959.71	139.576
PA14_08840	100.912	96.8009	140.152	105.774	121.057	105.162	129.962	0	414.003	212.594	91.1123
PA14_08850	261.013	245.459	253.625	294.434	295.859	275.975	269.085	299.087	675.005	485.929	217.119
PA14_08860	70.3473	75.4817	69.7383	69.3602	61.0978	51.6694	96.1836	276.081	238.502	60.7411	137.638
PA14_08870	72.7731	77.2103	56.7362	75.6026	60.8907	43.1591	73.8553	0	175.501	6.07411	81.4195
PA14_08880	118.863	156.725	87.1307	105.427	80.3592	113.065	133.398	0	301.502	78.9635	110.498
PA14_08890	79.0801	100.834	83.0781	69.0134	83.7765	87.534	79.008	276.081	135.001	151.853	186.102
PA14_08900	69.8622	80.0912	57.5805	61.037	58.1983	63.8269	74.4278	23.0067	270.002	60.7411	19.3856
PA14_08910	180.962	154.997	159.064	162.65	127.891	118.536	132.825	23.0067	207.002	157.927	75.6038
PA14_08920	114.496	91.6152	112.966	94.3299	110.597	97.8679	92.7485	138.04	67.5005	6.07411	149.269
PA14_08930	46.0896	28.2336	54.71	61.037	28.9956	32.2174	25.191	0	130.501	0	135.699
PA14_08940	87.3277	64.5339	77.3369	87.047	79.4272	78.4159	86.4508	299.087	76.5006	78.9635	89.1737
PA14_08950	78.1098	93.3437	62.4774	75.6026	74.4565	77.2001	133.398	460.135	243.002	24.2965	118.252
PA14_08960	158.645	149.811	138.801	186.579	141.353	136.772	107.062	23.0067	148.501	139.705	137.638
PA14_08970	122.744	175.164	105.705	116.178	106.559	89.9655	141.985	207.061	279.002	85.0376	166.716
PA14_08980	166.408	128.492	123.097	118.606	141.25	149.537	144.275	0	99.0008	12.1482	184.163
PA14_08990	380.846	307.112	432.107	463.673	422.507	374.451	308.589	874.256	472.504	309.78	199.672
PA14_09000	142.15	133.101	109.758	143.576	120.849	133.733	151.146	0	351.003	328.002	191.917
PA14_09010	36.8717	48.4005	33.4339	28.0909	27.2351	48.63	51.5269	161.047	220.502	0	143.453
PA14_09020	164.952	207.431	113.304	161.262	183.811	199.383	203.818	207.061	445.504	734.968	193.856
PA14_09030	31.535	28.2336	21.445	30.1717	20.8147	27.3544	14.8856	0	103.501	0	52.3411
PA14_09040	62.5848	94.4961	55.892	40.2289	46.2894	30.3938	96.7561	115.034	283.502	0	54.2797
PA14_09050	286.241	366.461	233.53	302.757	219.434	199.991	337.788	437.128	940.508	540.596	100.805
PA14_09070	14.5546	24.2002	12.1578	16.6464	7.04179	7.90238	14.8856	0	45.0004	0	0
PA14_09080	77.1395	157.878	77.3369	93.9831	67.7254	80.2395	115.649	138.04	189.002	6.07411	89.1737
PA14_09090	50.456	34.5718	47.1113	48.2053	36.4516	49.2379	63.5499	23.0067	67.5005	85.0376	34.8941
PA14_09100	201.339	151.54	144.205	216.751	181.637	193.304	146.566	161.047	288.002	66.8153	160.9
PA14_09115	225.111	261.017	201.279	181.724	205.558	199.383	199.238	207.061	364.503	388.743	213.242
PA14_09130	104.793	60.5006	98.1064	147.737	120.228	117.928	93.8935	23.0067	121.501	72.8894	69.7881
PA14_09150	269.746	317.484	301.749	382.868	346.601	300.29	299.429	391.114	643.505	212.594	261.705
PA14_09160	74.7137	114.663	47.7868	56.8754	63.4796	74.1608	53.2445	0	76.5006	273.335	110.498
PA14_09180	173.685	189.568	221.542	229.929	184.536	220.051	210.115	23.0067	157.501	18.2223	389.65
PA14_09195	109.645	149.235	94.5604	79.0706	109.976	102.731	144.275	115.034	211.502	182.223	209.364
PA14_09200	100.912	176.316	85.4421	135.599	83.3623	61.3954	106.489	184.054	256.502	522.374	120.191
PA14_09210	79.0801	172.283	80.5452	110.976	48.9818	58.9639	306.299	1058.31	1674.01	832.154	248.136
PA14_09220	36.3865	38.0289	19.9252	31.5589	20.0898	20.0599	104.199	345.101	679.505	212.594	141.515
PA14_09230	48.5154	77.2103	51.3328	62.0774	29.9276	38.904	156.871	920.269	747.006	358.373	259.767
PA14_09240	140.695	148.082	216.814	222.993	112.979	100.299	387.597	1104.32	1624.51	1263.42	314.047
PA14_09260	72.2879	103.715	97.2621	109.936	70.5214	77.2001	126.527	0	387.003	230.816	104.682
PA14_09270	262.953	581.958	266.795	357.205	161.754	226.737	1159.93	3312.97	6552.05	3790.25	1558.6
PA14_09280	335.241	745.598	430.081	562.164	155.334	239.503	1660.31	5383.57	7092.06	5976.93	1318.22
PA14_09290	83.9316	237.969	80.3763	125.542	40.3867	48.0221	336.07	69.0202	1588.51	1397.05	348.941
PA14_09300	60.1591	181.502	79.1943	64.1582	34.8983	34.041	224.428	506.148	648.005	813.931	370.265
PA14_09320	72.2879	124.458	64.166	102.653	45.3574	35.2568	251.337	391.114	981.008	1652.16	325.678
PA14_09340	179.022	171.706	196.044	236.518	167.553	194.52	533.59	598.175	2731.52	1943.72	445.869
PA14_09350	6.79215	16.7097	6.4166	10.7508	5.28134	7.90238	51.5269	92.0269	171.001	364.447	81.4195
PA14_09370	44.6342	75.4817	35.2913	52.7137	37.1765	41.9434	123.092	161.047	261.002	194.372	60.0953
PA14_09380	62.0997	42.6385	77.6746	83.2322	53.3312	55.3166	101.909	322.094	526.504	443.41	219.057
PA14_09400	75.1988	102.563	65.0103	53.4074	41.6294	60.1796	68.7026	0	130.501	139.705	62.0339
PA14_09410	31.0498	13.2525	33.9404	32.2525	28.1671	31.6095	37.7864	0	49.5004	0	21.3242
PA14_09420	83.9316	69.7197	74.6352	59.6498	68.6574	81.4553	72.7102	23.0067	139.501	109.334	38.7712
PA14_09440	151.368	179.773	152.648	173.4	117.432	134.34	119.657	0	117.001	200.446	85.2966
PA14_09450	30.0795	26.505	25.3287	20.1145	16.5689	26.7465	23.4734	0	4.50004	30.3706	15.5085
PA14_09460	90.7238	84.1246	94.2227	75.9494	81.3948	86.9261	64.6949	0	63.0005	36.4447	213.242
PA14_09470	258.587	243.731	236.908	346.107	395.79	350.744	226.146	161.047	117.001	24.2965	219.057
PA14_09480	46.0896	42.0623	34.447	40.5757	49.6032	40.7276	41.2216	0	0	12.1482	29.0784
PA14_09490	134.388	110.053	120.902	116.178	106.145	88.1419	102.481	0	54.0004	473.781	60.0953
PA14_09500	92.6644	99.6819	108.913	120.34	74.9743	93.0049	104.199	345.101	63.0005	48.5929	133.761
PA14_09520	201.824	304.808	186.588	224.033	167.035	194.52	188.932	230.067	441.004	492.003	292.722
PA14_09530	165.923	269.084	110.433	168.892	87.1939	116.104	107.634	115.034	355.503	546.67	230.689
PA14_09540	98.9714	113.511	53.5279	86.7002	53.2276	69.2978	95.6111	23.0067	193.502	340.15	129.883
PA14_09550	46.5748	56.4672	58.4248	59.6498	58.8196	78.4159	52.0995	69.0202	108.001	72.8894	15.5085
PA14_09570	44.6342	84.7008	69.2317	54.101	54.8845	88.1419	63.5499	414.121	166.501	139.705	50.4025
PA14_09580	36.3865	23.624	33.9404	81.845	34.2769	65.0426	76.7179	69.0202	130.501	30.3706	104.682
PA14_09600	56.2778	51.8576	42.8899	27.7441	41.4223	54.7088	45.8017	0	166.501	42.5188	50.4025
PA14_09610	50.456	21.3193	48.6311	78.0302	58.7161	49.2379	58.9697	23.0067	58.5005	36.4447	25.2013
PA14_09630	75.684	53.5862	80.8829	54.7946	62.0299	99.6915	64.6949	69.0202	99.0008	85.0376	124.068
PA14_09660	86.3574	108.325	92.3653	59.9966	102.002	76.5923	132.825	0	135.001	97.1858	31.0169
PA14_09680	81.991	66.8387	81.3895	74.2154	69.7965	90.5734	93.321	161.047	49.5004	18.2223	31.0169
PA14_09690	48.5154	59.3482	57.5805	36.0673	34.7947	37.0804	30.3436	0	0	182.223	67.8496
PA14_09700	51.4263	28.2336	47.1113	34.6801	63.0654	51.0615	54.3896	483.141	45.0004	66.8153	27.1398
PA14_09710	83.4465	62.8054	89.8324	75.6026	75.9063	79.6316	83.5882	0	117.001	558.819	184.163
PA14_09730	38.8123	39.7575	44.0719	27.3973	40.4903	62.0033	30.9162	0	67.5005	0	23.2627
PA14_09740	104.793	114.087	119.214	144.616	123.542	127.046	91.0309	483.141	27.0002	12.1482	135.699
PA14_09750	117.892	88.7342	118.538	136.986	129.548	120.967	111.069	46.0135	76.5006	273.335	81.4195
PA14_09760	105.278	58.1958	111.953	70.0538	80.1521	116.712	75.5729	0	45.0004	12.1482	122.129
PA14_09770	55.3075	80.6674	79.5321	96.7575	57.8876	68.6899	68.1301	345.101	76.5006	60.7411	137.638
PA14_09780	16.0101	25.9288	17.0546	13.1784	11.3911	18.8441	14.8856	0	0	42.5188	56.2182
PA14_09790	39.7826	31.6908	44.4096	40.5757	40.9045	41.3355	59.5422	0	45.0004	164.001	77.5424
PA14_09810	27.1686	13.8287	9.11833	18.3805	32.7236	26.1386	24.0459	0	13.5001	0	56.2182
PA14_09820	132.447	86.4294	142.178	112.71	129.03	150.753	123.665	621.182	67.5005	133.631	131.822
PA14_09850	52.8818	32.8432	53.8657	89.4747	60.0623	41.9434	45.2292	0	36.0003	24.2965	38.7712
PA14_09870	76.1692	99.6819	90.339	60.6902	92.4752	97.26	57.2522	414.121	126.001	42.5188	133.761
PA14_09880	15.0398	20.1669	19.4187	15.606	18.1222	21.8835	10.8779	0	0	0	48.464
PA14_09890	25.7132	50.1291	22.627	19.0741	29.7205	18.8441	25.7635	0	81.0006	0	0
PA14_09900	48.5154	12.1001	78.8566	76.9898	49.4996	66.2584	52.672	184.054	27.0002	91.1117	116.314
PA14_09910	96.0605	42.6385	103.172	73.175	86.1583	115.496	82.4431	0	27.0002	103.26	50.4025
PA14_09920	24.7428	60.5006	25.4975	33.9865	28.2707	24.9229	24.0459	0	13.5001	6.07411	108.559
PA14_09930	43.1787	28.8098	47.7868	39.5353	55.9201	38.2961	38.3589	23.0067	4.50004	139.705	42.6483
PA14_09940	62.5848	53.01	60.1134	95.3703	62.8583	57.1403	62.9774	69.0202	67.5005	0	77.5424
PA14_09950	38.8123	27.0812	43.903	11.7912	35.3125	27.9623	25.191	0	36.0003	127.556	7.75424
PA14_09960	32.5053	20.1669	29.0436	26.3569	35.7267	30.3938	34.3513	0	4.50004	0	54.2797
PA14_09970	114.496	204.55	120.227	159.875	130.687	147.106	131.107	69.0202	49.5004	170.075	162.839
PA14_09980	94.605	113.511	103.341	122.768	108.941	122.183	116.794	46.0135	85.5007	30.3706	108.559
PA14_09990	67.4364	78.3627	66.6989	85.313	96.2032	55.3166	58.3972	0	40.5003	164.001	48.464
PA14_10010	87.3277	112.934	124.786	81.4982	83.9837	69.2978	92.176	0	45.0004	12.1482	71.7267
PA14_10020	31.0498	102.563	35.4602	37.4545	37.7978	43.767	54.3896	0	36.0003	85.0376	34.8941
PA14_10040	79.5652	61.653	73.9597	70.7474	65.033	72.3371	66.985	115.034	85.5007	230.816	75.6038
PA14_10050	32.9905	13.2525	31.5764	25.3165	40.076	37.6883	44.6567	23.0067	27.0002	42.5188	19.3856
PA14_10070	44.6342	42.0623	38.3307	77.3366	46.2894	47.4143	38.9315	782.229	4.50004	0	40.7097
PA14_10080	27.6538	46.6719	31.5764	24.6229	39.4547	46.1985	31.4887	0	4.50004	0	5.81568
PA14_10090	41.2381	38.6051	44.7473	54.7946	44.8396	46.8064	46.9468	0	13.5001	157.927	36.8326
PA14_10110	53.8521	44.3671	55.7231	63.4646	54.0561	65.0426	41.2216	0	40.5003	218.668	48.464
PA14_10120	104.308	88.7342	109.082	109.936	109.562	107.594	108.207	460.135	81.0006	12.1482	126.006
PA14_10130	34.4459	39.1813	36.6422	34.3333	24.6463	24.315	35.4963	0	4.50004	6.07411	29.0784
PA14_10140	16.0101	6.91435	26.6795	20.1145	21.1254	26.1386	20.6108	0	9.00007	6.07411	9.6928
PA14_10160	20.8616	32.8432	21.7827	37.4545	15.1191	11.5496	30.3436	0	31.5003	0	44.5869
PA14_10170	63.07	85.8532	35.9667	53.4074	48.9818	61.3954	61.2598	23.0067	67.5005	6.07411	62.0339
PA14_10180	92.6644	100.834	74.1286	67.973	89.8863	120.359	62.4049	0	27.0002	0	133.761
PA14_10190	29.1092	8.06674	43.3965	48.2053	19.8827	16.4126	26.336	0	58.5005	6.07411	32.9555
PA14_10200	250.339	195.33	287.903	238.599	261.789	255.915	272.52	69.0202	225.002	315.854	327.617
PA14_10210	38.8123	8.64294	58.5937	50.2861	37.0729	44.9828	25.191	23.0067	0	18.2223	52.3411
PA14_10220	32.9905	33.9956	36.1356	27.0505	35.416	33.4331	24.0459	0	22.5002	0	19.3856
PA14_10230	50.9412	20.7431	44.9162	59.9966	40.076	36.4725	49.2369	0	13.5001	12.1482	67.8496
PA14_10240	69.8622	27.0812	65.8546	78.377	66.1721	57.1403	81.8706	46.0135	94.5008	6.07411	85.2966
PA14_10250	49.9708	73.7531	56.3985	66.5858	42.7685	42.5513	61.2598	0	31.5003	6.07411	44.5869
PA14_10260	55.7927	45.5195	66.8677	70.7474	51.9849	77.2001	59.5422	0	18.0001	0	120.191
PA14_10270	28.1389	20.1669	28.3681	38.8417	24.0249	17.6284	26.9085	0	49.5004	0	32.9555
PA14_10280	47.0599	40.9099	50.9951	32.5993	33.6556	46.1985	25.7635	0	31.5003	6.07411	96.928
PA14_10290	110.615	78.3627	144.88	112.364	105.005	104.555	127.1	184.054	94.5008	242.965	38.7712
PA14_10300	34.9311	37.4527	48.2934	19.0741	29.7205	48.63	22.9009	46.0135	4.50004	12.1482	60.0953
PA14_10320	48.5154	54.7386	67.3743	67.2794	60.373	55.3166	38.9315	161.047	22.5002	6.07411	63.9725
PA14_10330	56.763	87.5818	45.4228	43.6969	52.5027	55.3166	44.6567	23.0067	40.5003	36.4447	60.0953
PA14_10340	97.5159	96.2247	99.795	59.6498	97.5494	85.7104	87.5958	23.0067	54.0004	431.262	131.822
PA14_10350	64.0403	96.2247	86.7929	56.5286	62.1334	75.3765	51.5269	0	63.0005	0	106.621
PA14_10360	151.853	202.821	148.764	159.875	205.972	162.911	167.176	0	130.501	139.705	137.638
PA14_10370	87.8128	83.5484	77.168	118.259	93.4072	100.907	77.8629	46.0135	45.0004	455.559	155.085
PA14_10380	34.9311	55.3148	34.7847	53.7542	27.1316	40.1198	44.6567	0	85.5007	0	87.2352
PA14_10400	235.785	247.764	240.454	252.471	456.681	320.958	280.536	0	202.502	18.2223	257.828
PA14_10410	42.2084	22.4716	38.3307	61.3838	48.6712	37.6883	26.336	0	45.0004	42.5188	81.4195
PA14_10420	60.6442	88.158	76.1549	73.175	77.3561	81.4553	73.8553	0	36.0003	18.2223	89.1737
PA14_10440	143.12	188.416	156.869	230.969	189.093	176.892	190.65	207.061	90.0007	328.002	141.515
PA14_10470	49.9708	25.9288	68.3874	37.1077	70.3143	79.0238	58.9697	0	108.001	6.07411	62.0339
PA14_10480	41.2381	24.2002	61.802	25.6633	48.6712	49.8458	30.9162	0	67.5005	24.2965	31.0169
PA14_10490	9.70308	6.91435	7.93632	3.81481	7.97379	4.863	8.58782	0	45.0004	0	27.1398
PA14_10500	158.645	124.458	122.084	167.505	144.771	150.145	166.031	299.087	220.502	36.4447	277.214
PA14_10530	125.655	114.087	122.084	152.939	119.193	109.418	154.008	391.114	135.001	230.816	120.191
PA14_10540	109.645	133.101	110.095	130.744	104.177	102.123	129.39	0	261.002	91.1117	96.928
PA14_10550	228.022	350.903	206.175	235.478	173.042	221.267	360.116	322.094	387.003	285.483	114.375
PA14_10560	29.5944	82.396	19.2498	47.8585	16.5689	20.6678	37.7864	0	81.0006	97.1858	9.6928
PA14_10570	25.228	10.3715	22.2892	18.7273	15.2227	31.0016	16.6031	0	45.0004	12.1482	0
PA14_10590	78.5949	67.9911	83.4158	69.3602	91.0254	65.0426	45.2292	0	13.5001	139.705	65.911
PA14_10600	85.3871	52.4338	90.339	66.239	109.458	106.378	49.2369	0	13.5001	224.742	176.409
PA14_10610	15.5249	1.72859	23.1335	13.1784	18.64	24.315	8.58782	0	0	0	79.4809
PA14_10620	41.7232	39.7575	57.4117	34.6801	32.8271	46.1985	34.9238	414.121	9.00007	267.261	50.4025
PA14_10630	106.249	135.982	161.428	86.3534	123.853	111.241	132.252	0	76.5006	224.742	75.6038
PA14_10640	96.5456	108.325	88.3127	93.9831	98.9992	97.26	93.321	23.0067	90.0007	0	106.621
PA14_10650	27.6538	34.5718	41.3702	51.3265	37.1765	52.8851	20.0383	0	63.0005	24.2965	69.7881
PA14_10660	71.8028	63.9578	73.4532	62.4242	71.1427	54.1009	59.5422	46.0135	36.0003	97.1858	96.928
PA14_10670	31.0498	28.8098	35.2913	7.97642	31.0667	36.4725	29.1986	0	45.0004	0	3.87712
PA14_10680	31.0498	38.0289	25.3287	24.6229	30.756	48.0221	49.2369	0	58.5005	0	9.6928
PA14_10700	167.863	171.706	183.211	134.559	161.961	131.909	163.169	391.114	261.002	170.075	98.8665
PA14_10710	41.2381	62.2292	25.8353	27.0505	24.6463	43.767	29.7711	0	40.5003	72.8894	36.8326
PA14_10730	114.981	97.9533	122.76	123.114	147.463	142.851	119.657	0	45.0004	127.556	279.153
PA14_10740	40.2678	55.3148	45.9293	36.7609	50.6387	48.0221	46.3742	0	99.0008	352.299	34.8941
PA14_10750	75.1988	43.2147	88.9881	60.3434	70.9356	69.2978	62.4049	0	18.0001	242.965	120.191
PA14_10770	163.012	248.917	140.659	137.333	149.949	148.322	120.23	23.0067	139.501	30.3706	93.0508
PA14_10780	26.1983	49.5529	18.0678	25.3165	15.4298	24.9229	42.3666	184.054	81.0006	30.3706	5.81568
PA14_10790	99.9417	70.2959	89.3258	101.266	112.565	119.144	83.0156	0	45.0004	218.668	94.9894
PA14_10800	111.1	63.9578	108.238	87.047	109.873	125.222	62.9774	46.0135	90.0007	60.7411	62.0339
PA14_10820	59.6739	53.01	50.4885	33.9865	41.7329	31.6095	102.481	115.034	58.5005	54.667	9.6928
PA14_10830	74.7137	59.3482	92.0275	125.195	96.3068	91.7891	84.7332	207.061	67.5005	78.9635	29.0784
PA14_10840	25.7132	0.576196	20.2629	19.4209	17.6045	17.0205	36.6414	0	27.0002	66.8153	1.93856
PA14_10850	66.4661	49.5529	64.5037	86.7002	62.0299	60.7875	62.4049	0	9.00007	127.556	89.1737
PA14_10870	60.6442	32.8432	50.3196	82.5386	58.6125	64.4348	46.9468	0	22.5002	12.1482	85.2966
PA14_10890	21.3468	9.79533	27.5238	21.1549	22.0574	27.3544	29.1986	0	9.00007	6.07411	3.87712
PA14_10900	17.9507	9.79533	26.5107	33.9865	24.3356	27.3544	25.191	460.135	27.0002	0	87.2352
PA14_10910	26.1983	29.9622	49.4754	30.5185	44.2183	46.8064	53.2445	0	40.5003	6.07411	79.4809
PA14_10920	57.7333	19.5907	18.0678	82.1918	44.1147	30.3938	20.0383	0	0	85.0376	32.9555
PA14_10940	84.4168	89.8866	92.8718	96.7575	88.7472	94.8285	92.176	0	40.5003	0	158.962
PA14_10950	22.3171	5.18576	25.8353	30.5185	29.6169	22.4914	13.168	0	36.0003	443.41	15.5085
PA14_10960	50.9412	58.772	56.2297	44.3905	63.3761	49.2379	64.6949	0	40.5003	18.2223	42.6483
PA14_10970	32.9905	9.79533	28.7058	30.5185	35.0018	34.041	23.4734	230.067	0	0	15.5085
PA14_10980	23.7725	21.8954	34.2781	24.9697	27.8565	33.4331	28.0536	0	40.5003	18.2223	62.0339
PA14_10990	23.7725	4.03337	16.0415	56.1818	28.5814	35.8646	26.9085	0	58.5005	6.07411	62.0339
PA14_11000	120.803	113.511	130.527	114.444	119.503	139.203	98.4737	161.047	103.501	30.3706	100.805
PA14_11010	47.0599	54.1624	31.7453	38.8417	45.4609	61.3954	34.9238	0	99.0008	36.4447	7.75424
PA14_11020	23.2874	14.9811	21.7827	22.8889	18.9507	20.6678	15.4581	0	22.5002	30.3706	85.2966
PA14_11030	38.3272	18.4383	34.6159	43.3501	30.2383	39.5119	37.7864	0	18.0001	6.07411	29.0784
PA14_11050	30.0795	27.6574	32.2519	46.4713	24.0249	28.5701	17.7482	0	18.0001	0	126.006
PA14_11060	82.4762	51.2814	80.8829	72.1346	88.4365	69.9056	72.7102	46.0135	40.5003	376.595	106.621
PA14_11070	267.805	200.516	251.598	298.249	369.59	318.527	227.864	0	216.002	188.298	207.426
PA14_11080	110.615	126.187	114.317	91.5555	124.267	137.38	91.0309	0	45.0004	6.07411	170.593
PA14_11090	36.3865	75.4817	41.7079	27.7441	38.0049	62.0033	49.2369	0	94.5008	0	19.3856
PA14_11100	224.141	282.912	294.488	237.559	257.854	251.052	223.283	23.0067	99.0008	400.892	255.89
PA14_11110	72.2879	58.772	72.9466	51.6733	68.5539	69.9056	55.5346	46.0135	31.5003	115.408	176.409
PA14_11120	60.1591	60.5006	82.0649	44.0437	86.1583	77.808	41.7941	0	4.50004	0	23.2627
PA14_11130	35.9014	24.7764	36.9799	37.1077	20.6076	16.4126	46.9468	0	54.0004	24.2965	7.75424
PA14_11140	222.2	236.24	207.357	251.431	128.616	199.383	243.894	1035.3	369.003	680.301	205.487
PA14_11150	10.1882	20.1669	11.3135	11.4444	11.7018	4.25513	16.0306	69.0202	4.50004	0	36.8326
PA14_11160	31.535	12.1001	36.811	30.5185	38.5227	40.7276	22.3283	0	27.0002	127.556	21.3242
PA14_11170	33.4756	21.8954	46.9425	19.0741	22.7822	48.0221	28.0536	0	58.5005	12.1482	21.3242
PA14_11180	45.6045	20.1669	47.4491	41.9629	43.1827	51.0615	50.3819	0	27.0002	127.556	71.7267
PA14_11190	73.7434	105.444	83.9224	50.9797	67.9325	72.3371	60.6873	0	112.501	30.3706	83.358
PA14_11210	48.0302	47.2481	56.5674	24.2761	48.1534	67.4741	48.6643	0	126.001	18.2223	46.5254
PA14_11230	18.921	16.1335	8.10518	12.4848	14.4978	12.1575	6.87026	0	0	6.07411	1.93856
PA14_11240	42.2084	33.4194	31.5764	36.4141	31.7916	33.4331	42.9391	23.0067	36.0003	6.07411	60.0953
PA14_11250	29.1092	28.8098	39.175	74.909	44.6325	37.0804	51.5269	138.04	45.0004	0	31.0169
PA14_11260	73.7434	47.8243	99.795	84.6194	63.8939	77.2001	96.7561	184.054	72.0006	30.3706	69.7881
PA14_11270	122.744	296.165	87.6372	146.003	58.7161	76.5923	166.031	138.04	607.505	66.8153	83.358
PA14_11280	27.6538	25.3526	37.3176	33.6397	33.0343	16.4126	21.1833	0	63.0005	6.07411	19.3856
PA14_11290	62.5848	54.7386	69.7383	70.7474	71.2463	53.493	44.6567	0	49.5004	0	81.4195
PA14_11310	20.3765	21.3193	22.7958	18.7273	19.4685	17.0205	11.4504	0	31.5003	18.2223	0
PA14_11320	51.9115	46.6719	59.1003	63.8114	53.2276	52.2773	48.0918	414.121	63.0005	18.2223	34.8941
PA14_11330	16.4952	13.2525	9.11833	19.7677	14.7049	12.1575	14.313	0	18.0001	30.3706	21.3242
PA14_11340	103.823	122.73	105.705	93.2895	86.469	72.3371	124.237	0	166.501	170.075	98.8665
PA14_11350	17.4655	20.1669	26.6795	10.404	15.3262	8.51025	17.1756	0	22.5002	6.07411	106.621
PA14_11370	36.3865	55.891	32.7584	47.5117	33.0343	42.5513	22.3283	0	45.0004	54.667	31.0169
PA14_11380	21.3468	16.1335	24.6532	41.2693	21.436	21.8835	20.0383	0	4.50004	42.5188	7.75424
PA14_11400	24.7428	51.2814	16.8858	30.5185	21.3325	19.452	58.9697	69.0202	189.002	12.1482	3.87712
PA14_11410	56.2778	111.782	68.0497	54.7946	63.5832	60.7875	63.5499	0	36.0003	0	48.464
PA14_11420	93.1495	92.7676	109.758	106.121	85.3299	85.1025	107.062	138.04	81.0006	255.113	215.18
PA14_11430	34.9311	44.9433	38.3307	31.2121	31.7916	24.9229	44.6567	575.168	144.001	127.556	9.6928
PA14_11450	68.8918	93.3437	63.3217	108.549	83.4659	113.065	80.7255	299.087	49.5004	97.1858	104.682
PA14_11460	36.3865	45.5195	29.0436	43.0033	20.9182	25.5308	42.3666	0	40.5003	0	9.6928
PA14_11470	44.149	65.6863	40.6947	45.0841	62.3405	47.4143	64.1224	0	40.5003	36.4447	27.1398
PA14_11480	38.8123	42.0623	33.7716	29.8249	39.2476	24.315	35.4963	0	22.5002	12.1482	11.6314
PA14_11490	33.4756	33.9956	33.0961	69.3602	30.4454	41.9434	33.2063	46.0135	18.0001	0	9.6928
PA14_11510	32.5053	29.386	47.9556	15.9528	28.7885	31.0016	40.649	0	40.5003	0	5.81568
PA14_11520	9.21792	18.4383	13.1709	8.67002	12.8409	7.2945	13.7405	0	40.5003	0	5.81568
PA14_11530	22.3171	23.624	14.1841	32.9461	14.7049	24.9229	15.4581	0	31.5003	54.667	7.75424
PA14_11550	163.497	179.773	192.667	160.569	151.088	131.909	140.84	92.0269	175.501	340.15	199.672
PA14_11560	27.6538	25.9288	31.5764	17.6869	26.6138	18.8441	22.3283	0	18.0001	60.7411	19.3856
PA14_11570	17.9507	12.1001	18.0678	32.9461	21.2289	28.5701	25.7635	46.0135	4.50004	6.07411	23.2627
PA14_11580	64.5255	90.4628	63.6594	40.5757	67.0005	76.5923	68.7026	115.034	54.0004	18.2223	69.7881
PA14_11590	36.3865	86.4294	52.5148	42.3097	28.6849	29.7859	39.504	23.0067	22.5002	36.4447	21.3242
PA14_11600	91.2089	80.6674	81.3895	47.8585	94.1321	80.2395	83.5882	0	45.0004	200.446	234.566
PA14_11610	54.3372	23.0478	62.1397	52.0201	63.3761	64.4348	51.5269	0	45.0004	66.8153	15.5085
PA14_11620	108.189	84.7008	110.94	102.306	115.465	91.1813	90.4584	115.034	63.0005	72.8894	46.5254
PA14_11630	103.823	91.039	132.047	115.832	129.859	150.145	131.107	0	40.5003	188.298	139.576
PA14_11650	72.2879	72.0245	100.47	66.5858	99.8277	82.671	77.2904	0	72.0006	54.667	52.3411
PA14_11660	38.8123	38.0289	64.8414	41.2693	44.8396	42.5513	44.6567	0	18.0001	72.8894	63.9725
PA14_11670	42.2084	20.1669	32.7584	18.7273	29.5134	22.4914	21.1833	0	40.5003	328.002	15.5085
PA14_11680	82.4762	98.5295	99.4573	114.791	77.3561	85.1025	74.4278	23.0067	76.5006	194.372	17.447
PA14_11690	64.0403	70.8721	40.357	49.2457	57.0592	54.1009	55.5346	23.0067	85.5007	0	13.5699
PA14_11700	39.7826	46.0957	41.539	73.175	39.6618	42.5513	33.2063	0	99.0008	30.3706	11.6314
PA14_11720	65.0106	35.148	36.9799	86.0066	54.9881	62.0033	51.5269	0	27.0002	18.2223	29.0784
PA14_11730	44.149	21.3193	41.539	23.5825	38.7298	47.4143	46.9468	23.0067	67.5005	18.2223	19.3856
PA14_11740	38.8123	39.1813	30.901	44.0437	25.2676	35.2568	45.8017	0	13.5001	0	1.93856
PA14_11750	39.7826	39.1813	49.8131	36.7609	44.8396	55.3166	50.3819	69.0202	67.5005	0	31.0169
PA14_11760	47.0599	28.8098	52.3459	39.1885	63.5832	46.8064	52.672	0	27.0002	121.482	31.0169
PA14_11770	74.2285	59.3482	82.2338	118.259	82.4303	102.123	74.4278	23.0067	54.0004	12.1482	54.2797
PA14_11790	82.4762	43.7909	82.2338	69.707	94.2357	91.7891	88.1683	46.0135	40.5003	200.446	52.3411
PA14_11810	166.408	146.354	156.531	144.269	156.576	144.066	146.566	92.0269	108.001	30.3706	176.409
PA14_11830	109.16	226.445	99.1196	128.316	101.588	62.0033	70.4202	299.087	144.001	109.334	89.1737
PA14_11845	75.684	96.8009	110.94	83.2322	77.8739	89.3576	91.6035	207.061	76.5006	133.631	149.269
PA14_11860	28.6241	46.0957	44.2408	45.7777	24.8534	12.1575	32.6337	0	94.5008	30.3706	69.7881
PA14_11880	12.614	8.06674	13.8463	18.3805	9.94134	13.3733	14.313	0	0	0	3.87712
PA14_11890	84.4168	58.1958	66.1923	48.8989	67.4147	66.2584	77.2904	161.047	130.501	206.52	50.4025
PA14_11900	132.932	79.515	121.747	117.219	124.474	125.222	113.932	0	126.001	370.521	73.6652
PA14_11910	55.3075	53.01	58.7625	72.4814	94.0286	87.534	85.3057	46.0135	72.0006	0	56.2182
PA14_11920	24.7428	19.0145	31.4076	19.7677	26.5103	49.2379	14.313	23.0067	9.00007	0	77.5424
PA14_11930	36.8717	49.5529	31.4076	52.7137	33.8627	37.6883	21.1833	0	4.50004	115.408	3.87712
PA14_11940	42.2084	25.9288	49.3065	16.2996	32.62	41.3355	30.9162	161.047	81.0006	200.446	23.2627
PA14_11960	37.3568	51.8576	37.3176	18.3805	29.0991	34.6489	49.2369	0	31.5003	72.8894	25.2013
PA14_11970	35.9014	65.6863	46.7736	74.909	38.6263	49.8458	47.5193	230.067	45.0004	12.1482	17.447
PA14_11980	76.6543	45.5195	66.8677	54.4478	63.2725	81.4553	37.7864	23.0067	31.5003	54.667	40.7097
PA14_11990	65.9809	41.4861	49.4754	48.5521	58.1983	59.5718	67.5575	0	67.5005	24.2965	83.358
PA14_12010	101.397	66.2625	86.9618	122.421	102.106	145.89	140.268	23.0067	85.5007	48.5929	102.744
PA14_12020	43.6638	61.0768	37.4864	19.7677	45.4609	44.9828	49.8094	0	45.0004	6.07411	42.6483
PA14_12030	46.0896	38.0289	45.0851	39.8821	48.1534	43.1591	57.8247	115.034	54.0004	6.07411	19.3856
PA14_12050	41.2381	25.3526	44.4096	27.0505	36.6587	33.4331	40.0765	0	45.0004	0	21.3242
PA14_12060	156.22	179.197	130.696	131.091	141.871	124.614	135.115	253.074	76.5006	176.149	83.358
PA14_12070	95.0902	90.4628	125.461	99.1851	92.1646	100.907	79.008	0	72.0006	115.408	89.1737
PA14_12080	64.5255	49.5529	54.3722	72.8282	40.6974	49.2379	67.5575	0	81.0006	121.482	23.2627
PA14_12090	162.041	267.355	165.143	144.616	171.178	158.655	190.077	69.0202	238.502	510.226	317.924
PA14_12100	80.0504	68.5673	82.5715	113.751	76.7348	91.1813	84.7332	92.0269	85.5007	30.3706	67.8496
PA14_12110	14.0695	10.3715	9.6249	20.8081	12.8409	7.90238	20.0383	0	18.0001	103.26	13.5699
PA14_12120	85.8722	113.511	78.1812	80.4578	88.9543	113.673	103.054	23.0067	184.501	188.298	60.0953
PA14_12130	81.5058	130.22	91.6898	106.468	79.3236	77.2001	87.0233	345.101	153.001	0	137.638
PA14_12140	91.6941	51.8576	89.4947	112.71	128.927	101.515	116.794	0	63.0005	42.5188	79.4809
PA14_12150	34.4459	33.9956	45.2539	46.4713	34.6912	35.8646	23.4734	0	9.00007	66.8153	67.8496
PA14_12160	90.7238	67.9911	79.0255	82.1918	73.8352	69.9056	68.7026	46.0135	9.00007	66.8153	46.5254
PA14_12170	8.73277	8.64294	2.87058	2.77441	10.1485	9.726	6.87026	0	0	0	23.2627
PA14_12180	14.5546	26.505	7.26089	17.34	11.184	4.863	1.71756	0	76.5006	0	3.87712
PA14_12200	89.2683	97.3771	84.7667	104.04	92.6823	93.0049	98.4737	23.0067	90.0007	30.3706	77.5424
PA14_12210	67.4364	63.3816	45.7605	64.8518	66.897	49.2379	53.817	299.087	54.0004	48.5929	58.1568
PA14_12230	307.102	308.841	294.826	341.599	362.031	348.312	274.238	414.121	369.003	668.153	358.633
PA14_12260	32.9905	55.3148	22.4581	17.34	23.1965	21.8835	37.7864	0	45.0004	206.52	19.3856
PA14_12270	23.7725	10.3715	12.1578	6.24242	17.5009	17.0205	11.4504	0	0	66.8153	46.5254
PA14_12280	61.1294	44.3671	65.0103	47.5117	58.6125	47.4143	48.0918	0	49.5004	18.2223	21.3242
PA14_12300	62.0997	42.6385	58.4248	95.0235	70.5214	68.6899	60.6873	115.034	31.5003	0	58.1568
PA14_12310	49.0005	77.2103	72.2712	57.2222	51.8814	43.767	53.817	46.0135	22.5002	309.78	25.2013
PA14_12330	175.626	201.669	179.158	204.613	164.446	145.282	159.161	46.0135	297.002	358.373	409.036
PA14_12350	154.279	103.715	152.648	163.343	153.159	144.674	172.902	161.047	108.001	78.9635	145.392
PA14_12360	143.12	163.063	141.841	169.239	195.824	146.498	135.688	23.0067	189.002	230.816	116.314
PA14_12370	42.6935	38.0289	47.6179	67.973	35.2089	51.0615	83.5882	69.0202	49.5004	0	27.1398
PA14_12390	53.3669	76.6341	55.5542	41.2693	61.9263	68.6899	68.7026	0	81.0006	54.667	106.621
PA14_12400	55.3075	76.6341	63.8283	26.3569	54.3667	54.1009	43.5116	0	90.0007	230.816	40.7097
PA14_12410	26.1983	17.2859	33.9404	21.1549	22.0574	27.9623	34.3513	322.094	49.5004	0	15.5085
PA14_12440	49.9708	89.8866	39.6816	31.9057	24.6463	26.7465	62.9774	0	94.5008	6.07411	9.6928
PA14_12450	110.13	93.9199	116.005	115.138	97.653	88.7498	184.352	299.087	99.0008	115.408	122.129
PA14_12470	28.1389	44.9433	17.7301	58.2626	16.6725	23.7071	39.504	0	54.0004	0	9.6928
PA14_12490	81.0207	91.039	68.0497	59.6498	93.4072	84.4946	95.6111	0	103.501	85.0376	114.375
PA14_12530	53.8521	29.386	63.8283	95.0235	47.8427	53.493	91.6035	230.067	216.002	24.2965	93.0508
PA14_12540	24.7428	39.1813	12.3266	9.36363	18.5365	11.5496	22.3283	0	13.5001	30.3706	9.6928
PA14_12550	44.149	6.33816	62.3086	63.1178	64.6187	81.4553	35.4963	0	49.5004	42.5188	102.744
PA14_12560	85.3871	87.5818	90.5078	73.175	105.316	106.378	62.4049	0	49.5004	12.1482	36.8326
PA14_12570	120.318	100.258	114.823	151.205	149.845	170.813	111.642	0	27.0002	36.4447	34.8941
PA14_12590	35.9014	25.3526	39.3439	42.6565	38.1085	37.6883	29.7711	115.034	45.0004	6.07411	15.5085
PA14_12610	49.0005	70.8721	75.8172	53.0606	61.2014	49.2379	45.8017	0	9.00007	0	46.5254
PA14_12620	58.7036	57.6196	62.3086	77.3366	81.7054	61.3954	42.9391	0	40.5003	36.4447	40.7097
PA14_12630	92.1792	81.8198	92.5341	72.4814	63.3761	80.2395	106.489	69.0202	67.5005	78.9635	52.3411
PA14_12640	32.5053	26.505	47.4491	35.0269	35.3125	43.767	49.2369	0	0	36.4447	1.93856
PA14_12650	32.5053	25.3526	17.5612	12.138	36.7623	46.8064	14.313	0	40.5003	6.07411	32.9555
PA14_12670	57.2482	73.1769	69.2317	67.2794	73.8352	76.5923	59.5422	0	36.0003	78.9635	36.8326
PA14_12680	31.535	29.9622	28.8747	36.0673	29.4098	44.3749	26.9085	0	85.5007	48.5929	27.1398
PA14_12690	29.5944	26.505	27.5238	10.7508	34.484	26.1386	28.0536	0	9.00007	145.779	7.75424
PA14_12700	84.9019	73.7531	128.332	48.8989	97.7566	97.8679	85.3057	46.0135	67.5005	30.3706	273.337
PA14_12710	139.239	179.197	133.735	114.444	154.712	149.537	132.825	46.0135	27.0002	133.631	158.962
PA14_12730	39.2975	24.2002	61.2954	56.1818	49.9138	44.9828	30.3436	253.074	0	85.0376	85.2966
PA14_12740	30.0795	93.9199	31.0698	16.2996	16.8796	27.3544	56.1071	69.0202	99.0008	42.5188	11.6314
PA14_12750	32.0202	28.8098	50.8262	26.7037	30.6525	35.8646	26.9085	0	94.5008	109.334	1.93856
PA14_12760	88.7832	75.4817	77.168	74.2154	60.7872	85.7104	58.9697	322.094	67.5005	42.5188	120.191
PA14_12770	57.7333	72.0245	52.1771	51.3265	46.0823	49.2379	73.2828	69.0202	49.5004	218.668	62.0339
PA14_12780	55.3075	73.1769	66.1923	59.9966	78.1845	51.6694	75.0003	0	162.001	145.779	48.464
PA14_12810	285.756	276.574	243.662	262.528	415.258	305.153	249.619	161.047	148.501	72.8894	412.913
PA14_12820	353.677	334.194	367.097	399.168	357.164	364.117	332.063	299.087	256.502	261.187	284.968
PA14_12840	52.3966	106.02	56.9051	35.3737	67.0005	53.493	57.8247	207.061	67.5005	18.2223	122.129
PA14_12850	33.9608	28.8098	28.7058	37.1077	31.3774	23.7071	36.6414	0	13.5001	24.2965	85.2966
PA14_12860	65.4958	93.9199	65.0103	78.377	67.5183	91.7891	94.4661	0	76.5006	0	151.208
PA14_12870	98.4862	100.258	91.3521	87.3938	112.876	83.8868	91.0309	391.114	126.001	303.706	81.4195
PA14_12890	18.921	20.7431	17.3924	23.9293	16.1547	11.5496	12.023	0	27.0002	0	40.7097
PA14_12900	50.456	71.4483	39.0062	18.0337	45.0467	30.3938	74.4278	0	54.0004	48.5929	11.6314
PA14_12910	10.1882	33.9956	10.638	20.4613	14.2907	12.7654	9.16035	23.0067	13.5001	54.667	1.93856
PA14_12920	96.5456	93.9199	94.5604	106.815	102.002	114.888	102.481	0	49.5004	12.1482	158.962
PA14_12940	26.6835	18.4383	38.4996	32.5993	37.4872	23.7071	52.672	115.034	18.0001	6.07411	89.1737
PA14_12960	22.8022	16.7097	34.6159	31.9057	19.1578	25.5308	24.6184	0	31.5003	36.4447	38.7712
PA14_12970	29.1092	14.9811	34.447	7.62962	26.9245	44.9828	25.7635	0	18.0001	0	0
PA14_12980	126.14	131.949	154.505	124.502	137.211	105.77	128.817	253.074	76.5006	321.928	106.621
PA14_12990	111.585	71.4483	114.654	135.946	111.115	110.025	109.352	0	63.0005	91.1117	174.47
PA14_13000	65.0106	39.1813	72.44	42.3097	66.5863	70.5135	32.0612	23.0067	81.0006	133.631	54.2797
PA14_13010	49.4857	25.9288	39.0062	48.2053	53.849	54.1009	76.7179	0	148.501	42.5188	56.2182
PA14_13030	127.11	101.987	111.446	149.471	118.053	94.2206	119.657	23.0067	76.5006	321.928	232.627
PA14_13040	73.7434	62.8054	70.4137	52.7137	78.4952	58.356	72.1377	69.0202	202.502	24.2965	145.392
PA14_13050	4.36638	0.576196	8.78061	7.97642	10.0449	4.863	7.44278	0	0	0	0
PA14_13060	42.2084	23.0478	46.4359	30.8653	41.6294	29.7859	50.9544	69.0202	139.501	285.483	13.5699
PA14_13070	65.9809	107.172	64.166	49.2457	67.6219	66.2584	103.054	69.0202	54.0004	30.3706	93.0508
PA14_13090	106.734	126.187	119.214	84.6194	103.866	95.4364	111.642	23.0067	85.5007	255.113	143.453
PA14_13110	155.734	223.564	143.529	158.488	182.983	137.38	164.886	299.087	184.501	91.1117	193.856
PA14_13130	183.388	159.606	130.696	134.906	167.035	201.815	171.184	0	153.001	807.857	114.375
PA14_13140	91.6941	141.744	99.2884	73.5218	102.52	74.1608	88.1683	161.047	148.501	115.408	83.358
PA14_13150	118.863	224.14	115.161	131.784	91.9574	138.596	125.955	115.034	238.502	212.594	182.225
PA14_13170	83.9316	76.6341	78.6878	57.9158	72.3854	91.7891	126.527	207.061	108.001	6.07411	65.911
PA14_13190	121.774	183.23	105.536	128.316	132.655	83.2789	108.779	69.0202	148.501	103.26	75.6038
PA14_13200	59.1888	31.1146	68.5563	64.505	58.4054	49.8458	58.3972	0	54.0004	145.779	40.7097
PA14_13210	21.3468	19.0145	25.6664	22.1953	27.028	19.452	26.336	0	0	0	11.6314
PA14_13220	34.4459	7.49055	27.1861	33.6397	31.7916	31.6095	29.7711	0	22.5002	78.9635	21.3242
PA14_13230	156.705	357.242	116.343	98.8383	74.8708	108.81	258.78	1081.32	1534.51	941.488	298.538
PA14_13240	32.5053	33.4194	10.8069	28.4377	13.4622	26.1386	41.2216	23.0067	400.503	18.2223	42.6483
PA14_13250	82.9613	186.687	42.721	82.1918	34.3805	41.9434	119.084	92.0269	517.504	121.482	69.7881
PA14_13260	103.823	183.807	69.4006	75.6026	46.3929	64.4348	184.352	667.195	801.006	364.447	199.672
PA14_13280	107.704	246.036	94.8981	140.108	45.4609	65.0426	196.375	713.209	733.506	115.408	145.392
PA14_13290	98.4862	195.907	96.249	80.8046	67.2076	60.7875	109.352	46.0135	400.503	528.448	157.023
PA14_13300	67.9215	118.12	42.721	48.2053	31.7916	58.9639	78.4355	0	387.003	704.597	67.8496
PA14_13320	56.2778	69.1435	61.802	62.4242	24.5427	38.2961	70.4202	46.0135	180.001	18.2223	52.3411
PA14_13330	98.4862	69.1435	86.9618	80.111	89.4721	88.1419	111.642	0	63.0005	30.3706	56.2182
PA14_13340	153.794	143.473	157.713	157.101	159.476	153.792	121.375	46.0135	121.501	242.965	110.498
PA14_13350	61.1294	26.505	71.258	53.7542	72.2819	75.3765	55.5346	46.0135	13.5001	6.07411	122.129
PA14_13360	60.6442	70.2959	59.7757	61.3838	57.8876	60.1796	29.7711	23.0067	22.5002	0	110.498
PA14_13370	51.4263	41.4861	81.5584	95.0235	76.3205	62.0033	22.3283	46.0135	90.0007	6.07411	126.006
PA14_13380	19.4062	16.7097	23.1335	21.8485	9.1129	10.9418	18.8932	276.081	18.0001	164.001	3.87712
PA14_13390	21.3468	58.772	24.4844	18.7273	23.0929	25.5308	37.7864	0	22.5002	78.9635	3.87712
PA14_13410	200.854	163.64	206.175	257.673	220.677	198.167	159.161	207.061	63.0005	285.483	215.18
PA14_13420	47.5451	47.2481	30.7321	19.7677	42.4578	66.8663	36.6414	0	63.0005	6.07411	9.6928
PA14_13430	184.358	126.187	187.77	212.936	184.536	192.696	155.726	23.0067	72.0006	255.113	184.163
PA14_13450	55.7927	51.8576	46.0982	49.2457	53.849	39.5119	37.7864	161.047	67.5005	176.149	44.5869
PA14_13460	30.0795	31.1146	40.8636	31.5589	32.8271	32.2174	45.2292	0	121.501	0	44.5869
PA14_13470	21.3468	23.0478	40.6947	33.6397	28.5814	18.2363	12.5955	276.081	27.0002	18.2223	5.81568
PA14_13490	52.8818	27.0812	67.5431	49.5925	66.4827	50.4536	54.9621	0	9.00007	115.408	13.5699
PA14_13500	51.9115	66.2625	53.3591	54.4478	53.2276	35.8646	38.3589	0	22.5002	12.1482	122.129
PA14_13510	92.1792	43.2147	66.0234	55.1414	83.1552	74.7686	80.153	0	67.5005	12.1482	23.2627
PA14_13520	77.1395	55.3148	78.5189	79.7642	84.7085	80.8474	78.4355	0	18.0001	54.667	42.6483
PA14_13530	79.5652	33.4194	86.7929	61.037	91.3361	104.555	73.8553	0	76.5006	103.26	67.8496
PA14_13560	73.7434	68.5673	85.6109	39.8821	68.0361	52.8851	88.1683	23.0067	40.5003	85.0376	62.0339
PA14_13580	111.1	133.101	112.29	76.2962	125.717	143.459	69.2751	138.04	54.0004	42.5188	133.761
PA14_13590	65.9809	115.815	77.5058	78.0302	71.2463	60.1796	49.8094	0	9.00007	36.4447	89.1737
PA14_13600	47.5451	55.3148	37.3176	48.8989	48.1534	55.3166	19.4657	0	22.5002	97.1858	17.447
PA14_13610	25.228	41.4861	40.6947	34.3333	28.2707	23.0993	24.6184	0	0	72.8894	13.5699
PA14_13620	82.9613	99.1057	77.8435	88.7811	97.5494	106.378	64.1224	0	130.501	12.1482	186.102
PA14_13630	11.1585	1.72859	9.96261	6.93602	8.80223	5.47088	8.58782	0	0	0	9.6928
PA14_13650	69.377	28.8098	73.2843	67.2794	63.5832	55.9245	48.0918	69.0202	76.5006	206.52	29.0784
PA14_13660	29.5944	20.7431	24.8221	11.0976	23.6107	25.5308	21.7558	23.0067	13.5001	164.001	48.464
PA14_13670	5.33669	5.18576	13.6775	3.81481	4.34934	4.25513	11.4504	0	0	0	5.81568
PA14_13680	29.1092	80.0912	30.0567	35.7205	29.2027	35.2568	37.2139	0	18.0001	42.5188	1.93856
PA14_13690	49.9708	32.8432	26.173	37.1077	33.3449	38.2961	40.0765	92.0269	36.0003	54.667	32.9555
PA14_13710	26.6835	10.3715	29.3813	13.5252	18.2258	23.7071	21.7558	0	54.0004	6.07411	17.447
PA14_13720	22.3171	73.1769	12.8332	7.62962	14.7049	17.0205	32.0612	0	67.5005	0	50.4025
PA14_13730	50.9412	103.715	66.1923	57.2222	46.1858	24.315	59.5422	345.101	22.5002	6.07411	29.0784
PA14_13740	168.348	112.358	164.805	125.889	165.896	164.126	139.695	46.0135	76.5006	164.001	131.822
PA14_13750	99.9417	147.506	79.8698	130.744	86.469	107.594	132.825	253.074	292.502	85.0376	54.2797
PA14_13770	125.655	215.497	59.2691	96.4107	59.1303	85.7104	146.566	207.061	459.004	139.705	250.074
PA14_13780	667.572	1108.02	523.966	564.245	419.504	456.514	701.911	1380.4	2209.52	1372.75	474.947
PA14_13800	320.202	514.543	251.092	317.323	233.829	339.194	376.719	1242.36	1368.01	328.002	339.248
PA14_13810	41.7232	141.168	37.6553	69.707	27.2351	20.6678	69.2751	230.067	243.002	24.2965	40.7097
PA14_13830	132.932	212.04	118.032	128.663	103.763	118.536	153.436	368.108	522.004	157.927	205.487
PA14_13840	115.467	287.522	78.1812	38.4949	71.9712	84.4946	163.741	115.034	310.502	352.299	25.2013
PA14_13850	92.6644	197.635	70.4137	70.0538	64.9294	92.397	122.52	23.0067	265.502	279.409	62.0339
PA14_13860	25.7132	42.6385	51.1639	20.1145	40.6974	27.9623	37.7864	0	31.5003	36.4447	11.6314
PA14_13870	221.715	236.817	178.989	195.249	268.831	252.876	156.298	0	81.0006	103.26	110.498
PA14_13880	79.5652	73.1769	66.53	29.1313	90.4041	83.2789	41.7941	0	45.0004	176.149	160.9
PA14_13890	128.081	141.168	123.266	157.101	146.428	113.673	134.543	115.034	175.501	127.556	79.4809
PA14_13920	119.348	119.273	145.049	94.3299	156.68	141.027	97.9012	23.0067	27.0002	97.1858	102.744
PA14_13940	1168.25	962.823	1032.4	1451.02	1523.61	1207.24	816.988	713.209	774.006	953.636	1000.3
PA14_13950	575.392	429.842	431.432	584.706	800.278	607.875	478.056	69.0202	234.002	212.594	409.036
PA14_13960	50.9412	34.5718	43.2276	86.0066	83.0517	41.3355	27.481	0	40.5003	85.0376	17.447
PA14_13970	79.0801	48.9767	75.1418	61.037	107.698	68.6899	74.4278	0	49.5004	364.447	15.5085
PA14_13990	86.3574	173.435	53.5279	60.6902	73.8352	85.7104	121.375	230.067	243.002	139.705	79.4809
PA14_14000	48.5154	33.4194	41.8768	50.9797	41.3187	49.8458	62.9774	0	58.5005	30.3706	60.0953
PA14_14010	74.2285	71.4483	73.622	138.72	86.469	55.9245	70.4202	0	94.5008	36.4447	157.023
PA14_14020	72.2879	37.4527	73.2843	63.8114	68.5539	96.0443	84.1607	23.0067	45.0004	97.1858	96.928
PA14_14040	123.229	72.0245	97.0933	67.6262	106.145	134.34	100.191	299.087	148.501	12.1482	102.744
PA14_14060	170.774	100.258	145.387	167.852	167.864	187.833	170.039	138.04	234.002	18.2223	248.136
PA14_14080	24.7428	15.5573	9.45604	17.34	18.2258	17.0205	17.7482	0	4.50004	0	1.93856
PA14_14100	50.9412	38.0289	45.9293	63.4646	37.6943	50.4536	64.1224	0	94.5008	24.2965	69.7881
PA14_14110	37.842	13.8287	42.0456	67.6262	40.3867	41.9434	24.0459	0	54.0004	0	42.6483
PA14_14130	25.7132	6.91435	16.0415	20.8081	19.6756	11.5496	15.4581	0	27.0002	0	31.0169
PA14_14140	54.3372	34.5718	61.1266	54.101	41.5258	36.4725	53.817	0	40.5003	6.07411	17.447
PA14_14150	18.4358	5.76196	14.3529	3.46801	10.1485	21.8835	25.7635	0	49.5004	0	9.6928
PA14_14160	40.7529	35.148	53.3591	63.1178	48.3605	32.2174	66.4125	0	31.5003	12.1482	85.2966
PA14_14170	41.2381	20.7431	38.4996	35.0269	41.7329	30.3938	35.4963	92.0269	130.501	66.8153	31.0169
PA14_14200	29.5944	14.4049	28.8747	30.1717	26.3031	23.0993	21.7558	0	36.0003	151.853	32.9555
PA14_14210	75.1988	69.1435	78.0123	87.3938	62.9619	63.219	79.5805	138.04	36.0003	18.2223	73.6652
PA14_14220	132.932	143.473	152.479	106.815	168.174	178.715	120.23	0	81.0006	170.075	236.504
PA14_14230	71.3176	33.9956	59.438	155.367	75.6992	79.6316	37.2139	115.034	67.5005	85.0376	67.8496
PA14_14250	19.4062	2.88098	15.8726	2.77441	19.0542	21.8835	29.7711	23.0067	22.5002	0	85.2966
PA14_14270	43.1787	66.8387	21.445	41.6161	23.4036	22.4914	73.2828	23.0067	67.5005	151.853	46.5254
PA14_14280	39.7826	104.868	52.0082	50.9797	29.0991	31.0016	52.0995	0	45.0004	0	56.2182
PA14_14290	63.5552	42.6385	62.4774	62.0774	75.3885	57.7481	69.2751	299.087	121.501	0	23.2627
PA14_14300	93.1495	99.6819	76.6615	103	83.2588	91.7891	94.4661	0	90.0007	0	176.409
PA14_14310	24.2577	14.4049	28.3681	13.5252	29.3063	30.3938	36.0689	0	58.5005	42.5188	15.5085
PA14_14320	27.1686	13.8287	23.1335	26.0101	30.5489	27.3544	31.4887	0	40.5003	12.1482	5.81568
PA14_14330	37.3568	35.148	39.8505	42.6565	39.9725	41.3355	37.7864	0	0	42.5188	56.2182
PA14_14340	85.3871	46.0957	114.654	95.3703	97.4459	75.9844	66.4125	0	58.5005	60.7411	174.47
PA14_14360	110.615	186.687	151.634	98.1447	123.645	110.025	98.4737	0	49.5004	115.408	143.453
PA14_14370	55.3075	50.7052	44.0719	71.7878	64.5152	51.0615	56.6796	0	54.0004	6.07411	93.0508
PA14_14380	72.7731	40.3337	70.7514	62.0774	84.0872	81.4553	64.1224	0	76.5006	72.8894	93.0508
PA14_14390	116.437	161.335	105.874	81.845	101.692	122.183	118.512	506.148	130.501	218.668	91.1123
PA14_14400	5.82185	0	10.3003	4.50841	5.28134	10.3339	9.73287	0	0	0	0
PA14_14420	48.5154	52.4338	58.256	66.9326	55.0916	49.2379	47.5193	230.067	81.0006	0	60.0953
PA14_14430	38.8123	28.8098	21.9515	9.01683	34.484	26.1386	41.7941	0	31.5003	6.07411	9.6928
PA14_14440	189.21	210.888	245.857	192.128	219.331	193.912	218.703	230.067	148.501	419.114	75.6038
PA14_14450	54.3372	42.0623	43.7342	44.7373	83.673	57.7481	60.6873	0	40.5003	24.2965	1.93856
PA14_14460	30.0795	23.0478	27.5238	15.9528	21.436	15.1969	21.1833	0	31.5003	115.408	48.464
PA14_14470	89.2683	118.12	107.562	70.0538	96.4103	111.241	96.1836	0	63.0005	121.482	85.2966
PA14_14480	28.6241	15.5573	20.4318	43.6969	22.1609	7.2945	40.649	0	22.5002	30.3706	23.2627
PA14_14490	32.9905	40.9099	36.9799	69.3602	26.096	38.2961	33.2063	0	36.0003	0	7.75424
PA14_14500	86.8425	146.354	94.7293	60.3434	89.8863	120.359	79.008	345.101	130.501	212.594	69.7881
PA14_14510	35.4162	13.8287	42.8899	36.7609	42.5614	35.8646	42.9391	23.0067	4.50004	6.07411	29.0784
PA14_14520	19.8913	19.5907	21.1072	29.1313	16.1547	16.4126	20.0383	0	76.5006	78.9635	69.7881
PA14_14530	153.309	134.254	160.584	130.397	160.926	165.95	148.856	23.0067	180.001	60.7411	176.409
PA14_14540	34.9311	39.7575	31.0698	26.7037	21.9538	38.904	41.2216	736.215	234.002	91.1117	50.4025
PA14_14550	211.527	307.112	157.207	203.572	167.864	175.068	271.948	506.148	1390.51	747.116	147.33
PA14_14560	26.6835	16.7097	34.1093	37.4545	28.9956	24.315	26.9085	0	31.5003	0	11.6314
PA14_14570	213.468	75.4817	133.398	35.0269	214.982	419.434	398.475	69.0202	49.5004	54.667	81.4195
PA14_14590	95.5753	88.158	118.876	157.448	141.664	122.183	92.176	0	99.0008	78.9635	267.521
PA14_14600	77.1395	110.63	83.9224	91.9023	90.9219	97.26	75.0003	0	85.5007	376.595	155.085
PA14_14610	19.8913	16.7097	18.5744	38.1481	30.1347	18.8441	18.8932	0	85.5007	0	34.8941
PA14_14630	136.328	156.149	160.415	180.337	171.281	132.517	154.581	23.0067	184.501	145.779	230.689
PA14_14650	80.5355	59.3482	95.4047	94.3299	87.9188	80.2395	71.5652	115.034	108.001	30.3706	147.33
PA14_14660	208.616	284.065	155.012	147.39	81.9125	178.715	527.292	299.087	832.507	200.446	141.515
PA14_14680	47.0599	66.8387	51.3328	55.1414	59.1303	59.5718	59.5422	23.0067	54.0004	164.001	65.911
PA14_14690	76.6543	77.2103	91.8587	75.9494	94.5463	68.082	89.8859	0	103.501	12.1482	106.621
PA14_14700	59.1888	65.1101	46.0982	44.3905	40.2832	38.2961	62.4049	161.047	144.001	510.226	11.6314
PA14_14710	142.15	163.64	112.628	137.333	73.3174	100.299	195.802	483.141	648.005	437.336	112.436
PA14_14730	527.847	1061.35	373.682	470.609	276.39	345.273	882.828	2346.69	2191.52	656.004	558.305
PA14_14740	188.725	250.645	132.047	171.32	88.5401	102.731	240.459	575.168	400.503	631.708	137.638
PA14_14750	43.6638	91.039	34.6159	40.2289	13.7729	14.589	58.9697	0	121.501	24.2965	40.7097
PA14_14770	210.072	458.076	159.064	189.007	116.189	113.673	304.581	506.148	675.005	170.075	153.146
PA14_14780	165.923	261.017	159.571	202.532	112.047	158.655	279.963	230.067	684.005	212.594	120.191
PA14_14800	66.4661	106.02	48.4622	55.1414	47.2214	28.5701	61.2598	0	49.5004	12.1482	42.6483
PA14_14810	13.5843	0.576196	8.27404	21.1549	6.42045	27.9623	15.4581	0	9.00007	6.07411	180.286
PA14_14820	66.9512	36.3003	75.4795	81.845	69.693	55.3166	54.9621	46.0135	108.001	0	100.805
PA14_14830	128.081	138.863	161.09	117.566	159.786	111.241	149.428	161.047	261.002	12.1482	219.057
PA14_14850	75.1988	51.2814	79.7009	71.0942	69.1752	88.1419	76.7179	92.0269	108.001	30.3706	46.5254
PA14_14860	94.605	51.2814	80.7141	48.8989	83.3623	117.32	80.153	0	94.5008	18.2223	62.0339
PA14_14880	140.695	125.035	115.837	95.7171	109.769	130.085	143.703	0	58.5005	24.2965	317.924
PA14_14890	110.615	79.515	101.821	138.72	86.9868	96.0443	101.336	0	85.5007	206.52	209.364
PA14_14900	74.2285	114.087	71.0892	60.6902	72.9032	74.1608	65.2675	299.087	22.5002	109.334	58.1568
PA14_14910	57.2482	39.1813	46.6048	47.1649	46.4965	32.8253	53.817	368.108	216.002	91.1117	46.5254
PA14_14930	138.754	78.3627	129.514	131.091	120.746	119.144	150.573	253.074	90.0007	194.372	139.576
PA14_14940	41.2381	47.8243	60.1134	41.6161	38.9369	66.8663	29.1986	23.0067	67.5005	30.3706	27.1398
PA14_14960	44.149	35.7242	33.7716	43.0033	29.5134	51.6694	75.0003	0	27.0002	285.483	58.1568
PA14_14975	32.9905	49.5529	34.447	26.7037	30.9631	29.178	32.6337	92.0269	76.5006	6.07411	112.436
PA14_14990	79.0801	40.9099	40.8636	53.4074	68.8645	79.6316	93.8935	0	76.5006	194.372	56.2182
PA14_15000	45.1193	25.9288	47.2802	35.7205	42.1472	56.5324	42.3666	0	81.0006	127.556	52.3411
PA14_15020	12.614	4.60957	17.2235	12.8316	31.7916	23.7071	35.4963	0	0	30.3706	13.5699
PA14_15030	239.181	327.279	247.546	265.303	276.597	251.052	215.841	23.0067	148.501	176.149	261.705
PA14_15050	27.1686	57.0434	23.1335	25.3165	21.7467	20.0599	13.168	23.0067	85.5007	60.7411	52.3411
PA14_15070	85.3871	153.268	86.6241	77.6834	89.5757	117.32	102.481	46.0135	67.5005	6.07411	110.498
PA14_15080	58.7036	69.7197	54.0345	78.0302	53.5383	52.8851	54.9621	23.0067	81.0006	115.408	56.2182
PA14_15090	16.0101	14.4049	15.7038	20.4613	14.1871	14.589	56.6796	0	0	6.07411	60.0953
PA14_15100	68.4067	63.3816	74.4663	67.973	77.0454	57.1403	79.5805	69.0202	36.0003	54.667	85.2966
PA14_15110	32.0202	104.868	32.9273	33.6397	16.8796	18.2363	41.7941	46.0135	265.502	42.5188	87.2352
PA14_15120	30.0795	13.2525	21.1072	27.3973	25.2676	22.4914	43.5116	0	67.5005	0	34.8941
PA14_15130	39.2975	27.0812	35.629	51.6733	19.8827	23.0993	30.3436	299.087	18.0001	97.1858	40.7097
PA14_15140	22.3171	9.21914	31.5764	46.1245	33.0343	27.9623	14.8856	0	0	157.927	15.5085
PA14_15150	24.2577	60.5006	25.8353	47.8585	16.6725	32.2174	40.0765	0	18.0001	54.667	9.6928
PA14_15160	21.3468	13.8287	11.4823	29.4781	16.9831	18.2363	21.1833	0	36.0003	0	9.6928
PA14_15180	60.1591	98.5295	56.9051	70.7474	61.0978	50.4536	79.5805	0	9.00007	133.631	102.744
PA14_15190	9.21792	12.6763	13.3398	9.36363	11.0805	10.3339	8.0153	0	4.50004	0	1.93856
PA14_15200	52.8818	39.1813	57.9183	58.9562	41.4223	47.4143	59.5422	0	58.5005	42.5188	13.5699
PA14_15210	41.2381	31.1146	55.892	31.9057	46.8072	59.5718	38.3589	0	13.5001	12.1482	54.2797
PA14_15230	39.7826	63.9578	47.4491	26.0101	35.2089	34.041	46.9468	0	67.5005	6.07411	73.6652
PA14_15240	35.9014	39.7575	23.4712	43.6969	30.5489	46.1985	37.7864	0	4.50004	0	17.447
PA14_15250	48.0302	43.7909	41.539	54.4478	43.3898	39.5119	48.0918	115.034	4.50004	0	56.2182
PA14_15260	68.8918	47.2481	73.2843	71.7878	59.441	62.0033	62.4049	115.034	72.0006	242.965	157.023
PA14_15270	39.7826	38.6051	57.4117	37.8013	39.6618	31.0016	32.0612	0	36.0003	12.1482	56.2182
PA14_15280	44.6342	59.9244	52.6837	43.0033	52.3992	46.1985	41.2216	0	0	0	31.0169
PA14_15290	70.8325	93.9199	79.1943	113.404	95.9961	101.515	69.8476	46.0135	76.5006	194.372	87.2352
PA14_15310	102.367	132.525	111.446	91.5555	86.8832	85.1025	151.146	483.141	117.001	218.668	69.7881
PA14_15340	149.427	106.596	157.207	150.165	161.65	167.166	164.314	391.114	85.5007	0	230.689
PA14_15350	198.428	157.302	194.018	236.518	173.766	223.09	231.299	46.0135	391.503	157.927	188.04
PA14_15360	350.766	409.099	251.429	314.548	267.795	329.468	585.117	230.067	414.003	279.409	424.544
PA14_15370	19.8913	13.2525	25.8353	51.3265	14.7049	19.452	30.9162	23.0067	0	0	17.447
PA14_15380	69.377	111.206	94.0538	134.906	95.8926	75.3765	91.6035	345.101	85.5007	66.8153	29.0784
PA14_15400	153.794	135.982	165.481	149.124	155.023	146.498	135.688	0	99.0008	249.039	160.9
PA14_15430	185.814	158.454	158.389	202.532	186.504	204.246	126.527	46.0135	76.5006	157.927	267.521
PA14_15435	100.912	68.5673	99.2884	76.9898	93.0966	89.9655	75.0003	0	85.5007	54.667	104.682
PA14_15445	12.614	0	13.1709	6.93602	14.4978	13.3733	11.4504	0	40.5003	0	0
PA14_15450	15.0398	23.624	9.45604	10.404	11.0805	12.7654	16.6031	0	0	12.1482	25.2013
PA14_15460	71.8028	55.891	58.5937	69.3602	57.1627	60.7875	81.2981	69.0202	36.0003	54.667	83.358
PA14_15470	26.1983	28.2336	29.3813	13.1784	48.8783	46.8064	31.4887	0	36.0003	182.223	1.93856
PA14_15475	56.2778	47.8243	52.5148	34.6801	77.3561	57.1403	36.6414	23.0067	45.0004	60.7411	13.5699
PA14_15480	54.3372	57.0434	54.3722	88.7811	51.3636	44.3749	78.4355	299.087	112.501	6.07411	48.464
PA14_15490	15.5249	15.5573	7.09203	26.3569	18.8471	12.7654	9.16035	0	4.50004	18.2223	3.87712
PA14_15500	55.7927	78.3627	60.62	48.8989	56.4378	46.1985	50.9544	0	49.5004	60.7411	40.7097
PA14_15510	89.2683	121.001	87.6372	56.8754	76.4241	88.1419	63.5499	0	63.0005	6.07411	29.0784
PA14_15520	56.763	59.9244	80.5452	92.9427	75.1814	85.1025	79.008	69.0202	22.5002	6.07411	29.0784
PA14_15530	45.1193	24.7764	26.8484	37.1077	32.2058	44.3749	33.7788	0	13.5001	78.9635	19.3856
PA14_15540	106.249	73.1769	103.679	53.7542	112.669	111.849	85.3057	299.087	67.5005	6.07411	207.426
PA14_15560	92.6644	47.8243	75.4795	110.283	94.1321	102.731	76.1454	0	94.5008	230.816	87.2352
PA14_15570	35.4162	36.8765	39.6816	69.707	40.076	41.3355	58.9697	0	99.0008	48.5929	48.464
PA14_15580	617.116	603.853	648.245	711.636	755.024	644.348	680.156	46.0135	558.004	498.077	725.021
PA14_15590	227.052	210.888	225.932	183.111	235.486	242.542	253.055	23.0067	283.502	625.634	488.517
PA14_15600	196.002	174.011	185.406	206	185.882	204.246	178.627	23.0067	103.501	145.779	242.32
PA14_15610	276.053	240.274	254.638	265.303	235.071	228.561	239.314	46.0135	238.502	722.82	381.896
PA14_15620	72.7731	102.563	66.1923	76.2962	72.3854	50.4536	48.6643	0	49.5004	0	71.7267
PA14_15630	232.389	135.982	217.151	227.848	232.897	237.071	184.352	115.034	162.001	273.335	290.784
PA14_15650	73.2582	81.8198	83.0781	82.8854	100.76	69.9056	86.4508	0	27.0002	236.89	69.7881
PA14_15660	115.952	84.7008	108.069	90.8619	126.338	114.281	104.771	0	40.5003	91.1117	143.453
PA14_15670	142.15	107.749	112.966	147.39	153.47	139.203	127.1	161.047	103.501	358.373	102.744
PA14_15680	83.4465	82.396	79.5321	86.7002	101.485	96.0443	76.7179	0	49.5004	321.928	191.917
PA14_15700	77.1395	95.0723	76.4926	68.3198	90.8183	117.32	55.5346	46.0135	27.0002	97.1858	13.5699
PA14_15710	43.1787	72.0245	29.5501	46.1245	27.3387	45.5906	84.7332	0	63.0005	24.2965	13.5699
PA14_15720	170.289	160.759	151.128	181.377	148.602	179.323	155.153	299.087	162.001	267.261	89.1737
PA14_15740	307.588	272.541	331.637	327.727	329.203	334.939	340.65	138.04	414.003	455.559	319.862
PA14_15750	9.21792	18.4383	6.58546	7.97642	6.93823	13.3733	22.9009	0	9.00007	24.2965	17.447
PA14_15770	69.8622	53.5862	51.1639	74.5622	51.7778	49.2379	72.1377	0	54.0004	206.52	71.7267
PA14_15780	65.9809	34.5718	65.348	71.441	55.9201	85.7104	82.4431	23.0067	27.0002	60.7411	149.269
PA14_15790	106.249	136.558	106.887	101.266	88.0223	125.83	112.214	138.04	90.0007	200.446	52.3411
PA14_15810	43.1787	35.7242	43.5653	22.8889	49.2925	68.6899	62.4049	23.0067	27.0002	0	44.5869
PA14_15820	79.0801	53.01	66.0234	105.427	89.3685	83.2789	101.336	23.0067	72.0006	6.07411	81.4195
PA14_15830	81.5058	72.6007	97.7687	57.2222	99.7241	81.4553	81.2981	23.0067	36.0003	151.853	135.699
PA14_15840	68.8918	147.506	58.7625	82.5386	72.3854	49.8458	41.7941	0	99.0008	0	36.8326
PA14_15850	40.7529	17.8621	34.6159	24.9697	34.6912	29.7859	66.985	0	40.5003	103.26	62.0339
PA14_15860	111.1	131.373	83.2469	160.569	76.217	99.6915	154.008	0	301.502	164.001	186.102
PA14_15870	87.3277	95.6485	78.8566	74.5622	68.4503	92.397	106.489	253.074	189.002	0	44.5869
PA14_15880	21.8319	13.8287	26.5107	33.2929	19.6756	24.315	32.6337	0	0	0	48.464
PA14_15890	78.1098	47.8243	56.5674	69.707	69.693	60.1796	72.7102	0	54.0004	24.2965	48.464
PA14_15910	32.0202	33.9956	32.5896	52.3669	16.0511	16.4126	22.9009	0	22.5002	0	71.7267
PA14_15920	78.5949	176.892	99.1196	109.242	103.97	109.418	67.5575	0	81.0006	570.967	137.638
PA14_15930	192.606	175.74	230.491	214.323	234.036	324.605	155.726	46.0135	193.502	18.2223	170.593
PA14_15940	60.1591	86.4294	63.6594	44.3905	71.0392	72.945	64.6949	46.0135	112.501	0	42.6483
PA14_15960	179.992	222.988	135.931	162.303	143.01	165.95	201.528	437.128	225.002	60.7411	94.9894
PA14_15970	21.8319	10.9477	17.8989	29.8249	28.9956	22.4914	22.3283	0	85.5007	30.3706	32.9555
PA14_15980	68.8918	76.6341	33.4339	79.4174	44.6325	62.0033	64.6949	92.0269	225.002	297.632	40.7097
PA14_15990	141.18	185.535	103.679	171.666	103.556	113.673	139.695	529.155	225.002	133.631	58.1568
PA14_16000	126.14	159.03	131.371	131.091	131.412	112.457	99.6188	0	162.001	12.1482	62.0339
PA14_16010	53.8521	27.0812	76.3238	79.0706	79.2201	83.8868	41.7941	0	22.5002	72.8894	38.7712
PA14_16020	137.784	137.711	142.347	223.34	204.833	196.344	171.184	92.0269	94.5008	151.853	100.805
PA14_16030	125.17	139.439	138.463	134.906	145.185	132.517	135.115	69.0202	72.0006	230.816	85.2966
PA14_16040	113.526	53.5862	109.251	99.8787	103.245	86.9261	80.7255	23.0067	49.5004	115.408	75.6038
PA14_16050	76.6543	88.158	67.8809	57.569	79.013	71.1214	93.321	414.121	166.501	6.07411	23.2627
PA14_16070	128.081	63.3816	116.343	93.6363	118.778	110.633	122.52	23.0067	112.501	370.521	203.549
PA14_16090	86.3574	110.63	92.703	90.1683	95.2712	103.339	71.5652	0	31.5003	176.149	83.358
PA14_16100	102.367	105.444	108.576	89.4747	99.7241	108.202	109.924	46.0135	153.001	145.779	94.9894
PA14_16110	34.9311	23.624	33.4339	10.7508	28.4778	29.7859	30.3436	0	45.0004	139.705	48.464
PA14_16130	112.071	76.6341	105.198	110.63	101.588	83.8868	105.916	0	108.001	170.075	157.023
PA14_16140	71.3176	91.039	74.6352	70.4006	76.4241	57.7481	179.772	506.148	324.003	151.853	56.2182
PA14_16150	114.496	154.421	81.3895	80.8046	73.6281	89.3576	216.986	322.094	490.504	340.15	77.5424
PA14_16160	54.3372	40.9099	65.8546	64.8518	40.076	62.6111	53.817	23.0067	117.001	127.556	162.839
PA14_16180	333.786	279.455	300.905	286.111	308.285	331.9	389.887	23.0067	270.002	801.783	494.333
PA14_16190	390.549	392.966	385.671	313.855	397.24	405.453	328.055	46.0135	292.502	224.742	387.712
PA14_16200	50.456	18.4383	36.811	45.0841	33.8627	45.5906	42.3666	23.0067	31.5003	24.2965	19.3856
PA14_16210	31.0498	28.8098	30.2256	46.8181	26.7174	37.0804	23.4734	299.087	40.5003	18.2223	7.75424
PA14_16220	117.892	134.83	106.887	93.6363	111.944	117.32	132.825	0	22.5002	60.7411	102.744
PA14_16250	335.726	568.705	268.822	325.299	135.658	201.207	346.376	345.101	868.507	1166.23	263.644
PA14_16260	85.3871	91.039	48.4622	86.0066	51.4672	49.2379	69.8476	23.0067	144.001	24.2965	27.1398
PA14_16270	70.3473	96.8009	43.5653	113.057	97.653	78.4159	70.9927	207.061	18.0001	30.3706	32.9555
PA14_16280	80.5355	51.2814	65.0103	78.0302	76.6312	77.2001	100.191	0	166.501	6.07411	116.314
PA14_16290	59.1888	122.154	51.8394	58.9562	49.3961	61.3954	76.1454	23.0067	162.001	85.0376	9.6928
PA14_16300	21.8319	22.4716	14.3529	15.9528	15.6369	28.5701	34.9238	0	40.5003	12.1482	7.75424
PA14_16310	76.1692	115.815	90.339	66.239	74.1459	82.0631	98.4737	345.101	103.501	30.3706	85.2966
PA14_16320	31.535	19.0145	39.0062	26.7037	33.8627	26.7465	30.3436	0	13.5001	30.3706	3.87712
PA14_16330	119.833	126.187	113.135	69.0134	115.672	98.4758	121.375	322.094	175.501	352.299	126.006
PA14_16340	30.0795	20.7431	18.2367	32.2525	27.1316	18.2363	30.9162	0	22.5002	12.1482	36.8326
PA14_16350	95.5753	95.0723	72.2712	145.656	114.118	126.438	97.9012	161.047	72.0006	54.667	137.638
PA14_16360	186.299	127.339	191.823	175.828	199.759	196.952	178.054	0	126.001	212.594	201.61
PA14_16370	97.5159	144.625	86.7929	97.4511	50.3281	62.6111	145.42	437.128	351.003	558.819	62.0339
PA14_16380	84.9019	72.6007	88.9881	109.936	99.2063	82.671	54.3896	0	58.5005	18.2223	114.375
PA14_16390	113.041	85.277	79.1943	92.5959	98.7921	100.907	108.779	0	90.0007	303.706	158.962
PA14_16410	77.6246	103.715	74.4663	87.7406	94.1321	80.8474	78.4355	46.0135	103.501	103.26	124.068
PA14_16430	133.902	117.544	138.463	206.347	131.412	156.224	119.084	46.0135	130.501	127.556	209.364
PA14_16440	17.4655	3.45718	5.74117	23.2357	11.3911	15.1969	15.4581	0	0	0	0
PA14_16450	26.1983	53.5862	35.2913	24.6229	27.7529	43.1591	37.2139	0	31.5003	182.223	21.3242
PA14_16460	51.4263	39.7575	43.2276	70.7474	57.2663	58.356	40.649	0	13.5001	36.4447	7.75424
PA14_16470	157.19	190.145	156.025	136.64	152.848	161.087	112.787	23.0067	117.001	66.8153	215.18
PA14_16480	81.991	82.9722	94.5604	43.6969	77.5632	75.9844	95.0386	0	18.0001	24.2965	191.917
PA14_16500	115.952	74.3293	121.409	103	101.485	148.929	101.336	230.067	45.0004	364.447	102.744
PA14_16510	98.9714	150.963	84.9355	123.808	87.9188	85.7104	76.1454	46.0135	81.0006	722.82	158.962
PA14_16530	128.566	113.511	114.486	159.182	129.652	145.282	130.535	23.0067	49.5004	455.559	263.644
PA14_16550	65.0106	21.8954	74.1286	65.8922	49.3961	40.1198	66.4125	0	72.0006	36.4447	139.576
PA14_16560	75.1988	85.277	89.4947	68.3198	51.6743	54.1009	57.2522	69.0202	45.0004	72.8894	65.911
PA14_16580	92.1792	76.6341	77.3369	88.0875	116.086	90.5734	119.084	115.034	54.0004	0	207.426
PA14_16590	30.0795	69.7197	31.0698	22.5421	31.3774	33.4331	38.3589	0	0	54.667	31.0169
PA14_16600	60.1591	43.2147	53.0214	42.6565	54.1596	49.2379	48.6643	0	54.0004	212.594	65.911
PA14_16610	14.0695	6.33816	10.9758	22.1953	12.7373	10.3339	6.87026	23.0067	4.50004	0	13.5699
PA14_16620	26.6835	64.5339	31.2387	43.3501	27.4423	21.8835	21.1833	23.0067	18.0001	400.892	13.5699
PA14_16630	92.1792	146.354	75.8172	74.2154	73.1103	87.534	148.283	0	117.001	206.52	87.2352
PA14_16640	66.4661	59.3482	74.9729	70.7474	31.7916	43.767	86.4508	0	117.001	0	46.5254
PA14_16660	166.408	210.312	153.998	178.256	115.879	110.633	205.535	138.04	180.001	85.0376	98.8665
PA14_16670	60.1591	84.1246	58.9314	52.0201	56.9556	52.8851	85.3057	184.054	18.0001	261.187	25.2013
PA14_16680	34.4459	23.0478	23.1335	29.1313	22.1609	20.0599	39.504	0	67.5005	18.2223	15.5085
PA14_16690	162.527	224.14	172.235	177.215	121.781	154.4	142.558	23.0067	157.501	170.075	199.672
PA14_16700	54.8224	70.8721	52.5148	71.0942	48.2569	52.2773	87.0233	0	90.0007	115.408	46.5254
PA14_16710	15.5249	20.7431	19.4187	9.36363	16.3618	20.0599	16.0306	0	4.50004	0	65.911
PA14_16720	31.535	40.9099	26.3418	24.6229	25.5783	25.5308	51.5269	46.0135	31.5003	42.5188	5.81568
PA14_16730	29.5944	13.8287	24.6532	24.6229	26.6138	31.0016	26.336	0	31.5003	18.2223	17.447
PA14_16740	17.4655	14.9811	13.6775	19.4209	13.4622	19.452	20.6108	0	58.5005	0	34.8941
PA14_16750	16.4952	29.9622	20.7695	14.2188	21.436	22.4914	20.6108	0	9.00007	0	9.6928
PA14_16770	35.9014	14.9811	22.1204	26.3569	28.5814	30.3938	16.6031	0	9.00007	6.07411	1.93856
PA14_16780	53.8521	19.0145	35.629	22.1953	33.0343	58.356	37.7864	322.094	22.5002	12.1482	126.006
PA14_16790	32.0202	33.9956	47.1113	38.4949	40.1796	38.2961	42.9391	0	63.0005	0	48.464
PA14_16800	98.9714	67.4149	73.1155	72.8282	62.4441	88.1419	162.596	0	247.502	54.667	172.532
PA14_16820	253.735	240.85	247.039	288.538	298.862	268.681	214.123	897.262	202.502	273.335	275.275
PA14_16830	49.9708	53.01	60.1134	52.3669	63.6867	57.1403	54.9621	0	31.5003	273.335	32.9555
PA14_16840	31.535	30.5384	31.7453	31.5589	24.5427	20.0599	37.2139	0	0	0	36.8326
PA14_16860	218.804	185.535	222.048	299.983	274.526	243.15	224.428	276.081	225.002	328.002	409.036
PA14_16870	61.1294	92.7676	46.7736	45.4309	56.0236	54.1009	52.672	0	9.00007	18.2223	71.7267
PA14_16880	54.8224	47.8243	47.2802	55.4882	64.5152	62.0033	51.5269	23.0067	27.0002	6.07411	108.559
PA14_16890	91.2089	86.4294	62.4774	49.5925	83.4659	100.299	87.0233	69.0202	99.0008	36.4447	102.744
PA14_16910	66.9512	77.7865	70.9203	107.162	63.5832	72.3371	62.9774	92.0269	27.0002	0	60.0953
PA14_16920	23.2874	23.624	39.175	48.2053	35.1054	40.1198	26.9085	0	4.50004	0	44.5869
PA14_16930	39.7826	70.2959	32.2519	37.1077	38.5227	44.9828	34.9238	0	9.00007	91.1117	67.8496
PA14_16950	76.6543	66.8387	102.159	89.1279	64.6187	80.2395	79.5805	0	22.5002	0	48.464
PA14_16960	25.228	16.7097	18.5744	16.6464	12.0125	20.6678	18.8932	46.0135	58.5005	78.9635	38.7712
PA14_16970	18.921	22.4716	25.4975	28.4377	14.8085	26.1386	32.6337	345.101	63.0005	103.26	1.93856
PA14_16980	41.2381	131.949	45.2539	46.8181	51.7778	44.9828	38.3589	437.128	49.5004	30.3706	23.2627
PA14_16990	71.3176	87.0056	61.2954	48.5521	48.0498	69.9056	65.84	276.081	189.002	704.597	147.33
PA14_17000	69.8622	127.916	73.4532	62.0774	108.423	108.81	62.9774	0	31.5003	54.667	73.6652
PA14_17010	134.388	149.811	143.023	161.262	128.098	167.774	107.634	23.0067	54.0004	249.039	96.928
PA14_17030	39.7826	16.1335	29.2124	19.4209	39.144	39.5119	25.7635	0	31.5003	242.965	29.0784
PA14_17040	234.814	187.264	223.737	185.885	222.127	210.325	195.23	23.0067	85.5007	42.5188	250.074
PA14_17050	155.734	179.197	153.154	193.515	178.53	163.518	149.428	46.0135	234.002	297.632	248.136
PA14_17060	170.289	196.483	126.306	142.882	152.434	126.438	198.665	644.188	324.003	388.743	71.7267
PA14_17070	97.0308	88.158	72.6089	118.606	82.3268	66.8663	166.031	345.101	180.001	72.8894	151.208
PA14_17080	100.912	102.563	108.069	117.566	115.361	123.399	97.3287	92.0269	153.001	236.89	149.269
PA14_17100	149.913	179.773	93.7161	105.081	102.727	102.731	125.382	138.04	211.502	6.07411	79.4809
PA14_17110	41.7232	80.0912	36.3044	64.1582	39.8689	40.7276	75.0003	0	117.001	12.1482	15.5085
PA14_17120	40.2678	23.0478	39.3439	43.0033	31.9987	23.0993	64.6949	46.0135	9.00007	6.07411	5.81568
PA14_17130	54.8224	57.6196	62.984	41.6161	39.4547	44.3749	53.2445	138.04	27.0002	85.0376	60.0953
PA14_17140	115.952	96.2247	94.2227	63.1178	98.9992	124.007	115.649	598.175	319.503	72.8894	126.006
PA14_17150	241.121	299.046	238.09	269.464	250.708	266.249	229.009	368.108	355.503	479.855	186.102
PA14_17170	35.9014	56.4672	37.1487	44.3905	28.9956	30.3938	41.2216	0	22.5002	12.1482	29.0784
PA14_17180	122.259	131.949	113.979	150.512	115.775	155.616	129.962	92.0269	216.002	97.1858	77.5424
PA14_17190	101.397	95.6485	90.5078	134.212	154.712	144.066	87.0233	92.0269	148.501	18.2223	219.057
PA14_17210	71.3176	93.9199	78.5189	75.2558	71.9712	69.9056	50.9544	69.0202	76.5006	285.483	96.928
PA14_17220	66.9512	55.891	55.7231	53.4074	64.5152	63.8269	53.817	0	49.5004	0	38.7712
PA14_17230	54.3372	51.2814	55.892	64.505	64.2045	63.8269	58.3972	0	72.0006	18.2223	0
PA14_17250	127.595	114.663	191.654	162.303	166	137.38	113.932	0	157.501	242.965	104.682
PA14_17260	238.696	241.426	223.737	276.4	225.337	254.092	226.719	368.108	121.501	97.1858	271.398
PA14_17270	103.823	89.3104	90.6767	101.613	96.2032	97.26	106.489	23.0067	234.002	364.447	166.716
PA14_17280	78.5949	115.815	72.2712	57.569	56.9556	55.3166	41.7941	92.0269	81.0006	151.853	32.9555
PA14_17290	279.934	374.527	251.936	347.148	314.913	307.585	341.795	0	454.504	1233.05	525.35
PA14_17310	177.081	166.521	137.619	192.821	192.821	190.265	131.68	391.114	144.001	340.15	180.286
PA14_17320	168.348	187.264	182.198	179.296	190.542	221.267	200.383	0	112.501	212.594	319.862
PA14_17330	29.1092	48.4005	20.0941	32.5993	24.8534	26.1386	52.0995	0	13.5001	0	9.6928
PA14_17340	52.3966	50.1291	51.1639	58.9562	31.0667	53.493	49.8094	23.0067	9.00007	127.556	62.0339
PA14_17350	6.307	15.5573	10.638	19.0741	8.28445	11.5496	4.58017	0	0	0	11.6314
PA14_17370	78.5949	114.087	94.0538	59.9966	91.8539	69.2978	93.8935	115.034	36.0003	12.1482	36.8326
PA14_17380	60.6442	78.3627	58.5937	51.3265	53.1241	66.2584	71.5652	0	63.0005	6.07411	85.2966
PA14_17400	124.685	96.8009	143.191	151.552	119.296	130.085	89.3134	23.0067	130.501	406.966	170.593
PA14_17410	38.3272	39.1813	45.2539	42.6565	42.7685	33.4331	31.4887	0	27.0002	6.07411	25.2013
PA14_17420	27.1686	24.7764	36.4733	13.872	21.436	33.4331	25.191	0	63.0005	12.1482	32.9555
PA14_17440	44.6342	68.5673	39.6816	45.7777	31.3774	39.5119	19.4657	437.128	76.5006	230.816	127.945
PA14_17450	56.2778	56.4672	47.6179	51.6733	51.6743	41.3355	56.1071	0	45.0004	6.07411	36.8326
PA14_17460	82.4762	144.625	106.549	110.63	79.7379	71.7293	79.5805	69.0202	103.501	18.2223	164.778
PA14_17470	145.546	171.13	98.4441	88.0875	79.7379	93.0049	181.489	345.101	940.508	291.558	122.129
PA14_17480	297.399	486.886	213.099	309	191.267	249.229	466.605	1702.5	2605.52	1706.83	521.472
PA14_17490	32.5053	29.9622	27.5238	27.0505	30.4454	34.6489	57.8247	0	22.5002	12.1482	58.1568
PA14_17500	144.091	119.849	145.049	167.852	175.527	141.635	148.856	46.0135	130.501	188.298	122.129
PA14_17510	51.4263	52.4338	59.9445	99.8787	78.8059	67.4741	79.5805	23.0067	54.0004	12.1482	120.191
PA14_17520	30.5647	51.2814	31.0698	17.34	25.164	30.3938	30.9162	0	49.5004	6.07411	29.0784
PA14_17530	384.242	596.939	267.977	322.872	299.587	354.391	712.217	1265.37	855.007	291.558	488.517
PA14_17540	55.7927	43.7909	49.3065	44.3905	41.7329	54.1009	89.3134	23.0067	76.5006	109.334	71.7267
PA14_17550	87.3277	81.2436	46.6048	74.5622	74.6636	65.6505	73.8553	161.047	94.5008	145.779	42.6483
PA14_17570	113.041	177.468	123.097	123.808	95.5819	107.594	121.947	345.101	153.001	151.853	184.163
PA14_17580	192.606	166.521	116.005	192.821	134.208	142.851	217.558	667.195	405.003	443.41	143.453
PA14_17590	55.3075	35.7242	50.6574	36.7609	56.645	65.6505	52.672	23.0067	103.501	36.4447	15.5085
PA14_17600	50.456	139.439	61.6331	60.3434	47.7392	44.9828	36.6414	23.0067	67.5005	164.001	54.2797
PA14_17610	96.5456	95.6485	118.201	150.512	115.568	105.77	87.0233	161.047	63.0005	54.667	211.303
PA14_17620	54.8224	136.558	89.4947	87.047	76.1134	102.123	51.5269	0	40.5003	242.965	87.2352
PA14_17630	44.6342	30.5384	37.1487	21.5017	42.4578	46.8064	38.9315	0	4.50004	54.667	56.2182
PA14_17640	118.863	125.035	115.161	95.3703	115.361	132.517	72.7102	0	67.5005	48.5929	48.464
PA14_17650	20.3765	30.5384	17.0546	32.9461	27.3387	27.3544	18.3207	92.0269	9.00007	145.779	19.3856
PA14_17660	43.1787	39.1813	26.5107	49.2457	47.1178	44.9828	43.5116	23.0067	9.00007	0	17.447
PA14_17670	31.0498	12.1001	36.9799	18.7273	28.892	38.904	19.4657	0	4.50004	0	5.81568
PA14_17675	13.0992	13.2525	24.1467	13.872	25.7854	15.8048	20.6108	0	13.5001	30.3706	21.3242
PA14_17690	188.725	118.12	211.579	245.535	217.57	226.13	171.756	69.0202	103.501	36.4447	141.515
PA14_17700	88.298	112.358	55.0477	65.1986	63.0654	83.8868	87.0233	46.0135	175.501	115.408	131.822
PA14_17710	36.8717	58.1958	29.2124	40.2289	27.028	30.3938	84.7332	0	40.5003	0	1.93856
PA14_17720	53.3669	65.1101	47.1113	26.3569	38.0049	51.6694	44.6567	0	31.5003	0	21.3242
PA14_17730	97.0308	127.916	82.0649	117.566	104.798	119.751	159.734	0	180.001	212.594	98.8665
PA14_17740	43.6638	59.9244	57.5805	42.6565	47.7392	58.9639	74.4278	0	40.5003	0	71.7267
PA14_17760	37.3568	42.0623	28.7058	54.4478	35.5196	66.2584	29.1986	0	27.0002	6.07411	102.744
PA14_17780	96.0605	123.882	118.032	82.1918	115.361	99.6915	105.344	23.0067	90.0007	164.001	65.911
PA14_17790	70.8325	65.1101	110.94	97.1043	94.7534	99.6915	84.1607	0	81.0006	157.927	155.085
PA14_17810	97.0308	48.4005	117.525	71.441	97.653	151.361	80.153	23.0067	27.0002	334.076	195.794
PA14_17820	51.4263	27.0812	43.2276	41.9629	37.0729	46.1985	41.7941	0	18.0001	18.2223	52.3411
PA14_17850	21.3468	32.267	23.9778	27.3973	32.62	29.178	29.1986	0	9.00007	0	40.7097
PA14_17860	57.2482	62.2292	43.7342	35.0269	40.076	41.9434	44.0842	276.081	13.5001	103.26	56.2182
PA14_17880	43.6638	66.2625	29.2124	20.1145	40.4903	31.0016	41.7941	69.0202	22.5002	12.1482	17.447
PA14_17890	81.0207	70.2959	68.5563	65.1986	64.4116	65.0426	83.5882	23.0067	54.0004	48.5929	116.314
PA14_17900	52.3966	74.3293	65.1791	91.5555	54.4703	46.1985	61.2598	0	63.0005	36.4447	13.5699
PA14_17910	38.8123	20.1669	56.3985	66.5858	42.3543	37.6883	34.9238	161.047	4.50004	12.1482	19.3856
PA14_17920	16.9804	19.5907	13.0021	4.16161	18.1222	17.6284	8.58782	0	9.00007	103.26	1.93856
PA14_17930	106.249	144.625	141.503	122.421	105.627	103.339	85.3057	0	58.5005	66.8153	191.917
PA14_17940	62.5848	61.0768	73.4532	56.5286	59.2338	58.9639	56.6796	0	18.0001	36.4447	75.6038
PA14_17960	105.764	65.1101	117.694	65.5454	132.033	108.81	108.207	345.101	99.0008	6.07411	203.549
PA14_17980	64.5255	50.7052	56.3985	35.7205	48.2569	39.5119	67.5575	138.04	27.0002	18.2223	34.8941
PA14_17990	18.921	26.505	29.719	37.1077	15.5334	11.5496	22.3283	0	9.00007	85.0376	32.9555
PA14_18010	58.2185	62.8054	68.894	64.1582	71.6605	68.082	56.6796	23.0067	4.50004	358.373	120.191
PA14_18020	72.2879	72.0245	46.9425	85.6598	40.5938	60.1796	58.9697	253.074	112.501	400.892	29.0784
PA14_18040	28.6241	40.3337	29.8878	22.1953	20.7111	26.7465	51.5269	0	112.501	0	9.6928
PA14_18050	27.6538	57.0434	33.7716	12.138	18.4329	23.0993	20.0383	0	36.0003	48.5929	60.0953
PA14_18060	109.645	114.087	109.758	72.1346	140.421	156.224	112.787	0	54.0004	6.07411	58.1568
PA14_18070	62.5848	96.2247	49.4754	63.4646	36.6587	44.3749	66.985	92.0269	90.0007	291.558	5.81568
PA14_18080	48.0302	39.1813	56.2297	98.8383	51.1565	58.356	36.6414	46.0135	36.0003	36.4447	116.314
PA14_18090	26.1983	65.6863	32.5896	35.7205	33.3449	34.6489	45.2292	0	13.5001	279.409	60.0953
PA14_18100	43.6638	42.6385	23.4712	18.3805	17.0867	20.6678	44.0842	437.128	108.001	85.0376	9.6928
PA14_18110	89.7535	48.4005	97.0933	165.424	116.707	103.947	75.5729	23.0067	103.501	127.556	166.716
PA14_18120	134.388	94.4961	142.685	88.0875	135.865	98.4758	127.1	644.188	112.501	78.9635	79.4809
PA14_18140	26.6835	23.0478	14.1841	12.138	21.6431	18.2363	21.1833	115.034	9.00007	24.2965	9.6928
PA14_18150	153.309	123.306	122.253	160.916	114.74	111.241	126.527	23.0067	45.0004	376.595	108.559
PA14_18160	94.1198	101.987	106.38	81.1514	87.2974	85.1025	173.474	506.148	351.003	42.5188	73.6652
PA14_18180	106.249	69.1435	85.6109	97.7979	127.995	86.9261	237.596	23.0067	58.5005	0	23.2627
PA14_18200	29.5944	13.8287	27.1861	10.404	21.5396	45.5906	27.481	0	0	182.223	1.93856
PA14_18210	20.3765	21.8954	17.8989	20.8081	16.0511	20.6678	18.3207	0	9.00007	0	19.3856
PA14_18230	31.0498	16.1335	28.7058	17.6869	36.4516	30.3938	30.9162	0	18.0001	18.2223	21.3242
PA14_18250	101.882	69.7197	123.097	96.7575	93.925	107.594	90.4584	0	90.0007	346.225	124.068
PA14_18260	45.1193	10.3715	33.9404	43.3501	40.1796	49.2379	35.4963	0	40.5003	0	27.1398
PA14_18275	49.9708	76.6341	69.5694	48.5521	50.1209	63.8269	60.6873	0	45.0004	42.5188	44.5869
PA14_18300	72.2879	92.1914	75.6483	53.0606	103.038	71.1214	85.3057	115.034	49.5004	30.3706	62.0339
PA14_18310	32.5053	12.1001	32.083	11.4444	26.6138	20.6678	29.7711	0	4.50004	115.408	29.0784
PA14_18320	20.3765	19.5907	32.5896	13.1784	18.3294	10.3339	2.29009	0	9.00007	91.1117	13.5699
PA14_18330	31.0498	36.3003	43.903	28.0909	44.3218	31.6095	29.7711	0	36.0003	6.07411	27.1398
PA14_18340	14.5546	10.9477	17.7301	25.3165	15.0156	15.8048	23.4734	0	0	0	5.81568
PA14_18350	103.823	77.7865	102.497	112.017	90.3005	116.104	80.7255	460.135	63.0005	24.2965	193.856
PA14_18360	82.4762	58.1958	104.692	103	94.7534	94.2206	88.1683	0	67.5005	12.1482	81.4195
PA14_18370	81.0207	58.772	91.6898	126.582	98.9992	75.3765	93.8935	0	49.5004	42.5188	122.129
PA14_18380	116.922	90.4628	126.643	139.067	160.926	135.556	142.558	368.108	117.001	24.2965	273.337
PA14_18410	28.6241	26.505	23.4712	21.8485	30.8596	31.0016	24.6184	23.0067	9.00007	0	36.8326
PA14_18430	47.0599	19.0145	37.3176	26.7037	64.101	46.8064	49.2369	0	76.5006	6.07411	87.2352
PA14_18450	107.219	101.41	115.161	117.566	139.697	92.397	112.214	46.0135	112.501	24.2965	141.515
PA14_18470	52.8818	66.8387	65.0103	67.973	47.3249	60.7875	58.9697	23.0067	0	109.334	42.6483
PA14_18480	92.1792	69.7197	109.42	95.0235	118.364	102.123	104.199	0	94.5008	54.667	143.453
PA14_18500	103.338	118.696	87.8061	115.138	127.373	117.928	75.0003	0	36.0003	60.7411	184.163
PA14_18510	87.8128	55.3148	108.744	63.4646	97.7566	65.0426	64.1224	46.0135	45.0004	18.2223	100.805
PA14_18520	92.1792	77.2103	77.6746	77.6834	89.9899	63.219	89.3134	0	13.5001	60.7411	23.2627
PA14_18550	101.397	120.425	98.9507	162.303	138.868	111.849	76.7179	115.034	40.5003	206.52	155.085
PA14_18565	107.219	112.934	110.771	192.128	142.596	114.281	72.1377	23.0067	63.0005	236.89	79.4809
PA14_18580	209.101	219.531	202.123	265.303	216.121	227.345	218.703	299.087	85.5007	157.927	263.644
PA14_18590	73.2582	99.1057	83.7535	106.121	88.6437	94.8285	58.3972	0	99.0008	224.742	238.443
PA14_18600	66.9512	85.277	65.8546	65.5454	60.2694	52.8851	68.7026	0	90.0007	36.4447	98.8665
PA14_18610	74.7137	84.7008	73.1155	65.5454	73.5245	62.0033	62.4049	0	67.5005	0	44.5869
PA14_18620	23.7725	20.1669	22.627	48.2053	14.0836	19.452	34.9238	69.0202	27.0002	0	89.1737
PA14_18630	142.15	160.759	179.834	183.805	157.094	176.892	124.237	0	148.501	91.1117	176.409
PA14_18640	103.823	133.101	98.2753	46.8181	94.7534	77.808	96.1836	0	81.0006	182.223	93.0508
PA14_18650	109.645	121.577	99.2884	71.0942	140.525	111.241	133.97	161.047	130.501	97.1858	87.2352
PA14_18660	61.6145	36.3003	41.0325	52.3669	46.7036	65.0426	44.6567	23.0067	13.5001	18.2223	94.9894
PA14_18670	122.259	123.882	85.7798	82.1918	101.174	119.751	150.573	368.108	216.002	328.002	267.521
PA14_18680	74.7137	135.982	71.4269	65.1986	97.5494	101.515	121.375	253.074	337.503	18.2223	139.576
PA14_18690	326.023	683.368	178.483	246.229	116.914	184.186	506.109	1610.47	3622.53	1476.01	674.619
PA14_18700	31.535	31.6908	39.175	34.3333	23.4036	41.3355	20.6108	23.0067	63.0005	0	7.75424
PA14_18710	49.9708	38.0289	55.0477	69.0134	47.0143	55.3166	47.5193	207.061	117.001	303.706	40.7097
PA14_18720	85.8722	108.325	110.095	79.0706	70.3143	78.4159	55.5346	0	99.0008	18.2223	102.744
PA14_18740	143.12	171.706	98.7819	123.114	155.23	150.753	123.665	23.0067	58.5005	206.52	294.661
PA14_18750	103.338	79.515	114.992	145.656	108.63	97.26	104.771	115.034	94.5008	24.2965	158.962
PA14_18760	52.8818	53.5862	78.8566	38.4949	46.8072	53.493	30.3436	0	13.5001	18.2223	114.375
PA14_18780	190.665	222.988	203.136	150.512	202.555	175.068	171.184	0	189.002	479.855	137.638
PA14_18790	59.6739	28.2336	64.166	36.7609	40.9045	57.1403	40.0765	0	0	206.52	81.4195
PA14_18800	49.9708	33.9956	48.4622	74.909	61.305	68.082	43.5116	23.0067	18.0001	36.4447	32.9555
PA14_18810	108.189	111.206	97.9376	113.057	130.066	119.144	119.084	69.0202	112.501	12.1482	87.2352
PA14_18820	131.962	143.473	124.786	172.707	134.001	120.967	104.771	46.0135	85.5007	18.2223	91.1123
PA14_18830	53.8521	54.1624	52.3459	70.4006	62.9619	68.6899	61.2598	437.128	58.5005	78.9635	25.2013
PA14_18850	149.427	153.844	170.546	119.3	149.845	201.207	141.413	69.0202	36.0003	625.634	189.979
PA14_18860	60.1591	55.3148	59.1003	71.7878	66.6899	51.6694	80.7255	69.0202	63.0005	0	19.3856
PA14_18870	112.071	93.9199	65.1791	107.162	107.801	80.2395	96.7561	138.04	67.5005	12.1482	118.252
PA14_18880	158.16	108.325	155.687	238.252	187.643	164.126	148.283	46.0135	81.0006	109.334	232.627
PA14_18890	26.6835	20.1669	33.4339	25.6633	23.4036	24.9229	14.8856	253.074	0	12.1482	36.8326
PA14_18900	20.3765	33.4194	21.9515	41.6161	23.7142	13.9811	26.9085	0	9.00007	60.7411	13.5699
PA14_18910	27.1686	17.2859	22.4581	24.9697	20.9182	26.1386	21.7558	0	4.50004	291.558	17.447
PA14_18920	61.6145	91.6152	51.1639	74.909	61.9263	81.4553	58.9697	92.0269	27.0002	206.52	25.2013
PA14_18930	16.4952	13.8287	21.1072	22.1953	15.3262	8.51025	8.0153	0	22.5002	0	3.87712
PA14_18950	51.9115	31.6908	35.7979	36.7609	52.0885	48.63	53.2445	0	45.0004	0	27.1398
PA14_18960	146.516	147.506	130.358	119.993	173.456	159.871	99.0462	0	99.0008	255.113	162.839
PA14_18970	514.748	376.256	530.889	564.245	610.15	494.203	384.735	299.087	382.503	370.521	296.6
PA14_18985	210.557	171.13	191.654	225.767	250.501	217.011	200.383	69.0202	81.0006	297.632	259.767
PA14_19010	28.6241	14.9811	30.3944	35.0269	22.7822	43.1591	18.8932	0	9.00007	0	17.447
PA14_19020	77.6246	103.715	66.6989	105.774	63.3761	81.4553	94.4661	46.0135	31.5003	0	147.33
PA14_19030	48.5154	46.0957	44.0719	34.3333	35.2089	55.9245	41.2216	0	31.5003	0	13.5699
PA14_19050	265.864	204.55	246.026	262.528	272.973	216.404	259.352	138.04	382.503	734.968	265.583
PA14_19065	52.8818	39.7575	50.8262	38.4949	37.3836	48.0221	52.672	161.047	162.001	12.1482	67.8496
PA14_19090	80.0504	65.1101	83.0781	41.6161	103.038	83.2789	70.9927	0	63.0005	24.2965	153.146
PA14_19100	141.18	390.661	70.076	164.73	69.9001	95.4364	183.207	230.067	396.003	230.816	217.119
PA14_19110	185.329	241.426	149.777	182.071	138.35	145.89	221.566	207.061	414.003	722.82	116.314
PA14_19120	168.348	239.121	151.634	177.909	132.965	151.361	139.123	92.0269	243.002	437.336	189.979
PA14_19130	87.8128	87.5818	60.9577	54.101	73.0068	69.2978	62.9774	253.074	207.002	18.2223	129.883
PA14_19140	102.367	94.4961	104.016	88.4343	95.1677	93.0049	82.4431	46.0135	103.501	340.15	63.9725
PA14_19150	25.228	19.0145	33.0961	17.34	35.1054	35.2568	30.3436	23.0067	22.5002	0	11.6314
PA14_19160	18.921	21.8954	23.1335	12.4848	18.64	21.2756	32.0612	0	13.5001	30.3706	58.1568
PA14_19170	76.6543	76.6341	73.7909	104.734	83.3623	63.219	99.6188	0	121.501	18.2223	73.6652
PA14_19190	105.764	112.934	101.315	119.646	111.115	97.26	109.924	23.0067	225.002	24.2965	189.979
PA14_19205	9.21792	2.88098	30.3944	6.24242	11.5982	10.9418	8.0153	0	36.0003	0	40.7097
PA14_19210	46.5748	46.0957	66.1923	39.1885	56.1272	34.041	66.4125	0	94.5008	0	21.3242
PA14_19230	116.922	167.097	128.163	94.3299	125.717	165.95	133.97	69.0202	117.001	60.7411	91.1123
PA14_19270	55.3075	79.515	71.4269	78.0302	73.9388	61.3954	61.2598	0	49.5004	115.408	104.682
PA14_19290	100.427	78.3627	90.1701	108.896	86.9868	104.555	78.4355	69.0202	135.001	188.298	122.129
PA14_19310	95.0902	69.1435	105.367	100.572	100.345	104.555	81.2981	0	40.5003	72.8894	131.822
PA14_19320	71.8028	83.5484	91.3521	65.5454	68.761	83.2789	81.2981	0	85.5007	12.1482	62.0339
PA14_19330	16.0101	2.88098	22.4581	24.6229	16.4654	17.6284	8.58782	0	0	60.7411	7.75424
PA14_19340	103.823	107.749	106.549	105.081	86.5725	113.065	98.4737	23.0067	45.0004	291.558	116.314
PA14_19350	61.6145	16.7097	61.802	42.3097	43.1827	32.8253	44.6567	460.135	4.50004	18.2223	116.314
PA14_19360	119.833	135.982	96.7556	76.643	105.937	117.928	110.497	69.0202	238.502	176.149	58.1568
PA14_19370	163.497	162.487	142.178	215.363	195.41	182.363	205.535	161.047	144.001	133.631	188.04
PA14_19380	44.6342	54.7386	28.1993	57.569	55.9201	32.2174	34.9238	0	58.5005	54.667	160.9
PA14_19390	14.0695	27.0812	17.2235	26.0101	17.1902	19.452	12.023	23.0067	27.0002	12.1482	44.5869
PA14_19400	34.9311	33.4194	41.3702	62.771	31.8951	43.767	36.6414	46.0135	27.0002	6.07411	29.0784
PA14_19410	158.645	96.2247	133.567	132.478	126.441	125.222	96.7561	0	103.501	255.113	54.2797
PA14_19430	96.5456	97.3771	139.477	119.646	139.075	127.654	102.481	230.067	94.5008	48.5929	98.8665
PA14_19450	36.3865	15.5573	36.1356	16.6464	29.3063	48.63	29.7711	0	4.50004	151.853	36.8326
PA14_19470	212.497	129.644	223.061	218.485	235.278	217.619	199.81	161.047	103.501	352.299	199.672
PA14_19480	22.8022	17.8621	37.8242	22.1953	18.3294	27.9623	32.6337	0	4.50004	6.07411	38.7712
PA14_19490	74.2285	94.4961	71.9335	160.222	79.945	100.299	62.4049	0	99.0008	78.9635	91.1123
PA14_19500	34.9311	31.6908	44.4096	47.8585	39.9725	34.6489	56.6796	92.0269	9.00007	0	13.5699
PA14_19510	18.4358	5.18576	28.7058	7.97642	19.7791	14.589	37.2139	0	18.0001	30.3706	3.87712
PA14_19520	32.9905	17.8621	25.8353	34.6801	32.5165	15.1969	35.4963	0	36.0003	0	3.87712
PA14_19530	48.0302	54.7386	33.7716	58.2626	41.008	45.5906	47.5193	0	36.0003	212.594	23.2627
PA14_19540	67.4364	76.0579	88.6504	32.5993	83.5694	69.2978	56.6796	299.087	18.0001	127.556	69.7881
PA14_19560	73.2582	50.7052	92.0275	40.9225	82.741	94.2206	69.8476	0	112.501	85.0376	85.2966
PA14_19570	34.4459	30.5384	37.1487	40.2289	30.6525	31.6095	33.7788	46.0135	27.0002	103.26	69.7881
PA14_19580	34.9311	11.5239	37.4864	55.4882	32.7236	23.7071	29.1986	0	9.00007	157.927	46.5254
PA14_19590	28.1389	29.9622	47.6179	21.5017	21.2289	29.7859	18.3207	0	54.0004	0	13.5699
PA14_19600	23.2874	61.0768	23.809	16.6464	26.096	27.9623	25.7635	0	9.00007	0	25.2013
PA14_19610	40.2678	62.8054	43.903	48.2053	38.212	29.7859	69.2751	161.047	216.002	6.07411	127.945
PA14_19620	24.7428	17.8621	49.4754	6.24242	36.7623	18.8441	49.2369	69.0202	90.0007	139.705	5.81568
PA14_19630	188.725	240.274	203.305	205.306	231.033	172.637	146.566	0	166.501	139.705	133.761
PA14_19640	36.8717	35.148	57.074	40.5757	54.6774	57.1403	64.1224	0	112.501	0	69.7881
PA14_19650	10.6734	12.6763	15.3661	12.4848	12.8409	12.1575	13.168	0	0	6.07411	32.9555
PA14_19660	11.1585	46.0957	21.1072	14.2188	12.9445	10.3339	16.0306	0	103.501	206.52	0
PA14_19670	53.8521	47.2481	58.256	50.2861	39.0405	46.1985	34.3513	0	36.0003	12.1482	29.0784
PA14_19680	14.5546	12.1001	14.6906	0.693602	14.3942	8.51025	27.481	0	0	24.2965	3.87712
PA14_19690	18.4358	22.4716	14.8595	11.0976	18.9507	7.90238	25.191	0	4.50004	0	13.5699
PA14_19700	102.853	144.625	90.1701	87.3938	82.1197	67.4741	63.5499	0	153.001	455.559	120.191
PA14_19710	65.9809	153.844	106.718	61.037	78.3916	77.808	45.8017	0	108.001	0	71.7267
PA14_19720	15.0398	40.3337	25.4975	28.7845	17.8116	23.0993	11.4504	322.094	4.50004	0	19.3856
PA14_19730	60.1591	96.8009	49.6442	54.4478	49.8103	42.5513	50.9544	23.0067	40.5003	121.482	25.2013
PA14_19740	67.4364	104.868	61.6331	104.04	52.7098	56.5324	77.2904	115.034	108.001	30.3706	118.252
PA14_19750	23.7725	5.76196	21.9515	16.9932	19.572	14.589	14.8856	0	0	0	27.1398
PA14_19770	47.5451	9.21914	58.9314	28.0909	41.2152	48.63	53.2445	0	13.5001	0	79.4809
PA14_19800	43.1787	33.9956	59.1003	61.3838	52.8134	59.5718	50.9544	0	13.5001	24.2965	44.5869
PA14_19810	163.497	151.54	146.737	79.4174	200.794	164.734	155.726	46.0135	184.501	30.3706	201.61
PA14_19830	95.0902	52.4338	90.339	173.4	95.1677	86.9261	62.4049	0	18.0001	121.482	277.214
PA14_19850	86.3574	114.663	105.874	101.266	72.6961	74.7686	81.8706	23.0067	67.5005	249.039	52.3411
PA14_19860	40.7529	17.2859	28.537	48.2053	30.4454	43.767	21.7558	0	94.5008	12.1482	89.1737
PA14_19870	77.1395	109.477	76.1549	71.0942	49.4996	79.6316	141.413	437.128	126.001	115.408	106.621
PA14_19900	64.0403	58.1958	62.3086	98.1447	43.4934	71.7293	105.344	23.0067	198.002	30.3706	224.873
PA14_19910	50.9412	62.2292	39.175	67.973	35.9338	38.2961	44.0842	23.0067	45.0004	273.335	135.699
PA14_19920	33.4756	29.9622	34.7847	16.9932	30.4454	32.8253	34.3513	69.0202	40.5003	60.7411	15.5085
PA14_19930	12.614	6.91435	15.1972	13.1784	14.912	16.4126	29.1986	0	9.00007	0	0
PA14_19940	20.8616	38.0289	26.0041	13.1784	21.8502	34.6489	50.3819	92.0269	130.501	54.667	9.6928
PA14_19950	77.6246	70.2959	69.2317	94.3299	75.6992	77.2001	99.6188	0	130.501	12.1482	31.0169
PA14_19960	23.2874	25.9288	23.3024	24.9697	21.7467	17.6284	22.3283	0	18.0001	42.5188	38.7712
PA14_19970	6.307	12.1001	3.71487	3.46801	10.252	4.25513	2.29009	0	0	0	9.6928
PA14_19990	51.9115	66.2625	52.8525	56.8754	55.1952	51.6694	64.6949	0	18.0001	109.334	56.2182
PA14_20000	21.3468	10.3715	19.9252	21.8485	19.9862	25.5308	21.1833	0	0	6.07411	3.87712
PA14_20010	221.23	133.101	176.288	266.343	201.105	244.366	170.611	46.0135	144.001	443.41	205.487
PA14_20020	36.3865	40.9099	50.4885	29.1313	37.3836	41.9434	40.0765	0	27.0002	0	21.3242
PA14_20030	28.1389	46.6719	41.2013	23.5825	37.4872	41.3355	24.6184	69.0202	40.5003	0	25.2013
PA14_20040	46.0896	72.6007	31.0698	54.101	34.7947	55.3166	36.0689	0	9.00007	18.2223	21.3242
PA14_20050	36.8717	37.4527	62.3086	46.1245	34.6912	37.6883	53.817	0	9.00007	182.223	87.2352
PA14_20060	13.5843	10.9477	20.9384	15.9528	17.2938	13.9811	17.7482	0	18.0001	6.07411	9.6928
PA14_20070	40.7529	35.7242	36.4733	15.606	31.7916	49.8458	31.4887	0	13.5001	78.9635	50.4025
PA14_20080	44.149	53.01	50.4885	37.4545	43.4934	39.5119	47.5193	0	27.0002	12.1482	50.4025
PA14_20100	85.8722	66.8387	114.148	111.323	126.752	128.87	92.7485	0	76.5006	340.15	213.242
PA14_20110	62.0997	58.772	55.5542	59.6498	68.761	56.5324	43.5116	46.0135	54.0004	139.705	54.2797
PA14_20120	16.9804	9.79533	16.7169	6.93602	18.2258	10.9418	7.44278	0	54.0004	60.7411	13.5699
PA14_20130	80.5355	76.6341	78.8566	95.0235	75.5956	93.0049	92.176	115.034	45.0004	188.298	94.9894
PA14_20140	63.07	73.1769	73.622	41.2693	62.5476	63.219	71.5652	0	162.001	6.07411	36.8326
PA14_20150	28.1389	12.1001	16.3792	32.5993	16.3618	28.5701	32.6337	0	36.0003	0	13.5699
PA14_20170	36.3865	45.5195	60.62	48.5521	38.4192	44.9828	40.0765	92.0269	54.0004	30.3706	29.0784
PA14_20180	41.7232	102.563	37.1487	21.5017	26.096	27.9623	49.2369	115.034	0	0	65.911
PA14_20190	105.764	150.387	105.367	119.3	77.0454	102.731	149.428	69.0202	162.001	127.556	91.1123
PA14_20200	253.25	368.189	154.843	203.572	153.47	198.775	308.017	483.141	508.504	328.002	145.392
PA14_20230	223.171	554.877	179.158	163.343	194.581	201.207	281.108	460.135	553.504	188.298	220.996
PA14_20240	28.1389	24.7764	33.7716	18.7273	34.2769	34.6489	30.3436	0	27.0002	6.07411	85.2966
PA14_20250	14.5546	9.79533	11.3135	14.2188	12.6338	12.1575	14.313	322.094	22.5002	0	0
PA14_20260	16.9804	21.8954	5.57231	3.46801	10.4591	18.8441	17.1756	0	13.5001	0	9.6928
PA14_20270	49.0005	33.4194	38.4996	57.569	34.6912	43.767	58.3972	0	18.0001	109.334	96.928
PA14_20280	15.0398	19.5907	11.6512	4.50841	11.7018	15.8048	18.3207	0	9.00007	0	29.0784
PA14_20290	132.447	244.307	116.681	106.121	124.163	141.027	216.413	92.0269	355.503	346.225	73.6652
PA14_20300	49.4857	74.3293	86.4552	73.8686	67.5183	50.4536	59.5422	23.0067	0	42.5188	50.4025
PA14_20320	110.13	71.4483	90.5078	126.236	100.656	77.2001	67.5575	115.034	76.5006	12.1482	122.129
PA14_20330	36.8717	38.6051	36.9799	50.2861	38.0049	55.3166	24.0459	0	0	0	3.87712
PA14_20350	48.5154	41.4861	49.9819	42.3097	56.2307	54.1009	32.0612	0	45.0004	12.1482	139.576
PA14_20360	16.0101	2.30478	21.7827	11.0976	10.7698	15.1969	19.4657	69.0202	0	36.4447	5.81568
PA14_20370	9.21792	22.4716	34.2781	35.7205	22.0574	18.2363	26.336	0	18.0001	0	11.6314
PA14_20380	45.6045	67.9911	77.8435	79.0706	51.8814	40.1198	56.6796	69.0202	4.50004	6.07411	62.0339
PA14_20390	49.0005	12.1001	23.6401	26.7037	32.8271	37.0804	25.191	0	4.50004	0	3.87712
PA14_20400	39.2975	24.2002	40.8636	23.9293	36.4516	54.7088	19.4657	92.0269	13.5001	6.07411	15.5085
PA14_20420	27.1686	17.8621	13.1709	21.5017	21.5396	29.7859	16.6031	0	9.00007	0	3.87712
PA14_20430	34.9311	20.1669	24.3155	50.9797	39.6618	31.0016	46.9468	23.0067	13.5001	145.779	3.87712
PA14_20440	41.2381	47.2481	29.8878	28.7845	44.7361	31.0016	23.4734	0	18.0001	42.5188	38.7712
PA14_20450	26.1983	25.3526	42.8899	26.7037	25.5783	44.3749	23.4734	0	4.50004	194.372	36.8326
PA14_20460	17.9507	11.5239	10.9758	9.36363	20.1934	26.1386	12.023	0	0	6.07411	0
PA14_20470	16.9804	1.15239	14.5218	20.4613	14.912	9.726	14.8856	0	4.50004	36.4447	5.81568
PA14_20480	45.6045	29.9622	32.5896	45.0841	43.3898	35.2568	23.4734	23.0067	31.5003	109.334	11.6314
PA14_20491	27.6538	32.8432	39.0062	58.2626	30.756	26.7465	43.5116	0	9.00007	0	38.7712
PA14_20500	231.418	74.3293	181.86	75.6026	284.675	646.779	524.43	0	198.002	200.446	110.498
PA14_20510	371.628	307.112	326.909	428.993	477.185	384.785	322.33	92.0269	297.002	309.78	341.186
PA14_20520	520.085	434.452	515.185	581.585	682.121	472.319	380.727	69.0202	297.002	121.482	370.265
PA14_20530	510.382	365.308	432.783	515.346	723.336	613.346	368.704	92.0269	423.003	115.408	379.958
PA14_20550	32.5053	42.0623	60.7888	26.7037	60.6836	41.9434	53.817	0	0	6.07411	46.5254
PA14_20560	140.209	126.763	126.137	118.259	143.321	144.674	161.451	23.0067	495.004	121.482	108.559
PA14_20570	112.071	96.2247	111.277	98.1447	101.07	105.162	154.581	46.0135	135.001	36.4447	220.996
PA14_20580	59.6739	38.6051	67.0366	74.2154	59.7516	56.5324	86.4508	253.074	36.0003	24.2965	40.7097
PA14_20590	72.7731	70.8721	88.8192	65.5454	73.5245	64.4348	91.0309	0	81.0006	109.334	135.699
PA14_20600	76.6543	81.8198	81.7272	88.7811	73.7316	85.7104	59.5422	0	49.5004	54.667	38.7712
PA14_20610	100.427	152.692	86.1175	55.835	83.9837	105.77	141.985	0	135.001	188.298	94.9894
PA14_20620	32.0202	8.64294	21.6138	39.1885	26.096	24.315	32.0612	0	4.50004	97.1858	19.3856
PA14_20630	71.3176	57.0434	108.238	73.5218	100.242	110.025	91.0309	23.0067	54.0004	0	58.1568
PA14_20640	25.7132	23.624	36.811	13.872	18.0187	20.0599	17.7482	115.034	4.50004	133.631	52.3411
PA14_20650	38.8123	50.1291	32.2519	50.2861	39.3512	37.0804	34.3513	46.0135	40.5003	0	21.3242
PA14_20670	113.041	133.101	96.249	140.108	97.0317	103.339	117.367	92.0269	247.502	85.0376	222.934
PA14_20680	79.0801	96.2247	69.9072	30.8653	74.8708	91.1813	102.481	46.0135	54.0004	18.2223	25.2013
PA14_20690	33.9608	43.7909	23.3024	21.5017	22.2645	21.8835	33.2063	0	45.0004	0	62.0339
PA14_20700	96.0605	116.392	105.03	97.1043	84.5014	89.9655	80.7255	0	99.0008	328.002	155.085
PA14_20720	38.3272	56.4672	26.8484	52.0201	27.028	40.7276	72.7102	69.0202	220.502	121.482	62.0339
PA14_20730	91.6941	152.116	70.2449	59.303	57.3698	62.6111	129.39	0	243.002	36.4447	29.0784
PA14_20740	50.9412	27.0812	48.4622	57.569	44.9432	34.6489	56.1071	0	85.5007	0	65.911
PA14_20750	103.823	172.859	107.056	103.693	73.9388	88.1419	139.123	276.081	333.003	230.816	98.8665
PA14_20760	87.8128	108.325	78.8566	75.2558	54.4703	66.8663	105.916	46.0135	90.0007	72.8894	73.6652
PA14_20770	61.6145	51.2814	50.6574	46.4713	48.4641	60.7875	44.0842	23.0067	90.0007	625.634	48.464
PA14_20780	163.012	169.978	139.645	170.279	145.806	146.498	171.184	0	211.502	443.41	164.778
PA14_20800	26.6835	35.7242	31.2387	29.4781	33.4485	38.2961	19.4657	0	27.0002	0	1.93856
PA14_20810	168.834	265.626	127.994	168.545	146.531	159.871	177.482	46.0135	225.002	164.001	162.839
PA14_20820	70.3473	42.6385	51.8394	48.5521	59.7516	70.5135	46.9468	0	9.00007	6.07411	9.6928
PA14_20840	53.8521	96.2247	37.3176	50.6329	41.8365	52.2773	61.8323	0	40.5003	54.667	44.5869
PA14_20850	38.8123	32.267	45.0851	64.8518	54.9881	37.0804	34.3513	46.0135	45.0004	6.07411	32.9555
PA14_20860	72.2879	70.8721	104.016	83.2322	59.441	64.4348	75.5729	115.034	81.0006	12.1482	77.5424
PA14_20870	133.902	122.154	165.481	140.454	180.29	148.322	142.558	115.034	139.501	358.373	207.426
PA14_20880	36.8717	61.0768	34.9536	54.7946	47.0143	26.7465	42.3666	0	31.5003	6.07411	29.0784
PA14_20890	60.1591	122.154	40.5259	46.1245	36.9694	31.0016	49.2369	23.0067	126.001	18.2223	83.358
PA14_20900	36.8717	31.1146	33.4339	47.1649	31.4809	48.0221	44.6567	92.0269	18.0001	85.0376	44.5869
PA14_20920	51.9115	54.7386	49.9819	36.4141	52.6063	52.8851	44.6567	0	49.5004	6.07411	46.5254
PA14_20940	32.9905	30.5384	36.811	54.101	27.8565	26.7465	37.7864	0	27.0002	36.4447	52.3411
PA14_20950	54.3372	73.7531	43.7342	48.2053	48.3605	62.6111	78.4355	0	36.0003	0	77.5424
PA14_20960	36.8717	21.3193	21.7827	35.7205	33.0343	32.2174	22.9009	0	27.0002	0	65.911
PA14_20970	85.3871	73.7531	117.863	131.438	105.834	100.907	80.7255	69.0202	76.5006	42.5188	141.515
PA14_20980	24.7428	16.7097	23.809	45.4309	22.1609	27.3544	22.3283	0	4.50004	176.149	62.0339
PA14_21000	50.456	59.3482	62.984	43.6969	53.0205	36.4725	70.9927	92.0269	22.5002	212.594	77.5424
PA14_21010	42.6935	50.7052	45.4228	33.2929	41.7329	33.4331	29.7711	0	9.00007	109.334	3.87712
PA14_21020	304.191	346.294	311.543	288.885	311.288	325.821	323.475	92.0269	265.502	60.7411	205.487
PA14_21030	155.734	216.65	130.865	160.569	152.02	133.733	171.756	46.0135	207.002	236.89	323.739
PA14_21040	33.4756	23.0478	20.4318	20.4613	28.7885	28.5701	30.9162	0	18.0001	200.446	3.87712
PA14_21050	90.7238	119.849	101.484	80.111	85.537	87.534	95.6111	276.081	45.0004	176.149	129.883
PA14_21060	46.5748	42.6385	50.4885	25.6633	40.2832	32.8253	40.0765	0	13.5001	18.2223	34.8941
PA14_21070	32.0202	42.6385	34.2781	62.0774	33.552	29.178	33.2063	0	13.5001	0	36.8326
PA14_21080	61.1294	79.515	52.3459	64.505	69.0716	56.5324	78.4355	0	22.5002	115.408	56.2182
PA14_21090	89.2683	51.2814	82.0649	155.367	96.5139	108.81	96.7561	23.0067	144.001	78.9635	118.252
PA14_21110	115.467	140.592	142.009	191.087	143.321	131.301	104.771	0	85.5007	91.1117	155.085
PA14_21120	50.9412	31.1146	63.8283	31.9057	50.2245	72.945	39.504	0	40.5003	6.07411	15.5085
PA14_21130	32.0202	19.5907	28.1993	19.4209	26.6138	30.3938	40.0765	0	4.50004	0	31.0169
PA14_21140	40.2678	50.7052	31.5764	36.7609	48.1534	46.8064	30.3436	92.0269	31.5003	12.1482	77.5424
PA14_21150	17.9507	15.5573	13.8463	28.7845	19.7791	26.7465	20.6108	0	31.5003	6.07411	3.87712
PA14_21160	34.9311	11.5239	37.4864	25.6633	31.5845	29.178	24.0459	0	4.50004	12.1482	7.75424
PA14_21175	54.3372	38.6051	49.4754	71.441	51.1565	47.4143	43.5116	0	22.5002	0	31.0169
PA14_21180	28.6241	17.8621	20.0941	27.0505	27.2351	36.4725	25.7635	0	90.0007	0	58.1568
PA14_21190	97.0308	176.316	126.643	164.384	109.355	141.635	92.7485	138.04	157.501	546.67	83.358
PA14_21210	96.5456	43.2147	133.06	108.896	100.035	112.457	85.8782	230.067	99.0008	12.1482	205.487
PA14_21220	48.5154	123.306	49.3065	57.9158	23.9214	24.9229	75.5729	115.034	121.501	127.556	23.2627
PA14_21230	219.775	242.579	235.219	248.31	245.427	250.445	200.383	0	135.001	60.7411	286.907
PA14_21240	33.9608	57.6196	29.3813	56.1818	15.5334	23.0993	119.657	0	157.501	188.298	91.1123
PA14_21250	56.2778	62.8054	44.7473	32.5993	45.8752	49.2379	64.1224	184.054	103.501	115.408	40.7097
PA14_21260	116.437	167.673	63.4906	67.6262	68.8645	70.5135	199.81	1104.32	715.506	485.929	222.934
PA14_21280	87.8128	137.135	107.225	80.8046	86.0548	104.555	93.8935	391.114	94.5008	127.556	158.962
PA14_21290	76.1692	38.0289	76.4926	54.4478	68.9681	64.4348	78.4355	391.114	58.5005	54.667	81.4195
PA14_21300	37.842	23.0478	50.8262	78.7238	39.0405	52.8851	44.6567	0	54.0004	12.1482	44.5869
PA14_21310	46.5748	39.7575	46.9425	30.1717	51.7778	57.1403	66.4125	0	45.0004	6.07411	60.0953
PA14_21320	74.7137	48.4005	70.7514	87.047	64.5152	67.4741	87.5958	0	49.5004	419.114	93.0508
PA14_21340	205.22	185.535	227.452	191.087	230.204	142.243	181.489	138.04	198.002	321.928	195.794
PA14_21370	175.626	84.1246	179.158	165.077	191.785	204.854	181.489	69.0202	207.002	127.556	184.163
PA14_21380	5.33669	4.60957	8.44289	1.3872	10.0449	4.25513	5.72522	0	0	0	5.81568
PA14_21400	214.923	196.483	216.645	218.831	203.798	241.934	209.543	207.061	283.502	479.855	228.75
PA14_21410	126.625	212.04	151.634	166.118	168.382	175.068	87.5958	46.0135	49.5004	121.482	253.951
PA14_21440	76.1692	146.93	65.5169	97.7979	83.0517	80.2395	61.8323	69.0202	81.0006	12.1482	65.911
PA14_21450	119.833	129.068	117.525	101.959	122.299	98.4758	87.5958	0	90.0007	109.334	69.7881
PA14_21460	22.3171	5.76196	13.3398	8.32322	15.7405	27.9623	17.7482	0	0	12.1482	48.464
PA14_21470	195.032	174.587	203.305	257.326	206.697	168.989	167.749	23.0067	40.5003	479.855	147.33
PA14_21480	382.301	318.06	463.853	528.178	575.148	373.235	298.856	46.0135	243.002	358.373	250.074
PA14_21490	586.551	466.143	541.358	672.794	692.373	670.486	555.346	69.0202	342.003	382.669	569.936
PA14_21510	16.9804	4.03337	15.1972	26.7037	14.6014	18.8441	16.0306	0	36.0003	0	56.2182
PA14_21520	39.2975	56.4672	21.2761	60.6902	34.2769	37.6883	41.2216	46.0135	36.0003	18.2223	93.0508
PA14_21530	37.3568	3.45718	34.2781	37.4545	40.076	37.0804	32.0612	299.087	4.50004	0	7.75424
PA14_21540	64.5255	89.8866	55.0477	49.5925	54.9881	63.8269	64.6949	46.0135	45.0004	0	63.9725
PA14_21550	31.535	36.8765	20.0941	37.4545	15.6369	12.1575	28.6261	138.04	67.5005	176.149	29.0784
PA14_21560	1.94062	10.3715	5.06574	5.89562	4.34934	6.07875	9.16035	0	0	0	36.8326
PA14_21570	20.8616	17.2859	12.3266	37.1077	18.2258	24.315	11.4504	0	0	0	17.447
PA14_21580	37.3568	48.4005	57.9183	31.2121	38.7298	69.9056	46.3742	0	13.5001	0	205.487
PA14_21590	20.3765	21.8954	18.2367	14.2188	10.8733	34.6489	24.6184	0	13.5001	0	13.5699
PA14_21600	22.3171	29.386	9.28718	16.2996	12.116	19.452	6.29774	0	4.50004	12.1482	9.6928
PA14_21610	56.2778	67.9911	81.3895	67.6262	71.6605	63.219	38.3589	23.0067	45.0004	0	58.1568
PA14_21620	73.2582	61.0768	86.4552	62.0774	53.2276	96.0443	50.9544	0	36.0003	121.482	73.6652
PA14_21630	19.4062	19.0145	10.638	25.3165	13.1516	19.452	9.16035	0	9.00007	0	3.87712
PA14_21640	89.7535	110.053	100.302	84.9662	89.9899	94.8285	76.1454	0	31.5003	97.1858	104.682
PA14_21650	49.9708	43.2147	37.8242	43.6969	62.1334	80.8474	59.5422	115.034	67.5005	12.1482	23.2627
PA14_21660	19.8913	16.7097	22.7958	20.8081	11.3911	21.8835	13.168	0	4.50004	6.07411	15.5085
PA14_21670	40.2678	28.2336	29.0436	43.0033	28.3743	34.6489	22.9009	0	0	0	1.93856
PA14_21680	24.2577	9.79533	22.7958	6.58922	26.1996	32.8253	27.481	0	49.5004	24.2965	1.93856
PA14_21690	147.487	111.206	137.957	160.916	117.639	153.792	167.749	299.087	189.002	340.15	65.911
PA14_21700	160.101	182.654	194.355	162.65	177.598	162.303	153.436	23.0067	139.501	97.1858	215.18
PA14_21710	50.456	31.1146	42.721	29.4781	39.0405	44.3749	29.7711	0	72.0006	72.8894	42.6483
PA14_21720	33.9608	27.0812	38.8373	38.4949	30.8596	35.2568	27.481	0	13.5001	0	5.81568
PA14_21730	146.031	114.087	154.167	126.236	140.939	152.577	111.069	322.094	148.501	522.374	114.375
PA14_21750	104.793	48.9767	77.8435	107.855	95.6854	80.8474	69.8476	552.162	108.001	127.556	93.0508
PA14_21760	83.4465	73.7531	61.1266	108.896	75.5956	107.594	83.5882	0	166.501	54.667	191.917
PA14_21770	39.2975	36.3003	33.265	61.037	27.6494	30.3938	29.7711	0	9.00007	60.7411	42.6483
PA14_21780	37.3568	54.7386	44.4096	44.3905	33.4485	32.2174	30.3436	23.0067	54.0004	0	13.5699
PA14_21790	91.2089	50.7052	101.821	107.508	100.242	104.555	93.8935	115.034	126.001	78.9635	255.89
PA14_21800	1095.96	353.784	928.718	240.68	873.389	2396.24	3726.54	46.0135	576.005	66.8153	378.019
PA14_21810	582.67	130.22	535.279	86.7002	548.12	1393.25	1856.69	69.0202	310.502	30.3706	191.917
PA14_21820	94.1198	78.9388	66.6989	86.0066	78.1845	85.7104	96.1836	138.04	139.501	60.7411	75.6038
PA14_21830	85.3871	83.5484	82.4026	57.9158	72.0748	69.2978	77.2904	0	126.001	36.4447	54.2797
PA14_21840	76.6543	16.7097	58.9314	57.9158	57.9912	55.3166	61.2598	0	27.0002	139.705	25.2013
PA14_21850	83.4465	101.41	66.53	62.771	61.0978	72.3371	101.909	115.034	90.0007	334.076	120.191
PA14_21860	19.8913	14.4049	20.2629	32.5993	16.6725	12.1575	36.0689	23.0067	49.5004	18.2223	32.9555
PA14_21870	94.1198	116.392	99.9639	126.929	105.005	96.0443	82.4431	138.04	121.501	36.4447	67.8496
PA14_21880	255.676	292.708	236.063	242.067	233	247.405	186.07	207.061	405.003	564.893	397.405
PA14_21890	65.4958	84.7008	87.1307	53.0606	55.2987	43.1591	49.8094	115.034	139.501	273.335	46.5254
PA14_21900	70.3473	45.5195	73.2843	54.4478	74.1459	75.3765	53.817	0	81.0006	60.7411	170.593
PA14_21910	84.9019	67.4149	80.5452	75.6026	98.0672	88.1419	65.2675	92.0269	49.5004	0	147.33
PA14_21920	51.4263	43.2147	64.6726	41.2693	68.3467	51.6694	31.4887	0	40.5003	54.667	36.8326
PA14_21930	32.9905	21.3193	32.083	31.9057	37.5907	23.0993	36.6414	0	13.5001	0	36.8326
PA14_21940	22.3171	6.91435	25.8353	32.2525	28.5814	17.6284	33.7788	0	4.50004	24.2965	36.8326
PA14_21960	87.3277	81.2436	110.095	100.919	99.8277	91.7891	78.4355	138.04	72.0006	30.3706	135.699
PA14_21970	19.8913	7.49055	23.9778	44.0437	15.7405	15.1969	18.8932	0	9.00007	0	7.75424
PA14_21980	16.0101	6.91435	24.991	11.4444	12.6338	14.589	34.9238	0	49.5004	109.334	7.75424
PA14_21990	101.882	79.515	113.641	95.7171	97.3423	99.6915	83.5882	0	63.0005	0	108.559
PA14_22000	38.3272	32.267	37.4864	26.0101	40.2832	28.5701	43.5116	0	4.50004	12.1482	32.9555
PA14_22010	67.4364	73.7531	52.8525	89.1279	63.4796	38.904	81.8706	161.047	139.501	30.3706	296.6
PA14_22020	169.319	178.621	168.182	227.848	171.488	164.126	214.123	0	319.503	42.5188	203.549
PA14_22040	46.0896	60.5006	43.5653	74.2154	48.4641	36.4725	64.1224	0	54.0004	188.298	13.5699
PA14_22050	68.8918	77.2103	82.9092	55.835	78.1845	97.8679	78.4355	23.0067	121.501	6.07411	131.822
PA14_22060	137.299	125.035	123.773	83.9258	101.174	113.673	143.703	0	108.001	510.226	205.487
PA14_22075	36.3865	21.3193	41.0325	78.0302	39.0405	38.2961	41.2216	0	72.0006	24.2965	15.5085
PA14_22080	415.777	350.327	437.511	457.777	558.062	431.591	360.116	322.094	490.504	376.595	263.644
PA14_22090	666.601	547.962	635.074	572.568	819.643	683.86	480.346	322.094	373.503	358.373	622.278
PA14_22100	248.884	180.349	259.535	281.949	322.369	251.052	174.047	46.0135	112.501	78.9635	145.392
PA14_22110	683.097	569.858	707.683	918.329	1011.53	707.567	591.987	46.0135	382.503	400.892	447.807
PA14_22120	906.753	733.497	923.484	1059.13	1199.38	1012.72	742.561	230.067	504.004	953.636	732.775
PA14_22130	368.717	275.422	426.873	417.202	540.664	504.536	265.077	391.114	166.501	182.223	302.415
PA14_22140	617.601	470.752	521.602	636.38	800.278	587.815	460.307	138.04	256.502	917.191	692.066
PA14_22160	350.281	337.651	412.013	528.525	475.217	320.35	231.871	92.0269	193.502	376.595	323.739
PA14_22180	141.665	76.6341	118.876	170.279	196.134	219.443	141.413	0	103.501	85.0376	137.638
PA14_22190	295.459	205.702	309.348	364.141	393.304	342.842	245.612	69.0202	130.501	24.2965	471.07
PA14_22210	40.2678	55.3148	61.802	53.0606	63.5832	43.767	49.2369	115.034	49.5004	24.2965	50.4025
PA14_22220	604.987	324.975	441.394	554.535	852.781	880.811	487.216	759.222	337.503	431.262	529.227
PA14_22230	108.189	131.373	95.4047	195.249	154.919	120.967	69.2751	0	58.5005	0	127.945
PA14_22240	318.746	209.735	265.951	297.902	345.565	305.761	180.344	0	108.001	66.8153	213.242
PA14_22250	282.845	196.483	264.769	320.791	365.552	285.093	185.497	23.0067	121.501	48.5929	219.057
PA14_22260	200.854	118.696	207.526	314.202	324.647	189.049	165.459	46.0135	112.501	78.9635	157.023
PA14_22270	926.644	638.425	820.649	915.901	1140.98	919.715	618.896	161.047	499.504	662.078	897.553
PA14_22280	22.3171	20.1669	20.4318	13.872	14.7049	27.3544	24.6184	0	4.50004	60.7411	1.93856
PA14_22290	86.8425	80.0912	119.214	72.8282	114.636	130.693	105.344	0	54.0004	97.1858	292.722
PA14_22310	171.744	123.882	187.432	132.478	189.507	191.481	144.848	23.0067	99.0008	170.075	242.32
PA14_22320	40.2678	77.2103	50.9951	48.5521	46.4965	54.1009	52.0995	115.034	13.5001	0	104.682
PA14_22330	69.377	57.6196	51.6705	55.835	65.965	40.7276	64.6949	46.0135	18.0001	12.1482	32.9555
PA14_22340	74.2285	69.7197	83.9224	103.347	102.727	80.2395	68.7026	23.0067	72.0006	218.668	60.0953
PA14_22350	114.496	58.1958	90.0012	96.4107	131.619	92.397	79.5805	92.0269	135.001	103.26	32.9555
PA14_22370	98.9714	120.425	120.058	95.7171	106.248	95.4364	97.9012	0	126.001	6.07411	201.61
PA14_22380	33.9608	36.3003	40.6947	63.4646	50.2245	60.1796	46.3742	0	45.0004	18.2223	100.805
PA14_22400	77.6246	48.9767	94.5604	79.7642	79.013	89.9655	75.5729	0	220.502	115.408	77.5424
PA14_22410	42.2084	17.2859	54.2034	83.2322	31.7916	36.4725	33.7788	69.0202	18.0001	0	52.3411
PA14_22420	27.6538	75.4817	38.3307	56.5286	27.8565	35.2568	32.6337	46.0135	22.5002	91.1117	120.191
PA14_22440	112.071	188.416	125.63	159.182	124.992	111.241	123.092	69.0202	108.001	455.559	112.436
PA14_22450	33.4756	16.7097	41.3702	52.0201	53.0205	49.8458	48.6643	23.0067	22.5002	297.632	67.8496
PA14_22460	75.1988	35.148	60.7888	77.6834	58.9232	66.2584	70.9927	0	31.5003	48.5929	60.0953
PA14_22470	64.5255	57.0434	56.9051	75.9494	44.5289	43.1591	66.4125	0	58.5005	72.8894	79.4809
PA14_22480	151.853	163.64	131.54	129.704	249.466	173.244	128.245	184.054	432.003	206.52	248.136
PA14_22490	71.3176	40.3337	75.4795	70.0538	97.0317	62.6111	60.1148	92.0269	9.00007	212.594	102.744
PA14_22500	91.2089	33.4194	84.0912	90.5151	79.5308	66.2584	59.5422	23.0067	76.5006	103.26	48.464
PA14_22510	21.8319	2.88098	19.7564	41.2693	24.0249	29.7859	21.7558	0	45.0004	0	13.5699
PA14_22520	181.448	221.835	197.226	142.188	227.408	236.463	152.291	0	130.501	176.149	44.5869
PA14_22530	54.3372	47.2481	48.6311	35.3737	82.9481	51.0615	69.2751	0	58.5005	60.7411	87.2352
PA14_22540	133.417	111.206	111.277	192.128	151.502	133.125	95.6111	0	108.001	24.2965	58.1568
PA14_22550	62.5848	85.8532	80.5452	81.4982	89.1614	82.671	105.344	0	90.0007	261.187	108.559
PA14_22560	22.3171	21.3193	30.2256	27.7441	21.5396	25.5308	25.7635	253.074	40.5003	0	5.81568
PA14_22570	22.8022	9.21914	29.3813	24.9697	21.5396	29.7859	17.1756	46.0135	22.5002	12.1482	31.0169
PA14_22580	45.1193	39.7575	58.7625	42.6565	60.1658	89.3576	46.3742	0	40.5003	18.2223	19.3856
PA14_22590	42.2084	38.0289	41.8768	41.2693	38.3156	37.6883	43.5116	69.0202	13.5001	54.667	50.4025
PA14_22600	51.9115	95.0723	69.9072	44.3905	43.8041	67.4741	53.817	46.0135	27.0002	18.2223	9.6928
PA14_22620	119.833	141.168	120.565	123.114	121.885	102.731	117.939	46.0135	99.0008	18.2223	75.6038
PA14_22630	23.2874	48.9767	24.3155	31.9057	18.3294	29.7859	28.6261	0	4.50004	0	25.2013
PA14_22640	47.0599	35.148	44.5785	41.9629	33.0343	31.0016	35.4963	184.054	85.5007	170.075	17.447
PA14_22650	27.6538	37.4527	26.8484	28.4377	21.2289	18.2363	13.168	0	54.0004	48.5929	3.87712
PA14_22660	75.1988	85.277	61.6331	86.3534	58.4054	74.1608	77.8629	0	9.00007	0	60.0953
PA14_22670	43.1787	56.4672	39.6816	24.9697	38.5227	32.8253	46.9468	0	63.0005	12.1482	13.5699
PA14_22680	82.9613	60.5006	82.2338	101.266	76.217	68.082	91.0309	253.074	76.5006	30.3706	65.911
PA14_22690	130.992	138.287	147.582	173.747	176.977	160.479	154.008	0	85.5007	30.3706	211.303
PA14_22700	30.0795	18.4383	36.3044	49.2457	33.6556	34.6489	17.1756	0	4.50004	139.705	75.6038
PA14_22710	15.0398	37.4527	10.3003	12.8316	12.7373	12.7654	22.9009	184.054	18.0001	0	7.75424
PA14_22720	11.1585	8.06674	16.8858	9.36363	10.1485	9.726	13.7405	69.0202	22.5002	60.7411	36.8326
PA14_22730	68.8918	95.0723	82.9092	84.2726	68.2432	79.6316	85.8782	115.034	18.0001	18.2223	81.4195
PA14_22740	234.329	422.352	266.458	229.582	91.9574	160.479	325.192	207.061	171.001	60.7411	222.934
PA14_22760	33.9608	17.2859	30.5633	23.9293	25.6818	46.1985	17.7482	0	36.0003	24.2965	21.3242
PA14_22770	28.6241	8.64294	20.0941	11.4444	13.1516	14.589	21.1833	0	36.0003	91.1117	93.0508
PA14_22780	29.1092	2.30478	10.8069	12.4848	22.9894	29.7859	56.1071	115.034	40.5003	12.1482	3.87712
PA14_22800	63.07	39.7575	61.1266	83.579	69.2787	86.3183	60.6873	161.047	94.5008	103.26	11.6314
PA14_22820	33.9608	22.4716	19.4187	27.0505	27.6494	31.0016	41.7941	23.0067	13.5001	0	23.2627
PA14_22830	47.0599	58.1958	31.7453	44.7373	40.4903	58.356	55.5346	276.081	9.00007	0	38.7712
PA14_22840	55.3075	65.1101	67.5431	40.2289	59.6481	59.5718	59.5422	0	54.0004	36.4447	7.75424
PA14_22860	89.2683	77.7865	87.8061	75.6026	79.2201	116.104	76.7179	69.0202	67.5005	54.667	81.4195
PA14_22870	22.3171	26.505	11.8201	15.2592	14.7049	16.4126	21.7558	0	9.00007	0	17.447
PA14_22880	14.5546	21.8954	11.4823	12.138	5.59201	13.9811	13.168	0	22.5002	127.556	1.93856
PA14_22890	76.6543	50.7052	68.5563	83.2322	62.8583	51.0615	69.2751	0	49.5004	54.667	13.5699
PA14_22910	155.734	180.926	131.371	136.986	141.768	203.638	159.734	483.141	171.001	78.9635	127.945
PA14_22930	39.2975	53.01	48.9688	41.6161	42.0436	34.041	37.2139	0	94.5008	18.2223	11.6314
PA14_22940	31.535	46.6719	27.8615	30.1717	27.5458	34.6489	37.2139	0	49.5004	12.1482	1.93856
PA14_22960	85.3871	82.396	76.4926	97.1043	70.2107	62.6111	61.2598	46.0135	108.001	91.1117	65.911
PA14_22980	91.2089	87.5818	93.3784	56.5286	78.9094	93.6128	83.5882	0	135.001	30.3706	73.6652
PA14_22990	52.3966	45.5195	64.3349	43.6969	68.8645	57.1403	81.2981	0	40.5003	6.07411	69.7881
PA14_23000	40.2678	74.3293	32.083	73.5218	40.8009	38.904	40.0765	0	45.0004	18.2223	94.9894
PA14_23010	107.219	118.696	80.8829	76.643	113.911	82.671	122.52	552.162	13.5001	109.334	60.0953
PA14_23030	70.8325	76.6341	50.8262	31.5589	48.8783	64.4348	50.9544	0	36.0003	72.8894	29.0784
PA14_23050	63.5552	82.9722	104.016	96.7575	67.4147	65.0426	111.069	46.0135	135.001	6.07411	58.1568
PA14_23060	83.9316	97.3771	71.258	111.67	81.4983	84.4946	67.5575	0	54.0004	6.07411	40.7097
PA14_23070	102.853	121.001	105.198	83.579	124.785	91.7891	117.939	138.04	216.002	540.596	104.682
PA14_23080	33.4756	5.76196	14.5218	30.8653	19.3649	12.7654	15.4581	23.0067	13.5001	0	3.87712
PA14_23090	35.4162	38.6051	29.3813	42.3097	36.9694	37.0804	18.3207	0	4.50004	236.89	104.682
PA14_23100	22.8022	10.3715	13.3398	32.5993	18.0187	26.1386	14.8856	184.054	36.0003	30.3706	23.2627
PA14_23110	69.377	81.2436	62.4774	81.4982	73.5245	61.3954	69.2751	23.0067	58.5005	30.3706	73.6652
PA14_23120	13.0992	14.9811	24.1467	16.9932	16.0511	14.589	9.16035	0	36.0003	48.5929	17.447
PA14_23130	60.6442	50.7052	60.4511	24.6229	53.4347	52.8851	62.9774	23.0067	18.0001	12.1482	56.2182
PA14_23160	52.3966	19.0145	44.2408	50.2861	47.1178	38.2961	41.2216	23.0067	27.0002	6.07411	94.9894
PA14_23170	49.0005	78.3627	61.9708	35.7205	52.5027	54.7088	58.3972	46.0135	18.0001	30.3706	110.498
PA14_23190	117.407	89.8866	125.968	175.481	188.264	190.873	103.626	207.061	108.001	139.705	191.917
PA14_23200	44.149	16.7097	34.7847	70.4006	40.8009	37.0804	43.5116	0	36.0003	12.1482	21.3242
PA14_23210	26.1983	16.7097	18.9121	34.6801	27.3387	21.8835	49.8094	0	13.5001	85.0376	25.2013
PA14_23220	87.8128	72.6007	84.9355	90.8619	72.1783	62.6111	119.084	414.121	94.5008	18.2223	110.498
PA14_23240	82.4762	89.8866	83.5846	80.8046	67.0005	81.4553	103.054	92.0269	121.501	12.1482	157.023
PA14_23250	113.041	162.487	108.744	105.774	103.866	110.025	100.191	69.0202	9.00007	6.07411	50.4025
PA14_23260	260.042	380.289	244.675	321.138	245.945	238.895	314.887	598.175	369.003	176.149	473.008
PA14_23270	86.3574	96.2247	56.2297	91.9023	73.6281	61.3954	79.5805	0	67.5005	127.556	71.7267
PA14_23280	109.645	88.158	127.825	89.4747	132.655	108.81	95.0386	161.047	121.501	12.1482	116.314
PA14_23290	40.2678	66.8387	59.2691	25.6633	42.9756	44.9828	49.2369	0	72.0006	0	56.2182
PA14_23310	109.16	112.358	89.4947	92.9427	125.199	134.34	107.634	46.0135	90.0007	72.8894	102.744
PA14_23320	24.2577	8.06674	17.8989	22.1953	27.8565	27.3544	34.3513	276.081	54.0004	0	29.0784
PA14_23330	491.461	513.391	447.98	462.979	448.707	345.273	473.475	552.162	1125.01	504.152	480.763
PA14_23340	155.249	262.169	132.891	165.424	138.247	168.989	235.306	345.101	459.004	24.2965	166.716
PA14_23350	89.2683	80.0912	68.894	108.202	77.5632	85.1025	93.8935	115.034	265.502	479.855	96.928
PA14_23360	446.342	359.546	363.044	471.996	492.821	311.84	361.834	0	391.503	309.78	381.896
PA14_23370	563.749	423.504	524.641	534.074	762.688	611.522	373.284	322.094	526.504	413.04	639.725
PA14_23380	403.648	342.26	474.997	381.134	579.083	506.968	366.986	299.087	279.002	334.076	515.657
PA14_23390	720.453	580.229	1044.05	462.286	1476.29	903.302	610.308	0	940.508	838.228	709.513
PA14_23400	265.864	266.203	313.907	229.235	526.374	410.924	213.551	184.054	324.003	455.559	348.941
PA14_23410	222.2	203.973	199.759	176.869	324.44	241.934	156.298	0	153.001	85.0376	186.102
PA14_23420	740.345	648.22	959.788	1067.11	968.349	706.959	541.605	391.114	459.004	704.597	662.987
PA14_23430	605.472	595.21	663.274	715.45	771.49	582.952	440.269	299.087	261.002	54.667	478.824
PA14_23440	976.615	764.612	1201.59	1161.09	1617.64	1163.47	666.415	529.155	837.007	24.2965	1310.47
PA14_23450	233.844	272.541	256.833	244.841	306.214	258.955	207.253	0	130.501	48.5929	153.146
PA14_23460	309.528	300.774	380.437	235.478	445.082	331.292	249.047	69.0202	207.002	188.298	143.453
PA14_23470	259.557	305.384	285.539	259.06	291.406	230.385	191.795	23.0067	211.502	30.3706	189.979
PA14_23480	29.1092	16.7097	26.0041	13.872	21.2289	19.452	22.9009	0	36.0003	30.3706	52.3411
PA14_23490	1264.31	260.441	805.959	164.73	1277.57	3295.9	4351.74	23.0067	580.505	297.632	725.021
PA14_23500	188.24	258.136	204.993	182.764	217.053	209.717	198.665	0	252.002	24.2965	102.744
PA14_23510	112.071	95.0723	121.24	112.364	101.795	109.418	166.604	345.101	234.002	42.5188	209.364
PA14_23520	128.566	111.206	145.049	158.141	147.878	150.145	101.909	345.101	27.0002	346.225	127.945
PA14_23530	68.4067	27.0812	68.3874	37.1077	63.0654	66.2584	47.5193	0	36.0003	12.1482	36.8326
PA14_23540	69.8622	81.2436	79.8698	54.7946	72.2819	65.6505	64.1224	0	126.001	42.5188	137.638
PA14_23560	118.378	96.2247	129.176	99.1851	114.325	97.26	80.7255	46.0135	153.001	97.1858	155.085
PA14_23570	1828.54	667.811	1785.33	606.902	1250.54	4093.43	5252.31	23.0067	621.005	54.667	436.176
PA14_23580	294.488	86.4294	277.265	131.784	272.662	911.813	888.554	46.0135	103.501	145.779	143.453
PA14_23590	78.5949	119.273	45.5916	57.2222	68.9681	54.1009	74.4278	0	63.0005	36.4447	32.9555
PA14_23610	44.149	89.3104	15.3661	6.58922	23.1965	19.452	50.9544	184.054	63.0005	224.742	0
PA14_23620	33.4756	43.2147	29.3813	23.2357	29.0991	20.0599	34.3513	0	63.0005	12.1482	11.6314
PA14_23630	17.4655	25.9288	20.4318	22.8889	14.8085	20.6678	12.5955	0	81.0006	6.07411	0
PA14_23640	39.7826	67.4149	46.9425	33.2929	32.2058	54.1009	28.6261	0	0	109.334	32.9555
PA14_23650	27.1686	17.8621	29.2124	45.7777	23.5071	19.452	41.2216	0	4.50004	18.2223	36.8326
PA14_23670	41.2381	46.6719	36.811	20.4613	30.4454	23.0993	50.9544	0	63.0005	66.8153	32.9555
PA14_23680	389.093	553.148	297.021	463.673	129.445	237.679	1146.76	690.202	2218.52	625.634	232.627
PA14_23690	56.2778	87.5818	47.2802	36.0673	52.8134	48.63	44.0842	0	22.5002	170.075	81.4195
PA14_23700	59.1888	119.849	45.4228	37.4545	51.0529	66.8663	76.1454	69.0202	81.0006	212.594	13.5699
PA14_23720	37.3568	44.3671	51.6705	42.6565	57.8876	63.219	58.3972	230.067	81.0006	24.2965	40.7097
PA14_23730	54.3372	36.8765	44.4096	87.047	57.3698	72.945	68.7026	0	27.0002	0	34.8941
PA14_23750	94.1198	82.396	82.0649	138.374	102.002	88.1419	122.52	207.061	49.5004	24.2965	73.6652
PA14_23760	48.0302	37.4527	43.903	64.1582	47.9463	52.2773	68.1301	69.0202	9.00007	0	112.436
PA14_23770	43.6638	25.3526	36.9799	41.6161	35.1054	29.178	38.3589	0	85.5007	12.1482	31.0169
PA14_23790	88.7832	95.0723	101.652	131.438	93.5108	110.633	94.4661	0	67.5005	24.2965	71.7267
PA14_23800	95.5753	145.778	111.784	114.791	104.384	126.438	119.657	69.0202	81.0006	42.5188	65.911
PA14_23810	153.309	123.306	171.56	141.842	212.6	170.813	137.405	207.061	81.0006	145.779	176.409
PA14_23830	323.112	388.932	268.146	305.532	243.563	285.093	306.872	1311.38	693.006	467.707	207.426
PA14_23840	39.2975	33.9956	46.4359	52.3669	49.3961	30.3938	46.9468	138.04	63.0005	18.2223	56.2182
PA14_23850	51.4263	61.0768	39.3439	35.7205	31.5845	40.7276	58.9697	46.0135	85.5007	297.632	15.5085
PA14_23860	66.9512	86.4294	76.8303	63.8114	74.6636	105.162	85.8782	0	135.001	42.5188	56.2182
PA14_23880	87.3277	55.3148	95.7424	85.313	85.7441	86.3183	73.2828	69.0202	108.001	78.9635	94.9894
PA14_23890	48.0302	48.4005	52.0082	86.0066	53.3312	27.3544	49.8094	184.054	108.001	6.07411	36.8326
PA14_23900	59.1888	127.916	83.9224	53.7542	95.3748	63.8269	85.3057	0	85.5007	133.631	27.1398
PA14_23920	210.557	197.059	223.23	266.343	229.686	250.445	192.94	276.081	301.502	182.223	261.705
PA14_23930	49.9708	74.3293	56.0608	69.707	43.2863	54.7088	93.321	0	166.501	303.706	34.8941
PA14_23950	69.8622	89.8866	76.3238	86.0066	57.7841	60.1796	66.985	115.034	9.00007	97.1858	73.6652
PA14_23970	157.19	227.021	184.393	176.175	170.66	195.128	201.528	46.0135	189.002	48.5929	296.6
PA14_23980	127.595	170.554	96.4178	126.236	89.6792	119.144	105.344	529.155	279.002	18.2223	112.436
PA14_23990	74.7137	59.9244	54.3722	73.175	63.169	91.1813	88.7408	253.074	126.001	534.522	96.928
PA14_24010	125.655	137.711	110.602	99.1851	153.366	137.988	104.199	23.0067	166.501	151.853	131.822
PA14_24020	20.8616	9.21914	16.7169	46.4713	26.4067	23.7071	25.7635	0	18.0001	0	9.6928
PA14_24040	19.4062	20.7431	17.5612	5.54882	6.3169	10.3339	18.3207	0	4.50004	0	0
PA14_24050	17.4655	10.3715	8.10518	15.606	7.66312	20.6678	19.4657	0	9.00007	0	1.93856
PA14_24060	22.8022	39.7575	21.445	10.7508	13.98	11.5496	11.4504	0	4.50004	0	40.7097
PA14_24070	95.0902	33.9956	88.6504	62.771	88.1259	102.731	65.84	46.0135	40.5003	352.299	31.0169
PA14_24080	54.3372	93.9199	40.5259	65.5454	31.1703	43.1591	69.2751	115.034	63.0005	0	54.2797
PA14_24100	24.7428	34.5718	27.1861	26.7037	18.7436	24.9229	47.5193	0	63.0005	121.482	3.87712
PA14_24110	1084.32	379.137	958.775	267.384	857.441	2376.79	3789.52	69.0202	553.504	60.7411	362.511
PA14_24120	881.525	255.831	755.132	161.262	775.839	2047.93	2670.24	92.0269	432.003	145.779	420.667
PA14_24130	823.791	196.483	714.269	124.848	744.876	2013.89	2566.61	0	382.503	170.075	350.879
PA14_24140	69.377	62.8054	64.8414	73.5218	63.9974	88.7498	66.985	0	18.0001	103.26	127.945
PA14_24150	54.8224	35.7242	42.8899	41.9629	34.7947	59.5718	81.2981	0	76.5006	54.667	36.8326
PA14_24170	184.358	228.75	220.528	179.296	199.759	224.914	224.428	253.074	126.001	72.8894	335.371
PA14_24180	54.8224	38.6051	43.3965	59.303	45.3574	38.904	54.3896	0	94.5008	42.5188	79.4809
PA14_24190	15.0398	5.18576	18.9121	9.71043	14.0836	11.5496	15.4581	115.034	4.50004	36.4447	7.75424
PA14_24210	17.9507	5.76196	18.9121	26.7037	18.8471	17.0205	20.0383	0	4.50004	6.07411	7.75424
PA14_24220	124.199	142.32	115.837	110.976	149.949	145.282	77.2904	92.0269	99.0008	352.299	104.682
PA14_24230	26.1983	40.3337	29.8878	60.3434	25.164	37.0804	16.0306	0	22.5002	0	32.9555
PA14_24240	39.7826	22.4716	59.1003	54.7946	39.8689	61.3954	36.0689	345.101	54.0004	97.1858	23.2627
PA14_24245	119.348	89.8866	114.317	130.397	142.493	97.26	135.688	0	175.501	206.52	102.744
PA14_24260	82.4762	133.677	72.7777	82.1918	101.381	66.8663	103.054	138.04	85.5007	66.8153	27.1398
PA14_24270	156.705	188.416	156.362	156.06	134.415	139.811	133.398	46.0135	256.502	182.223	157.023
PA14_24290	189.695	213.193	214.787	218.485	217.053	210.933	138.55	299.087	94.5008	176.149	224.873
PA14_24300	84.4168	56.4672	91.1833	78.7238	88.8508	93.0049	63.5499	46.0135	18.0001	109.334	91.1123
PA14_24310	49.0005	66.2625	62.984	66.9326	47.6356	51.6694	53.2445	92.0269	58.5005	6.07411	60.0953
PA14_24330	243.062	285.217	262.405	328.421	273.801	271.112	190.65	69.0202	144.001	139.705	362.511
PA14_24340	101.397	108.325	118.369	88.7811	129.859	123.399	107.062	0	22.5002	0	34.8941
PA14_24350	51.4263	43.2147	48.9688	36.0673	54.6774	48.0221	49.8094	0	63.0005	12.1482	166.716
PA14_24360	111.1	92.1914	114.317	123.808	93.7179	85.1025	77.8629	184.054	36.0003	18.2223	65.911
PA14_24370	47.0599	44.3671	36.3044	28.0909	38.6263	46.8064	49.8094	0	22.5002	18.2223	29.0784
PA14_24380	73.2582	57.0434	80.2075	97.4511	91.6468	69.2978	64.1224	46.0135	22.5002	60.7411	63.9725
PA14_24390	41.7232	101.41	52.1771	46.4713	50.7423	37.0804	45.8017	483.141	63.0005	66.8153	36.8326
PA14_24400	43.6638	49.5529	52.3459	46.8181	42.4578	28.5701	48.6643	0	36.0003	133.631	96.928
PA14_24410	5.82185	22.4716	8.78061	1.3872	6.00623	12.1575	20.0383	0	0	0	0
PA14_24420	27.1686	47.2481	25.4975	22.1953	31.3774	40.1198	29.1986	0	85.5007	18.2223	98.8665
PA14_24430	120.318	108.901	144.711	137.333	149.12	153.185	174.047	0	175.501	303.706	27.1398
PA14_24440	52.8818	43.7909	54.5411	80.8046	59.2338	61.3954	78.4355	23.0067	67.5005	267.261	65.911
PA14_24445	359.499	380.289	356.797	391.192	376.425	401.198	393.322	506.148	472.504	601.337	381.896
PA14_24480	118.863	81.8198	115.161	162.303	144.667	122.183	85.8782	46.0135	58.5005	109.334	96.928
PA14_24490	150.883	179.197	159.064	113.057	144.046	139.811	111.069	92.0269	67.5005	388.743	189.979
PA14_24500	8.24762	12.1001	3.2083	2.77441	7.55956	3.03938	8.0153	0	9.00007	0	36.8326
PA14_24510	36.8717	52.4338	49.6442	38.1481	34.484	31.0016	40.0765	0	4.50004	42.5188	23.2627
PA14_24530	28.6241	25.9288	42.8899	18.3805	41.2152	33.4331	24.0459	0	22.5002	121.482	11.6314
PA14_24550	94.605	63.3816	109.589	101.613	113.808	130.085	138.55	69.0202	45.0004	12.1482	69.7881
PA14_24560	116.437	110.63	148.595	123.114	152.848	153.185	138.55	0	139.501	170.075	100.805
PA14_24570	58.2185	78.3627	69.7383	81.1514	64.3081	71.7293	46.9468	115.034	112.501	340.15	52.3411
PA14_24580	76.6543	44.3671	58.0871	38.4949	45.8752	86.3183	91.6035	0	166.501	0	40.7097
PA14_24590	44.6342	56.4672	52.1771	43.3501	43.9076	51.6694	48.6643	207.061	99.0008	91.1117	7.75424
PA14_24600	79.5652	93.3437	97.9376	100.919	86.2619	103.339	72.1377	0	67.5005	200.446	71.7267
PA14_24610	75.684	96.2247	69.5694	88.4343	90.9219	61.3954	103.626	69.0202	58.5005	12.1482	42.6483
PA14_24620	49.4857	44.3671	38.6685	55.4882	64.4116	42.5513	41.2216	0	117.001	18.2223	40.7097
PA14_24630	14.0695	13.8287	4.72802	7.62962	8.80223	6.07875	28.6261	0	4.50004	0	0
PA14_24640	74.7137	63.3816	62.984	43.6969	50.5352	72.3371	79.008	69.0202	63.0005	133.631	98.8665
PA14_24650	594.799	792.269	194.693	263.916	126.856	294.819	1021.38	2346.69	6066.05	3328.61	831.642
PA14_24665	36.3865	27.0812	57.2428	46.8181	33.3449	30.3938	41.2216	69.0202	31.5003	54.667	1.93856
PA14_24675	57.2482	66.2625	77.8435	46.1245	52.2956	68.082	66.985	0	45.0004	297.632	122.129
PA14_24690	110.615	162.487	87.6372	141.495	121.471	99.6915	106.489	23.0067	72.0006	558.819	71.7267
PA14_24700	56.763	33.9956	72.1023	53.4074	61.5121	44.9828	86.4508	23.0067	9.00007	48.5929	34.8941
PA14_24710	84.4168	92.7676	101.99	76.643	110.183	127.654	89.3134	23.0067	49.5004	115.408	40.7097
PA14_24720	105.278	84.7008	98.613	100.225	78.5988	88.7498	70.4202	23.0067	72.0006	42.5188	42.6483
PA14_24730	141.18	138.287	164.636	184.498	198.827	178.107	152.863	46.0135	130.501	230.816	366.388
PA14_24740	9.70308	14.9811	7.42975	23.2357	5.17778	8.51025	18.3207	46.0135	121.501	0	36.8326
PA14_24760	17.4655	16.7097	13.0021	33.9865	17.2938	13.3733	20.0383	46.0135	67.5005	0	0
PA14_24770	77.6246	45.5195	56.7362	61.3838	47.3249	44.9828	84.7332	207.061	108.001	0	94.9894
PA14_24780	66.9512	63.9578	69.9072	61.7306	75.9063	63.8269	76.7179	0	22.5002	18.2223	38.7712
PA14_24790	218.319	229.326	208.877	250.39	270.487	234.032	211.833	115.034	238.502	0	288.845
PA14_24810	44.149	55.3148	51.6705	39.5353	49.1889	68.6899	46.9468	0	0	170.075	25.2013
[truncated: 3,953 more rows]
