# Supplementary material for: Biofilm formation of Pseudomonas aeruginosa in spaceflight is minimized on lubricant impregnated surfaces
Source: NPJ Microgravity. 2023 Aug 16;9:66. doi: 10.1038/s41526-023-00316-w (PMC10432549; doi:10.1038/s41526-023-00316-w)
Supplement: Supplementary file 9 — Supplementary Table 8 [file 41526_2023_316_MOESM9_ESM.xlsx]

## Sheet: DEG
Supplementary Table 8. DEG list and normalized read counts per sample of biofilms grown on LIS with respect to SS in microgravity day 3
Genes with log2 fold change ≥ 2 in bold. The DEGs are listed in ascending order of significance values. Top 5 DEGs in color blue.
ID	log2FoldChange	pvalue	Gene_Name
PA14_44920	-3.07861	3.40611e-08
PA14_67510	3.14593	1.22729e-06	estA
PA14_20060	3.66033	2.09642e-06
PA14_67190	-2.16493	2.40521e-06	tli5b3
PA14_59620	-2.16835	2.80616e-06
PA14_33230	3.4418	2.8621e-06
PA14_27520	-5.52973	3.37437e-06
PA14_22980	-3.15593	6.98369e-06
PA14_51580	-3.96525	7.50631e-06
PA14_59845	-2.76107	8.76907e-06
PA14_11510	3.14	9.29512e-06	ribA
PA14_37210	2.66867	9.38418e-06
PA14_24270	1.83469	1.06501e-05	pepN
PA14_21700	1.81215	1.77978e-05
PA14_39630	3.83652	2.0613e-05
PA14_44540	1.44671	3.06787e-05
PA14_19340	1.84038	3.87341e-05
PA14_18100	2.44088	4.6045e-05
PA14_12700	1.93944	6.60613e-05
PA14_54030	3.05967	7.07153e-05
PA14_69700	2.16779	7.34088e-05
PA14_66830	1.87699	8.83065e-05	phaD
PA14_32780	2.20808	9.31489e-05
PA14_27580	2.76338	9.81091e-05
PA14_24190	3.16868	9.87708e-05
PA14_44430	-4.72621	0.000103692
PA14_42390	-1.91694	0.000114868	exsA
PA14_72880	-2.02133	0.000118737
PA14_63090	2.87971	0.000119841	lldD
PA14_63840	2.46843	0.000125725
PA14_13060	-4.39263	0.000133009
PA14_31650	2.27674	0.000133265	xthA
PA14_36570	-2.84549	0.00013377	glgA
PA14_55390	-2.16256	0.000144916
PA14_44880	1.66309	0.000156483
PA14_03580	3.37472	0.000158453
PA14_08920	-2.75966	0.000161696	rplP
PA14_23450	-1.88174	0.000163403	orfM
PA14_31440	-2.8158	0.000163788
PA14_67710	-4.47212	0.000166282
PA14_35760	-2.15324	0.00016711
PA14_49350	2.84908	0.0001776
PA14_02070	2.08102	0.00018563
PA14_59720	2.38914	0.000189235	cupD2
PA14_59880	-4.16622	0.000191321
PA14_44700	1.40888	0.000193491	alkB2
PA14_59590	-2.4029	0.000197979
PA14_01770	2.46766	0.000202731
PA14_35830	-1.84198	0.000204457	tnpT
PA14_59510	-2.14288	0.000209356
PA14_67930	-2.15522	0.000212551	hisB
PA14_47030	-4.17883	0.000220414
PA14_09100	-1.92123	0.000225128	rpsD
PA14_45050	1.80924	0.000225472	pykF
PA14_20520	-1.62558	0.000227321
PA14_66940	-4.31331	0.000263464	hisI
PA14_23370	-1.34496	0.000270011	orfK
PA14_60280	-1.98371	0.000270916	fimU
PA14_22120	-1.13897	0.000280671
PA14_41000	1.78831	0.000281426	nhaB
PA14_50240	-3.80597	0.00029458
PA14_06800	-4.33582	0.000308243
PA14_20350	2.27759	0.000311443	phnF
PA14_01160	1.56779	0.000325996
PA14_51190	1.8776	0.000332351
PA14_48300	1.97726	0.000344055
PA14_37560	1.97646	0.000346231
PA14_25450	1.62816	0.000346994
PA14_71330	-3.16753	0.000369434
PA14_22680	1.64074	0.000369907
PA14_55690	-2.12709	0.000374011	recC
PA14_29100	-4.33367	0.000374322
PA14_41020	-2.2853	0.000382408
PA14_09890	-4.3171	0.000388068	ppiC2
PA14_65080	1.66603	0.000402045
PA14_67210	-1.54621	0.000437458	tli5b1
PA14_36500	2.07723	0.000443936
PA14_45400	1.71808	0.000456242
PA14_55140	2.79334	0.000458233
PA14_03560	1.86844	0.000464362
PA14_14040	1.46561	0.000468575	rhl
PA14_53190	2.81479	0.000483185	bolA
PA14_67740	-3.26497	0.000491109	grx
PA14_29800	1.62712	0.000493402
PA14_42780	1.92499	0.000502521
PA14_59430	-1.90631	0.000516194
PA14_66250	-3.63205	0.000533278	waaF
PA14_66750	-2.20985	0.000558644	argS
PA14_70290	-2.4736	0.000561354	sphR
PA14_17550	-2.60205	0.000561571
PA14_42130	-4.23619	0.000567904
PA14_21060	-3.90005	0.000595635
PA14_39180	2.6355	0.000616993
PA14_56950	-3.6436	0.000634583
PA14_29510	-3.53918	0.00064621
PA14_51620	-2.80769	0.000646472
PA14_67630	1.62445	0.000676159
PA14_66140	-2.46182	0.000700848	dnpA
PA14_06340	-3.4355	0.000733068
PA14_54120	-2.27275	0.000735751
PA14_05230	2.64103	0.000736033
PA14_09470	-1.66541	0.000740875	phzB1
PA14_15120	-4.10944	0.000748073
PA14_25540	2.60142	0.000752927	ptpA
PA14_08890	-3.35392	0.000757238	rpsS
PA14_16770	-3.882	0.000771017
PA14_24980	-3.08502	0.000777386
PA14_40160	2.6795	0.000781978
PA14_63110	-3.22466	0.00079609
PA14_49760	2.8336	0.00084377	rhlC
PA14_22600	2.17686	0.000852905
PA14_55020	-4.02757	0.000862018
PA14_06570	-3.86129	0.000864167	bioD
PA14_24840	2.9996	0.000878415
PA14_31190	1.91284	0.000906142
PA14_15860	2.28362	0.000944183
PA14_47100	2.05285	0.000956923	ilvA2
PA14_07970	2.57449	0.000959221
PA14_25770	-2.16364	0.000978703	pilZ
PA14_43160	1.82361	0.00098631
PA14_25210	-3.73055	0.000995238
PA14_47650	2.99942	0.000995288	cobS
PA14_64120	2.71019	0.0010011
PA14_35190	1.60157	0.00100208	pbpC
PA14_57300	-1.86819	0.00100893	ftsQ
PA14_54660	-3.20189	0.00101038
PA14_20070	-3.76	0.00101814
PA14_04020	-3.87924	0.0010184
PA14_62780	-3.24061	0.00102463
PA14_45620	-2.66204	0.00105731	cheY
PA14_27920	2.39586	0.00107225
PA14_41920	1.5698	0.00107629	aroF-1
PA14_23750	1.75499	0.00110613	leuC
PA14_42050	-3.38763	0.00113403
PA14_05510	-2.39954	0.00114989
PA14_52110	-2.03741	0.00116046
PA14_14100	-2.83815	0.00117032
PA14_17500	1.54832	0.00117804	mutS
PA14_21480	-1.50364	0.00117839	tli1
PA14_57275	-1.67804	0.00121321	ftsZ
PA14_56110	1.93955	0.00122506
PA14_30900	1.58485	0.00124546
PA14_58740	-2.57917	0.00125716
PA14_72640	-2.54453	0.00126556
PA14_28060	2.1649	0.00126976	cpg2
PA14_00760	2.15543	0.00127753
PA14_07370	2.61094	0.00131856
PA14_00290	2.46316	0.00132115	aroE
PA14_38350	2.08352	0.00134917	galU
PA14_05260	1.40134	0.00137406	pyrB
PA14_25510	-2.56496	0.00143019	lpxK
PA14_10280	2.1534	0.00143046
PA14_53840	1.57714	0.00144165
PA14_09580	-3.30885	0.00147399
PA14_45280	2.33701	0.00148592	cycH
PA14_09020	-1.53704	0.00148842	rpsE
PA14_62280	2.41591	0.0014934	hmuV
PA14_22240	-1.80291	0.00150292
PA14_46330	-3.73234	0.0015088
PA14_07890	2.22399	0.00152319
PA14_31230	1.97196	0.00154333
PA14_46950	-1.83746	0.00155322
PA14_07170	1.97281	0.00157401	epd
PA14_40490	2.192	0.00161415
PA14_21980	2.76937	0.00162595
PA14_67260	1.9041	0.00164727
PA14_23400	-2.00559	0.00165289
PA14_09010	-3.45952	0.00165738	rplR
PA14_20440	2.06162	0.00166042	phnN
PA14_50640	2.38507	0.00167728
PA14_19150	-3.71643	0.00167845
PA14_50900	-4.07588	0.0016794
PA14_10590	-2.2381	0.00169806	hpcG
PA14_03310	-1.55569	0.0017021
PA14_50000	-3.3288	0.00171594
PA14_51540	-3.41229	0.00173853
PA14_26620	-2.93135	0.00175125
PA14_37000	-3.64427	0.00175171	cupA5
PA14_01660	2.26275	0.00178393
PA14_22500	-2.24473	0.00181659
PA14_57210	1.62318	0.00181889	argJ
PA14_04630	-1.4746	0.00182585	ilvD
PA14_48920	2.041	0.00183029
PA14_46670	2.6317	0.00183069
PA14_12350	-1.52773	0.00183639
PA14_50980	1.48664	0.00185268	pac
PA14_40380	1.96402	0.00189994
PA14_50300	1.27525	0.00190401
PA14_44850	-2.03636	0.00191599	alc
PA14_21860	-3.93783	0.00195208
PA14_19500	1.82591	0.0019744
PA14_28000	1.3839	0.0019808
PA14_11470	-3.205	0.00198401	pgpA
PA14_64100	-2.46876	0.00199548	accB
PA14_28180	1.53786	0.00200292
PA14_10850	1.79092	0.00204776
PA14_42310	-2.70559	0.00204818	pscF
PA14_40030	-2.81032	0.00204885
PA14_49880	-3.82351	0.00206461
PA14_18830	-3.07363	0.00206885
PA14_64190	-3.84136	0.00207025	fis
PA14_09340	1.4677	0.00209437	fptA
PA14_05890	1.89104	0.00215892
PA14_15500	-2.42933	0.0021619
PA14_70530	2.62909	0.00218595
PA14_65560	1.66959	0.00218749	serB
PA14_17330	-3.79226	0.00219385
PA14_11980	-2.92261	0.00220659
PA14_37820	2.31059	0.00222137
PA14_08040	2.40799	0.00223704
PA14_54500	2.27602	0.00225296
PA14_11690	-3.15241	0.00228062	ppa
PA14_14000	1.92466	0.00229927
PA14_00925	-3.32592	0.00230072	tssL1
PA14_11730	2.29688	0.00230922
PA14_01620	1.69248	0.00231503	aptA
PA14_24420	-3.64602	0.00235116
PA14_72990	-3.55014	0.0023532
PA14_59160	-3.2548	0.00238465	crpP
PA14_31400	1.47513	0.00240344
PA14_51610	-2.00075	0.00241238
PA14_41950	1.41878	0.00245628
PA14_13460	-3.11502	0.00247432
PA14_13420	-3.40011	0.00249296
PA14_29440	2.46112	0.00254828
PA14_58560	-1.66044	0.00260886
PA14_49270	-2.96458	0.00262508	napc
PA14_60650	1.6818	0.00263093
PA14_43250	2.5567	0.00265063
PA14_44970	1.44515	0.00268416	moaA2
PA14_24580	2.31968	0.00270171
PA14_25470	-2.28934	0.00271029
PA14_10710	-3.05173	0.00273735
PA14_04250	-2.00095	0.00277767
PA14_49100	-3.22021	0.00280253
PA14_56830	-2.02576	0.00283261	icmP
PA14_72300	-2.30732	0.002844
PA14_02960	2.45457	0.00286497
PA14_59020	-1.91746	0.00288514
PA14_56720	-2.879	0.00289373
PA14_31960	-2.02332	0.00290277
PA14_63240	2.11742	0.00300967
PA14_10990	2.73216	0.00306443	hpaC
PA14_17590	1.92576	0.00316597
PA14_42630	1.9763	0.00317458
PA14_73420	-2.09315	0.00318482	rnpA
PA14_18970	-1.1022	0.00323912	pldA
PA14_29050	1.2649	0.0032439
PA14_72800	1.12593	0.00326563
PA14_21470	-1.78557	0.00330291
PA14_28230	2.04818	0.00332171
PA14_48170	2.40269	0.00333488	srpP
PA14_05650	2.10299	0.00334764
PA14_63780	2.76269	0.00335996
PA14_48280	1.69035	0.00337178
PA14_02260	2.00574	0.00337602
PA14_06170	1.78334	0.00338595
PA14_29720	-2.97454	0.00340724
PA14_17210	1.64678	0.0034119	lpxA
PA14_27470	1.99401	0.00342768
PA14_18070	2.1454	0.00343355
PA14_29920	1.99373	0.0034436	nuoI
PA14_10440	1.32672	0.00346167
PA14_33570	2.22305	0.00347885
PA14_61360	-2.23375	0.00348469
PA14_21160	-3.5512	0.00351145
PA14_70200	1.7033	0.00351552	dppA5
PA14_50710	1.64132	0.0035217	shaD
PA14_71620	-2.40469	0.0035717	purE
PA14_50060	1.63468	0.00362096
PA14_15850	1.43897	0.00365515
PA14_37130	1.39975	0.00367928
PA14_58670	-3.07605	0.00370666	ampD
PA14_18700	-3.31817	0.00371688	rnt
PA14_63210	1.5502	0.00372659
PA14_45540	1.87997	0.00374223	motD
PA14_63720	2.48509	0.00376345
PA14_35270	2.22629	0.00378451
PA14_58470	-2.11705	0.00381065	dppD
PA14_28120	1.40399	0.00382397
PA14_49040	2.52156	0.00383179
PA14_35380	2.64733	0.0038798	ptxR
PA14_33480	-2.15257	0.0038884	sndH
PA14_34440	1.82481	0.00389393	mtlR
PA14_60445	-1.7636	0.0039172	obgE
PA14_01690	-1.56373	0.00394599
PA14_08400	1.62907	0.00397443
PA14_20260	2.88084	0.00397818
PA14_25040	-3.08478	0.00398336
PA14_35920	-1.58677	0.00400251
PA14_52140	-1.83157	0.00403473
PA14_30860	-3.20406	0.00404622
PA14_03720	1.38312	0.00404886
PA14_19230	-1.83346	0.00405057
PA14_35790	-1.37975	0.00408757
PA14_64920	1.52803	0.0041252
PA14_32310	-3.71857	0.00414424
PA14_44190	1.43451	0.00416075
PA14_23030	-1.99567	0.0042345	oprB
PA14_53500	-1.74584	0.004251
PA14_05640	1.25915	0.00426728
PA14_39140	-3.78767	0.00428314
PA14_57030	2.28502	0.00438994	fxsA
PA14_28460	-1.68577	0.00440209
PA14_03285	-1.33548	0.00440712
PA14_63100	1.44746	0.00441549
PA14_50890	-3.27092	0.00443989
PA14_23100	1.98659	0.00448734
PA14_66900	2.16452	0.00455118	ubiE
PA14_27680	1.79525	0.00455872
PA14_63130	-3.28538	0.00460369
PA14_40340	2.61547	0.00461488
PA14_73410	-1.30445	0.00461563
PA14_14170	2.10535	0.00462432
PA14_28880	1.76374	0.00466149
PA14_32410	2.25672	0.00466738	mexT
PA14_43770	2.03485	0.00470991
PA14_09500	1.49555	0.00472758	opmD
PA14_10560	-2.99129	0.00474516
PA14_36680	2.55632	0.00475573
PA14_18640	1.4239	0.004772
PA14_03240	-2.22791	0.00480084	hcpC
PA14_39330	1.44334	0.00485758	rbsA
PA14_71670	-1.86621	0.00490044
PA14_03980	-1.48109	0.00494048
PA14_28430	1.51406	0.0049691
PA14_28850	-1.8406	0.00503301
PA14_11130	-3.07316	0.00506239
PA14_09030	-3.51611	0.00507321	rpmD
PA14_08190	-3.99129	0.00507322
PA14_21550	1.93702	0.00507562
PA14_06670	-2.13939	0.00511899	nirJ
PA14_71420	1.27036	0.00517883
PA14_34630	1.70815	0.00520566	gnuT
PA14_45100	1.48025	0.00520886
PA14_12650	-3.39877	0.00523047
PA14_40850	1.93386	0.00525159
PA14_68340	1.67145	0.00527286	arcB
PA14_18300	-1.94743	0.00528105
PA14_25390	1.31711	0.0053286	sth
PA14_45910	1.49273	0.00534167
PA14_54090	-2.50638	0.00537488
PA14_04980	-3.19578	0.0054105	thiG
PA14_56070	-1.44558	0.00541498	mvaT
PA14_71140	2.13344	0.00541576
PA14_14680	1.81989	0.00542617
PA14_38080	1.07827	0.00542995
PA14_62850	-1.80362	0.00547222	folP
PA14_32080	1.97871	0.00551628	xylX
PA14_06280	1.72135	0.0055761
PA14_56560	-3.68356	0.00557895
PA14_47520	-2.09108	0.00558865
PA14_48490	2.34915	0.00561071
PA14_67240	-3.55864	0.00561209	hutG
PA14_15680	-1.94293	0.00562467
PA14_26060	1.95231	0.00567111
PA14_21990	1.53318	0.00569977
PA14_34150	-2.09766	0.00572443	sfa3
PA14_00980	-2.50779	0.00574159	fha1
PA14_28350	1.7971	0.00576511
PA14_53420	1.93681	0.00578945
PA14_54190	2.0311	0.00580845	pruR
PA14_08260	1.95658	0.00582054
PA14_44610	-2.60218	0.00594008	recR
PA14_59840	-1.29752	0.00599705
PA14_54600	-3.1163	0.00601541
PA14_03760	-1.9796	0.00601967
PA14_40770	1.37243	0.00604167	cysI
PA14_63060	1.71889	0.00611256	smpB
PA14_70160	1.4833	0.00613784
PA14_16350	-1.69186	0.00618816
PA14_52340	-3.65649	0.00619265
PA14_13430	1.21536	0.00622778	fecA
PA14_35850	1.79992	0.00624208
PA14_37420	2.91941	0.00631857
PA14_51860	2.18702	0.00632436
PA14_46300	2.32467	0.00640073
PA14_41630	-1.81371	0.00645709
PA14_02870	1.6436	0.00646384
PA14_63940	-2.24643	0.00651039	cntL
PA14_20110	1.70484	0.00657541
PA14_36280	1.44011	0.00658118
PA14_16750	-3.50366	0.0065823
PA14_40200	1.12036	0.00662434
PA14_48150	-2.23035	0.00662779	qslA
PA14_06150	-2.61575	0.0066676
PA14_19160	-2.99453	0.00670694
PA14_63570	-1.86741	0.00671625	fdnI
PA14_47400	-3.16071	0.00675153
PA14_36530	-3.55163	0.00676688
PA14_66640	-2.36813	0.00677677	pilO
PA14_17730	-1.96151	0.00680019
PA14_13390	2.03959	0.00680269
PA14_24400	2.00152	0.00683757
PA14_20620	-3.26017	0.00684339
PA14_14890	-1.88175	0.00685108	hisS
PA14_59890	-3.49195	0.00687362
PA14_29640	-2.16281	0.00687398	fhp
PA14_72560	-1.83511	0.00690549	np20
PA14_59550	-1.38426	0.00696364
PA14_10830	2.02442	0.00699669
PA14_13450	1.78586	0.00703554
PA14_06650	-1.46546	0.00711593	nirN
PA14_01860	-3.15932	0.00724103
PA14_13230	1.60645	0.00729219	moaC
PA14_41990	-3.20989	0.00729282
PA14_05660	1.28391	0.00736365
PA14_46560	-3.34353	0.00744324
PA14_04530	2.74292	0.00746057
PA14_35650	-3.1037	0.00748989	pslH
PA14_64480	-3.4838	0.00751452	osmE
PA14_06600	1.1519	0.00770907
PA14_16450	-2.88055	0.0077203	wspC
PA14_21290	1.33027	0.00774436
PA14_11700	-2.7759	0.00776693
PA14_09730	1.87454	0.00780548
PA14_30470	-1.48298	0.00787392
PA14_49090	2.39226	0.00787716
PA14_11650	1.48756	0.00788145
PA14_54870	-1.41906	0.00797813
PA14_15830	1.41033	0.00802819
PA14_27810	2.07146	0.00810735
PA14_31540	1.71763	0.00812478
PA14_62520	-3.18369	0.00814392
PA14_49650	1.70452	0.00814726
PA14_21590	-3.4593	0.00815595
PA14_66260	-1.52384	0.00821103	ilvE
PA14_43310	2.38875	0.00822797
PA14_29480	-1.65602	0.00827875
PA14_40740	-1.77085	0.00828792
PA14_47430	-1.80644	0.00829824
PA14_62400	1.11836	0.008304
PA14_19660	2.46411	0.00836365
PA14_60050	-1.94781	0.00842527
PA14_71210	1.46805	0.00842703
PA14_68860	1.39188	0.00845518	gcvH1
PA14_69390	1.54517	0.00845853	algQ
PA14_23470	-1.11241	0.00849315	wbpM
PA14_27100	1.17061	0.00849367	lipA
PA14_18310	-2.73343	0.00859971
PA14_02790	1.94333	0.00863228	pcaF
PA14_61020	-2.49045	0.00863812
PA14_11060	-2.2495	0.00872374	cupB1
PA14_33880	2.22377	0.00875338
PA14_59680	-2.22839	0.00878547
PA14_59170	-1.68995	0.00878702
PA14_41650	1.51414	0.00891965
PA14_02660	-2.26558	0.00900459
PA14_11250	1.56165	0.00900558
PA14_02460	2.42451	0.00900685
PA14_55290	1.52538	0.0090292
PA14_62810	-2.26465	0.00902944	secG
PA14_48570	-1.45058	0.00906713
PA14_21240	-2.31019	0.0090806
PA14_12900	-1.80573	0.00908262
PA14_07400	1.90948	0.00916131
PA14_42760	1.531	0.00921496	aroC
PA14_10020	2.31803	0.00935823
PA14_72230	1.86813	0.00947543
PA14_54370	-1.15579	0.00948236	lepA
PA14_46250	1.94501	0.00950128
PA14_24900	-2.77096	0.00957764	moaB2
PA14_19020	-1.7165	0.00962159	tse3
PA14_22330	1.62418	0.00965193
PA14_38780	-2.5314	0.00980778	pqqE
PA14_47640	-1.66071	0.0098413
PA14_13880	-1.83825	0.00984476
PA14_48470	1.42786	0.00987163
PA14_17110	-2.36565	0.00999842	uppS
PA14_52850	-2.92794	0.0100022
PA14_00420	1.57689	0.010025
PA14_03710	1.94906	0.0101206
PA14_26540	-2.7886	0.0101288
PA14_17860	-2.34779	0.0101722
PA14_44130	-2.38766	0.0102007
PA14_42440	-2.58917	0.0102394	popD
PA14_70120	1.46683	0.0102704
PA14_17660	-2.39436	0.0103327
PA14_35030	2.08644	0.0103706
PA14_20580	1.12936	0.0103858	amiC
PA14_59580	-1.23225	0.0104035
PA14_39360	-2.39352	0.010446
PA14_10380	1.75814	0.0104558
PA14_20240	-3.50184	0.0105168
PA14_15000	-2.58203	0.0105292
PA14_20900	2.05631	0.0105509
PA14_07355	-2.31183	0.0106116
PA14_48020	-3.16383	0.010623
PA14_56340	1.51326	0.0106537	mntH1
PA14_50680	-3.43907	0.0106545	shaA
PA14_64140	1.35873	0.0106603	prmA
PA14_53300	1.82174	0.0106909
PA14_11420	-1.54117	0.0106933	ribB
PA14_65310	-1.39204	0.0108574	hfq
PA14_65010	-3.05765	0.0108961
PA14_58050	1.39268	0.0109017	pmbA
PA14_53680	-2.85801	0.0109596
PA14_42740	2.02406	0.0109633
PA14_18200	-2.98978	0.0110027
PA14_64620	2.04507	0.0110628
PA14_64890	-1.43157	0.0111463
PA14_03400	-2.41121	0.0111495
PA14_56050	-2.00116	0.0111806
PA14_22700	-2.75053	0.0112096
PA14_66600	1.65947	0.0112127	aroB
PA14_33170	-1.47709	0.0112403
PA14_54750	-3.0599	0.0112431
PA14_26220	-2.23055	0.0112525	hisM
PA14_54790	-3.20517	0.0112704
PA14_53620	-1.2209	0.0113039
PA14_32400	-1.65732	0.0114019	mexE
PA14_09700	-1.92286	0.0114165
PA14_39090	-2.33954	0.0114209
PA14_09280	1.32832	0.0114376	pchF
PA14_32600	-3.35381	0.0114757
PA14_62490	-1.39584	0.0114762	dksA
PA14_53330	1.49478	0.011483
PA14_67550	-2.80954	0.0116049
PA14_44060	-1.3483	0.0116383	sdhC
PA14_12840	-1.89827	0.0117076
PA14_59520	1.69794	0.0118521
PA14_00120	-1.34161	0.011866
PA14_49510	-1.30017	0.0119052	pyoS3I
PA14_08360	-2.1656	0.0119126	trpC
PA14_57170	-1.28408	0.0119566
PA14_13490	-2.32043	0.0119816
PA14_49910	1.70569	0.0120181
PA14_55940	2.21414	0.0120399
PA14_08930	-2.98234	0.0120703	rpmC
PA14_08840	-1.51336	0.0120734	rpsJ
PA14_25690	-1.58146	0.0120875	fabF1
PA14_34870	1.30142	0.0121928	chiC
PA14_71940	-1.56505	0.0121935	wzt
PA14_47820	1.78132	0.0122387
PA14_49580	1.90527	0.0122623
PA14_07210	-2.12865	0.0122738
PA14_64440	2.17133	0.0123198
PA14_62440	0.951389	0.0124981
PA14_65430	1.24313	0.0125427	motB
PA14_05330	-1.96004	0.0125679	pilH
PA14_63040	2.28567	0.0126303
PA14_49500	-1.71969	0.0126945
PA14_22260	-1.11698	0.0127269
PA14_39780	1.1048	0.0127531
PA14_69300	1.32399	0.0127571
PA14_71090	-1.793	0.012765
PA14_35390	2.11484	0.0127696	pvcD
PA14_45940	-1.2089	0.0127849	lasI
PA14_27020	1.59302	0.0127886	mttC
PA14_62010	-1.55174	0.0127909	hitB
PA14_59860	-3.17145	0.0128318
PA14_19610	-1.65807	0.0128436
PA14_06540	-2.49635	0.012921
PA14_63470	-3.44246	0.0130753
PA14_50050	1.45682	0.0131204
PA14_68680	1.70776	0.0131753	envZ
PA14_67180	-1.06948	0.0131804	tli5b4
PA14_28240	-3.31476	0.0132408
PA14_64290	1.846	0.0133945
PA14_60950	1.09481	0.0134668
PA14_65900	-2.88105	0.0134782
PA14_44890	-1.47959	0.0135537	hcpA
PA14_73290	-1.87389	0.0135891	atpF
PA14_35330	1.32889	0.013608
PA14_50500	1.78862	0.013717
PA14_28200	-2.57284	0.0137659
PA14_31360	-2.17482	0.0139076
PA14_60890	1.50223	0.013937	glyA
PA14_45800	1.75056	0.0139626	fliM
PA14_16030	1.58737	0.0139628
PA14_51510	-2.15668	0.0139692
PA14_18760	-1.54044	0.0140007
PA14_14830	-1.46782	0.0140414
PA14_36080	1.60893	0.0140571
PA14_51520	1.3144	0.0141015	spcU
PA14_07860	1.19205	0.0141189
PA14_14110	1.5352	0.0141572	pcs
PA14_46780	-3.13511	0.0142072
PA14_55150	1.30601	0.0143479
PA14_33520	2.53036	0.0143571
PA14_14490	1.93268	0.014431
PA14_32140	2.11894	0.0144685	antC
PA14_62020	0.960015	0.0145045
PA14_56850	-2.00568	0.0145293
PA14_17150	-0.994438	0.0145538
PA14_51680	1.56394	0.0145555
PA14_48890	-1.31574	0.0146429
PA14_58770	0.98116	0.014752	pilD
PA14_31070	1.18568	0.0147897
PA14_58720	-1.37434	0.014841
PA14_58120	-1.67064	0.0148633	mreD
PA14_66710	-2.76701	0.0148667	rpmE
PA14_36780	-2.8007	0.0150534
PA14_55560	1.60514	0.0150635
PA14_17630	-2.51572	0.0150776	potB
PA14_13580	1.55096	0.0151656
PA14_17640	2.14376	0.0151888	potA
PA14_16560	-1.67114	0.0152152
PA14_03370	-1.11519	0.015292
PA14_64640	1.73542	0.0153202
PA14_02110	-2.35612	0.0153824
PA14_13510	-1.74616	0.0154406
PA14_10350	1.29768	0.0155446
PA14_65260	2.21341	0.015621
PA14_62470	-2.02901	0.0156802
PA14_43970	-1.43154	0.0157585	lpdG
PA14_20650	2.05866	0.0157996	dsdA
PA14_70230	-2.60431	0.0158414	radC
PA14_21840	1.72542	0.0159362
PA14_08010	1.90198	0.0159861
PA14_60020	-1.50185	0.0161757
PA14_65840	-2.63758	0.0161925
PA14_09680	1.23061	0.0162214
PA14_30730	-1.11409	0.0162574
PA14_21540	1.74163	0.0163104
PA14_58950	1.05858	0.0163257
PA14_58320	-1.70622	0.0165188
PA14_67780	2.25034	0.0165748
PA14_21690	0.955918	0.0167434
PA14_11560	1.62425	0.0168343	ispA
PA14_46580	1.65576	0.0168541
PA14_01550	-3.1317	0.0170086
PA14_46760	2.34298	0.017019
PA14_25970	1.19234	0.0170614	cobN
PA14_39230	-2.18392	0.0170797
PA14_50910	-2.42049	0.0171006
PA14_34730	1.58075	0.0171218
PA14_53810	1.87599	0.0171711
PA14_49310	1.49963	0.0173921
PA14_66770	-1.62781	0.017479	hslV
PA14_37830	-1.63624	0.0175304
PA14_38840	1.00171	0.0175688
PA14_60660	1.46911	0.0175807
PA14_35250	-2.18865	0.0176188
PA14_11400	-2.55008	0.0176235	ribD
PA14_71440	1.48454	0.017629	ltaA
PA14_55820	1.06028	0.0176703
PA14_14750	-1.95403	0.0176737
PA14_35140	1.04692	0.0178173
PA14_28770	-1.16366	0.0178251
PA14_01330	2.0136	0.0178425
PA14_46020	-2.5032	0.0178586
PA14_09380	1.42262	0.0178609
PA14_69270	1.71514	0.0178624
PA14_72110	1.50747	0.0178739
PA14_52510	-3.14641	0.01789
PA14_15475	1.24557	0.017897	merT
PA14_40350	1.5385	0.0179138
PA14_58620	-2.76702	0.0179375
PA14_22540	-1.61219	0.0179383
PA14_04290	1.08263	0.0179966
PA14_30380	2.36266	0.0180579
PA14_45430	-1.99722	0.018105
PA14_19960	-2.86077	0.0182121
PA14_16510	1.3618	0.018239
PA14_38440	-1.36464	0.0183126	gnyD
PA14_23360	-1.0199	0.018417	wzz
PA14_37220	2.10299	0.018494
PA14_44680	-0.971666	0.0185421
PA14_63030	1.19529	0.0185853	omlA
PA14_34410	1.65646	0.0186467
PA14_49710	-1.46231	0.0186787
PA14_40170	1.63917	0.0188168
PA14_69400	-1.37742	0.0188306	dsbB2
PA14_59150	-1.86617	0.0189462
PA14_01230	-2.49502	0.0189974
PA14_70680	-2.89486	0.0190313	glcE
PA14_29270	-1.43862	0.0190615
PA14_07930	1.07673	0.0191071
PA14_45870	-1.7479	0.0192775
PA14_18800	-2.35158	0.0194038
PA14_65970	1.5034	0.0194104
PA14_62870	1.50302	0.0194215	rrmJ
PA14_03100	2.94547	0.0196084
PA14_61330	1.74485	0.0196097
PA14_66440	-1.32312	0.0196359	metY
PA14_40700	-2.83109	0.0197875
PA14_19680	-3.12018	0.0198665
PA14_36740	1.40071	0.0200012
PA14_00460	1.50958	0.0200789	trpI
PA14_43140	-1.99221	0.0201542
PA14_36760	-1.21741	0.0202432
PA14_42500	1.09381	0.0203038	pcrD
PA14_24020	-2.66919	0.0203411	xcpT
PA14_25050	-2.74317	0.0203676
PA14_60310	-0.846776	0.0203913	pilY1
PA14_27140	1.01062	0.0204877
PA14_64470	-2.65763	0.0205065
PA14_22400	1.59974	0.0205127
PA14_56160	1.72795	0.0205884
PA14_11960	1.90459	0.0206783
PA14_39980	-1.25535	0.0207724	qscR
PA14_58730	-1.45336	0.0207856	pilA
PA14_17420	-2.34121	0.0208089	ispF
PA14_49690	-1.1748	0.020885
PA14_72470	2.06942	0.0209243
PA14_23420	-0.719952	0.0209644	zbdP
PA14_46420	-2.82327	0.0210063
PA14_50110	-2.59202	0.0210854	fliH
PA14_27990	-0.96196	0.0210967
PA14_27780	-2.59837	0.0211434
PA14_05580	1.56945	0.0211864
PA14_67320	1.14976	0.0212016	hutH
PA14_20470	-3.21873	0.0212715
PA14_59220	-0.941105	0.0213818
PA14_17460	1.07332	0.0215313	pcm
PA14_47240	-1.75927	0.0215639
PA14_50130	1.46813	0.0215716	fliG
PA14_72550	-2.42857	0.0216459
PA14_25530	1.67249	0.0217677	kdsB
PA14_60260	-1.51593	0.0218047	pilR
PA14_60110	-1.30496	0.0218101
PA14_29120	1.28424	0.0218525
PA14_27830	2.48598	0.02198
PA14_03520	-2.73235	0.0220244
PA14_13010	1.12126	0.022052
PA14_43880	2.57429	0.0220775
PA14_35710	-1.25888	0.022078
PA14_39480	-1.09099	0.0221017
PA14_36220	1.99162	0.0221133
PA14_64000	1.26868	0.022284
PA14_54070	2.6153	0.0223142
PA14_40710	-2.88726	0.0223176
PA14_13950	-1.32078	0.0223652
PA14_15030	1.1885	0.0223669	leuA
PA14_46660	-2.16852	0.0225196
PA14_53550	-1.64492	0.0226563
PA14_37400	-2.2916	0.0227151
PA14_40300	-2.11075	0.022819
PA14_42340	-1.97576	0.0228237	pscD
PA14_27710	1.39379	0.0228377
PA14_46550	-1.59579	0.0229246
PA14_38140	-1.22512	0.0230437
PA14_07140	-2.44891	0.0232033
PA14_18320	-3.21738	0.0233254
PA14_52290	-2.61465	0.0234031
PA14_47120	1.80345	0.0234323
PA14_49730	2.29727	0.0234819
PA14_50540	1.44575	0.0234923	livM
PA14_32610	1.44587	0.023522	dsbG
PA14_09270	1.37149	0.0236562	pchE
PA14_26610	-2.88514	0.0236823	sbrR
PA14_70330	1.35683	0.0236993	sphC
PA14_72220	-1.82682	0.0237339
PA14_68920	-1.7628	0.0238888
PA14_61440	-1.63892	0.0239347
PA14_36310	1.05777	0.024003	hcnC
PA14_60750	1.22231	0.0240374	pra
PA14_23390	-1.31411	0.0241342	orfE
PA14_17080	-1.58389	0.0243243	pyrH
PA14_08970	-1.09314	0.0243345	rplE
PA14_29970	-1.52495	0.0243638	nuoF
PA14_63440	1.65912	0.0244465
PA14_50020	-2.5785	0.0244791
PA14_30710	-1.85592	0.0244933
PA14_60010	-2.18669	0.0245189
PA14_43550	2.02462	0.0246008
PA14_20920	1.46575	0.0246097
PA14_23510	-1.08453	0.0247081	uvrB
PA14_56930	-1.27726	0.024904
PA14_26270	1.3627	0.0250315
PA14_28730	-1.04223	0.0251245
PA14_37915	-1.78082	0.0251311
PA14_52600	-0.943477	0.0252855	alaS
PA14_70220	-2.98482	0.0253092
PA14_46810	1.51708	0.0253107
PA14_19270	1.60865	0.0253144
PA14_16890	1.12919	0.0254298
PA14_64700	1.6476	0.0254827
PA14_52000	-2.75124	0.0256269
PA14_01290	0.892924	0.0256393	coxB
PA14_41500	1.33255	0.0256505
PA14_49800	1.39214	0.0257441
PA14_26150	-2.11169	0.0258242
PA14_22870	-2.71051	0.0258389
PA14_09195	-1.39066	0.0258557
PA14_29180	-1.6644	0.0260483
PA14_61120	1.05021	0.0260819
PA14_20170	-2.01782	0.0263283	nosY
PA14_15460	-1.41962	0.0263451	merA
PA14_71220	1.22693	0.026352	cls
PA14_67600	1.23913	0.0263732	glnA
PA14_24480	-1.07805	0.0264331	pelA
PA14_68570	-1.69636	0.0265284
PA14_66950	-1.63787	0.0265479	hisE
PA14_33810	-1.20741	0.0265705	pvdA
PA14_70110	1.26841	0.0266738
PA14_02980	-2.11077	0.026728
PA14_52310	1.31286	0.0267679	dinP
PA14_63450	-1.69508	0.0267773
PA14_32290	1.56961	0.0267992
PA14_51250	-1.80609	0.0270026
PA14_72170	1.12427	0.027083
PA14_10070	-1.90073	0.0271858
PA14_19540	1.25494	0.0272083
PA14_04970	1.80391	0.0272971
PA14_12140	-1.05061	0.0273263
PA14_23000	-1.51515	0.0273604
PA14_06580	1.27862	0.0274194
PA14_06870	1.77489	0.0274564	dnr
PA14_13770	-1.61996	0.0274981	narK2
PA14_14450	-1.58555	0.0275101
PA14_57890	1.11846	0.0275593
PA14_39880	1.50541	0.0275863	phzG2
PA14_18160	1.52722	0.0277431
PA14_32340	1.82391	0.0278372
PA14_06890	-1.86814	0.0278784
PA14_20720	-1.8986	0.0279197	flgN
PA14_71970	-1.28561	0.027935	wbpW
PA14_69880	-2.10347	0.0279685
PA14_00850	1.61231	0.028107	tagS1
PA14_48990	2.49504	0.0281385
PA14_15080	1.28217	0.0282133
PA14_67250	1.63681	0.0282286	hutI
PA14_21410	-1.12627	0.0284887	phoA
PA14_01520	-2.03124	0.0284937
PA14_09630	1.05542	0.02859
PA14_11860	2.07553	0.0286856
PA14_47610	-2.03543	0.0287723
PA14_21110	-1.18003	0.028773	plcN
PA14_13870	-1.19016	0.0287774
PA14_53700	1.80666	0.0287884
PA14_68870	1.27879	0.0288897	gcvT
PA14_66920	0.951535	0.0289573	ubiB
PA14_52270	-1.72916	0.0289915	ldhA
PA14_21660	1.99809	0.0290798
PA14_03530	1.54531	0.0291066
PA14_22840	-1.5855	0.0291338
PA14_24780	-1.44826	0.0292521
PA14_36560	-1.57558	0.0292691
PA14_24350	1.79337	0.0293224
PA14_36120	-1.7629	0.029356
PA14_21720	1.21855	0.0293869
PA14_60390	1.27694	0.0294441
PA14_06450	1.44951	0.0295952
PA14_63730	-1.47609	0.0297373
PA14_06390	-2.14324	0.0297628
PA14_16680	-2.56382	0.0297737
PA14_46930	-1.6327	0.029902
PA14_02740	1.74658	0.0299453
PA14_15820	1.65238	0.0300281
PA14_12740	-2.50341	0.0301326
PA14_55220	1.41666	0.030264
PA14_17180	-1.28001	0.0303234	lpxD
PA14_39470	-1.3658	0.0303254
PA14_69260	1.43384	0.0303802
PA14_35010	-2.18108	0.0303821
PA14_26280	1.15807	0.030648
PA14_34550	-2.35972	0.0310822
PA14_57370	1.2027	0.0311304	murD
PA14_28560	-2.91909	0.031135
PA14_52490	1.59688	0.0312482
PA14_16280	1.0789	0.0312498
PA14_58000	-1.45473	0.0313504	sodM
PA14_17710	-2.93901	0.0314395	rpmJ
PA14_68480	1.27601	0.0315064
PA14_17810	1.08022	0.0318293
PA14_01840	1.76527	0.0318487
PA14_38790	-2.76619	0.0319309	pqqD
PA14_41240	1.13398	0.0319752	clpP
PA14_16620	1.43502	0.0320453
PA14_15790	1.05641	0.0321778
PA14_42840	1.95707	0.0322948
PA14_72810	-1.71257	0.032425
PA14_11845	0.986529	0.0325258	mpl
PA14_42360	1.27969	0.0325459	pscB
PA14_43840	-2.04021	0.0325865
PA14_28210	1.45865	0.032657
PA14_72430	-1.44936	0.0327286
PA14_23250	1.25276	0.0327881	mtnA
PA14_50720	2.35315	0.0328667	shaE
PA14_56620	1.10715	0.032878
PA14_63530	1.66871	0.0329235	selB
PA14_37870	1.35965	0.0330056	sppB
PA14_41300	1.67535	0.0331067
PA14_27070	-2.43967	0.033339
PA14_30930	1.66645	0.0333517
PA14_34030	-1.72428	0.0333732	hcp3
PA14_68210	-1.60776	0.0333733	rmlC
PA14_34180	-1.61196	0.0334135	msuE
PA14_66910	-2.41879	0.033442
PA14_55040	-1.22324	0.0335611
PA14_25580	-1.26547	0.0337438	rluC
PA14_44100	-2.1585	0.0339367
PA14_33130	-1.51632	0.0339427
PA14_65030	1.87473	0.0339888
PA14_21580	-1.90735	0.0340313
PA14_55470	-2.7296	0.0340611	hxcY
PA14_07290	-1.4334	0.0341291
PA14_13140	-1.17075	0.0341769
PA14_04780	1.2344	0.0342007	laoA
PA14_27870	-2.41779	0.0342857
PA14_26730	1.09774	0.0342882
PA14_52420	-1.26623	0.0344442	rimO
PA14_36550	1.82121	0.0345765
PA14_61190	-1.10631	0.0345832
PA14_02910	1.55488	0.034636
PA14_54690	1.6425	0.0347033
PA14_29460	1.31523	0.0347037
PA14_40390	1.05418	0.0349435	modA
PA14_50650	1.50866	0.0350922
PA14_49010	-0.908956	0.0352377	xisF5
PA14_04950	-1.92056	0.0353423	mtgA
PA14_47080	1.56139	0.0353595
PA14_20480	-1.78311	0.0353804
PA14_46590	0.864241	0.0354073
PA14_23570	-1.32509	0.0354432
PA14_64820	-2.04868	0.0355233
PA14_12850	1.45406	0.0355395
PA14_55090	-1.31146	0.0355685
PA14_15530	1.21259	0.0356631
PA14_19210	-1.57822	0.0357718
PA14_47370	-2.56837	0.0358761
PA14_30240	-2.46252	0.035979	infA
PA14_59340	-1.3546	0.0360484	pilT2
PA14_42470	1.53917	0.0361002	pcrV
PA14_02140	-2.20053	0.0361823
PA14_54040	1.0401	0.036407
PA14_08100	1.55781	0.0366028
PA14_65630	-1.74088	0.0367608
PA14_06900	2.36672	0.0367752
PA14_46910	-0.951993	0.0368046
PA14_62170	-1.49604	0.03685
PA14_55500	-2.56024	0.0370784	hxcV
PA14_08750	-1.194	0.0371258	rplL
PA14_16000	0.883119	0.0371398	rplS
PA14_33930	-2.95368	0.0371497
PA14_52300	-1.27231	0.0372249
PA14_69250	-2.25524	0.037235
PA14_18650	-1.09254	0.0372979
PA14_54770	1.20798	0.0373684
PA14_45640	1.32206	0.0376676	fleN
PA14_19030	1.70833	0.037753
PA14_02330	-1.15125	0.0377701
PA14_01350	1.62019	0.0378191
PA14_16780	1.58064	0.0378605
PA14_27230	1.70348	0.0378708
PA14_47950	1.3407	0.0379047
PA14_50790	1.45054	0.0379236
PA14_52980	-1.16025	0.0380162	phhR
PA14_69620	1.60353	0.0381661
PA14_58830	1.8142	0.0383177
PA14_57690	-1.45596	0.0384215
PA14_07600	-2.81653	0.0384479
PA14_53250	-1.10279	0.0385095	cpbD
PA14_04440	1.43046	0.0385544
PA14_45330	-1.59761	0.0386145	ccmE
PA14_72520	-1.30305	0.0386799
PA14_61340	2.18386	0.038699
PA14_21450	0.962827	0.0387281
PA14_40510	1.02925	0.0388023	ccoN-2
PA14_51440	-1.08999	0.0388436	ogt
PA14_21220	1.83152	0.0388836
PA14_51220	-1.12967	0.0388933
PA14_52130	0.79914	0.0390798
PA14_69480	0.961551	0.0392346	algZ
PA14_36880	1.46478	0.0392994
PA14_39390	-1.34686	0.0393802
PA14_23990	1.13351	0.039566	xcpR
PA14_67400	1.01211	0.0396112
PA14_23210	-1.88924	0.0397464
PA14_28750	-1.11674	0.0397923
PA14_31470	0.987969	0.0397952
PA14_34750	0.954434	0.0398485
PA14_25760	1.30754	0.0398942	holB
PA14_72140	2.06967	0.0400675
PA14_14600	-1.38443	0.0400783	tgt
PA14_15620	1.25751	0.0401328
PA14_26890	1.62675	0.0401636	pyrF
PA14_41380	-0.859316	0.0401804	glnS
PA14_24940	0.867939	0.0403152
PA14_01670	1.52332	0.040492
PA14_34700	1.44673	0.0405321
PA14_06480	1.46183	0.0406353
PA14_40110	-2.25019	0.0407486
PA14_20950	-1.51569	0.0408513	fabH2
PA14_47920	-1.71113	0.0408955
PA14_62660	-2.62635	0.0409384
PA14_24180	-1.56586	0.0410231
PA14_46750	-2.51257	0.0411599
PA14_42870	-1.36975	0.0412221
PA14_45210	1.90291	0.0412459
PA14_21650	1.3232	0.0413331
PA14_48840	-1.14804	0.041356
PA14_24440	-1.44368	0.0413615
PA14_20850	-1.62661	0.041516
PA14_61040	0.990704	0.0416028	katB
PA14_70970	-1.1207	0.0416952	betI
PA14_67970	-1.67166	0.0418943
PA14_11150	2.08128	0.0419159
PA14_33510	-2.10933	0.0420212
PA14_21050	1.3078	0.0422951
PA14_66560	1.05476	0.0424194	gltD
PA14_03070	1.57334	0.0424497
PA14_03630	1.54593	0.0424613
PA14_47390	1.29161	0.0424985
PA14_44230	-2.65398	0.0426541
PA14_27950	-1.32807	0.0427103
PA14_68330	0.998136	0.0427919	arcA
PA14_19310	0.825249	0.0427944
PA14_59630	-0.891992	0.0427998
PA14_56550	1.38238	0.0428552
PA14_47440	1.21927	0.0429329
PA14_66040	1.25458	0.0430346
PA14_43300	1.347	0.0431673
PA14_38370	1.43072	0.0432195
PA14_42680	-1.29405	0.0432321
PA14_52530	-1.12766	0.0432464
PA14_07450	1.06825	0.0432533
PA14_27000	1.10099	0.0433413
PA14_24850	-2.81932	0.0433924
PA14_01140	0.978127	0.0435738	tse6
PA14_08450	-0.954617	0.0435753
PA14_15160	1.60723	0.0435927
PA14_47880	1.39921	0.0436311
PA14_00320	-2.13198	0.043669
PA14_72360	-1.75322	0.0438796
PA14_59570	-2.1006	0.0439091
PA14_11050	-1.93428	0.0439865
PA14_73400	-1.21196	0.0440333	trmE
PA14_51590	-0.956399	0.0441248
PA14_35240	1.19479	0.0442
PA14_16270	-1.30619	0.0442251
PA14_66850	1.25291	0.0445373
PA14_72820	1.79057	0.0445475
PA14_13600	-1.75553	0.0445561
PA14_17675	-2.56499	0.0446008	dgkA
PA14_41190	-0.884082	0.0446938	ppiD
PA14_22280	-2.10639	0.0447552
PA14_12260	-1.55726	0.0448822
PA14_50380	1.09384	0.0451261	flgJ
PA14_28920	1.08465	0.0451362
PA14_22010	1.29541	0.0451363	minE
PA14_06310	-1.74641	0.0451931
PA14_22520	-0.943921	0.0454527
PA14_34660	1.38813	0.0455988	gntR
PA14_62640	1.07922	0.0457445
PA14_14510	1.41775	0.0458045
PA14_15570	-1.46782	0.0458959
PA14_36590	1.38049	0.0459378
PA14_30600	-1.66226	0.0462303
PA14_70350	-1.69591	0.046237
PA14_60540	-1.68827	0.0462609
PA14_72250	1.08245	0.0463326
PA14_53100	-2.89434	0.0464373
PA14_50730	-1.03795	0.0464468	shaF
PA14_13620	-1.10195	0.0466152	nhaP
PA14_49170	0.993792	0.0466736	phoQ
PA14_10290	-1.04234	0.0467167	acoR
PA14_49180	1.24232	0.0468032	phoP
PA14_11740	1.78155	0.0469498
PA14_22690	0.845081	0.0470561	trkH
PA14_19350	1.2455	0.0471513
PA14_43405	-2.84329	0.0471556	kdbF
PA14_64080	-1.16802	0.0471855	dipZ
PA14_39010	1.56786	0.0475455	pqqF
PA14_53590	-1.03698	0.0476978
PA14_08980	-1.03146	0.0477197	rpsN
PA14_52780	-2.04992	0.0478731	aotQ
PA14_62120	1.09926	0.0478786	pssA
PA14_59560	-1.14711	0.0479418
PA14_34790	-1.8489	0.0480057
PA14_55380	1.04129	0.0481025
PA14_09290	1.22375	0.048156	pchG
PA14_61460	-2.29006	0.0481654
PA14_56210	1.34456	0.0482189
PA14_23720	-1.85448	0.0482223
PA14_21530	-1.4734	0.0482984
PA14_37410	-1.8748	0.0483307
PA14_61210	-1.79185	0.0483704	hprA
PA14_72740	1.16868	0.0484512
PA14_30270	-2.28258	0.0484644	aat
PA14_63320	-2.27028	0.0485741
PA14_24950	1.38338	0.0487778
PA14_11190	-1.25282	0.0490347
PA14_52770	-1.47988	0.049162	aotM
PA14_55720	-1.27811	0.0492501
PA14_00740	2.40532	0.0492828
PA14_06000	1.02287	0.0493898
PA14_11410	-1.70608	0.049471	ribC
PA14_06840	-1.09461	0.0496024
PA14_56130	1.21841	0.0496674
PA14_13680	-1.60874	0.0496832
PA14_62890	-1.28971	0.0496855
PA14_50930	-1.50626	0.049749
PA14_49030	-0.933489	0.0499607
Genes with log2 fold change ≥ 2 in bold. The DEGs are listed in ascending order of significance values. Top 5 DEGs in color blue.

## Sheet: Normalized counts
ID	F16.1	F16.2	F16.3	F16.4	F16.5	F16.6	F16.7	F17.1	F17.2	F17.3	F17.4
PA14_00010	116.029	76.0802	64.285	111.504	116.077	97.5501	95.8307	135.954	29.4653	106.413	82.5742
PA14_00020	43.3175	46.9237	61.0546	67.031	96.9961	67.0954	85.006	93.1537	58.9306	68.8552	50.95
PA14_00030	47.9587	52.3906	63.3159	62.8416	73.1446	26.172	52.5318	50.3534	82.5028	56.3361	59.7345
PA14_00050	62.6557	123.004	61.3777	84.7556	136.749	94.2191	106.974	173.719	29.4653	87.6339	91.3586
PA14_00060	24.7529	12.756	11.9525	18.6913	23.0565	18.0825	19.1025	12.5883	0	6.25956	33.381
PA14_00070	3.86763	3.64456	31.981	15.4687	4.7703	9.04123	11.1431	0	0	0	43.9224
PA14_00080	47.1851	50.5683	52.3325	26.1034	13.5159	44.7303	39.7968	73.0124	5.89306	31.2978	12.2983
PA14_00090	55.6939	74.7135	62.0237	77.0212	83.4803	84.702	66.5403	70.4947	64.8236	281.68	57.9776
PA14_00100	38.6763	10.9337	14.5368	35.1268	38.9575	36.6408	30.564	52.871	5.89306	0	14.0552
PA14_00110	21.6588	4.5557	0.646081	9.9902	7.15545	11.8964	8.91449	2.51767	0	37.5574	3.51379
PA14_00120	42.544	28.7009	38.1188	42.2167	42.1377	32.3581	52.8502	7.55301	11.7861	6.25956	29.8672
PA14_00130	24.7529	19.5895	40.7031	16.1132	27.8268	22.841	17.5106	30.212	0	0	21.0828
PA14_00140	23.2058	38.2679	42.6413	16.4355	33.3921	26.172	23.8781	55.3887	23.5722	6.25956	3.51379
PA14_00150	27.0734	9.1114	9.36817	6.44529	22.2614	20.9376	14.6452	7.55301	0	87.6339	24.5966
PA14_00160	5.41469	16.4005	0.969121	5.4785	7.15545	5.23439	7.00424	17.6237	0	6.25956	14.0552
PA14_00170	64.9763	42.368	52.6556	47.0506	52.4733	30.9305	43.9357	35.2474	159.113	87.6339	49.1931
PA14_00180	32.4881	66.5133	21.6437	32.2265	35.7773	39.02	32.4742	22.659	0	12.5191	45.6793
PA14_00190	11.6029	20.0451	36.1805	21.914	30.2119	39.4959	28.9721	2.51767	123.754	31.2978	12.2983
PA14_00200	26.2999	20.5007	32.9501	7.41209	39.7525	36.6408	15.9187	22.659	11.7861	6.25956	22.8397
PA14_00210	32.4881	67.4244	36.1805	38.0272	58.8337	34.7373	37.8866	42.8004	29.4653	56.3361	50.95
PA14_00230	1.54705	5.92241	3.2304	14.5019	3.97525	9.04123	4.13887	2.51767	0	0	10.5414
PA14_00240	20.8852	43.7347	27.4584	7.73435	15.106	9.99294	10.8247	2.51767	0	6.25956	42.1655
PA14_00250	17.7911	10.0225	14.5368	18.3691	16.6961	14.7515	16.5555	7.55301	5.89306	25.0382	31.6241
PA14_00280	44.091	20.5007	26.1663	38.6718	62.809	40.4476	43.6173	27.6944	11.7861	12.5191	63.2483
PA14_00290	7.73527	0.91114	2.58432	11.2793	6.3604	9.04123	5.41237	15.106	47.1445	81.3743	1.7569
PA14_00300	28.6205	15.0338	34.2423	25.1366	20.6713	28.0754	21.3311	25.1767	512.696	31.2978	54.4638
PA14_00310	14.697	15.4894	18.7363	27.3925	39.7525	16.179	35.0212	22.659	0	0	24.5966
PA14_00320	7.73527	5.46684	5.49169	9.66794	8.74555	8.08952	9.55123	0	0	12.5191	0
PA14_00340	17.7911	20.5007	9.04513	17.7246	15.106	26.6478	21.9678	30.212	0	0	7.02759
PA14_00360	10.8294	7.74469	6.46081	10.6347	11.9258	6.66196	11.7799	12.5883	0	0	35.1379
PA14_00380	13.9235	34.6233	9.69121	14.8242	15.106	6.1861	16.8738	7.55301	0	25.0382	7.02759
PA14_00400	5.41469	5.01127	13.8907	18.3691	8.74555	13.7998	16.8738	0	0	25.0382	15.8121
PA14_00410	23.9793	5.46684	19.7055	1.93359	7.15545	15.7032	6.04912	12.5883	0	18.7787	0
PA14_00420	37.1293	10.9337	6.46081	15.1464	14.3109	5.23439	12.0982	17.6237	76.6097	62.5956	22.8397
PA14_00430	71.938	90.2029	56.209	49.951	27.8268	57.1025	66.2219	62.9417	29.4653	0	47.4362
PA14_00440	4.64116	0	5.49169	3.54491	16.6961	9.51708	2.22862	10.0707	23.5722	0	38.6517
PA14_00450	57.241	29.6121	46.8408	57.6854	28.6218	39.9717	56.989	40.2827	82.5028	100.153	72.0328
PA14_00460	23.2058	12.3004	10.6603	20.6249	21.4664	25.2203	8.91449	10.0707	11.7861	156.489	29.8672
PA14_00470	30.9411	10.0225	33.5962	26.1034	34.1872	17.6066	17.829	0	0	125.191	15.8121
PA14_00480	54.9204	34.6233	30.6888	61.8748	72.3496	19.9859	30.564	15.106	117.861	162.749	54.4638
PA14_00490	32.4881	48.2904	26.1663	34.4823	19.0812	24.7444	30.564	7.55301	23.5722	0	80.8173
PA14_00510	225.87	276.531	301.72	277.47	165.37	232.217	238.144	365.062	194.471	131.451	279.347
PA14_00520	10.0559	8.20026	11.9525	6.12303	2.38515	2.85512	7.00424	0	0	0	10.5414
PA14_00530	10.0559	9.56698	27.4584	35.1268	18.2862	54.7232	55.3972	7.55301	0	0	56.2207
PA14_00550	27.847	40.5458	15.5059	18.3691	31.007	28.5512	28.3353	17.6237	11.7861	18.7787	14.0552
PA14_00560	47.1851	11.3893	24.228	24.1698	31.007	25.6961	30.8823	50.3534	0	6.25956	15.8121
PA14_00570	21.6588	19.134	28.7506	17.08	15.901	19.9859	37.5682	7.55301	0	37.5574	79.0604
PA14_00580	14.697	32.3455	26.8123	12.2461	12.7208	19.0342	19.1025	12.5883	23.5722	100.153	3.51379
PA14_00590	1.54705	28.7009	8.39905	7.08982	3.1802	13.3239	9.23286	0	0	0	10.5414
PA14_00600	21.6588	30.5232	8.39905	20.3027	18.2862	34.2615	17.829	25.1767	0	0	14.0552
PA14_00620	17.7911	15.945	21.3207	15.1464	15.901	6.66196	16.2371	0	47.1445	0	3.51379
PA14_00630	10.8294	4.10013	0.969121	7.41209	1.5901	1.90342	1.59187	7.55301	0	6.25956	0
PA14_00640	48.7322	30.5232	10.3373	18.0468	19.0812	19.0342	29.6088	17.6237	5.89306	37.5574	8.78448
PA14_00650	16.2441	0.45557	22.9359	9.66794	6.3604	2.37927	5.09399	0	0	12.5191	49.1931
PA14_00660	8.5088	14.5782	7.75297	16.7578	3.1802	8.56537	20.0576	15.106	0	12.5191	10.5414
PA14_00670	21.6588	21.8674	36.1805	23.8476	37.3674	29.9788	31.2007	5.03534	0	175.268	1.7569
PA14_00680	24.7529	33.7122	18.7363	15.1464	15.901	19.9859	14.9636	7.55301	0	0	26.3535
PA14_00690	8.5088	12.3004	12.2755	11.6015	5.56535	21.4134	12.735	67.977	0	0	7.02759
PA14_00700	6.96174	1.36671	6.78385	6.12303	3.1802	7.61367	7.64099	0	0	0	15.8121
PA14_00710	23.9793	17.3117	11.3064	12.2461	24.6466	9.04123	22.6046	2.51767	0	93.8934	0
PA14_00720	34.8087	7.74469	18.4133	18.0468	24.6466	9.99294	25.7883	10.0707	17.6792	12.5191	14.0552
PA14_00730	0	0.45557	7.42993	0.322265	10.3357	7.61367	11.1431	15.106	0	0	3.51379
PA14_00740	0.773527	0	6.13777	0	1.5901	3.33098	0.955123	0	0	37.5574	5.27069
PA14_00750	4.64116	3.64456	14.5368	14.1796	6.3604	36.1649	3.18374	75.5301	0	0	14.0552
PA14_00760	11.6029	12.3004	6.13777	4.5117	6.3604	20.9376	5.73074	85.6007	0	62.5956	21.0828
PA14_00770	6.18822	23.6897	19.3824	18.3691	18.2862	10.4688	22.6046	35.2474	17.6792	0	28.1103
PA14_00780	19.3382	0.91114	6.13777	19.9804	9.5406	24.7444	17.1922	2.51767	0	0	49.1931
PA14_00790	40.9969	95.2142	22.6128	29.0038	66.7842	28.5512	14.9636	22.659	147.326	0	66.7621
PA14_00800	14.697	5.46684	16.152	9.66794	19.0812	12.3722	13.6901	27.6944	0	0	8.78448
PA14_00810	18.5646	10.4781	35.5344	16.7578	15.106	13.3239	17.1922	20.1413	11.7861	0	12.2983
PA14_00820	40.2234	4.5557	39.0879	15.791	19.8763	35.6891	24.8332	7.55301	0	181.527	8.78448
PA14_00830	34.0352	26.4231	50.0712	55.4295	44.5228	51.3922	29.2905	20.1413	17.6792	43.8169	47.4362
PA14_00850	10.0559	8.65583	15.829	8.05661	1.5901	13.3239	6.68586	57.9064	0	50.0765	5.27069
PA14_00860	1.54705	0	1.6152	5.80076	4.7703	0	1.2735	0	5.89306	0	3.51379
PA14_00875	34.8087	32.3455	74.6223	77.0212	28.6218	32.3581	67.4954	45.318	88.3958	0	33.381
PA14_00890	8.5088	15.4894	28.7506	12.5683	10.3357	13.7998	17.5106	15.106	0	0	40.4086
PA14_00900	6.96174	17.3117	11.3064	9.34567	6.3604	22.841	2.22862	32.7297	0	6.25956	0
PA14_00910	50.2793	51.935	79.791	79.9216	33.3921	50.9164	49.9848	55.3887	0	37.5574	17.569
PA14_00925	26.2999	5.92241	16.7981	17.4023	4.7703	21.8893	18.4657	0	0	0	3.51379
PA14_00940	17.0176	8.65583	20.9976	12.5683	9.5406	14.7515	16.5555	17.6237	0	68.8552	0
PA14_00960	0	0	0	0.966794	9.5406	0.475854	0	0	0	0	8.78448
PA14_00970	6.96174	7.28912	4.19952	9.66794	17.4911	2.85512	15.9187	2.51767	0	6.25956	40.4086
PA14_00980	34.0352	8.20026	26.1663	11.9238	22.2614	28.5512	12.735	0	0	18.7787	1.7569
PA14_00990	45.6381	14.1227	19.7055	62.8416	37.3674	27.1237	28.6537	10.0707	0	137.71	42.1655
PA14_01010	8.5088	40.0902	16.4751	6.76756	11.9258	27.1237	11.7799	20.1413	0	25.0382	7.02759
PA14_01020	157.026	54.2129	81.7292	108.603	67.5793	101.833	91.0551	120.848	41.2514	18.7787	128.253
PA14_01030	18.5646	14.5782	16.4751	33.5155	13.5159	19.0342	25.7883	15.106	0	31.2978	8.78448
PA14_01040	6.18822	1.36671	4.52256	8.37888	5.56535	5.71025	4.77562	0	11.7861	0	14.0552
PA14_01060	30.1676	1.36671	12.2755	14.5019	9.5406	17.1307	18.7841	0	94.2889	0	1.7569
PA14_01070	15.4705	19.5895	56.5321	8.05661	11.1307	13.3239	19.4208	5.03534	5.89306	75.1147	0
PA14_01080	21.6588	25.5119	5.81473	8.05661	5.56535	14.2756	7.64099	0	0	93.8934	1.7569
PA14_01100	52.5998	58.313	59.7625	60.2635	45.3179	52.8198	55.3972	30.212	5.89306	194.046	59.7345
PA14_01110	37.1293	36.4456	53.9477	53.4959	35.7773	45.2061	49.6664	140.989	0	37.5574	57.9776
PA14_01120	3.09411	0.91114	0.32304	1.61132	0.79505	2.37927	1.91025	0	11.7861	0	0
PA14_01130	2.32058	9.1114	8.72209	2.57812	3.97525	9.51708	12.0982	2.51767	23.5722	0	14.0552
PA14_01140	27.0734	20.5007	11.9525	34.16	21.4664	39.02	28.3353	65.4594	58.9306	12.5191	61.4914
PA14_01150	13.9235	4.5557	6.13777	12.2461	7.15545	27.1237	23.2413	47.8357	0	0	15.8121
PA14_01160	75.0321	125.737	110.803	97.6462	70.7595	103.736	93.6021	130.919	571.626	319.238	144.066
PA14_01170	2.32058	0.45557	11.9525	7.41209	1.5901	6.1861	7.00424	15.106	0	0	7.02759
PA14_01180	17.0176	8.20026	8.07601	11.6015	10.3357	6.66196	8.91449	60.424	0	43.8169	1.7569
PA14_01190	18.5646	7.74469	19.0594	11.9238	7.9505	8.08952	9.23286	5.03534	0	6.25956	5.27069
PA14_01200	54.1469	30.9788	86.5748	105.058	39.7525	102.309	84.0509	85.6007	123.754	18.7787	21.0828
PA14_01220	25.5264	4.5557	26.4893	18.6913	11.9258	18.5583	21.9678	2.51767	0	18.7787	22.8397
PA14_01230	10.0559	5.92241	7.42993	13.5351	8.74555	15.2273	6.04912	5.03534	0	0	0
PA14_01240	51.0528	37.8123	64.285	49.6287	58.8337	81.8469	71.9526	37.765	94.2889	100.153	43.9224
PA14_01250	13.9235	23.2341	18.0903	25.1366	26.2367	15.2273	21.3311	10.0707	0	25.0382	5.27069
PA14_01270	14.697	22.7785	11.6295	27.7148	13.5159	13.7998	22.6046	0	0	0	22.8397
PA14_01290	71.938	60.1353	54.5938	57.0408	64.3991	37.1166	55.0788	161.131	106.075	112.672	47.4362
PA14_01300	40.9969	46.0126	24.228	60.5857	42.1377	36.1649	37.2498	32.7297	0	87.6339	45.6793
PA14_01310	16.2441	7.74469	18.0903	17.7246	7.15545	11.4205	7.64099	5.03534	0	0	14.0552
PA14_01320	14.697	15.4894	24.8741	25.4589	20.6713	9.51708	21.6495	2.51767	0	0	26.3535
PA14_01330	4.64116	0	1.29216	8.37888	5.56535	2.85512	3.50212	22.659	29.4653	6.25956	3.51379
PA14_01340	3.09411	16.4005	4.19952	6.76756	6.3604	2.85512	1.59187	0	0	0	1.7569
PA14_01350	11.6029	4.10013	8.07601	5.4785	15.106	24.2686	15.282	2.51767	129.647	6.25956	15.8121
PA14_01360	8.5088	0.91114	15.1829	13.5351	8.74555	16.179	9.86961	55.3887	5.89306	6.25956	14.0552
PA14_01380	10.0559	15.4894	20.3515	10.3125	18.2862	3.33098	13.6901	0	0	43.8169	66.7621
PA14_01390	11.6029	24.6008	18.7363	28.3593	19.8763	42.8269	14.0085	15.106	5.89306	0	21.0828
PA14_01400	5.41469	14.1227	3.55344	11.9238	6.3604	7.13781	16.2371	0	0	31.2978	5.27069
PA14_01410	4.64116	10.4781	10.9834	1.61132	3.97525	4.75854	5.41237	10.0707	0	0	5.27069
PA14_01430	43.3175	15.0338	29.0736	17.08	18.2862	38.0683	43.9357	2.51767	5.89306	200.306	15.8121
PA14_01440	14.697	5.01127	11.6295	6.12303	7.9505	6.1861	18.4657	7.55301	41.2514	0	8.78448
PA14_01460	29.394	52.8461	39.734	40.6053	23.0565	22.3651	29.9272	17.6237	29.4653	18.7787	50.95
PA14_01470	10.0559	4.10013	36.5036	3.86718	10.3357	7.61367	10.188	2.51767	0	12.5191	3.51379
PA14_01480	4.64116	23.6897	18.0903	19.6581	21.4664	9.04123	13.6901	25.1767	29.4653	18.7787	10.5414
PA14_01490	22.4323	18.2228	54.2708	73.1541	70.7595	46.6337	31.8374	35.2474	206.257	12.5191	45.6793
PA14_01500	3.09411	11.8448	15.829	9.02341	9.5406	7.61367	6.36749	0	0	0	26.3535
PA14_01510	17.0176	30.9788	42.6413	20.3027	17.4911	39.9717	18.1473	93.1537	29.4653	6.25956	17.569
PA14_01520	21.6588	14.1227	19.7055	9.34567	12.7208	5.71025	12.4166	0	0	0	8.78448
PA14_01540	28.6205	29.6121	12.2755	17.08	14.3109	11.4205	16.5555	35.2474	0	93.8934	22.8397
PA14_01550	5.41469	10.4781	4.8456	11.2793	5.56535	1.42756	1.2735	0	0	0	0
PA14_01560	3.09411	1.36671	11.3064	5.80076	8.74555	14.7515	12.4166	2.51767	0	0	40.4086
PA14_01580	17.0176	20.9562	18.4133	23.5253	11.9258	30.9305	32.1558	30.212	58.9306	56.3361	26.3535
PA14_01600	63.4292	31.4343	27.4584	56.074	49.2931	48.5371	42.9806	83.0831	76.6097	75.1147	38.6517
PA14_01610	8.5088	15.4894	9.36817	22.2363	7.15545	11.4205	15.9187	10.0707	5.89306	12.5191	17.569
PA14_01620	39.4499	34.1678	12.2755	41.2499	33.3921	27.1237	34.0661	98.1891	253.401	31.2978	33.381
PA14_01640	20.1117	7.28912	34.8884	25.7812	32.5971	48.5371	39.7968	120.848	0	62.5956	49.1931
PA14_01660	16.2441	12.3004	28.1045	20.9472	42.1377	16.179	17.5106	0	247.508	137.71	43.9224
PA14_01670	10.0559	6.37798	2.58432	8.05661	11.9258	16.6549	10.188	2.51767	0	68.8552	38.6517
PA14_01680	3.86763	5.46684	20.6746	4.83397	12.7208	6.66196	9.23286	0	0	18.7787	0
PA14_01690	50.2793	101.592	115.971	87.656	69.9644	78.9918	107.292	10.0707	58.9306	0	47.4362
PA14_01710	66.5233	111.615	83.9905	95.0681	195.582	118.964	131.17	62.9417	53.0375	37.5574	152.85
PA14_01720	42.544	31.8899	28.4275	50.9178	46.908	38.0683	61.4463	78.0477	5.89306	93.8934	33.381
PA14_01730	16.2441	20.9562	39.4109	34.8046	69.1694	24.2686	30.564	118.33	41.2514	25.0382	52.7069
PA14_01750	36.3558	17.7672	21.3207	14.8242	39.7525	15.2273	19.7392	35.2474	35.3583	0	103.657
PA14_01760	64.9763	37.3568	18.4133	38.6718	29.4169	44.2544	37.5682	12.5883	94.2889	0	52.7069
PA14_01770	21.6588	2.73342	15.829	5.80076	9.5406	17.6066	12.0982	35.2474	188.578	37.5574	15.8121
PA14_01780	6.18822	7.28912	7.42993	10.3125	7.15545	5.23439	8.27774	0	5.89306	0	21.0828
PA14_01790	3.86763	15.4894	0.646081	0.644529	7.15545	7.61367	1.91025	0	0	0	5.27069
PA14_01800	44.091	79.2692	26.8123	25.7812	41.3426	40.4476	64.63	73.0124	0	75.1147	66.7621
PA14_01810	27.847	22.3229	16.4751	28.037	16.6961	29.503	35.3396	7.55301	0	25.0382	29.8672
PA14_01830	18.5646	31.4343	26.8123	53.1737	23.0565	25.6961	18.4657	45.318	11.7861	12.5191	42.1655
PA14_01840	4.64116	13.2115	4.52256	3.22265	6.3604	9.04123	4.13887	10.0707	82.5028	0	1.7569
PA14_01860	2.32058	17.3117	10.0142	9.02341	7.9505	6.66196	14.3269	0	0	6.25956	0
PA14_01870	41.7705	12.756	20.9976	21.2695	16.6961	26.6478	37.5682	12.5883	0	0	54.4638
PA14_01890	10.0559	5.01127	3.2304	8.37888	10.3357	3.80683	5.73074	15.106	0	0	7.02759
PA14_01900	12.3764	0.45557	17.4442	16.1132	7.9505	14.2756	16.8738	7.55301	17.6792	0	7.02759
PA14_01910	26.2999	7.74469	33.2732	13.8574	5.56535	2.85512	21.3311	22.659	0	0	3.51379
PA14_01930	17.0176	24.1452	28.4275	29.6483	16.6961	29.503	18.4657	40.2827	5.89306	0	12.2983
PA14_01940	58.0145	17.3117	25.1971	16.4355	41.3426	26.172	26.7435	30.212	5.89306	37.5574	43.9224
PA14_01960	15.4705	7.28912	6.78385	20.9472	7.15545	19.0342	13.3717	2.51767	5.89306	6.25956	12.2983
PA14_01970	86.635	42.8236	110.157	126.328	65.9892	70.4264	91.3735	178.754	11.7861	75.1147	93.1155
PA14_01980	14.697	23.2341	40.057	14.1796	29.4169	23.7927	29.2905	0	64.8236	12.5191	8.78448
PA14_01990	7.73527	9.56698	0	3.86718	8.74555	9.51708	17.1922	0	11.7861	0	14.0552
PA14_02010	40.9969	4.10013	11.9525	9.02341	11.9258	21.4134	13.6901	0	0	0	36.8948
PA14_02020	29.394	31.4343	25.5202	22.2363	11.1307	29.0271	20.6943	40.2827	0	118.932	15.8121
PA14_02030	10.0559	1.82228	4.52256	14.1796	6.3604	5.71025	14.0085	0	29.4653	0	1.7569
PA14_02050	17.0176	41.0013	16.4751	12.8906	23.0565	11.4205	24.1965	52.871	58.9306	25.0382	5.27069
PA14_02060	60.3351	86.1028	63.3159	26.4257	23.8515	44.2544	65.2668	40.2827	11.7861	25.0382	35.1379
PA14_02070	26.2999	18.6784	45.2256	27.7148	14.3109	38.5442	33.7477	50.3534	318.225	100.153	40.4086
PA14_02090	22.4323	20.5007	36.5036	22.8808	16.6961	19.51	18.4657	20.1413	64.8236	6.25956	54.4638
PA14_02100	3.09411	0.91114	0	0.322265	7.9505	13.3239	11.4615	20.1413	0	0	5.27069
PA14_02110	19.3382	15.0338	15.829	13.2128	6.3604	5.71025	14.0085	0	11.7861	0	1.7569
PA14_02130	7.73527	13.6671	2.90736	4.5117	1.5901	1.90342	6.68586	7.55301	0	0	10.5414
PA14_02140	8.5088	6.83355	7.42993	5.80076	8.74555	9.99294	6.04912	2.51767	0	0	1.7569
PA14_02150	28.6205	15.0338	28.1045	19.6581	23.0565	29.9788	29.2905	30.212	0	18.7787	33.381
PA14_02180	14.697	15.0338	8.72209	3.86718	7.15545	9.04123	15.282	40.2827	0	50.0765	5.27069
PA14_02190	19.3382	22.3229	11.3064	9.66794	11.1307	9.99294	7.00424	15.106	0	6.25956	0
PA14_02200	9.28232	10.0225	11.6295	11.9238	11.1307	16.179	21.3311	12.5883	0	0	35.1379
PA14_02220	49.5057	19.5895	52.0095	23.5253	37.3674	49.9647	27.0618	7.55301	0	25.0382	61.4914
PA14_02230	10.8294	2.73342	8.72209	2.57812	4.7703	10.4688	3.18374	5.03534	11.7861	18.7787	3.51379
PA14_02250	27.0734	5.46684	20.9976	32.5487	42.9327	27.5995	29.6088	40.2827	0	81.3743	31.6241
PA14_02260	7.73527	20.5007	28.1045	19.0136	25.4416	8.56537	17.1922	17.6237	123.754	156.489	5.27069
PA14_02270	43.3175	25.9675	22.9359	23.5253	25.4416	21.4134	41.3887	5.03534	70.7167	6.25956	14.0552
PA14_02290	13.9235	8.65583	14.2138	12.5683	11.9258	10.9446	14.6452	0	0	0	22.8397
PA14_02300	17.7911	6.83355	27.7815	15.1464	7.15545	29.503	21.6495	0	11.7861	0	19.3259
PA14_02310	40.2234	18.2228	20.9976	9.66794	17.4911	19.51	18.4657	20.1413	17.6792	0	31.6241
PA14_02330	21.6588	42.8236	32.6271	25.4589	24.6466	29.0271	37.8866	12.5883	0	12.5191	22.8397
PA14_02340	20.8852	17.3117	11.9525	9.9902	15.106	13.3239	12.735	25.1767	11.7861	12.5191	5.27069
PA14_02360	10.8294	29.1565	21.3207	11.9238	12.7208	26.6478	28.3353	17.6237	58.9306	0	19.3259
PA14_02370	7.73527	9.56698	32.9501	14.8242	5.56535	11.8964	22.2862	5.03534	17.6792	81.3743	7.02759
PA14_02380	13.15	1.36671	9.36817	12.2461	7.9505	12.3722	2.547	2.51767	0	31.2978	3.51379
PA14_02390	23.2058	20.5007	21.3207	22.2363	14.3109	18.5583	20.376	2.51767	23.5722	6.25956	29.8672
PA14_02410	30.1676	32.3455	31.3349	16.4355	15.106	39.9717	28.9721	37.765	82.5028	0	29.8672
PA14_02420	8.5088	12.3004	6.78385	9.9902	3.97525	14.2756	9.86961	37.765	0	12.5191	10.5414
PA14_02435	17.0176	9.56698	22.6128	10.3125	3.1802	12.3722	18.7841	0	5.89306	6.25956	12.2983
PA14_02450	30.1676	12.3004	40.057	24.1698	45.3179	27.5995	33.1109	42.8004	41.2514	106.413	45.6793
PA14_02460	2.32058	0.45557	12.5986	4.5117	3.1802	0.951708	1.2735	37.765	23.5722	18.7787	0
PA14_02470	10.0559	35.0789	27.4584	25.1366	15.901	33.3098	26.1067	12.5883	5.89306	18.7787	28.1103
PA14_02490	3.09411	5.01127	8.07601	21.5917	11.1307	13.7998	22.923	0	35.3583	0	24.5966
PA14_02500	17.7911	9.56698	26.8123	14.5019	18.2862	17.1307	21.3311	30.212	29.4653	12.5191	22.8397
PA14_02510	6.18822	0	9.69121	6.44529	4.7703	7.61367	3.50212	0	0	0	1.7569
PA14_02520	23.2058	20.0451	4.19952	11.2793	25.4416	5.23439	4.13887	7.55301	0	0	12.2983
PA14_02530	20.1117	3.18899	15.829	5.4785	15.901	9.51708	4.77562	10.0707	0	0	3.51379
PA14_02550	37.9028	30.5232	44.5796	49.951	23.0565	39.02	41.3887	10.0707	123.754	18.7787	38.6517
PA14_02560	0	0	0.32304	4.18944	7.15545	10.4688	4.13887	2.51767	0	0	21.0828
PA14_02570	0.773527	9.56698	0	0.322265	3.1802	0	0	0	0	0	3.51379
PA14_02580	6.18822	0.45557	2.26128	12.2461	15.901	2.37927	9.23286	0	5.89306	0	1.7569
PA14_02590	6.96174	4.5557	1.6152	5.80076	5.56535	9.51708	2.547	0	17.6792	0	1.7569
PA14_02610	10.0559	0	1.6152	0.644529	5.56535	8.56537	0.955123	12.5883	11.7861	0	8.78448
PA14_02620	4.64116	30.5232	7.75297	2.57812	2.38515	0.951708	3.82049	0	0	0	35.1379
PA14_02630	3.09411	5.92241	13.2447	17.08	5.56535	5.23439	9.86961	20.1413	35.3583	0	7.02759
PA14_02640	3.09411	23.2341	9.36817	6.76756	11.1307	9.51708	10.8247	2.51767	0	0	26.3535
PA14_02650	5.41469	8.20026	2.58432	9.02341	9.5406	18.0825	20.6943	20.1413	0	31.2978	42.1655
PA14_02660	34.8087	4.10013	17.7672	25.7812	12.7208	29.503	21.3311	10.0707	0	0	3.51379
PA14_02680	16.2441	40.0902	41.6722	15.1464	15.901	22.3651	25.7883	98.1891	0	0	57.9776
PA14_02690	13.9235	11.3893	8.72209	6.44529	15.106	18.0825	13.0534	7.55301	17.6792	0	8.78448
PA14_02700	41.7705	32.8011	14.2138	47.6952	19.8763	26.172	24.1965	75.5301	88.3958	6.25956	43.9224
PA14_02720	21.6588	1.82228	31.0119	15.791	8.74555	24.2686	14.6452	12.5883	17.6792	0	12.2983
PA14_02730	95.1438	134.393	239.373	94.7458	213.869	135.618	39.4784	166.166	200.364	68.8552	274.076
PA14_02740	29.394	50.5683	25.8432	23.5253	23.8515	18.0825	28.3353	15.106	359.476	0	15.8121
PA14_02750	27.847	11.8448	19.3824	21.914	14.3109	32.8339	25.7883	15.106	11.7861	137.71	14.0552
PA14_02760	21.6588	75.6247	7.42993	20.9472	9.5406	29.503	21.0127	10.0707	11.7861	0	38.6517
PA14_02770	13.9235	30.0676	10.0142	31.9042	12.7208	19.9859	15.282	20.1413	23.5722	6.25956	80.8173
PA14_02790	12.3764	38.2679	3.2304	20.3027	10.3357	16.179	13.0534	2.51767	176.792	37.5574	40.4086
PA14_02810	42.544	33.2566	25.1971	56.074	27.0317	16.179	30.564	70.4947	35.3583	0	38.6517
PA14_02830	8.5088	6.37798	31.658	5.4785	13.5159	9.04123	21.6495	2.51767	0	37.5574	5.27069
PA14_02840	9.28232	18.6784	6.13777	6.44529	7.15545	20.4617	12.0982	5.03534	0	0	24.5966
PA14_02850	18.5646	29.1565	6.78385	22.2363	5.56535	29.9788	7.64099	0	0	56.3361	15.8121
PA14_02870	34.0352	30.9788	13.2447	14.8242	14.3109	27.5995	19.4208	40.2827	200.364	12.5191	29.8672
PA14_02890	37.1293	36.4456	18.4133	20.6249	22.2614	14.2756	35.3396	7.55301	5.89306	43.8169	40.4086
PA14_02900	12.3764	33.7122	29.0736	15.791	11.9258	24.7444	17.1922	10.0707	11.7861	0	42.1655
PA14_02910	6.96174	45.557	32.304	31.2597	14.3109	17.1307	16.8738	52.871	212.15	0	17.569
PA14_02930	3.09411	4.10013	4.52256	8.05661	4.7703	3.33098	9.23286	0	0	62.5956	5.27069
PA14_02960	14.697	4.5557	1.6152	8.05661	6.3604	1.42756	8.27774	78.0477	17.6792	43.8169	0
PA14_02970	44.091	33.2566	10.9834	28.3593	21.4664	21.8893	33.7477	37.765	0	0	22.8397
PA14_02980	13.15	5.01127	14.5368	8.37888	8.74555	21.8893	13.6901	2.51767	0	0	5.27069
PA14_02990	23.9793	35.0789	51.3634	27.3925	34.1872	36.6408	28.6537	27.6944	5.89306	12.5191	22.8397
PA14_03000	31.7146	34.6233	18.0903	31.5819	19.0812	25.2203	14.6452	42.8004	47.1445	0	40.4086
PA14_03010	25.5264	8.20026	35.5344	14.8242	16.6961	22.841	19.4208	30.212	0	12.5191	24.5966
PA14_03020	1.54705	0	1.93824	13.8574	3.97525	2.37927	5.41237	5.03534	0	0	15.8121
PA14_03030	9.28232	8.65583	3.55344	15.791	3.1802	3.80683	4.77562	0	0	0	29.8672
PA14_03040	20.8852	14.5782	27.1354	14.1796	14.3109	25.2203	9.55123	2.51767	5.89306	0	19.3259
PA14_03050	18.5646	1.82228	20.9976	17.7246	12.7208	11.8964	26.1067	17.6237	0	93.8934	15.8121
PA14_03070	11.6029	5.01127	16.4751	8.37888	11.1307	7.13781	13.0534	0	94.2889	0	33.381
PA14_03080	6.18822	1.82228	10.0142	10.6347	8.74555	1.90342	8.27774	2.51767	0	0	7.02759
PA14_03090	34.0352	46.9237	14.5368	28.3593	13.5159	29.9788	21.3311	42.8004	47.1445	0	19.3259
PA14_03100	17.7911	10.0225	16.7981	2.25585	7.9505	6.1861	3.82049	0	0	269.161	19.3259
PA14_03110	22.4323	5.01127	8.07601	17.7246	11.1307	4.75854	21.9678	0	0	6.25956	22.8397
PA14_03120	11.6029	4.10013	8.72209	5.80076	8.74555	2.85512	11.7799	0	5.89306	25.0382	5.27069
PA14_03130	39.4499	28.7009	47.1639	22.8808	42.1377	49.013	37.5682	73.0124	0	194.046	12.2983
PA14_03150	27.0734	9.56698	27.4584	21.914	33.3921	17.1307	8.59611	0	17.6792	106.413	5.27069
PA14_03160	61.1086	48.746	40.057	54.1405	31.802	76.1367	95.8307	25.1767	35.3583	68.8552	33.381
PA14_03163	136.914	151.705	130.185	153.076	143.904	151.322	110.158	161.131	0	12.5191	108.928
PA14_03166	8.5088	3.18899	4.19952	13.5351	19.8763	4.28269	8.91449	5.03534	0	0	35.1379
PA14_03170	40.9969	30.0676	27.1354	70.8982	18.2862	46.1578	71.6343	10.0707	5.89306	0	77.3035
PA14_03180	8.5088	27.7898	17.1211	16.1132	6.3604	9.51708	5.73074	42.8004	0	0	8.78448
PA14_03190	39.4499	40.5458	45.2256	37.705	31.802	33.7856	35.3396	25.1767	0	81.3743	29.8672
PA14_03200	88.1821	107.515	98.8503	110.859	71.5545	92.3157	82.7774	55.3887	41.2514	25.0382	172.176
PA14_03210	5.41469	9.56698	12.5986	4.18944	10.3357	4.75854	11.4615	2.51767	5.89306	0	7.02759
PA14_03220	78.1262	128.015	79.4679	54.785	65.1941	77.5642	99.6512	110.777	94.2889	156.489	82.5742
PA14_03240	23.2058	9.56698	37.1496	18.3691	12.7208	27.1237	32.1558	7.55301	0	0	7.02759
PA14_03250	84.3144	154.438	98.5273	123.105	96.9961	94.2191	159.824	158.613	212.15	68.8552	137.038
PA14_03265	44.8646	55.5796	60.4085	47.3729	33.3921	26.172	47.4378	62.9417	11.7861	0	33.381
PA14_03270	113.708	101.592	106.28	117.304	77.9149	122.294	158.232	120.848	170.899	6.25956	72.0328
PA14_03285	77.3527	83.3694	122.109	95.7126	78.71	127.529	136.901	75.5301	5.89306	43.8169	31.6241
PA14_03290	23.2058	48.746	75.2684	38.3495	39.7525	37.1166	50.6215	60.424	0	12.5191	22.8397
PA14_03300	54.9204	67.88	41.0261	31.5819	26.2367	21.8893	88.5081	47.8357	11.7861	131.451	59.7345
PA14_03310	84.3144	60.5908	67.8385	74.1209	40.5476	59.9576	76.4099	30.212	5.89306	6.25956	35.1379
PA14_03320	78.8997	75.6247	76.8836	38.0272	33.3921	51.8681	70.3608	57.9064	0	43.8169	36.8948
PA14_03330	33.2617	30.5232	36.8266	26.1034	14.3109	26.172	21.3311	10.0707	0	0	40.4086
PA14_03340	42.544	33.7122	42.3183	37.0604	13.5159	23.7927	34.7028	20.1413	17.6792	93.8934	14.0552
PA14_03350	32.4881	36.4456	57.8242	66.7088	45.3179	72.8057	86.5979	67.977	41.2514	6.25956	42.1655
PA14_03360	46.4116	46.0126	38.1188	56.074	27.8268	39.02	82.7774	73.0124	5.89306	6.25956	15.8121
PA14_03370	64.9763	72.4357	64.285	52.8514	45.3179	30.4547	47.1194	20.1413	29.4653	18.7787	29.8672
PA14_03380	108.294	112.981	115.648	124.394	108.922	109.446	111.431	45.318	400.728	43.8169	103.657
PA14_03390	43.3175	34.1678	36.8266	42.2167	7.9505	31.4064	29.6088	47.8357	29.4653	150.229	36.8948
PA14_03400	6.96174	19.5895	20.9976	12.2461	3.97525	29.9788	19.1025	2.51767	5.89306	0	3.51379
PA14_03410	70.391	146.694	148.599	73.4763	335.511	161.79	124.166	208.966	88.3958	31.2978	156.364
PA14_03420	32.4881	45.557	22.6128	31.2597	7.9505	21.4134	32.7926	93.1537	0	0	5.27069
PA14_03430	34.8087	28.2454	11.9525	36.4159	64.3991	36.6408	32.4742	30.212	11.7861	12.5191	14.0552
PA14_03450	51.0528	29.6121	41.9952	50.5955	113.692	39.4959	39.4784	5.03534	129.647	262.902	43.9224
PA14_03470	47.9587	12.756	24.228	19.0136	15.901	28.0754	23.8781	158.613	0	0	36.8948
PA14_03480	9.28232	19.5895	5.16865	16.4355	6.3604	3.80683	10.188	22.659	0	50.0765	24.5966
PA14_03490	3.86763	3.18899	15.5059	10.3125	8.74555	12.3722	7.00424	0	11.7861	0	3.51379
PA14_03510	1.54705	8.20026	13.2447	4.5117	6.3604	5.71025	5.41237	12.5883	5.89306	0	14.0552
PA14_03520	13.15	6.37798	4.52256	4.83397	11.1307	2.37927	9.23286	2.51767	0	0	0
PA14_03530	13.9235	14.5782	7.75297	26.4257	8.74555	8.56537	15.6003	10.0707	0	131.451	26.3535
PA14_03550	9.28232	8.65583	20.0285	5.15623	7.9505	2.37927	12.0982	17.6237	0	18.7787	40.4086
PA14_03560	13.15	16.4005	8.39905	17.08	5.56535	9.04123	18.4657	55.3887	53.0375	6.25956	63.2483
PA14_03580	1.54705	1.36671	12.5986	6.76756	4.7703	4.75854	13.0534	0	153.219	118.932	5.27069
PA14_03590	13.9235	10.9337	3.87648	9.34567	49.2931	9.04123	6.04912	0	0	0	15.8121
PA14_03610	30.9411	32.3455	21.9667	34.16	21.4664	20.4617	44.5724	12.5883	0	12.5191	24.5966
PA14_03620	10.0559	21.4118	5.49169	6.12303	14.3109	12.3722	12.735	0	0	0	15.8121
PA14_03630	5.41469	0.91114	5.49169	19.3359	12.7208	11.8964	7.00424	10.0707	0	50.0765	43.9224
PA14_03650	18.5646	5.92241	48.7791	34.16	19.8763	32.3581	42.9806	73.0124	94.2889	25.0382	5.27069
PA14_03670	30.1676	31.8899	18.4133	24.1698	33.3921	37.5925	30.8823	15.106	159.113	0	26.3535
PA14_03680	21.6588	19.5895	31.0119	11.2793	22.2614	9.51708	34.3844	7.55301	0	0	54.4638
PA14_03700	69.6174	76.9914	21.9667	27.7148	23.0565	34.7373	39.1601	17.6237	70.7167	37.5574	21.0828
PA14_03710	13.9235	4.5557	8.72209	12.8906	11.1307	4.75854	8.27774	0	11.7861	118.932	19.3259
PA14_03720	69.6174	95.6698	66.8693	48.0174	50.0882	50.9164	54.1237	118.33	388.942	68.8552	82.5742
PA14_03730	33.2617	45.1015	36.1805	38.994	61.2189	45.682	31.8374	10.0707	17.6792	81.3743	61.4914
PA14_03760	26.2999	9.1114	66.2233	34.8046	23.8515	37.1166	30.564	2.51767	0	18.7787	12.2983
PA14_03770	47.1851	48.746	19.7055	31.5819	14.3109	29.0271	23.2413	110.777	0	12.5191	40.4086
PA14_03780	22.4323	32.8011	10.3373	19.0136	12.7208	13.3239	17.829	2.51767	0	0	57.9776
PA14_03790	33.2617	43.2792	23.5819	34.4823	31.007	19.9859	18.7841	5.03534	41.2514	0	12.2983
PA14_03800	181.779	240.997	142.461	183.369	574.026	167.025	122.893	161.131	206.257	569.62	130.01
PA14_03810	26.2999	2.73342	19.3824	20.9472	27.8268	23.7927	14.9636	52.871	0	18.7787	17.569
PA14_03830	17.7911	39.179	30.6888	39.3163	12.7208	35.2132	26.7435	37.765	5.89306	37.5574	17.569
PA14_03840	53.3734	44.6459	69.4537	56.074	37.3674	29.0271	68.7689	65.4594	0	18.7787	17.569
PA14_03855	56.4675	12.756	16.152	13.2128	31.802	9.99294	24.8332	7.55301	0	0	28.1103
PA14_03860	61.8822	74.7135	49.7482	71.865	132.773	61.861	45.2092	7.55301	312.332	162.749	28.1103
PA14_03870	46.4116	54.6684	95.943	81.8552	61.2189	85.1779	121.301	93.1537	5.89306	12.5191	77.3035
PA14_03880	56.4675	51.0239	32.6271	51.2401	71.5545	56.1508	33.4293	70.4947	0	6.25956	65.0052
PA14_03900	54.9204	51.0239	26.8123	51.8846	119.258	36.1649	25.7883	0	253.401	62.5956	77.3035
PA14_03920	99.785	117.082	67.8385	85.4001	104.152	82.7986	100.606	90.6361	218.043	50.0765	43.9224
PA14_03930	88.1821	66.5133	37.7957	65.742	34.9822	62.8127	69.4056	52.871	35.3583	25.0382	35.1379
PA14_03940	21.6588	35.5345	35.5344	29.0038	38.9575	37.1166	36.9314	42.8004	23.5722	0	68.519
PA14_03950	65.7498	47.8349	31.981	16.7578	42.9327	48.0613	54.442	93.1537	29.4653	0	54.4638
PA14_03960	54.9204	76.5358	28.4275	30.9374	58.0387	39.02	32.4742	100.707	17.6792	0	33.381
PA14_03980	34.8087	56.0351	52.9786	35.4491	38.9575	44.7303	47.1194	27.6944	5.89306	0	19.3259
PA14_04000	33.2617	35.5345	29.3967	12.5683	15.901	24.7444	15.6003	22.659	11.7861	18.7787	19.3259
PA14_04010	55.6939	71.5245	93.0356	65.742	43.7278	70.9023	56.6707	118.33	29.4653	106.413	45.6793
PA14_04020	17.0176	10.9337	6.78385	6.44529	5.56535	13.7998	7.64099	0	0	0	0
PA14_04030	10.0559	8.65583	9.69121	8.37888	12.7208	22.3651	1.91025	15.106	5.89306	6.25956	15.8121
PA14_04040	11.6029	15.0338	6.78385	17.4023	12.7208	14.2756	20.376	10.0707	0	43.8169	1.7569
PA14_04050	19.3382	47.3793	33.2732	36.7382	26.2367	30.9305	31.5191	103.224	0	0	47.4362
PA14_04060	12.3764	56.4907	10.3373	8.05661	7.15545	9.99294	6.04912	40.2827	53.0375	6.25956	3.51379
PA14_04070	10.0559	6.37798	9.69121	19.9804	32.5971	4.28269	13.6901	7.55301	0	0	22.8397
PA14_04080	27.0734	23.2341	16.7981	16.7578	8.74555	8.08952	9.23286	30.212	0	0	8.78448
PA14_04090	11.6029	5.01127	17.7672	20.9472	12.7208	2.37927	16.5555	7.55301	0	18.7787	38.6517
PA14_04100	22.4323	23.6897	10.0142	16.1132	20.6713	13.7998	14.6452	0	0	31.2978	14.0552
PA14_04110	68.8439	34.6233	47.4869	71.2205	77.9149	29.0271	49.0297	37.765	5.89306	12.5191	75.5466
PA14_04140	46.4116	36.9012	51.6865	37.705	69.9644	49.013	40.7519	25.1767	94.2889	18.7787	21.0828
PA14_04150	2.32058	19.134	13.2447	9.9902	28.6218	12.3722	11.7799	0	0	0	26.3535
PA14_04160	13.9235	23.2341	14.5368	23.5253	35.7773	24.7444	30.8823	0	0	12.5191	42.1655
PA14_04180	6.96174	4.5557	12.5986	24.1698	7.9505	13.3239	5.73074	5.03534	0	0	12.2983
PA14_04190	34.8087	14.1227	17.4442	11.2793	15.106	36.1649	23.5597	17.6237	11.7861	0	8.78448
PA14_04210	15.4705	62.8687	57.5012	58.0076	23.0565	35.2132	36.9314	40.2827	29.4653	0	50.95
PA14_04220	32.4881	38.2679	22.2898	47.6952	12.7208	26.172	35.3396	70.4947	17.6792	0	56.2207
PA14_04230	38.6763	34.6233	52.0095	21.5917	32.5971	30.4547	54.1237	35.2474	23.5722	31.2978	45.6793
PA14_04240	3.09411	5.46684	9.36817	4.83397	9.5406	10.9446	4.77562	15.106	0	0	0
PA14_04250	31.7146	15.945	65.5772	54.4627	34.1872	44.2544	37.2498	10.0707	0	0	21.0828
PA14_04270	17.0176	9.1114	18.4133	31.5819	17.4911	25.6961	15.9187	5.03534	0	244.123	5.27069
PA14_04290	34.8087	35.99	13.2447	17.4023	31.802	20.4617	26.1067	78.0477	58.9306	43.8169	35.1379
PA14_04300	29.394	34.6233	14.8599	14.8242	22.2614	2.37927	15.9187	17.6237	0	18.7787	24.5966
PA14_04310	28.6205	16.4005	27.1354	11.2793	18.2862	23.3168	8.59611	2.51767	0	0	24.5966
PA14_04320	70.391	18.2228	38.4418	41.2499	42.1377	44.2544	31.5191	60.424	0	6.25956	35.1379
PA14_04330	8.5088	9.56698	4.19952	13.5351	13.5159	11.4205	17.5106	0	0	0	22.8397
PA14_04340	4.64116	1.36671	7.42993	10.6347	14.3109	14.2756	1.91025	0	0	0	5.27069
PA14_04350	0.773527	5.01127	1.29216	12.5683	3.1802	23.7927	3.50212	10.0707	0	0	28.1103
PA14_04370	18.5646	36.4456	14.2138	29.0038	15.901	26.6478	14.0085	5.03534	5.89306	18.7787	10.5414
PA14_04380	15.4705	14.1227	21.9667	9.9902	11.1307	25.6961	13.0534	57.9064	0	6.25956	3.51379
PA14_04390	25.5264	22.7785	40.38	19.0136	50.8832	20.4617	30.564	80.5654	0	106.413	12.2983
PA14_04410	92.8232	184.506	95.943	104.091	147.084	79.4676	66.5403	120.848	94.2889	250.382	80.8173
PA14_04420	54.9204	91.114	49.7482	52.8514	30.2119	35.6891	42.9806	90.6361	5.89306	0	29.8672
PA14_04430	9.28232	17.7672	0.969121	7.08982	7.9505	7.13781	4.45724	10.0707	0	56.3361	10.5414
PA14_04440	13.9235	30.0676	24.8741	19.9804	37.3674	26.6478	32.1558	12.5883	218.043	0	59.7345
PA14_04460	15.4705	23.2341	9.69121	12.2461	19.0812	8.56537	9.55123	2.51767	11.7861	219.085	12.2983
PA14_04480	10.0559	18.2228	19.3824	16.1132	11.9258	7.13781	20.0576	0	0	6.25956	28.1103
PA14_04490	28.6205	23.2341	31.0119	52.2069	12.7208	29.503	35.6579	5.03534	53.0375	18.7787	31.6241
PA14_04510	26.2999	8.20026	36.5036	47.0506	23.0565	32.3581	20.6943	25.1767	35.3583	0	72.0328
PA14_04520	1.54705	9.1114	1.29216	0.644529	17.4911	0	5.41237	0	0	12.5191	5.27069
PA14_04530	11.6029	0	0.646081	3.54491	6.3604	2.37927	5.41237	0	0	81.3743	33.381
PA14_04550	12.3764	7.74469	28.7506	42.2167	22.2614	28.0754	29.2905	17.6237	35.3583	68.8552	10.5414
PA14_04560	6.96174	23.6897	18.7363	17.7246	8.74555	12.3722	23.5597	5.03534	11.7861	50.0765	26.3535
PA14_04570	10.8294	21.4118	10.0142	9.02341	8.74555	18.5583	28.017	2.51767	0	0	19.3259
PA14_04580	11.6029	18.2228	1.6152	16.1132	2.38515	2.37927	3.50212	0	53.0375	0	1.7569
PA14_04590	25.5264	17.7672	20.3515	14.8242	25.4416	30.9305	16.5555	0	0	31.2978	52.7069
PA14_04610	19.3382	53.7573	16.152	28.037	16.6961	20.9376	20.6943	20.1413	106.075	12.5191	15.8121
PA14_04630	47.1851	62.4131	48.456	41.8944	62.809	59.9576	42.0254	17.6237	5.89306	18.7787	26.3535
PA14_04640	30.9411	5.01127	13.5677	15.791	21.4664	16.6549	18.7841	15.106	17.6792	0	3.51379
PA14_04650	3.86763	10.4781	10.6603	6.12303	15.901	4.75854	18.4657	0	0	12.5191	14.0552
PA14_04660	27.847	17.7672	45.8717	30.2929	18.2862	24.7444	29.9272	40.2827	0	31.2978	33.381
PA14_04670	12.3764	25.5119	6.46081	22.8808	29.4169	15.2273	7.32261	17.6237	0	0	8.78448
PA14_04680	12.3764	19.134	24.5511	9.02341	18.2862	28.5512	16.2371	0	53.0375	0	19.3259
PA14_04690	30.1676	14.5782	40.057	33.5155	54.0634	22.841	20.0576	50.3534	23.5722	56.3361	22.8397
PA14_04700	20.8852	33.2566	27.4584	26.4257	39.7525	26.6478	15.6003	93.1537	0	25.0382	19.3259
PA14_04710	7.73527	0.45557	14.8599	18.0468	16.6961	13.3239	9.86961	12.5883	0	18.7787	15.8121
PA14_04730	60.3351	60.1353	55.886	28.6815	31.802	31.4064	48.0745	5.03534	88.3958	18.7787	28.1103
PA14_04750	6.18822	17.3117	9.04513	16.4355	5.56535	14.2756	10.8247	0	0	0	47.4362
PA14_04760	15.4705	13.6671	10.0142	8.70114	15.106	14.2756	13.6901	5.03534	0	81.3743	0
PA14_04780	17.7911	13.6671	22.6128	43.828	18.2862	13.3239	17.829	50.3534	0	100.153	49.1931
PA14_04790	8.5088	3.18899	3.2304	6.76756	7.15545	13.3239	9.55123	10.0707	0	0	5.27069
PA14_04810	26.2999	29.6121	15.829	29.6483	42.1377	28.5512	44.5724	10.0707	147.326	0	54.4638
PA14_04820	34.8087	12.756	30.0427	9.34567	34.1872	24.7444	10.188	30.212	0	12.5191	12.2983
PA14_04830	14.697	0.45557	7.10689	6.44529	11.9258	5.23439	8.27774	30.212	0	0	22.8397
PA14_04840	8.5088	16.8561	17.7672	11.6015	13.5159	17.6066	8.27774	10.0707	0	0	10.5414
PA14_04850	2.32058	0.45557	0.969121	1.93359	3.1802	0.951708	7.64099	5.03534	0	0	1.7569
PA14_04860	7.73527	23.2341	20.3515	9.9902	12.7208	17.6066	13.0534	2.51767	35.3583	0	22.8397
PA14_04870	12.3764	13.2115	30.6888	20.3027	11.1307	15.7032	17.5106	17.6237	17.6792	37.5574	12.2983
PA14_04890	46.4116	114.348	81.0831	67.031	73.9397	52.3439	47.4378	120.848	182.685	50.0765	59.7345
PA14_04900	79.6733	20.9562	91.7435	60.2635	53.2684	49.9647	42.3438	55.3887	135.54	0	66.7621
PA14_04910	43.3175	26.8786	34.8884	28.6815	35.7773	35.6891	37.2498	88.1184	17.6792	6.25956	56.2207
PA14_04920	10.0559	20.9562	36.8266	19.9804	19.8763	15.7032	35.3396	10.0707	17.6792	6.25956	47.4362
PA14_04930	54.9204	63.7798	72.6841	61.8748	178.091	31.4064	34.3844	30.212	253.401	6.25956	40.4086
PA14_04940	4.64116	4.10013	10.9834	5.15623	12.7208	7.13781	10.188	2.51767	100.182	0	1.7569
PA14_04950	10.8294	33.2566	4.52256	50.5955	19.0812	16.6549	20.376	0	0	0	17.569
PA14_04960	13.15	9.1114	24.8741	9.02341	20.6713	12.3722	21.0127	2.51767	0	12.5191	21.0828
PA14_04970	3.09411	4.10013	1.93824	4.18944	4.7703	4.75854	0.636749	7.55301	5.89306	0	26.3535
PA14_04980	9.28232	12.3004	6.13777	4.83397	8.74555	17.6066	11.1431	2.51767	0	0	0
PA14_05000	28.6205	26.8786	18.7363	29.0038	15.106	20.9376	15.6003	32.7297	23.5722	0	0
PA14_05010	16.2441	22.3229	20.9976	7.41209	15.106	32.8339	25.7883	7.55301	5.89306	0	17.569
PA14_05020	3.86763	12.3004	13.5677	18.0468	15.106	8.56537	9.23286	0	11.7861	68.8552	5.27069
PA14_05030	15.4705	10.4781	20.6746	6.12303	3.97525	19.0342	19.1025	30.212	53.0375	25.0382	1.7569
PA14_05040	6.18822	0	30.3658	11.6015	15.106	12.3722	12.4166	42.8004	53.0375	6.25956	24.5966
PA14_05050	8.5088	0.45557	11.9525	5.4785	18.2862	18.5583	13.3717	2.51767	0	18.7787	8.78448
PA14_05060	13.15	32.3455	16.7981	9.34567	30.2119	22.3651	15.282	10.0707	0	112.672	33.381
PA14_05070	59.5616	33.7122	33.9192	51.5623	26.2367	38.0683	31.2007	95.6714	47.1445	6.25956	94.8724
PA14_05080	33.2617	31.4343	14.8599	42.8612	20.6713	22.3651	41.0703	35.2474	0	118.932	24.5966
PA14_05110	54.1469	10.4781	20.9976	49.6287	58.8337	27.1237	23.8781	75.5301	17.6792	6.25956	5.27069
PA14_05120	5.41469	1.82228	2.90736	1.93359	7.9505	5.71025	1.2735	2.51767	0	0	14.0552
PA14_05130	27.847	7.28912	14.5368	9.9902	27.0317	14.2756	23.8781	27.6944	17.6792	68.8552	24.5966
PA14_05150	32.4881	7.28912	12.2755	31.5819	29.4169	12.3722	29.2905	0	11.7861	68.8552	24.5966
PA14_05160	25.5264	45.1015	18.4133	17.7246	30.2119	21.4134	15.6003	15.106	0	6.25956	50.95
PA14_05180	43.3175	11.3893	16.152	26.4257	38.9575	28.0754	31.5191	80.5654	17.6792	18.7787	35.1379
PA14_05190	54.1469	25.9675	50.7173	67.3533	65.1941	51.3922	58.5809	37.765	82.5028	206.566	73.7897
PA14_05200	33.2617	28.7009	58.1473	30.2929	28.6218	23.7927	20.376	5.03534	47.1445	0	50.95
PA14_05210	4.64116	0	24.228	17.7246	19.8763	19.9859	13.6901	50.3534	0	6.25956	3.51379
PA14_05220	34.8087	41.0013	31.981	27.7148	25.4416	52.3439	33.1109	55.3887	76.6097	6.25956	28.1103
PA14_05230	20.1117	2.73342	12.2755	8.37888	35.7773	19.0342	8.59611	22.659	306.439	50.0765	7.02759
PA14_05250	44.8646	21.8674	36.1805	22.2363	38.9575	29.9788	18.1473	70.4947	0	6.25956	19.3259
PA14_05260	58.0145	22.3229	43.2874	53.1737	34.1872	31.8822	24.8332	125.883	123.754	112.672	47.4362
PA14_05270	3.09411	4.5557	7.75297	8.37888	7.15545	13.7998	12.0982	30.212	29.4653	0	0
PA14_05280	20.1117	18.6784	10.3373	10.957	19.0812	13.7998	8.91449	0	5.89306	12.5191	36.8948
PA14_05290	46.4116	6.83355	15.1829	21.914	24.6466	13.7998	23.2413	7.55301	0	0	21.0828
PA14_05300	34.8087	44.1903	24.228	23.5253	27.0317	49.013	49.348	45.318	23.5722	0	38.6517
PA14_05310	47.1851	65.6021	46.8408	70.8982	34.1872	42.351	59.536	85.6007	5.89306	68.8552	42.1655
PA14_05320	28.6205	18.2228	39.4109	38.0272	74.7347	49.013	34.0661	10.0707	88.3958	68.8552	63.2483
PA14_05330	13.15	15.945	22.6128	35.1268	42.1377	36.6408	7.95936	15.106	0	0	5.27069
PA14_05340	21.6588	2.27785	4.52256	15.791	26.2367	42.351	5.73074	57.9064	0	0	10.5414
PA14_05360	113.708	110.704	93.6817	96.0348	108.127	69.9505	104.745	75.5301	141.433	12.5191	56.2207
PA14_05380	19.3382	27.3342	19.0594	14.5019	34.9822	20.9376	11.4615	10.0707	23.5722	62.5956	1.7569
PA14_05390	114.482	144.416	130.831	126.65	202.738	148.942	114.296	73.0124	347.69	194.046	202.043
PA14_05400	16.2441	9.56698	13.5677	14.1796	19.8763	16.179	26.1067	7.55301	0	143.97	22.8397
PA14_05410	11.6029	2.73342	10.3373	0.322265	5.56535	11.8964	4.13887	52.871	0	0	12.2983
PA14_05420	23.2058	5.92241	36.5036	26.748	17.4911	19.9859	25.7883	0	11.7861	12.5191	12.2983
PA14_05430	6.96174	22.7785	12.9216	22.5585	11.9258	12.3722	4.13887	0	0	50.0765	17.569
PA14_05440	22.4323	48.746	26.1663	28.3593	8.74555	20.9376	33.7477	0	0	12.5191	29.8672
PA14_05450	9.28232	14.1227	11.3064	11.2793	5.56535	15.7032	7.00424	7.55301	0	0	5.27069
PA14_05460	28.6205	41.0013	36.1805	35.1268	35.7773	22.3651	48.3929	20.1413	88.3958	18.7787	54.4638
PA14_05480	11.6029	17.3117	29.0736	50.5955	35.7773	43.3027	45.8459	27.6944	58.9306	81.3743	79.0604
PA14_05500	11.6029	3.18899	1.93824	13.2128	15.901	7.61367	6.36749	0	0	0	12.2983
PA14_05510	40.9969	13.2115	58.4703	25.7812	42.1377	26.6478	23.5597	2.51767	5.89306	0	12.2983
PA14_05520	14.697	5.46684	34.2423	6.44529	23.0565	21.4134	27.0618	12.5883	5.89306	6.25956	3.51379
PA14_05530	64.9763	26.8786	66.5463	51.5623	87.4555	29.0271	40.7519	40.2827	64.8236	31.2978	70.2759
PA14_05540	82.7674	149.883	134.385	103.447	131.183	115.633	93.9205	57.9064	147.326	37.5574	163.391
PA14_05550	88.1821	62.4131	38.4418	58.3299	96.9961	51.3922	41.0703	12.5883	70.7167	68.8552	38.6517
PA14_05560	23.2058	34.1678	65.2541	47.6952	44.5228	27.5995	32.1558	57.9064	5.89306	118.932	66.7621
PA14_05580	6.96174	40.0902	24.8741	33.5155	26.2367	22.3651	15.6003	15.106	229.829	12.5191	38.6517
PA14_05590	3.09411	12.3004	17.7672	4.18944	15.106	19.51	11.7799	0	17.6792	68.8552	10.5414
PA14_05600	13.9235	6.37798	31.981	8.05661	44.5228	17.1307	30.8823	85.6007	5.89306	43.8169	5.27069
PA14_05620	95.1438	143.049	73.9762	127.939	151.06	73.2815	88.8265	186.307	153.219	50.0765	73.7897
PA14_05630	7.73527	0	1.93824	7.08982	9.5406	1.90342	8.27774	0	0	0	5.27069
PA14_05640	26.2999	15.4894	23.5819	32.2265	27.0317	15.7032	40.4336	37.765	58.9306	75.1147	77.3035
PA14_05650	34.0352	28.7009	26.4893	27.0702	16.6961	25.6961	13.6901	7.55301	53.0375	356.795	17.569
PA14_05660	60.3351	28.2454	17.4442	22.8808	36.5723	23.3168	42.3438	47.8357	129.647	106.413	47.4362
PA14_05690	34.0352	6.37798	32.304	27.0702	19.0812	51.8681	26.1067	2.51767	153.219	43.8169	40.4086
PA14_05700	12.3764	7.74469	10.9834	4.83397	5.56535	7.61367	9.86961	37.765	23.5722	0	5.27069
PA14_05740	42.544	32.8011	19.7055	57.3631	11.9258	13.7998	31.2007	12.5883	5.89306	131.451	19.3259
PA14_05750	23.2058	44.1903	36.5036	48.662	20.6713	26.172	36.6131	7.55301	64.8236	56.3361	84.331
PA14_05770	24.7529	28.2454	35.8575	30.6151	19.8763	23.7927	18.7841	47.8357	0	6.25956	38.6517
PA14_05775	20.1117	15.0338	6.78385	11.9238	5.56535	12.8481	15.282	15.106	23.5722	0	14.0552
PA14_05790	64.9763	47.8349	64.285	67.031	25.4416	49.9647	73.8629	133.436	64.8236	25.0382	89.6017
PA14_05810	29.394	11.3893	20.6746	18.6913	12.7208	40.4476	35.9763	12.5883	5.89306	75.1147	21.0828
PA14_05820	22.4323	9.1114	24.5511	25.7812	29.4169	23.7927	18.7841	10.0707	0	37.5574	42.1655
PA14_05840	76.5792	139.86	36.1805	47.0506	147.879	64.7162	47.7562	60.424	123.754	256.642	122.983
PA14_05850	13.9235	20.5007	33.2732	12.8906	29.4169	22.3651	25.7883	5.03534	0	93.8934	8.78448
PA14_05860	70.391	67.88	42.9644	36.7382	102.561	39.02	47.1194	22.659	29.4653	112.672	61.4914
PA14_05870	43.3175	18.6784	13.2447	55.7518	29.4169	41.3993	44.5724	45.318	47.1445	56.3361	45.6793
PA14_05880	6.96174	11.8448	29.3967	20.6249	25.4416	8.08952	12.735	20.1413	64.8236	0	26.3535
PA14_05890	17.7911	10.9337	7.10689	4.83397	6.3604	3.80683	18.1473	20.1413	64.8236	56.3361	14.0552
PA14_05910	18.5646	14.5782	8.72209	2.90038	19.0812	36.6408	7.32261	22.659	0	0	8.78448
PA14_05920	29.394	76.0802	48.133	48.9842	40.5476	41.8752	39.4784	42.8004	17.6792	6.25956	29.8672
PA14_05950	30.9411	19.134	35.5344	41.8944	33.3921	44.7303	32.1558	7.55301	0	75.1147	52.7069
PA14_05960	92.8232	78.3581	136.969	64.4529	95.406	57.5783	87.8714	118.33	0	18.7787	133.524
PA14_05970	3.86763	9.56698	7.10689	10.3125	5.56535	7.13781	4.77562	2.51767	41.2514	0	0
PA14_05990	58.0145	18.6784	31.3349	23.5253	28.6218	32.3581	33.1109	10.0707	29.4653	0	70.2759
PA14_06000	62.6557	83.3694	65.9002	94.1013	183.657	78.0401	54.7604	158.613	147.326	381.833	45.6793
PA14_06010	10.0559	6.37798	12.5986	21.5917	30.2119	28.5512	10.8247	12.5883	17.6792	12.5191	47.4362
PA14_06030	33.2617	27.7898	16.7981	42.5389	27.8268	39.9717	18.7841	62.9417	5.89306	12.5191	31.6241
PA14_06040	9.28232	10.0225	12.2755	20.9472	15.106	23.3168	22.6046	10.0707	5.89306	31.2978	21.0828
PA14_06060	13.9235	4.10013	3.2304	19.3359	6.3604	9.04123	4.77562	5.03534	11.7861	0	12.2983
PA14_06070	27.847	5.46684	31.981	17.08	21.4664	11.4205	29.2905	35.2474	5.89306	18.7787	33.381
PA14_06080	19.3382	11.3893	27.1354	19.9804	19.8763	35.2132	23.2413	73.0124	23.5722	0	8.78448
PA14_06090	19.3382	43.7347	13.8907	10.3125	11.9258	23.3168	26.7435	2.51767	0	75.1147	17.569
PA14_06120	6.96174	2.27785	0.32304	3.54491	4.7703	4.28269	3.50212	2.51767	5.89306	0	10.5414
PA14_06130	3.09411	0	6.46081	11.2793	16.6961	12.3722	7.95936	0	0	6.25956	7.02759
PA14_06150	23.2058	38.7235	9.69121	35.7714	19.0812	7.13781	7.64099	0	0	12.5191	3.51379
PA14_06160	80.4468	50.1127	125.663	87.0114	58.0387	83.7503	82.7774	52.871	565.733	0	128.253
PA14_06170	6.18822	17.3117	5.49169	3.54491	10.3357	8.08952	7.64099	20.1413	11.7861	18.7787	56.2207
PA14_06180	12.3764	32.3455	43.2874	14.5019	37.3674	17.6066	12.4166	27.6944	0	6.25956	77.3035
PA14_06190	9.28232	20.9562	13.2447	7.73435	15.901	9.51708	17.1922	22.659	0	0	14.0552
PA14_06200	8.5088	3.18899	10.0142	0.966794	7.15545	1.90342	7.95936	0	0	6.25956	5.27069
PA14_06210	30.9411	40.0902	8.39905	4.5117	14.3109	9.99294	12.735	2.51767	17.6792	0	7.02759
PA14_06230	39.4499	107.059	24.5511	44.7948	16.6961	18.0825	39.4784	27.6944	17.6792	0	35.1379
PA14_06240	31.7146	24.6008	16.7981	14.1796	21.4664	10.4688	14.3269	35.2474	5.89306	12.5191	24.5966
PA14_06250	13.15	16.4005	34.8884	16.4355	22.2614	12.8481	11.1431	25.1767	35.3583	0	1.7569
PA14_06260	7.73527	7.74469	16.7981	7.73435	15.901	2.85512	12.4166	2.51767	5.89306	181.527	3.51379
PA14_06270	6.18822	0.91114	0.646081	14.1796	11.1307	3.33098	11.1431	7.55301	0	0	1.7569
PA14_06280	7.73527	14.5782	13.2447	12.5683	12.7208	9.04123	8.27774	15.106	117.861	12.5191	12.2983
PA14_06290	106.747	97.0365	71.3919	108.925	191.607	93.2674	78.0017	100.707	58.9306	156.489	103.657
PA14_06300	64.9763	12.3004	15.5059	10.6347	15.901	13.7998	32.4742	0	0	0	42.1655
PA14_06310	8.5088	10.9337	20.0285	18.3691	17.4911	4.75854	12.0982	0	0	12.5191	5.27069
PA14_06320	2.32058	11.3893	11.6295	12.2461	11.1307	10.9446	21.6495	10.0707	0	0	50.95
PA14_06330	22.4323	12.3004	18.4133	5.80076	9.5406	6.1861	12.735	0	0	43.8169	0
PA14_06340	13.15	22.7785	11.6295	20.9472	16.6961	17.6066	19.1025	0	0	0	3.51379
PA14_06350	0	0	5.49169	4.83397	3.97525	0.951708	2.547	20.1413	0	0	0
PA14_06360	4.64116	0.45557	3.55344	1.93359	11.1307	2.85512	7.64099	37.765	5.89306	12.5191	0
PA14_06390	27.847	16.4005	5.49169	7.41209	7.9505	25.2203	10.8247	0	0	0	8.78448
PA14_06400	31.7146	32.3455	20.6746	31.9042	30.2119	27.5995	25.47	42.8004	0	0	21.0828
PA14_06420	6.18822	6.83355	8.39905	0.966794	6.3604	2.37927	7.95936	2.51767	0	0	0
PA14_06430	13.15	0	0.32304	13.2128	6.3604	6.66196	12.0982	2.51767	11.7861	0	19.3259
PA14_06450	10.0559	20.5007	10.9834	17.08	12.7208	9.51708	4.77562	30.212	29.4653	81.3743	1.7569
PA14_06460	9.28232	17.3117	13.2447	6.12303	7.15545	14.7515	13.0534	17.6237	11.7861	0	3.51379
PA14_06480	3.86763	13.2115	6.78385	3.22265	10.3357	5.71025	7.95936	52.871	5.89306	0	14.0552
PA14_06500	45.6381	42.8236	60.0855	30.6151	57.2436	34.7373	31.8374	7.55301	29.4653	12.5191	80.8173
PA14_06510	8.5088	33.7122	20.3515	17.4023	18.2862	14.7515	7.00424	10.0707	17.6792	0	22.8397
PA14_06530	0.773527	1.36671	1.6152	6.76756	4.7703	1.42756	2.22862	0	23.5722	0	0
PA14_06540	10.0559	11.8448	28.1045	9.34567	15.901	10.9446	7.00424	7.55301	0	0	0
PA14_06570	9.28232	10.0225	5.49169	9.9902	7.9505	10.9446	13.0534	0	0	0	0
PA14_06580	15.4705	9.56698	26.4893	25.7812	23.8515	18.0825	12.735	73.0124	82.5028	0	26.3535
PA14_06600	108.294	58.7686	74.9454	104.736	123.233	92.3157	70.9975	110.777	406.621	187.787	112.441
PA14_06620	41.7705	21.8674	19.3824	38.6718	15.106	19.9859	9.55123	17.6237	159.113	6.25956	36.8948
PA14_06640	44.091	59.2241	55.5629	35.1268	50.8832	68.0471	40.4336	7.55301	5.89306	100.153	28.1103
PA14_06650	71.938	124.371	69.7767	118.271	109.717	90.4123	31.8374	55.3887	35.3583	0	29.8672
PA14_06660	11.6029	14.5782	26.8123	15.1464	85.0704	50.4405	7.00424	20.1413	41.2514	37.5574	10.5414
PA14_06670	25.5264	34.1678	15.1829	24.8144	108.127	29.503	19.7392	2.51767	0	18.7787	12.2983
PA14_06680	10.0559	34.6233	7.42993	30.2929	45.3179	8.56537	20.6943	0	47.1445	0	17.569
PA14_06690	3.86763	3.64456	4.19952	9.9902	56.4486	12.8481	12.735	0	82.5028	0	28.1103
PA14_06700	8.5088	13.6671	1.93824	16.1132	45.3179	17.6066	13.3717	7.55301	0	62.5956	7.02759
PA14_06710	9.28232	12.756	9.36817	11.9238	78.71	18.5583	9.55123	35.2474	53.0375	6.25956	12.2983
PA14_06720	51.0528	63.7798	27.7815	37.3827	186.837	61.3852	32.7926	25.1767	0	12.5191	65.0052
PA14_06730	19.3382	35.0789	11.6295	26.4257	149.469	31.8822	24.5148	2.51767	0	56.3361	0
PA14_06740	21.6588	31.4343	10.3373	33.5155	167.756	48.5371	13.6901	7.55301	11.7861	18.7787	47.4362
PA14_06750	368.199	456.026	351.791	310.019	1761.04	434.455	182.11	103.224	223.936	920.156	379.49
PA14_06770	68.0704	62.4131	45.8717	100.869	275.087	50.9164	43.9357	95.6714	53.0375	143.97	42.1655
PA14_06790	4.64116	21.8674	21.9667	18.0468	93.8159	12.8481	12.735	22.659	0	0	33.381
PA14_06800	12.3764	7.28912	7.75297	12.2461	30.2119	19.0342	5.09399	0	0	0	0
PA14_06810	88.9556	189.973	116.941	123.75	530.299	164.646	71.9526	83.0831	141.433	31.2978	91.3586
PA14_06830	172.497	355.8	207.715	267.802	1413.6	230.789	181.473	314.709	123.754	244.123	117.712
PA14_06840	242.887	179.495	227.743	182.402	977.912	233.168	113.978	95.6714	117.861	194.046	170.419
PA14_06860	9.28232	0.91114	8.72209	7.73435	28.6218	10.4688	3.18374	0	0	93.8934	15.8121
PA14_06870	12.3764	2.73342	9.69121	23.2031	29.4169	11.4205	23.2413	93.1537	123.754	0	3.51379
PA14_06875	1766.74	3045.49	3987.93	2874.92	3588.86	2058.54	1256.94	4514.18	2669.55	2147.03	5671.26
PA14_06880	18.5646	42.8236	26.8123	18.6913	20.6713	35.6891	35.6579	17.6237	5.89306	50.0765	33.381
PA14_06890	40.2234	5.92241	23.5819	29.0038	38.9575	17.1307	33.1109	25.1767	0	0	0
PA14_06900	0	6.37798	0.32304	5.80076	3.1802	0.475854	2.547	50.3534	0	0	1.7569
PA14_06920	3.86763	21.4118	7.10689	8.05661	22.2614	2.37927	8.59611	10.0707	17.6792	0	10.5414
PA14_06930	3.86763	3.18899	19.3824	3.54491	17.4911	10.9446	14.0085	7.55301	0	18.7787	14.0552
PA14_06940	24.7529	7.74469	13.8907	38.0272	21.4664	7.61367	21.3311	7.55301	0	6.25956	12.2983
PA14_06950	36.3558	35.5345	33.2732	49.3065	19.0812	15.7032	38.2049	75.5301	0	18.7787	21.0828
PA14_06960	14.697	10.0225	13.2447	13.2128	21.4664	19.51	9.55123	0	0	18.7787	26.3535
PA14_06970	5.41469	6.37798	5.49169	7.73435	8.74555	7.13781	7.64099	0	0	6.25956	15.8121
PA14_06980	13.9235	23.2341	32.9501	13.8574	15.106	29.9788	12.0982	5.03534	5.89306	43.8169	21.0828
PA14_06990	5.41469	7.28912	24.8741	13.5351	12.7208	19.0342	14.9636	32.7297	0	0	38.6517
PA14_07000	3.09411	0	9.36817	13.2128	8.74555	0	4.45724	0	17.6792	0	10.5414
PA14_07010	21.6588	17.7672	1.29216	22.5585	15.901	14.2756	20.6943	5.03534	0	75.1147	19.3259
PA14_07020	1.54705	5.46684	4.52256	10.6347	1.5901	18.5583	12.735	12.5883	0	0	1.7569
PA14_07030	5.41469	10.4781	4.19952	5.15623	6.3604	9.99294	7.00424	5.03534	0	6.25956	22.8397
PA14_07040	13.9235	11.8448	28.1045	58.0076	19.0812	14.2756	28.017	27.6944	5.89306	31.2978	1.7569
PA14_07050	15.4705	12.756	29.3967	7.41209	22.2614	9.99294	12.4166	2.51767	106.075	6.25956	8.78448
PA14_07060	29.394	39.6346	10.0142	30.6151	25.4416	13.3239	20.0576	0	5.89306	131.451	3.51379
PA14_07070	14.697	7.28912	6.46081	16.4355	23.8515	26.172	13.0534	22.659	35.3583	0	12.2983
PA14_07090	13.9235	35.99	20.9976	17.08	29.4169	15.7032	38.5233	0	47.1445	0	7.02759
PA14_07110	17.7911	24.1452	41.6722	29.0038	31.007	10.4688	39.4784	17.6237	47.1445	93.8934	17.569
PA14_07130	81.2203	56.0351	62.3468	67.9978	45.3179	48.5371	64.9484	60.424	129.647	0	112.441
PA14_07140	5.41469	7.28912	11.9525	14.5019	11.9258	9.51708	4.13887	5.03534	0	0	0
PA14_07150	58.788	23.2341	39.0879	23.2031	30.2119	37.5925	26.7435	0	47.1445	6.25956	33.381
PA14_07170	28.6205	12.756	19.3824	18.6913	11.9258	17.6066	18.4657	113.295	0	150.229	24.5966
PA14_07190	16.2441	12.3004	19.3824	18.6913	21.4664	10.4688	14.3269	0	0	0	52.7069
PA14_07200	0	0.45557	4.8456	0.966794	4.7703	1.42756	3.18374	0	0	0	1.7569
PA14_07210	37.9028	14.5782	20.0285	17.4023	20.6713	9.04123	20.6943	15.106	0	0	0
PA14_07230	50.2793	18.2228	39.734	36.0936	73.9397	36.6408	50.9399	45.318	5.89306	31.2978	135.281
PA14_07240	6.18822	1.82228	3.2304	11.6015	5.56535	0.951708	11.1431	0	0	0	3.51379
PA14_07250	25.5264	5.46684	41.6722	29.0038	26.2367	29.0271	16.5555	2.51767	23.5722	6.25956	12.2983
PA14_07260	9.28232	25.5119	17.7672	1.61132	13.5159	13.7998	13.3717	25.1767	0	0	3.51379
PA14_07280	18.5646	10.9337	33.9192	23.8476	12.7208	28.0754	38.5233	7.55301	0	6.25956	28.1103
PA14_07290	40.2234	16.8561	32.9501	42.5389	26.2367	34.7373	59.536	7.55301	0	0	35.1379
PA14_07300	73.4851	38.2679	68.8076	76.3767	50.0882	93.7433	91.0551	123.366	0	12.5191	33.381
PA14_07310	9.28232	15.945	28.7506	29.6483	23.0565	13.3239	8.59611	15.106	29.4653	12.5191	5.27069
PA14_07330	32.4881	65.6021	46.1948	40.9276	13.5159	44.2544	38.2049	108.26	58.9306	0	54.4638
PA14_07340	21.6588	7.28912	22.6128	16.1132	11.1307	12.3722	6.68586	7.55301	76.6097	0	0
PA14_07355	25.5264	10.0225	16.4751	13.2128	13.5159	15.2273	8.91449	5.03534	0	0	3.51379
PA14_07360	20.8852	0.45557	0.646081	6.44529	11.1307	3.33098	5.41237	2.51767	0	6.25956	1.7569
PA14_07370	1.54705	1.36671	10.6603	2.90038	3.97525	3.80683	10.8247	78.0477	0	37.5574	7.02759
PA14_07380	5.41469	5.46684	0.32304	8.05661	13.5159	14.2756	9.55123	7.55301	5.89306	0	21.0828
PA14_07400	6.96174	4.5557	7.75297	2.25585	8.74555	7.61367	8.27774	62.9417	0	0	26.3535
PA14_07410	0.773527	2.27785	2.58432	0.644529	9.5406	1.90342	2.547	0	0	0	0
PA14_07420	2.32058	42.368	22.9359	4.83397	8.74555	8.08952	14.6452	45.318	53.0375	25.0382	8.78448
PA14_07430	48.7322	66.0577	59.1164	72.1873	47.703	58.5301	48.3929	80.5654	0	143.97	29.8672
PA14_07440	44.091	9.56698	10.9834	18.0468	28.6218	38.0683	22.6046	80.5654	23.5722	6.25956	14.0552
PA14_07450	40.2234	58.313	51.0404	77.0212	32.5971	75.6608	66.8586	45.318	100.182	306.719	45.6793
PA14_07460	9.28232	0.45557	8.72209	6.44529	15.106	19.51	9.55123	0	0	0	12.2983
PA14_07470	1.54705	0.45557	2.58432	1.93359	7.9505	2.85512	4.13887	15.106	11.7861	0	0
PA14_07480	119.123	86.5583	128.57	131.806	139.134	134.191	170.649	95.6714	223.936	194.046	103.657
PA14_07500	133.82	102.959	156.352	133.74	84.2753	107.067	96.4675	183.79	371.263	43.8169	121.226
PA14_07520	138.461	155.805	117.587	162.421	166.961	157.984	123.529	35.2474	176.792	50.0765	137.038
PA14_07530	77.3527	107.059	101.758	59.2967	71.5545	86.1296	96.4675	75.5301	64.8236	6.25956	54.4638
PA14_07550	16.2441	6.37798	7.10689	6.12303	6.3604	12.3722	8.59611	0	0	0	8.78448
PA14_07560	8.5088	17.3117	7.10689	5.80076	18.2862	10.9446	2.22862	40.2827	0	0	33.381
PA14_07570	49.5057	58.313	29.7197	41.8944	39.7525	17.6066	23.5597	55.3887	106.075	0	45.6793
PA14_07580	10.0559	6.37798	4.8456	22.5585	13.5159	5.71025	11.4615	22.659	23.5722	12.5191	21.0828
PA14_07590	0.773527	8.65583	11.9525	1.28906	5.56535	23.7927	3.50212	2.51767	0	25.0382	0
PA14_07600	1.54705	3.18899	0.646081	4.18944	4.7703	5.71025	12.0982	0	0	0	0
PA14_07620	18.5646	47.8349	20.9976	25.4589	27.0317	45.2061	21.6495	42.8004	11.7861	25.0382	33.381
PA14_07630	4.64116	23.6897	22.2898	23.2031	30.2119	24.2686	17.5106	2.51767	41.2514	0	10.5414
PA14_07650	89.7291	143.96	133.739	104.736	129.593	136.57	121.301	75.5301	229.829	43.8169	196.772
PA14_07660	78.8997	106.148	100.789	81.5329	162.985	93.7433	66.8586	42.8004	282.867	231.604	107.171
PA14_07680	189.514	267.42	194.793	220.107	413.426	217.941	152.501	221.555	64.8236	331.757	305.7
PA14_07690	4.64116	3.18899	4.52256	16.4355	11.1307	13.7998	16.5555	0	0	0	14.0552
PA14_07700	28.6205	16.4005	24.228	28.6815	37.3674	34.2615	23.2413	78.0477	0	12.5191	8.78448
PA14_07710	7.73527	1.36671	8.07601	21.2695	15.106	7.61367	6.36749	73.0124	0	6.25956	1.7569
PA14_07730	12.3764	47.8349	23.5819	58.9744	27.8268	30.4547	27.3802	75.5301	117.861	0	7.02759
PA14_07740	15.4705	5.92241	17.7672	18.6913	19.8763	24.2686	31.2007	25.1767	47.1445	0	12.2983
PA14_07760	50.2793	36.4456	48.7791	33.8378	72.3496	68.0471	63.0381	75.5301	111.968	125.191	43.9224
PA14_07770	99.785	105.237	129.539	97.9684	131.978	141.805	186.249	193.86	53.0375	56.3361	93.1155
PA14_07780	23.2058	19.134	15.5059	14.5019	15.106	11.4205	18.1473	0	0	0	38.6517
PA14_07790	17.7911	3.18899	6.78385	27.0702	11.1307	2.37927	12.0982	7.55301	5.89306	0	0
PA14_07800	17.0176	7.74469	10.9834	15.791	31.007	9.99294	18.4657	17.6237	111.968	0	7.02759
PA14_07810	27.0734	16.4005	19.0594	8.70114	24.6466	48.0613	32.1558	20.1413	0	12.5191	28.1103
PA14_07820	56.4675	49.2016	74.9454	55.1072	69.9644	106.115	69.0873	47.8357	0	50.0765	42.1655
PA14_07840	4.64116	7.74469	19.0594	13.8574	23.0565	16.179	14.0085	98.1891	0	0	17.569
PA14_07850	16.2441	31.4343	10.0142	29.0038	24.6466	24.7444	20.376	10.0707	5.89306	50.0765	22.8397
PA14_07860	10.8294	26.8786	36.8266	39.6385	27.0317	52.8198	48.7113	115.813	35.3583	100.153	65.0052
PA14_07870	20.1117	25.0564	29.7197	27.7148	34.1872	17.6066	44.5724	37.765	0	0	36.8948
PA14_07890	27.847	75.1691	41.0261	60.2635	23.8515	22.841	35.6579	5.03534	359.476	356.795	56.2207
PA14_07900	23.2058	4.10013	10.9834	22.8808	3.97525	21.4134	30.8823	17.6237	0	18.7787	45.6793
PA14_07910	37.1293	64.691	62.9929	50.2733	31.007	29.9788	62.4014	113.295	100.182	0	66.7621
PA14_07930	15.4705	32.3455	18.4133	21.5917	39.7525	51.3922	28.017	73.0124	35.3583	75.1147	63.2483
PA14_07940	45.6381	49.6572	18.0903	53.4959	41.3426	21.4134	34.7028	55.3887	17.6792	81.3743	28.1103
PA14_07950	20.8852	29.1565	58.4703	26.748	75.5298	22.841	7.64099	0	11.7861	206.566	70.2759
PA14_07960	23.2058	56.0351	69.4537	62.5193	45.3179	74.7091	42.9806	42.8004	100.182	0	54.4638
PA14_07970	23.2058	16.4005	18.0903	9.34567	77.1199	3.33098	11.4615	78.0477	406.621	18.7787	38.6517
PA14_07980	16.2441	23.2341	12.2755	23.5253	68.3743	14.2756	20.6943	10.0707	58.9306	162.749	7.02759
PA14_07990	20.8852	21.8674	34.2423	38.6718	240.9	19.9859	13.0534	10.0707	165.006	87.6339	112.441
PA14_08000	10.8294	4.10013	7.10689	22.5585	192.402	20.9376	9.86961	5.03534	5.89306	75.1147	29.8672
PA14_08010	61.8822	63.7798	24.5511	30.6151	240.105	16.179	14.9636	17.6237	506.803	350.535	94.8724
PA14_08020	58.0145	39.6346	21.3207	33.5155	239.31	20.9376	11.7799	2.51767	41.2514	256.642	12.2983
PA14_08030	58.788	24.6008	41.6722	76.699	386.394	38.5442	39.4784	15.106	300.546	413.131	82.5742
PA14_08040	43.3175	36.9012	38.1188	29.6483	190.017	6.66196	14.9636	80.5654	801.456	162.749	49.1931
PA14_08050	266.867	262.864	168.304	180.468	983.477	194.148	179.882	47.8357	1048.96	719.85	339.081
PA14_08060	110.614	98.8587	125.986	81.8552	345.052	78.9918	75.4548	55.3887	324.118	219.085	122.983
PA14_08070	211.173	112.981	186.394	171.767	1427.12	118.488	85.006	188.825	2068.46	732.369	651.809
PA14_08090	68.8439	64.2354	87.2209	67.3533	444.433	28.5512	31.5191	12.5883	606.985	87.6339	245.966
PA14_08100	28.6205	28.2454	12.9216	17.4023	190.812	12.3722	11.4615	45.318	106.075	219.085	137.038
PA14_08110	78.1262	25.9675	19.7055	19.0136	217.844	12.8481	12.0982	10.0707	218.043	162.749	94.8724
PA14_08120	317.92	259.675	153.444	191.103	1853.26	159.887	149.636	73.0124	1467.37	1132.98	367.191
PA14_08130	105.2	13.6671	70.0997	48.662	571.641	63.2886	36.9314	52.871	707.167	275.421	147.579
PA14_08140	46.4116	64.2354	9.04513	31.5819	236.925	17.6066	8.59611	0	324.118	250.382	38.6517
PA14_08150	115.256	102.048	115.002	66.3865	636.04	59.9576	60.1728	45.318	642.343	388.093	145.822
PA14_08160	64.9763	12.3004	39.734	29.0038	200.353	27.5995	23.8781	57.9064	147.326	212.825	54.4638
PA14_08180	19.3382	9.1114	21.6437	8.70114	108.922	14.2756	5.41237	5.03534	0	37.5574	40.4086
PA14_08190	18.5646	0.45557	10.0142	1.28906	78.71	7.61367	2.86537	0	0	0	1.7569
PA14_08200	75.8056	66.0577	54.2708	62.5193	435.688	42.8269	34.3844	37.765	159.113	394.352	207.314
PA14_08210	111.388	96.1253	74.9454	117.304	542.224	62.8127	73.5445	35.2474	760.204	231.604	166.905
PA14_08220	77.3527	39.6346	59.4394	55.4295	415.016	31.8822	43.2989	110.777	271.081	369.314	73.7897
PA14_08230	22.4323	4.10013	7.42993	26.4257	200.353	13.3239	12.735	40.2827	64.8236	37.5574	14.0552
PA14_08240	226.643	112.981	84.9596	150.498	1062.19	120.391	95.5123	128.401	518.589	776.186	252.993
PA14_08250	15.4705	26.4231	20.9976	26.748	162.985	8.08952	16.2371	22.659	5.89306	118.932	68.519
PA14_08260	66.5233	63.3243	38.4418	38.6718	329.946	40.4476	25.47	100.707	707.167	431.91	101.9
PA14_08270	83.5409	41.0013	58.1473	72.8318	519.963	29.9788	43.6173	62.9417	371.263	475.727	135.281
PA14_08280	146.97	15.0338	40.7031	81.2107	340.282	54.7232	39.1601	108.26	88.3958	319.238	117.712
PA14_08300	380.575	330.744	329.824	430.545	1356.36	231.741	244.193	128.401	901.638	1896.65	444.495
PA14_08310	119.897	118.904	88.19	91.5231	163.78	96.5984	127.668	65.4594	282.867	175.268	115.955
PA14_08320	36.3558	43.7347	98.8503	42.2167	70.7595	52.8198	63.3565	62.9417	165.006	106.413	0
PA14_08330	24.7529	33.2566	34.2423	54.4627	59.6288	31.4064	42.0254	93.1537	5.89306	0	21.0828
PA14_08340	29.394	24.1452	33.2732	44.4725	33.3921	20.4617	45.5276	20.1413	23.5722	12.5191	12.2983
PA14_08350	44.091	27.3342	56.5321	31.5819	59.6288	41.3993	20.376	10.0707	0	150.229	43.9224
PA14_08360	43.3175	7.74469	21.9667	28.037	28.6218	25.6961	14.0085	0	5.89306	25.0382	0
PA14_08370	28.6205	28.2454	37.7957	53.1737	74.7347	68.0471	23.5597	2.51767	11.7861	25.0382	50.95
PA14_08380	23.9793	30.9788	10.3373	7.08982	18.2862	6.1861	20.376	80.5654	11.7861	50.0765	7.02759
PA14_08390	47.1851	70.6134	59.1164	66.3865	43.7278	50.9164	33.1109	10.0707	35.3583	56.3361	100.143
PA14_08400	33.2617	32.3455	6.78385	31.2597	43.7278	21.8893	28.9721	95.6714	176.792	62.5956	21.0828
PA14_08420	12.3764	18.2228	9.04513	21.2695	18.2862	14.7515	18.7841	67.977	5.89306	12.5191	26.3535
PA14_08430	27.847	14.1227	19.0594	17.08	58.0387	10.9446	14.6452	17.6237	17.6792	18.7787	5.27069
PA14_08440	13.9235	30.9788	29.3967	31.2597	24.6466	16.179	29.2905	47.8357	35.3583	0	17.569
PA14_08450	61.1086	51.935	52.9786	35.1268	34.1872	46.6337	33.4293	20.1413	17.6792	12.5191	35.1379
PA14_08460	11.6029	18.6784	35.8575	13.5351	19.0812	17.6066	13.0534	32.7297	0	37.5574	59.7345
PA14_08470	45.6381	46.0126	10.9834	28.037	19.8763	25.6961	17.1922	5.03534	29.4653	0	35.1379
PA14_08480	21.6588	20.9562	5.49169	16.1132	11.9258	29.0271	13.0534	2.51767	41.2514	12.5191	8.78448
PA14_08490	20.8852	5.01127	18.0903	43.5057	27.0317	23.7927	15.6003	47.8357	17.6792	0	17.569
PA14_08500	26.2999	26.8786	37.4727	27.3925	39.7525	18.0825	30.564	22.659	0	0	26.3535
PA14_08510	22.4323	7.28912	7.10689	8.05661	46.908	19.9859	17.829	35.2474	0	56.3361	8.78448
PA14_08520	39.4499	34.1678	55.886	30.9374	28.6218	39.9717	45.8459	10.0707	123.754	106.413	35.1379
PA14_08540	80.4468	131.204	99.4964	84.1111	139.134	86.1296	109.521	30.212	400.728	43.8169	72.0328
PA14_08560	112.161	90.6585	136.969	149.209	98.5862	133.715	166.51	105.742	247.508	137.71	114.198
PA14_08580	78.8997	181.317	180.58	79.2771	365.723	175.114	153.457	163.648	111.968	75.1147	202.043
PA14_08590	175.591	609.097	415.43	129.873	1796.81	452.537	461.643	400.309	247.508	137.71	404.086
PA14_08620	34.0352	24.1452	22.6128	29.9706	30.2119	24.7444	46.801	7.55301	0	0	63.2483
PA14_08630	12.3764	14.5782	20.6746	14.1796	13.5159	12.8481	16.5555	22.659	0	0	7.02759
PA14_08640	46.4116	59.6797	41.0261	48.0174	29.4169	29.9788	17.1922	17.6237	82.5028	12.5191	47.4362
PA14_08650	106.747	130.749	228.066	124.072	446.818	198.431	145.497	339.885	200.364	62.5956	207.314
PA14_08660	11.6029	50.1127	33.2732	23.5253	77.9149	43.3027	30.564	30.212	35.3583	12.5191	21.0828
PA14_08670	200.343	331.655	378.28	144.052	868.99	428.745	550.788	332.332	153.219	137.71	265.291
PA14_08680	116.803	293.843	177.349	184.98	640.811	204.141	182.11	166.166	176.792	356.795	137.038
PA14_08690	15.4705	36.4456	38.1188	19.0136	69.9644	39.9717	32.1558	35.2474	0	37.5574	61.4914
PA14_08695	17.7911	92.9363	39.0879	97.6462	82.6852	65.192	42.6622	70.4947	0	37.5574	8.78448
PA14_08710	26.2999	54.2129	43.9335	87.9782	117.667	85.1779	78.0017	62.9417	11.7861	0	40.4086
PA14_08720	85.088	78.3581	68.8076	58.3299	175.706	85.6537	35.0212	0	5.89306	0	117.712
PA14_08730	25.5264	10.4781	24.228	33.1933	126.413	41.8752	42.3438	35.2474	0	12.5191	50.95
PA14_08740	43.3175	46.9237	39.4109	22.8808	128.798	40.4476	43.2989	27.6944	5.89306	6.25956	72.0328
PA14_08750	25.5264	40.0902	70.4228	57.6854	85.8654	57.1025	47.4378	5.03534	53.0375	6.25956	33.381
PA14_08760	201.117	249.197	229.682	275.858	580.387	293.602	253.426	100.707	35.3583	194.046	319.755
PA14_08780	172.497	216.396	197.701	195.292	507.242	149.894	199.302	236.661	94.2889	68.8552	130.01
PA14_08790	119.897	117.537	79.1449	145.341	307.684	120.867	105.064	181.272	70.7167	93.8934	124.74
PA14_08810	45.6381	82.4582	52.3325	56.3963	232.155	55.1991	71.6343	140.989	135.54	50.0765	52.7069
PA14_08820	153.932	319.81	240.665	219.14	768.019	212.707	247.377	221.555	383.049	112.672	281.103
PA14_08830	135.367	185.873	206.423	167.255	647.966	187.487	166.828	181.272	742.525	237.863	107.171
PA14_08840	46.4116	15.945	36.8266	45.7616	89.8407	38.5442	59.536	27.6944	23.5722	0	12.2983
PA14_08850	136.914	179.039	83.6674	83.1443	236.13	100.881	131.17	55.3887	418.407	93.8934	82.5742
PA14_08860	15.4705	9.1114	33.9192	26.4257	81.8902	21.4134	32.7926	45.318	29.4653	0	12.2983
PA14_08870	34.8087	32.8011	3.55344	13.2128	47.703	19.9859	34.0661	62.9417	0	68.8552	14.0552
PA14_08880	44.8646	55.124	37.7957	46.0838	143.109	52.8198	48.0745	30.212	35.3583	0	128.253
PA14_08890	16.2441	56.4907	3.55344	60.2635	72.3496	34.7373	24.8332	0	0	0	10.5414
PA14_08900	39.4499	16.4005	8.07601	18.6913	51.6783	38.5442	54.442	113.295	29.4653	37.5574	33.381
PA14_08910	46.4116	78.3581	41.6722	41.2499	118.463	72.3298	87.8714	85.6007	294.653	6.25956	89.6017
PA14_08920	37.9028	51.0239	41.9952	21.2695	78.71	44.2544	59.536	2.51767	23.5722	12.5191	0
PA14_08930	1.54705	1.36671	34.5653	20.6249	27.8268	19.9859	8.27774	0	0	0	5.27069
PA14_08940	27.847	5.01127	6.13777	26.1034	39.7525	34.7373	25.47	0	64.8236	0	21.0828
PA14_08950	17.7911	33.2566	29.0736	9.9902	51.6783	18.0825	22.923	2.51767	35.3583	12.5191	0
PA14_08960	89.7291	73.3468	54.2708	68.9646	84.2753	27.5995	59.536	20.1413	100.182	50.0765	84.331
PA14_08970	58.788	59.6797	47.81	35.1268	76.3248	56.1508	50.6215	25.1767	0	31.2978	38.6517
PA14_08980	27.847	82.0026	72.038	79.2771	76.3248	80.4193	78.9569	47.8357	70.7167	12.5191	12.2983
PA14_08990	160.12	106.603	216.437	167.255	230.565	185.107	157.914	125.883	5.89306	156.489	98.3862
PA14_09000	51.0528	92.4808	31.658	28.6815	166.961	62.3369	43.2989	22.659	29.4653	56.3361	31.6241
PA14_09010	26.2999	10.4781	21.6437	6.44529	73.9397	9.51708	15.6003	0	0	0	5.27069
PA14_09020	77.3527	92.9363	59.4394	82.4997	170.936	94.695	72.271	40.2827	5.89306	31.2978	42.1655
PA14_09030	8.5088	0.45557	7.42993	13.2128	28.6218	16.6549	11.1431	0	0	0	1.7569
PA14_09040	36.3558	23.2341	20.6746	19.6581	96.9961	9.99294	17.829	70.4947	5.89306	143.97	0
PA14_09050	47.9587	126.193	68.4845	101.191	370.493	88.5089	83.4141	206.449	70.7167	269.161	33.381
PA14_09070	8.5088	3.64456	6.46081	3.86718	39.7525	4.75854	2.86537	0	0	12.5191	0
PA14_09080	44.091	66.0577	12.2755	36.0936	124.823	41.3993	39.4784	12.5883	100.182	0	15.8121
PA14_09090	17.0176	26.8786	45.5487	16.1132	39.7525	29.0271	14.3269	22.659	0	0	31.6241
PA14_09100	58.0145	79.2692	77.5297	72.1873	137.544	73.2815	57.6258	32.7297	11.7861	0	28.1103
PA14_09115	81.9939	72.8912	50.0712	49.951	143.109	64.2403	65.9035	158.613	88.3958	6.25956	49.1931
PA14_09130	30.9411	49.6572	61.3777	35.1268	77.1199	21.8893	44.2541	32.7297	23.5722	12.5191	47.4362
PA14_09150	126.858	80.6359	86.8978	83.1443	195.582	64.2403	99.3328	123.366	165.006	162.749	142.309
PA14_09160	43.3175	18.2228	51.6865	15.791	48.4981	22.841	27.0618	30.212	0	12.5191	36.8948
PA14_09180	69.6174	59.6797	68.1615	68.9646	54.0634	90.4123	67.8138	45.318	0	150.229	156.364
PA14_09195	72.7115	32.3455	36.5036	77.0212	54.0634	40.4476	26.4251	12.5883	0	6.25956	43.9224
PA14_09200	52.5998	26.4231	57.5012	28.3593	97.7912	37.1166	34.3844	83.0831	11.7861	12.5191	47.4362
PA14_09210	90.5027	58.313	72.038	96.6794	423.762	108.495	62.083	35.2474	23.5722	300.459	210.828
PA14_09220	47.9587	41.9125	10.6603	22.5585	173.321	87.5571	31.8374	32.7297	106.075	406.871	70.2759
PA14_09230	79.6733	65.6021	19.3824	78.3103	187.632	92.3157	34.3844	115.813	223.936	169.008	107.171
PA14_09240	129.953	148.06	70.0997	147.919	463.514	159.887	99.6512	118.33	583.413	169.008	175.69
PA14_09260	54.9204	55.5796	21.6437	24.1698	65.9892	34.7373	26.7435	37.765	271.081	6.25956	65.0052
PA14_09270	364.331	479.26	208.038	472.118	1760.24	262.196	231.777	722.571	2799.2	1389.62	679.919
PA14_09280	473.398	512.061	459.686	548.494	1776.14	416.848	269.663	976.855	2799.2	1771.46	853.852
PA14_09290	34.8087	71.9801	73.9762	146.63	360.953	46.1578	45.2092	123.366	424.3	300.459	196.772
PA14_09300	49.5057	82.4582	50.7173	46.7284	186.837	57.1025	35.9763	37.765	365.37	125.191	105.414
PA14_09320	47.9587	59.6797	110.48	111.504	186.042	52.3439	29.9272	143.507	601.092	18.7787	86.0879
PA14_09340	177.138	299.31	215.791	332.255	583.567	181.776	149.954	319.744	1284.69	888.858	581.533
PA14_09350	16.2441	8.20026	1.29216	24.4921	32.5971	4.28269	0.318374	35.2474	0	75.1147	10.5414
PA14_09370	53.3734	35.5345	43.6104	30.9374	62.0139	38.0683	25.7883	12.5883	0	187.787	57.9776
PA14_09380	19.3382	65.1465	25.8432	46.4061	123.233	45.682	24.1965	30.212	129.647	281.68	101.9
PA14_09400	17.0176	33.2566	22.2898	22.2363	36.5723	22.3651	12.735	93.1537	5.89306	0	17.569
PA14_09410	22.4323	5.46684	13.2447	3.54491	15.106	6.66196	14.0085	0	11.7861	25.0382	12.2983
PA14_09420	34.0352	20.5007	7.42993	19.3359	27.0317	17.1307	18.4657	42.8004	0	12.5191	10.5414
PA14_09440	65.7498	67.88	60.0855	42.2167	73.1446	52.3439	50.6215	15.106	117.861	0	52.7069
PA14_09450	13.15	11.3893	10.9834	11.2793	22.2614	2.37927	12.4166	47.8357	0	0	0
PA14_09460	37.1293	24.6008	27.4584	33.5155	48.4981	27.5995	15.6003	27.6944	11.7861	6.25956	24.5966
PA14_09470	119.897	81.5471	116.618	132.128	81.0951	104.688	136.583	70.4947	23.5722	0	33.381
PA14_09480	15.4705	40.0902	20.3515	18.3691	8.74555	19.0342	28.9721	0	0	0	33.381
PA14_09490	37.1293	84.2805	31.3349	32.5487	36.5723	30.9305	37.5682	60.424	0	0	17.569
PA14_09500	37.9028	30.9788	26.8123	69.6092	68.3743	18.0825	19.1025	75.5301	53.0375	225.344	87.8448
PA14_09520	93.5968	94.303	49.1021	72.1873	134.364	68.523	45.2092	236.661	111.968	143.97	33.381
PA14_09530	45.6381	59.6797	46.5178	69.9314	112.102	63.2886	24.5148	27.6944	41.2514	0	93.1155
PA14_09540	13.9235	17.7672	8.39905	27.7148	74.7347	20.9376	14.9636	5.03534	17.6792	50.0765	8.78448
PA14_09550	6.18822	20.5007	22.2898	18.6913	15.106	16.6549	17.1922	30.212	5.89306	93.8934	1.7569
PA14_09570	13.9235	21.4118	31.3349	24.4921	12.7208	17.1307	16.5555	45.318	70.7167	0	35.1379
PA14_09580	20.1117	20.9562	5.16865	22.8808	18.2862	14.2756	14.9636	0	5.89306	0	1.7569
PA14_09600	17.0176	19.5895	25.1971	24.1698	15.901	13.7998	9.55123	5.03534	23.5722	6.25956	17.569
PA14_09610	8.5088	30.5232	17.1211	13.2128	15.901	12.8481	32.1558	30.212	0	12.5191	38.6517
PA14_09630	9.28232	24.6008	16.152	26.1034	25.4416	26.6478	31.8374	35.2474	58.9306	81.3743	26.3535
PA14_09660	38.6763	26.4231	30.0427	28.3593	23.0565	30.4547	30.564	30.212	17.6792	37.5574	21.0828
PA14_09680	17.0176	16.4005	24.5511	11.6015	35.7773	32.3581	27.3802	60.424	111.968	18.7787	33.381
PA14_09690	17.0176	29.6121	33.2732	4.5117	11.9258	16.179	3.82049	2.51767	0	0	66.7621
PA14_09700	13.15	23.2341	13.8907	24.4921	34.1872	18.5583	9.86961	5.03534	0	6.25956	7.02759
PA14_09710	65.7498	30.0676	24.8741	25.7812	27.0317	37.1166	46.1643	75.5301	5.89306	37.5574	14.0552
PA14_09730	30.9411	3.18899	15.5059	18.0468	15.901	19.0342	10.188	35.2474	0	169.008	36.8948
PA14_09740	53.3734	38.7235	35.8575	35.7714	31.007	43.7786	55.7155	67.977	0	12.5191	14.0552
PA14_09750	23.2058	65.6021	30.6888	50.9178	12.7208	39.9717	52.2134	20.1413	0	125.191	72.0328
PA14_09760	38.6763	59.2241	14.8599	23.5253	19.8763	54.7232	33.7477	35.2474	0	0	29.8672
PA14_09770	6.96174	46.0126	8.72209	20.6249	25.4416	17.6066	25.1516	35.2474	0	25.0382	45.6793
PA14_09780	3.86763	3.64456	7.10689	3.22265	5.56535	1.42756	1.91025	0	0	0	12.2983
PA14_09790	0.773527	10.0225	2.58432	3.54491	13.5159	24.7444	23.2413	7.55301	0	6.25956	29.8672
PA14_09810	16.2441	22.7785	4.19952	0.966794	6.3604	6.66196	0.636749	7.55301	0	56.3361	3.51379
PA14_09820	28.6205	55.124	40.38	48.662	34.9822	76.1367	54.1237	62.9417	23.5722	18.7787	8.78448
PA14_09850	18.5646	6.83355	16.7981	18.3691	6.3604	24.2686	24.8332	30.212	0	0	22.8397
PA14_09870	25.5264	50.5683	30.6888	22.2363	15.901	30.9305	36.9314	32.7297	41.2514	12.5191	12.2983
PA14_09880	0.773527	5.92241	6.13777	9.02341	0	1.90342	4.45724	10.0707	5.89306	0	3.51379
PA14_09890	27.847	5.01127	24.5511	9.02341	8.74555	5.71025	11.1431	0	0	0	0
PA14_09900	26.2999	7.28912	17.4442	27.7148	21.4664	26.6478	10.8247	52.871	0	0	15.8121
PA14_09910	5.41469	59.6797	50.7173	32.2265	28.6218	51.8681	39.1601	47.8357	23.5722	0	12.2983
PA14_09920	18.5646	15.945	12.2755	2.25585	5.56535	1.42756	4.13887	30.212	11.7861	0	3.51379
PA14_09930	6.96174	6.83355	26.4893	19.6581	7.9505	12.8481	11.1431	50.3534	5.89306	0	38.6517
PA14_09940	12.3764	0.45557	15.5059	18.3691	22.2614	39.02	31.8374	37.765	58.9306	0	24.5966
PA14_09950	24.7529	3.18899	8.72209	0.966794	23.0565	19.0342	8.27774	0	0	106.413	31.6241
PA14_09960	6.96174	21.4118	20.3515	28.6815	6.3604	18.5583	16.8738	0	23.5722	6.25956	22.8397
PA14_09970	57.241	67.88	34.5653	72.5095	25.4416	56.1508	49.348	47.8357	41.2514	156.489	86.0879
PA14_09980	37.9028	6.83355	31.3349	32.2265	37.3674	39.9717	33.1109	12.5883	58.9306	118.932	7.02759
PA14_09990	20.1117	13.2115	12.2755	19.6581	17.4911	26.6478	29.9272	62.9417	0	0	28.1103
PA14_10010	51.8263	39.6346	24.5511	17.08	15.106	34.2615	23.5597	22.659	53.0375	0	40.4086
PA14_10020	15.4705	1.36671	8.39905	8.05661	18.2862	8.56537	16.8738	2.51767	206.257	0	15.8121
PA14_10040	19.3382	56.9463	15.829	23.2031	53.2684	23.3168	32.4742	42.8004	70.7167	18.7787	72.0328
PA14_10050	17.0176	30.0676	16.7981	18.3691	10.3357	18.5583	12.735	5.03534	0	56.3361	24.5966
PA14_10070	37.9028	16.8561	19.0594	7.73435	15.901	12.3722	18.1473	2.51767	23.5722	0	0
PA14_10080	5.41469	6.37798	23.905	2.90038	11.1307	19.9859	9.23286	0	58.9306	25.0382	3.51379
PA14_10090	20.1117	23.2341	13.2447	7.73435	10.3357	9.04123	11.4615	0	11.7861	6.25956	15.8121
PA14_10110	7.73527	35.5345	5.16865	5.4785	13.5159	23.7927	18.7841	17.6237	23.5722	12.5191	35.1379
PA14_10120	61.8822	30.9788	50.3943	38.994	17.4911	35.2132	28.6537	45.318	23.5722	0	43.9224
PA14_10130	24.7529	0	3.87648	6.12303	12.7208	8.08952	10.5064	2.51767	5.89306	0	1.7569
PA14_10140	13.15	4.10013	0.32304	15.791	14.3109	9.04123	6.04912	0	29.4653	0	7.02759
PA14_10160	9.28232	15.4894	4.52256	16.7578	10.3357	0.951708	3.82049	0	5.89306	0	3.51379
PA14_10170	21.6588	54.6684	22.2898	13.2128	20.6713	20.9376	11.7799	2.51767	194.471	0	33.381
PA14_10180	15.4705	30.5232	22.6128	30.6151	18.2862	12.3722	21.9678	17.6237	0	100.153	29.8672
PA14_10190	6.96174	2.73342	6.13777	14.1796	19.8763	9.04123	14.6452	0	0	37.5574	8.78448
PA14_10200	59.5616	56.9463	79.791	109.57	76.3248	78.0401	69.4056	93.1537	29.4653	93.8934	61.4914
PA14_10210	7.73527	1.82228	7.42993	30.9374	15.106	18.5583	5.41237	2.51767	23.5722	18.7787	40.4086
PA14_10220	0.773527	5.46684	8.72209	9.02341	7.15545	6.1861	14.9636	32.7297	0	0	14.0552
PA14_10230	44.091	14.1227	8.39905	7.41209	10.3357	11.4205	24.8332	32.7297	17.6792	37.5574	7.02759
PA14_10240	30.1676	26.8786	15.5059	24.1698	12.7208	19.51	30.2456	17.6237	0	0	33.381
PA14_10250	10.0559	15.4894	11.3064	15.791	7.15545	9.51708	16.2371	12.5883	0	0	8.78448
PA14_10260	12.3764	10.9337	26.8123	10.6347	5.56535	16.6549	14.0085	15.106	11.7861	0	7.02759
PA14_10270	3.09411	8.65583	8.72209	16.7578	3.97525	11.8964	9.23286	5.03534	0	6.25956	1.7569
PA14_10280	10.0559	25.9675	6.13777	6.12303	6.3604	4.28269	13.6901	35.2474	0	100.153	50.95
PA14_10290	49.5057	42.8236	53.6247	38.6718	62.809	23.3168	34.3844	32.7297	0	31.2978	17.569
PA14_10300	17.7911	2.73342	15.5059	12.2461	7.15545	5.23439	4.45724	62.9417	5.89306	0	5.27069
PA14_10320	10.0559	13.2115	28.7506	13.8574	13.5159	20.9376	17.5106	35.2474	53.0375	12.5191	29.8672
PA14_10330	17.0176	15.4894	21.9667	36.0936	7.15545	8.08952	16.2371	47.8357	94.2889	0	19.3259
PA14_10340	17.7911	14.1227	16.4751	40.6053	22.2614	23.7927	13.6901	7.55301	0	18.7787	19.3259
PA14_10350	20.8852	36.9012	38.4418	27.0702	17.4911	25.2203	27.0618	115.813	88.3958	0	61.4914
PA14_10360	62.6557	66.0577	66.2233	65.4197	51.6783	35.2132	33.1109	60.424	0	12.5191	22.8397
PA14_10370	51.8263	17.7672	32.6271	47.3729	26.2367	21.4134	26.7435	55.3887	106.075	6.25956	56.2207
PA14_10380	15.4705	12.756	17.7672	16.4355	38.1624	30.4547	13.3717	25.1767	0	212.825	47.4362
PA14_10400	109.841	132.115	90.4513	110.859	56.4486	112.777	91.6919	143.507	5.89306	137.71	47.4362
PA14_10410	10.0559	35.99	10.0142	25.1366	12.7208	26.172	9.86961	7.55301	0	112.672	10.5414
PA14_10420	30.9411	9.56698	29.7197	23.5253	13.5159	17.6066	20.376	20.1413	11.7861	50.0765	35.1379
PA14_10440	38.6763	35.5345	41.3492	22.5585	21.4664	81.8469	46.1643	62.9417	106.075	137.71	110.685
PA14_10470	17.7911	3.64456	22.9359	16.1132	17.4911	25.2203	34.0661	0	17.6792	0	12.2983
PA14_10480	13.15	0.45557	13.8907	6.76756	7.9505	16.6549	12.4166	0	47.1445	0	10.5414
PA14_10490	1.54705	3.18899	2.58432	7.73435	28.6218	1.90342	1.91025	5.03534	0	0	1.7569
PA14_10500	104.426	112.526	60.7316	63.1639	274.292	92.3157	40.4336	88.1184	212.15	68.8552	94.8724
PA14_10530	55.6939	58.313	62.0237	35.7714	95.406	43.3027	46.4827	125.883	58.9306	156.489	15.8121
PA14_10540	47.9587	34.1678	72.6841	65.0974	112.102	24.2686	39.7968	67.977	129.647	6.25956	33.381
PA14_10550	101.332	151.249	104.342	91.2009	299.734	139.901	82.1406	95.6714	642.343	37.5574	38.6517
PA14_10560	10.8294	14.1227	7.75297	7.08982	76.3248	25.6961	12.0982	2.51767	0	0	5.27069
PA14_10570	10.8294	2.73342	11.6295	16.1132	4.7703	4.75854	6.36749	0	17.6792	0	0
PA14_10590	37.1293	67.88	22.9359	22.8808	15.901	36.6408	37.2498	0	17.6792	6.25956	8.78448
PA14_10600	30.1676	21.4118	32.9501	12.5683	18.2862	34.7373	44.2541	15.106	76.6097	0	35.1379
PA14_10610	33.2617	15.4894	3.2304	7.08982	7.9505	5.23439	3.82049	15.106	0	0	14.0552
PA14_10620	6.18822	17.7672	10.6603	0.644529	15.901	21.4134	13.0534	0	0	0	8.78448
PA14_10630	27.0734	46.0126	51.3634	49.6287	40.5476	24.2686	49.9848	22.659	0	43.8169	61.4914
PA14_10640	26.2999	16.8561	48.456	16.1132	18.2862	26.172	41.3887	12.5883	0	0	31.6241
PA14_10650	14.697	3.64456	9.69121	6.12303	7.9505	8.08952	10.188	27.6944	0	0	36.8948
PA14_10660	32.4881	16.8561	12.9216	19.0136	15.106	21.4134	17.5106	80.5654	5.89306	31.2978	7.02759
PA14_10670	27.0734	3.18899	3.87648	20.9472	12.7208	3.80683	5.41237	7.55301	0	0	3.51379
PA14_10680	1.54705	28.2454	3.87648	6.12303	4.7703	7.61367	3.50212	0	0	0	5.27069
PA14_10700	37.1293	41.4569	51.6865	28.6815	76.3248	68.0471	45.5276	50.3534	35.3583	112.672	15.8121
PA14_10710	10.8294	10.4781	11.9525	14.5019	23.8515	12.3722	13.6901	0	5.89306	0	1.7569
PA14_10730	27.0734	56.0351	42.3183	47.0506	24.6466	58.0542	34.3844	93.1537	23.5722	31.2978	19.3259
PA14_10740	4.64116	3.64456	13.8907	8.37888	15.106	19.9859	8.59611	10.0707	0	43.8169	26.3535
PA14_10750	30.9411	44.1903	19.7055	13.2128	19.0812	14.7515	43.6173	7.55301	23.5722	43.8169	7.02759
PA14_10770	86.635	66.5133	51.0404	36.4159	50.8832	40.9235	49.6664	25.1767	29.4653	12.5191	93.1155
PA14_10780	5.41469	11.8448	6.78385	10.6347	15.901	8.56537	6.36749	0	58.9306	0	3.51379
PA14_10790	39.4499	50.5683	25.1971	24.8144	20.6713	38.0683	17.829	22.659	0	162.749	70.2759
PA14_10800	32.4881	59.2241	24.5511	27.0702	30.2119	28.0754	49.6664	57.9064	0	0	3.51379
PA14_10820	6.96174	10.9337	10.9834	38.3495	23.0565	15.7032	14.9636	55.3887	5.89306	0	28.1103
PA14_10830	13.9235	15.0338	51.6865	60.908	31.802	55.1991	26.4251	67.977	495.017	6.25956	31.6241
PA14_10840	10.0559	2.73342	0	10.957	4.7703	11.4205	3.82049	7.55301	0	0	10.5414
PA14_10850	13.15	20.5007	23.5819	19.0136	12.7208	9.51708	10.188	42.8004	0	118.932	56.2207
PA14_10870	17.7911	5.46684	18.4133	36.0936	11.9258	12.8481	24.5148	15.106	5.89306	6.25956	3.51379
PA14_10890	5.41469	0	9.36817	12.8906	2.38515	3.80683	1.2735	0	0	0	7.02759
PA14_10900	6.96174	0	0.969121	2.25585	0.79505	5.71025	8.91449	0	0	0	1.7569
PA14_10910	10.0559	23.2341	2.58432	14.8242	8.74555	12.8481	9.86961	2.51767	0	0	19.3259
PA14_10920	19.3382	5.46684	14.8599	10.6347	10.3357	10.4688	4.13887	65.4594	23.5722	6.25956	3.51379
PA14_10940	18.5646	56.0351	32.9501	24.4921	25.4416	36.6408	35.9763	62.9417	0	18.7787	63.2483
PA14_10950	6.18822	8.65583	16.4751	9.34567	5.56535	4.28269	6.04912	0	70.7167	0	3.51379
PA14_10960	10.8294	17.3117	13.2447	8.70114	13.5159	15.7032	18.7841	15.106	0	0	28.1103
PA14_10970	10.0559	1.82228	18.7363	8.70114	3.97525	16.179	7.95936	22.659	0	50.0765	3.51379
PA14_10980	6.96174	13.2115	7.42993	2.57812	8.74555	3.33098	15.282	55.3887	0	0	7.02759
PA14_10990	12.3764	7.74469	3.2304	1.28906	3.97525	6.1861	6.68586	20.1413	141.433	0	0
PA14_11000	17.0176	32.3455	31.0119	41.8944	32.5971	44.2544	41.7071	10.0707	0	100.153	28.1103
PA14_11010	17.0176	14.5782	22.2898	26.1034	24.6466	18.0825	18.4657	55.3887	0	56.3361	29.8672
PA14_11020	20.1117	8.20026	4.52256	1.93359	7.15545	19.51	4.45724	5.03534	0	6.25956	24.5966
PA14_11030	17.0176	10.0225	19.0594	6.44529	6.3604	6.1861	8.91449	12.5883	0	0	3.51379
PA14_11050	15.4705	2.73342	12.2755	15.4687	5.56535	18.0825	17.1922	0	11.7861	0	3.51379
PA14_11060	7.73527	12.756	17.4442	15.4687	17.4911	23.3168	21.9678	2.51767	0	0	7.02759
PA14_11070	71.938	114.804	69.4537	133.095	74.7347	107.543	116.207	90.6361	0	125.191	57.9776
PA14_11080	51.8263	56.0351	48.456	42.2167	27.8268	39.9717	49.0297	40.2827	0	0	33.381
PA14_11090	12.3764	13.2115	10.0142	6.12303	17.4911	7.61367	10.188	0	0	87.6339	38.6517
PA14_11100	85.088	75.1691	96.9121	85.0779	54.8585	100.881	59.8544	42.8004	106.075	131.451	108.928
PA14_11110	22.4323	25.9675	11.9525	12.5683	19.8763	19.0342	34.0661	10.0707	0	6.25956	42.1655
PA14_11120	7.73527	10.0225	19.7055	44.4725	10.3357	39.02	27.0618	17.6237	17.6792	18.7787	22.8397
PA14_11130	18.5646	15.0338	6.78385	10.6347	29.4169	7.61367	7.00424	0	0	0	3.51379
PA14_11140	75.0321	94.7586	67.8385	58.3299	153.445	65.6679	59.8544	105.742	35.3583	81.3743	49.1931
PA14_11150	3.86763	0	1.29216	1.28906	3.1802	2.37927	1.59187	5.03534	0	0	21.0828
PA14_11160	15.4705	1.36671	19.0594	26.748	13.5159	7.13781	3.82049	12.5883	0	0	17.569
PA14_11170	6.18822	8.20026	8.72209	5.4785	32.5971	15.2273	16.2371	30.212	0	6.25956	1.7569
PA14_11180	17.7911	3.64456	21.6437	19.0136	10.3357	15.2273	11.1431	12.5883	0	0	26.3535
PA14_11190	21.6588	27.7898	17.1211	18.6913	23.8515	37.5925	18.7841	12.5883	0	0	17.569
PA14_11210	10.0559	5.46684	7.75297	7.73435	12.7208	11.8964	10.8247	12.5883	0	0	7.02759
PA14_11230	10.8294	0	1.93824	7.08982	3.1802	2.85512	4.45724	35.2474	0	0	5.27069
PA14_11240	8.5088	20.0451	7.75297	2.90038	19.8763	10.4688	2.547	5.03534	0	6.25956	10.5414
PA14_11250	6.18822	8.20026	25.8432	17.08	19.0812	12.8481	16.5555	73.0124	0	68.8552	35.1379
PA14_11260	48.7322	60.1353	16.7981	24.8144	27.0317	18.0825	28.6537	0	0	18.7787	47.4362
PA14_11270	58.788	38.7235	56.209	75.4099	212.278	37.5925	54.7604	7.55301	70.7167	0	63.2483
PA14_11280	6.18822	1.36671	3.2304	16.7578	3.97525	8.08952	14.0085	35.2474	0	31.2978	5.27069
PA14_11290	14.697	11.3893	26.8123	27.0702	19.0812	13.7998	29.6088	5.03534	64.8236	0	1.7569
PA14_11310	14.697	8.20026	2.26128	8.05661	7.9505	3.80683	9.23286	0	0	6.25956	7.02759
PA14_11320	17.7911	30.5232	18.7363	29.3261	11.1307	17.6066	30.8823	0	5.89306	37.5574	31.6241
PA14_11330	10.8294	1.82228	1.6152	4.83397	5.56535	3.33098	10.188	15.106	0	0	1.7569
PA14_11340	45.6381	14.5782	68.4845	31.2597	46.1129	23.3168	25.1516	7.55301	35.3583	6.25956	49.1931
PA14_11350	0	0	0.969121	7.73435	4.7703	0.951708	0.318374	22.659	11.7861	0	1.7569
PA14_11370	25.5264	3.18899	6.46081	11.9238	4.7703	13.7998	10.188	0	35.3583	6.25956	33.381
PA14_11380	0.773527	4.10013	4.52256	11.2793	19.8763	4.75854	13.0534	62.9417	0	6.25956	1.7569
PA14_11400	4.64116	12.3004	18.7363	2.25585	25.4416	22.3651	7.95936	5.03534	0	0	1.7569
PA14_11410	18.5646	44.1903	2.90736	18.6913	15.106	21.4134	11.4615	0	11.7861	0	10.5414
PA14_11420	71.1645	64.691	26.4893	28.3593	47.703	50.9164	40.7519	12.5883	0	6.25956	35.1379
PA14_11430	12.3764	28.2454	9.69121	26.4257	31.007	11.8964	9.23286	0	0	181.527	12.2983
PA14_11450	37.1293	62.4131	11.6295	24.8144	31.007	19.9859	37.5682	20.1413	5.89306	6.25956	47.4362
PA14_11460	13.15	0.91114	5.81473	8.37888	15.106	23.7927	5.41237	2.51767	94.2889	31.2978	0
PA14_11470	20.1117	10.0225	19.0594	13.5351	16.6961	6.66196	20.376	2.51767	0	0	1.7569
PA14_11480	4.64116	1.82228	9.04513	9.9902	19.0812	10.9446	6.36749	17.6237	0	0	5.27069
PA14_11490	17.7911	13.2115	5.49169	10.957	7.15545	15.7032	10.188	52.871	0	0	0
PA14_11510	16.2441	0.91114	17.1211	7.41209	18.2862	6.66196	2.547	35.2474	111.968	181.527	24.5966
PA14_11520	2.32058	4.10013	1.6152	5.15623	3.97525	1.42756	1.91025	0	0	0	0
PA14_11530	5.41469	1.36671	6.78385	8.70114	8.74555	3.33098	3.82049	0	0	0	5.27069
PA14_11550	42.544	31.4343	32.9501	50.5955	69.1694	62.8127	60.1728	93.1537	53.0375	12.5191	98.3862
PA14_11560	7.73527	6.83355	10.9834	8.37888	4.7703	7.13781	9.86961	70.4947	5.89306	0	14.0552
PA14_11570	6.18822	12.756	4.8456	11.6015	5.56535	2.37927	6.36749	15.106	0	0	5.27069
PA14_11580	29.394	32.3455	26.4893	24.8144	31.007	7.61367	19.1025	20.1413	17.6792	12.5191	49.1931
PA14_11590	13.9235	1.82228	7.75297	7.73435	6.3604	12.8481	7.64099	0	0	62.5956	21.0828
PA14_11600	43.3175	32.8011	31.3349	32.2265	15.901	23.3168	38.5233	62.9417	47.1445	12.5191	17.569
PA14_11610	17.0176	6.37798	12.5986	8.70114	7.15545	25.2203	29.9272	35.2474	23.5722	0	12.2983
PA14_11620	25.5264	15.0338	14.8599	53.8182	22.2614	32.8339	32.4742	78.0477	23.5722	12.5191	96.6293
PA14_11630	45.6381	17.7672	46.1948	53.4959	27.8268	34.2615	34.3844	27.6944	5.89306	31.2978	33.381
PA14_11650	27.0734	8.20026	44.5796	22.2363	23.0565	27.5995	24.5148	25.1767	170.899	62.5956	36.8948
PA14_11660	10.0559	9.1114	13.5677	6.76756	12.7208	20.4617	11.1431	32.7297	0	0	7.02759
PA14_11670	6.18822	31.8899	16.4751	4.18944	9.5406	11.4205	12.0982	0	0	25.0382	0
PA14_11680	5.41469	25.9675	19.3824	54.785	26.2367	20.9376	32.1558	7.55301	0	12.5191	42.1655
PA14_11690	9.28232	14.5782	9.36817	20.9472	14.3109	11.4205	26.7435	2.51767	0	6.25956	0
PA14_11700	3.86763	8.20026	23.905	12.2461	13.5159	34.7373	16.2371	7.55301	0	0	0
PA14_11720	22.4323	30.5232	21.3207	15.4687	30.2119	18.5583	11.7799	7.55301	70.7167	0	10.5414
PA14_11730	11.6029	30.5232	2.58432	11.2793	15.901	9.99294	8.91449	2.51767	176.792	62.5956	21.0828
PA14_11740	6.96174	2.73342	8.07601	12.5683	6.3604	7.13781	15.9187	0	0	118.932	7.02759
PA14_11750	11.6029	28.7009	28.1045	26.748	20.6713	17.1307	19.1025	7.55301	0	56.3361	108.928
PA14_11760	30.9411	9.1114	11.6295	10.3125	16.6961	14.7515	17.5106	22.659	0	56.3361	26.3535
PA14_11770	39.4499	14.1227	11.6295	27.7148	21.4664	22.841	29.6088	52.871	11.7861	37.5574	5.27069
PA14_11790	33.2617	28.2454	31.3349	32.871	26.2367	24.2686	39.4784	78.0477	5.89306	0	54.4638
PA14_11810	55.6939	28.7009	21.9667	36.0936	96.2011	73.7574	55.3972	47.8357	47.1445	0	43.9224
PA14_11830	30.9411	32.8011	28.1045	47.3729	64.3991	39.9717	30.2456	42.8004	0	0	61.4914
PA14_11845	37.9028	38.2679	10.6603	41.8944	27.0317	33.7856	26.7435	78.0477	76.6097	37.5574	50.95
PA14_11860	10.0559	14.1227	4.8456	1.93359	10.3357	14.7515	8.27774	0	0	156.489	5.27069
PA14_11880	1.54705	0	0	11.9238	4.7703	2.85512	7.64099	0	0	0	0
PA14_11890	20.1117	56.0351	16.152	26.748	20.6713	27.5995	24.5148	50.3534	70.7167	25.0382	10.5414
PA14_11900	73.4851	49.6572	64.285	53.1737	31.802	46.6337	57.9442	7.55301	47.1445	50.0765	19.3259
PA14_11910	34.0352	11.8448	32.9501	20.3027	28.6218	37.1166	29.9272	15.106	0	18.7787	19.3259
PA14_11920	7.73527	19.134	11.3064	7.41209	5.56535	3.33098	6.04912	17.6237	0	0	0
PA14_11930	11.6029	13.2115	7.42993	10.3125	15.106	2.85512	14.9636	5.03534	0	25.0382	8.78448
PA14_11940	18.5646	11.8448	2.90736	9.66794	13.5159	11.8964	8.59611	40.2827	17.6792	12.5191	0
PA14_11960	10.8294	40.0902	10.9834	28.037	26.2367	3.80683	6.36749	52.871	0	212.825	10.5414
PA14_11970	13.15	22.7785	14.5368	19.9804	26.2367	18.0825	13.3717	15.106	5.89306	0	14.0552
PA14_11980	30.9411	10.9337	13.2447	13.8574	17.4911	13.3239	23.2413	5.03534	0	0	1.7569
PA14_11990	38.6763	6.83355	15.829	9.34567	9.5406	19.51	19.1025	15.106	0	12.5191	28.1103
PA14_12010	50.2793	47.3793	23.2589	32.5487	27.8268	52.3439	33.7477	75.5301	94.2889	12.5191	10.5414
PA14_12020	17.0176	37.8123	21.3207	22.8808	15.901	22.841	16.8738	2.51767	0	0	36.8948
PA14_12030	28.6205	25.0564	11.3064	3.86718	10.3357	9.04123	22.923	78.0477	23.5722	12.5191	0
PA14_12050	27.0734	15.945	9.69121	17.7246	28.6218	4.28269	19.4208	35.2474	17.6792	6.25956	8.78448
PA14_12060	18.5646	94.7586	24.5511	73.4763	33.3921	36.1649	60.1728	35.2474	159.113	31.2978	21.0828
PA14_12070	27.847	22.3229	28.1045	28.3593	34.9822	30.4547	39.7968	25.1767	0	0	40.4086
PA14_12080	17.7911	20.5007	31.3349	17.7246	23.0565	33.3098	26.1067	30.212	0	12.5191	3.51379
PA14_12090	62.6557	39.6346	74.2993	43.1835	72.3496	39.02	65.2668	75.5301	0	12.5191	50.95
PA14_12100	61.8822	24.6008	52.3325	29.6483	42.9327	34.2615	20.6943	17.6237	0	0	49.1931
PA14_12110	12.3764	0	10.0142	5.15623	11.9258	4.28269	3.18374	2.51767	0	0	17.569
PA14_12120	23.2058	30.0676	20.3515	49.6287	54.0634	25.6961	35.6579	32.7297	0	0	31.6241
PA14_12130	41.7705	17.3117	7.75297	45.4393	52.4733	29.503	41.3887	50.3534	0	0	10.5414
PA14_12140	32.4881	50.1127	51.0404	42.8612	30.2119	37.1166	46.4827	22.659	5.89306	18.7787	26.3535
PA14_12150	18.5646	2.27785	10.0142	5.4785	15.106	17.1307	16.2371	25.1767	0	0	12.2983
PA14_12160	17.0176	45.1015	17.4442	35.4491	38.9575	16.179	22.6046	45.318	100.182	6.25956	7.02759
PA14_12170	0.773527	1.82228	0.646081	4.18944	2.38515	3.33098	4.77562	0	0	0	0
PA14_12180	6.18822	0	0.969121	0.966794	2.38515	3.80683	6.68586	0	0	0	0
PA14_12200	25.5264	31.8899	27.4584	22.2363	29.4169	27.5995	30.8823	52.871	23.5722	0	54.4638
PA14_12210	20.8852	28.7009	45.5487	34.16	25.4416	25.2203	19.7392	60.424	0	12.5191	33.381
PA14_12230	104.426	97.0365	90.4513	66.7088	147.879	96.1225	134.036	98.1891	70.7167	231.604	100.143
PA14_12260	13.15	17.7672	14.8599	9.34567	14.3109	16.179	12.735	2.51767	0	0	10.5414
PA14_12270	12.3764	17.3117	1.93824	5.15623	6.3604	1.42756	6.36749	0	0	0	5.27069
PA14_12280	34.0352	12.756	16.4751	29.9706	19.0812	25.2203	22.6046	20.1413	29.4653	6.25956	24.5966
PA14_12300	4.64116	25.0564	37.7957	49.6287	34.1872	20.4617	19.4208	32.7297	0	6.25956	8.78448
PA14_12310	7.73527	21.4118	24.228	19.0136	21.4664	24.2686	30.8823	5.03534	0	50.0765	7.02759
PA14_12330	23.9793	95.2142	74.2993	54.4627	97.7912	60.4335	67.4954	5.03534	0	137.71	107.171
PA14_12350	74.2586	61.0464	43.2874	58.6522	51.6783	39.9717	62.7198	25.1767	35.3583	0	15.8121
PA14_12360	34.8087	35.99	69.4537	53.4959	44.5228	49.4888	85.006	30.212	64.8236	6.25956	49.1931
PA14_12370	8.5088	38.7235	9.04513	26.1034	43.7278	29.9788	5.41237	37.765	11.7861	0	7.02759
PA14_12390	25.5264	11.3893	17.7672	25.4589	32.5971	26.172	19.1025	5.03534	5.89306	0	54.4638
PA14_12400	11.6029	7.74469	3.87648	27.0702	26.2367	41.3993	23.2413	62.9417	0	6.25956	29.8672
PA14_12410	3.86763	4.10013	18.7363	10.6347	16.6961	4.75854	5.09399	0	0	12.5191	7.02759
PA14_12440	7.73527	22.3229	13.8907	25.1366	26.2367	8.08952	13.0534	0	0	106.413	59.7345
PA14_12450	34.0352	22.3229	20.3515	30.2929	48.4981	20.4617	34.3844	12.5883	17.6792	68.8552	49.1931
PA14_12470	10.0559	9.1114	8.07601	14.5019	15.901	2.37927	12.735	2.51767	17.6792	0	7.02759
PA14_12490	38.6763	18.2228	4.8456	29.0038	27.8268	46.6337	42.0254	17.6237	11.7861	100.153	19.3259
PA14_12530	12.3764	19.5895	10.6603	17.4023	22.2614	18.5583	23.2413	22.659	47.1445	0	36.8948
PA14_12540	10.8294	7.28912	6.13777	6.76756	13.5159	8.08952	3.50212	0	17.6792	0	3.51379
PA14_12550	8.5088	9.1114	22.9359	13.5351	11.9258	20.4617	32.7926	65.4594	0	0	17.569
PA14_12560	17.0176	13.6671	11.3064	36.4159	16.6961	33.7856	26.1067	2.51767	0	0	31.6241
PA14_12570	27.847	25.5119	50.7173	57.6854	27.0317	62.3369	62.7198	37.765	23.5722	37.5574	17.569
PA14_12590	35.5822	7.74469	6.13777	11.9238	8.74555	25.2203	12.4166	20.1413	5.89306	0	8.78448
PA14_12610	9.28232	25.5119	65.9002	9.9902	21.4664	7.61367	12.0982	20.1413	129.647	0	54.4638
PA14_12620	16.2441	55.124	26.4893	32.871	11.1307	22.3651	21.3311	5.03534	88.3958	106.413	35.1379
PA14_12630	36.3558	10.0225	32.9501	22.5585	28.6218	33.3098	20.6943	15.106	170.899	12.5191	12.2983
PA14_12640	10.8294	34.6233	2.26128	7.41209	15.106	23.7927	11.7799	80.5654	0	6.25956	29.8672
PA14_12650	2.32058	1.36671	23.2589	33.8378	9.5406	29.503	14.6452	0	0	0	3.51379
PA14_12670	23.9793	35.0789	23.5819	23.5253	23.8515	18.5583	21.6495	22.659	0	187.787	21.0828
PA14_12680	3.86763	9.56698	21.3207	10.6347	11.9258	10.4688	10.5064	5.03534	0	31.2978	5.27069
PA14_12690	10.8294	9.1114	10.3373	2.90038	7.9505	7.13781	7.64099	15.106	0	0	40.4086
PA14_12700	23.2058	40.5458	25.5202	24.8144	15.106	17.1307	19.1025	115.813	147.326	81.3743	26.3535
PA14_12710	44.8646	41.0013	38.1188	38.6718	27.0317	53.7715	47.7562	52.871	0	0	59.7345
PA14_12730	7.73527	26.8786	14.8599	12.8906	6.3604	15.7032	13.3717	7.55301	0	43.8169	15.8121
PA14_12740	1.54705	1.82228	12.9216	16.7578	15.901	10.4688	7.32261	0	5.89306	0	1.7569
PA14_12750	1.54705	1.82228	8.72209	18.6913	17.4911	9.99294	5.09399	0	0	0	17.569
PA14_12760	14.697	23.2341	25.8432	19.3359	28.6218	34.2615	25.7883	5.03534	111.968	6.25956	31.6241
PA14_12770	37.1293	5.46684	20.3515	24.8144	21.4664	23.7927	14.3269	10.0707	35.3583	0	19.3259
PA14_12780	17.7911	24.1452	20.3515	20.3027	15.106	16.6549	25.7883	35.2474	58.9306	0	29.8672
PA14_12810	104.426	110.704	96.9121	96.6794	50.8832	106.115	115.252	113.295	141.433	12.5191	101.9
PA14_12820	172.497	122.093	82.0522	90.2341	83.4803	84.2262	136.583	108.26	271.081	131.451	103.657
PA14_12840	34.8087	17.7672	9.36817	34.16	29.4169	19.9859	12.0982	2.51767	0	12.5191	8.78448
PA14_12850	6.18822	14.1227	0.969121	13.2128	21.4664	7.13781	8.59611	55.3887	11.7861	18.7787	21.0828
PA14_12860	21.6588	14.1227	32.6271	4.83397	15.106	13.7998	26.4251	30.212	53.0375	12.5191	8.78448
PA14_12870	32.4881	64.2354	33.2732	21.5917	28.6218	50.9164	54.1237	2.51767	135.54	56.3361	77.3035
PA14_12890	4.64116	2.27785	6.78385	0.644529	6.3604	5.23439	6.36749	5.03534	0	0	1.7569
PA14_12900	12.3764	23.6897	54.9169	16.4355	23.0565	29.0271	25.47	10.0707	11.7861	0	7.02759
PA14_12910	0.773527	13.2115	18.7363	1.93359	5.56535	5.23439	5.09399	0	0	0	31.6241
PA14_12920	45.6381	29.6121	33.5962	49.6287	25.4416	29.0271	25.47	37.765	0	56.3361	40.4086
PA14_12940	16.2441	6.37798	8.72209	10.3125	7.15545	4.75854	13.0534	0	29.4653	56.3361	7.02759
PA14_12960	6.18822	0.45557	1.93824	0.966794	3.97525	7.13781	9.55123	7.55301	0	18.7787	0
PA14_12970	6.18822	10.0225	24.228	17.08	11.1307	1.90342	5.09399	10.0707	0	0	15.8121
PA14_12980	12.3764	40.0902	22.6128	37.0604	37.3674	30.9305	52.8502	62.9417	0	100.153	50.95
PA14_12990	54.1469	30.5232	41.6722	18.3691	48.4981	39.9717	25.47	67.977	11.7861	6.25956	33.381
PA14_13000	47.9587	18.6784	13.5677	14.8242	15.106	13.3239	23.5597	45.318	0	37.5574	22.8397
PA14_13010	20.8852	15.945	16.152	9.02341	14.3109	18.5583	33.7477	50.3534	53.0375	25.0382	31.6241
PA14_13030	28.6205	31.4343	51.0404	33.1933	27.0317	54.2474	25.7883	113.295	5.89306	6.25956	56.2207
PA14_13040	13.15	38.2679	24.5511	41.5721	27.8268	21.4134	22.2862	5.03534	64.8236	6.25956	8.78448
PA14_13050	0	0	2.90736	2.57812	1.5901	0.475854	3.82049	0	5.89306	0	8.78448
PA14_13060	12.3764	15.945	10.9834	20.3027	18.2862	12.3722	6.68586	0	0	0	0
PA14_13070	22.4323	19.5895	16.152	10.957	27.8268	39.4959	16.2371	75.5301	0	0	73.7897
PA14_13090	57.241	51.4794	39.734	24.8144	37.3674	29.9788	30.8823	2.51767	0	200.306	24.5966
PA14_13110	48.7322	56.4907	32.9501	81.2107	69.1694	59.4818	65.5851	163.648	11.7861	0	47.4362
PA14_13130	83.5409	67.4244	55.5629	55.7518	114.487	66.1437	54.442	30.212	0	56.3361	73.7897
PA14_13140	30.9411	55.5796	44.2565	38.6718	65.9892	29.503	24.8332	27.6944	11.7861	0	24.5966
PA14_13150	57.241	30.9788	59.1164	49.6287	77.1199	24.2686	27.0618	78.0477	35.3583	169.008	31.6241
PA14_13170	29.394	7.28912	21.3207	17.08	53.2684	15.2273	22.2862	42.8004	5.89306	6.25956	15.8121
PA14_13190	45.6381	54.2129	59.7625	36.7382	37.3674	29.0271	47.1194	20.1413	0	118.932	43.9224
PA14_13200	16.2441	13.6671	14.5368	12.2461	13.5159	13.3239	30.564	42.8004	0	0	22.8397
PA14_13210	13.15	3.18899	1.93824	11.2793	1.5901	3.33098	6.36749	7.55301	0	0	14.0552
PA14_13220	8.5088	4.5557	20.6746	21.2695	5.56535	0.951708	13.0534	7.55301	11.7861	0	17.569
PA14_13230	183.326	111.159	94.9739	153.398	403.091	123.246	57.6258	100.707	736.632	907.636	224.883
PA14_13240	30.1676	6.83355	31.0119	14.5019	81.0951	18.0825	5.41237	12.5883	88.3958	37.5574	26.3535
PA14_13250	31.7146	45.1015	46.5178	50.9178	186.042	65.6679	41.3887	47.8357	58.9306	62.5956	31.6241
PA14_13260	95.1438	96.1253	55.5629	114.082	325.176	56.1508	50.9399	78.0477	294.653	237.863	151.093
PA14_13280	78.8997	102.503	69.4537	95.7126	372.879	67.0954	32.1558	73.0124	135.54	68.8552	93.1155
PA14_13290	18.5646	37.8123	36.1805	49.3065	128.003	50.9164	29.9272	42.8004	11.7861	169.008	43.9224
PA14_13300	52.5998	32.3455	45.8717	31.2597	93.0209	32.8339	23.2413	42.8004	0	187.787	17.569
PA14_13320	43.3175	47.3793	1.6152	23.2031	76.3248	14.2756	6.36749	0	70.7167	106.413	28.1103
PA14_13330	37.9028	17.3117	45.5487	43.828	31.802	20.9376	14.0085	7.55301	41.2514	68.8552	17.569
PA14_13340	65.7498	20.0451	50.7173	53.1737	40.5476	47.5854	61.7646	60.424	23.5722	43.8169	26.3535
PA14_13350	11.6029	25.9675	38.4418	12.8906	21.4664	12.3722	28.6537	17.6237	0	43.8169	5.27069
PA14_13360	13.15	0.91114	9.69121	32.871	21.4664	8.08952	11.1431	32.7297	0	0	15.8121
PA14_13370	54.9204	10.9337	11.3064	12.2461	4.7703	33.3098	23.2413	35.2474	0	68.8552	14.0552
PA14_13380	0.773527	2.27785	3.87648	4.83397	1.5901	12.3722	6.68586	0	0	0	5.27069
PA14_13390	11.6029	3.64456	5.49169	11.6015	5.56535	6.1861	2.547	2.51767	64.8236	0	42.1655
PA14_13410	75.0321	92.0252	94.6508	67.9978	46.1129	66.1437	77.6834	115.813	29.4653	43.8169	38.6517
PA14_13420	15.4705	5.92241	12.9216	10.6347	15.106	8.56537	11.1431	0	0	0	1.7569
PA14_13430	78.1262	45.1015	60.4085	58.0076	27.8268	60.9093	59.536	110.777	265.188	75.1147	75.5466
PA14_13450	21.6588	23.2341	15.5059	11.9238	12.7208	22.841	20.0576	10.0707	58.9306	187.787	8.78448
PA14_13460	12.3764	11.3893	12.5986	17.4023	21.4664	19.51	7.32261	0	0	6.25956	1.7569
PA14_13470	3.86763	1.82228	8.07601	10.6347	6.3604	2.37927	11.7799	2.51767	0	194.046	3.51379
PA14_13490	10.8294	6.83355	25.5202	16.4355	12.7208	18.0825	25.47	0	0	0	8.78448
PA14_13500	31.7146	4.10013	16.4751	23.2031	20.6713	15.2273	14.9636	0	5.89306	37.5574	68.519
PA14_13510	44.8646	21.4118	44.9026	34.4823	19.8763	13.7998	15.282	7.55301	0	0	17.569
PA14_13520	25.5264	27.7898	30.6888	25.4589	21.4664	9.51708	22.6046	5.03534	5.89306	18.7787	45.6793
PA14_13530	24.7529	63.3243	6.78385	24.8144	23.0565	33.7856	48.3929	37.765	23.5722	112.672	54.4638
PA14_13560	49.5057	20.0451	16.7981	16.1132	16.6961	14.2756	16.8738	37.765	11.7861	0	21.0828
PA14_13580	30.9411	36.4456	32.304	39.9608	29.4169	42.8269	35.6579	55.3887	330.011	6.25956	31.6241
PA14_13590	38.6763	14.1227	50.7173	13.8574	10.3357	17.1307	28.9721	27.6944	0	0	7.02759
PA14_13600	32.4881	2.27785	12.5986	17.4023	15.901	13.7998	11.4615	5.03534	5.89306	0	5.27069
PA14_13610	9.28232	5.46684	11.9525	6.44529	5.56535	4.28269	4.45724	30.212	0	0	24.5966
PA14_13620	35.5822	37.3568	21.9667	54.1405	21.4664	48.0613	36.6131	12.5883	0	31.2978	22.8397
PA14_13630	0	0.45557	0.32304	0.322265	1.5901	8.56537	4.13887	10.0707	0	0	0
PA14_13650	38.6763	10.4781	13.5677	13.5351	13.5159	9.51708	14.9636	5.03534	0	87.6339	33.381
PA14_13660	9.28232	0	1.29216	7.41209	5.56535	1.42756	8.91449	17.6237	0	6.25956	21.0828
PA14_13670	0	2.27785	2.90736	3.22265	3.97525	0.475854	1.2735	20.1413	0	6.25956	0
PA14_13680	6.96174	16.8561	18.7363	28.3593	7.9505	17.1307	14.0085	2.51767	0	0	12.2983
PA14_13690	25.5264	45.557	10.9834	15.791	23.8515	13.7998	7.95936	12.5883	0	18.7787	8.78448
PA14_13710	6.18822	1.82228	3.87648	2.57812	24.6466	1.42756	6.68586	0	0	0	19.3259
PA14_13720	23.9793	15.945	14.5368	10.3125	35.7773	3.80683	5.73074	0	23.5722	0	0
PA14_13730	53.3734	21.8674	25.1971	9.9902	20.6713	9.04123	12.0982	20.1413	11.7861	6.25956	19.3259
PA14_13740	56.4675	45.557	33.2732	53.4959	38.1624	49.9647	45.5276	75.5301	11.7861	131.451	17.569
PA14_13750	42.544	70.6134	48.7791	30.2929	199.558	45.682	29.6088	15.106	35.3583	43.8169	42.1655
PA14_13770	44.091	43.2792	38.7648	65.742	253.621	43.7786	47.4378	5.03534	0	50.0765	43.9224
PA14_13780	299.355	277.442	255.848	225.263	1213.25	329.291	218.087	196.378	447.872	219.085	202.043
PA14_13800	139.235	205.007	134.385	88.6228	611.394	130.86	123.211	60.424	165.006	306.719	126.497
PA14_13810	41.7705	50.1127	9.36817	16.7578	159.805	25.2203	16.8738	17.6237	0	62.5956	14.0552
PA14_13830	51.8263	76.0802	74.6223	35.1268	313.25	56.1508	38.5233	42.8004	5.89306	100.153	63.2483
PA14_13840	47.1851	44.6459	44.9026	20.3027	238.515	40.9235	35.3396	2.51767	170.899	6.25956	31.6241
PA14_13850	37.1293	62.4131	38.7648	47.3729	139.929	59.4818	24.1965	30.212	0	256.642	35.1379
PA14_13860	16.2441	4.5557	11.9525	13.2128	7.15545	14.2756	14.0085	5.03534	53.0375	0	15.8121
PA14_13870	68.8439	100.225	52.9786	77.0212	45.3179	94.695	123.529	75.5301	41.2514	6.25956	14.0552
PA14_13880	34.8087	20.0451	13.5677	23.8476	13.5159	24.7444	24.8332	7.55301	0	0	10.5414
PA14_13890	58.0145	32.3455	32.9501	44.7948	46.908	56.1508	50.3032	67.977	5.89306	6.25956	66.7621
PA14_13920	30.1676	45.557	76.8836	73.4763	21.4664	40.4476	29.2905	67.977	0	0	72.0328
PA14_13940	389.084	545.773	377.311	467.284	275.882	265.527	400.515	269.391	218.043	294.199	286.374
PA14_13950	165.535	317.532	283.306	222.363	117.667	122.77	144.86	120.848	0	50.0765	131.767
PA14_13960	13.15	41.4569	19.0594	29.3261	7.15545	11.8964	17.1922	0	0	31.2978	1.7569
PA14_13970	30.9411	21.8674	43.6104	38.0272	33.3921	32.8339	40.4336	2.51767	135.54	68.8552	38.6517
PA14_13990	48.7322	17.7672	23.905	22.8808	67.5793	29.503	19.1025	65.4594	17.6792	0	50.95
PA14_14000	15.4705	7.74469	11.3064	11.9238	9.5406	14.7515	13.6901	22.659	147.326	6.25956	15.8121
PA14_14010	21.6588	39.179	31.0119	51.8846	25.4416	55.6749	25.7883	75.5301	70.7167	143.97	3.51379
PA14_14020	13.9235	44.6459	22.2898	21.2695	17.4911	17.1307	16.5555	47.8357	53.0375	12.5191	47.4362
PA14_14040	38.6763	41.0013	40.38	35.1268	52.4733	29.9788	29.9272	115.813	159.113	118.932	38.6517
PA14_14060	61.1086	76.5358	59.4394	36.0936	44.5228	58.5301	48.7113	62.9417	23.5722	50.0765	68.519
PA14_14080	1.54705	3.18899	2.26128	3.22265	12.7208	2.37927	1.91025	0	5.89306	12.5191	7.02759
PA14_14100	23.9793	22.3229	38.7648	30.9374	25.4416	15.7032	13.3717	0	0	0	8.78448
PA14_14110	8.5088	3.18899	8.39905	7.08982	11.1307	8.08952	8.91449	10.0707	0	37.5574	40.4086
PA14_14130	17.7911	0.45557	16.4751	8.37888	3.1802	5.71025	2.547	5.03534	11.7861	0	3.51379
PA14_14140	37.1293	20.0451	15.1829	9.9902	26.2367	13.3239	15.282	5.03534	5.89306	112.672	8.78448
PA14_14150	0	0.45557	1.93824	1.28906	6.3604	4.75854	3.50212	0	0	0	0
PA14_14160	10.8294	13.6671	9.04513	4.18944	12.7208	33.3098	14.3269	0	0	0	31.6241
PA14_14170	10.8294	11.8448	1.6152	6.76756	13.5159	11.8964	13.0534	7.55301	94.2889	75.1147	3.51379
PA14_14200	4.64116	1.36671	7.10689	12.2461	21.4664	19.51	12.4166	2.51767	0	0	7.02759
PA14_14210	50.2793	71.5245	16.7981	29.3261	31.802	36.1649	13.3717	7.55301	0	12.5191	45.6793
PA14_14220	25.5264	26.4231	51.3634	36.4159	38.9575	54.7232	76.0915	52.871	0	50.0765	40.4086
PA14_14230	18.5646	32.3455	22.2898	45.117	18.2862	11.4205	20.376	12.5883	5.89306	0	21.0828
PA14_14250	0.773527	10.4781	4.8456	17.4023	7.9505	3.33098	4.13887	62.9417	0	0	1.7569
PA14_14270	15.4705	20.9562	37.4727	11.9238	31.007	8.56537	4.45724	12.5883	76.6097	31.2978	26.3535
PA14_14280	23.2058	2.27785	19.0594	7.73435	14.3109	17.6066	17.5106	5.03534	41.2514	0	10.5414
PA14_14290	10.8294	25.5119	16.4751	15.4687	30.2119	9.51708	15.6003	10.0707	5.89306	6.25956	28.1103
PA14_14300	30.1676	4.5557	16.7981	42.5389	23.8515	25.6961	29.6088	65.4594	35.3583	37.5574	45.6793
PA14_14310	19.3382	5.01127	10.9834	9.66794	5.56535	2.85512	3.82049	0	0	12.5191	10.5414
PA14_14320	5.41469	1.82228	3.2304	2.90038	6.3604	19.9859	5.09399	10.0707	0	0	10.5414
PA14_14330	6.96174	36.4456	28.4275	4.5117	11.1307	17.1307	14.0085	27.6944	5.89306	0	15.8121
PA14_14340	47.9587	19.5895	11.9525	21.5917	24.6466	21.4134	25.7883	161.131	11.7861	0	19.3259
PA14_14360	52.5998	34.1678	56.5321	36.4159	24.6466	26.172	38.2049	30.212	17.6792	50.0765	80.8173
PA14_14370	13.9235	13.6671	12.5986	12.5683	16.6961	18.0825	39.1601	35.2474	58.9306	31.2978	7.02759
PA14_14380	30.9411	24.1452	17.4442	17.08	25.4416	22.841	23.8781	47.8357	53.0375	6.25956	8.78448
PA14_14390	61.8822	37.8123	65.2541	51.5623	81.0951	40.4476	50.3032	52.871	0	112.672	26.3535
PA14_14400	7.73527	0	2.58432	0	0.79505	2.37927	3.18374	0	0	0	0
PA14_14420	8.5088	40.5458	18.7363	9.9902	25.4416	18.5583	16.5555	2.51767	0	0	31.6241
PA14_14430	6.96174	15.945	3.87648	10.957	17.4911	13.3239	9.86961	0	0	0	12.2983
PA14_14440	40.9969	122.093	68.4845	95.7126	52.4733	62.8127	79.2752	70.4947	11.7861	231.604	35.1379
PA14_14450	30.1676	17.3117	9.69121	18.3691	22.2614	18.0825	36.2947	15.106	11.7861	0	1.7569
PA14_14460	0.773527	9.1114	19.7055	1.28906	17.4911	16.6549	10.5064	15.106	0	0	10.5414
PA14_14470	47.9587	24.1452	25.8432	21.914	58.0387	29.9788	33.1109	17.6237	0	0	79.0604
PA14_14480	6.18822	11.3893	20.6746	0.966794	10.3357	9.99294	10.188	35.2474	0	0	3.51379
PA14_14490	5.41469	3.18899	3.87648	7.08982	11.1307	4.75854	9.55123	0	70.7167	0	29.8672
PA14_14500	13.9235	33.7122	23.905	38.994	32.5971	18.0825	25.47	40.2827	5.89306	25.0382	47.4362
PA14_14510	12.3764	31.4343	6.78385	20.3027	16.6961	11.8964	12.735	120.848	5.89306	0	35.1379
PA14_14520	3.86763	0	0.32304	10.957	11.1307	5.23439	10.5064	10.0707	0	0	0
PA14_14530	15.4705	45.1015	43.9335	45.7616	28.6218	32.8339	23.8781	105.742	23.5722	12.5191	75.5466
PA14_14540	3.09411	32.3455	12.2755	48.662	29.4169	10.4688	13.0534	0	47.1445	0	12.2983
PA14_14550	69.6174	105.237	48.456	164.033	288.603	68.523	55.7155	105.742	76.6097	87.6339	121.226
PA14_14560	4.64116	12.756	3.55344	13.8574	2.38515	3.80683	8.91449	0	0	43.8169	15.8121
PA14_14570	23.2058	45.557	54.2708	21.2695	91.4308	36.6408	45.5276	103.224	47.1445	31.2978	87.8448
PA14_14590	34.8087	18.2228	24.5511	17.7246	33.3921	51.8681	52.2134	17.6237	23.5722	0	47.4362
PA14_14600	51.8263	47.8349	19.7055	50.9178	32.5971	34.2615	31.2007	2.51767	0	6.25956	40.4086
PA14_14610	3.09411	0.91114	6.78385	8.37888	14.3109	7.61367	6.04912	22.659	0	12.5191	3.51379
PA14_14630	26.2999	69.2467	50.3943	28.3593	62.0139	51.3922	93.6021	2.51767	29.4653	81.3743	57.9776
PA14_14650	32.4881	18.6784	39.734	49.3065	41.3426	21.8893	45.2092	78.0477	5.89306	56.3361	31.6241
PA14_14660	58.0145	53.7573	61.0546	76.0544	189.222	47.5854	42.3438	0	111.968	118.932	79.0604
PA14_14680	23.9793	28.2454	28.7506	23.5253	19.0812	5.71025	15.9187	60.424	194.471	0	42.1655
PA14_14690	33.2617	36.4456	18.0903	25.1366	31.007	34.2615	31.2007	0	123.754	0	14.0552
PA14_14700	17.0176	14.1227	20.3515	20.6249	32.5971	11.8964	7.32261	7.55301	0	0	33.381
PA14_14710	45.6381	80.1804	101.758	69.2869	265.547	49.013	26.7435	45.318	147.326	137.71	84.331
PA14_14730	227.417	367.645	251.971	177.568	903.177	298.836	136.264	67.977	359.476	231.604	240.695
PA14_14740	71.1645	121.182	61.7007	86.3669	240.105	98.0259	47.7562	45.318	23.5722	75.1147	68.519
PA14_14750	15.4705	26.4231	14.8599	12.5683	78.71	21.4134	11.7799	2.51767	5.89306	0	14.0552
PA14_14770	75.8056	154.894	49.1021	89.5896	284.628	93.2674	41.7071	57.9064	0	81.3743	61.4914
PA14_14780	50.2793	96.1253	28.4275	62.1971	179.681	54.2474	62.083	17.6237	35.3583	200.306	31.6241
PA14_14800	14.697	12.756	17.1211	27.0702	44.5228	18.5583	22.6046	12.5883	0	12.5191	31.6241
PA14_14810	0.773527	3.64456	2.58432	1.61132	13.5159	6.66196	3.18374	0	17.6792	0	0
PA14_14820	37.9028	17.7672	15.5059	22.5585	56.4486	13.7998	21.0127	12.5883	5.89306	0	70.2759
PA14_14830	51.8263	48.2904	62.3468	49.6287	57.2436	34.7373	41.7071	7.55301	5.89306	0	45.6793
PA14_14850	18.5646	19.5895	16.152	24.4921	33.3921	20.4617	26.7435	17.6237	0	112.672	45.6793
PA14_14860	34.0352	25.0564	35.8575	31.2597	38.9575	29.9788	45.2092	5.03534	11.7861	6.25956	56.2207
PA14_14880	32.4881	51.935	29.0736	26.748	64.3991	25.2203	37.2498	27.6944	23.5722	6.25956	98.3862
PA14_14890	64.9763	42.368	21.9667	67.6756	51.6783	26.172	52.5318	5.03534	0	0	35.1379
PA14_14900	17.0176	12.3004	63.962	19.3359	46.908	23.7927	27.6986	35.2474	11.7861	12.5191	29.8672
PA14_14910	23.9793	52.8461	34.2423	11.6015	38.9575	19.0342	15.282	45.318	0	6.25956	35.1379
PA14_14930	30.1676	24.1452	47.81	33.8378	31.007	58.0542	21.3311	100.707	5.89306	0	33.381
PA14_14940	29.394	24.6008	11.9525	12.8906	12.7208	14.2756	21.6495	5.03534	0	6.25956	14.0552
PA14_14960	10.0559	10.4781	22.6128	18.0468	38.9575	13.7998	9.23286	7.55301	0	0	19.3259
PA14_14975	10.8294	4.10013	17.4442	7.41209	21.4664	3.80683	16.8738	0	0	37.5574	40.4086
PA14_14990	40.9969	13.2115	21.3207	21.5917	19.0812	19.9859	24.1965	10.0707	0	0	29.8672
PA14_15000	19.3382	16.8561	4.8456	11.9238	17.4911	9.04123	12.0982	0	0	0	5.27069
PA14_15020	5.41469	7.74469	13.2447	5.80076	7.15545	17.6066	5.09399	0	5.89306	0	15.8121
PA14_15030	87.4085	82.9138	70.0997	107.636	86.6605	119.915	76.0915	37.765	276.974	431.91	91.3586
PA14_15050	6.96174	16.8561	7.75297	8.70114	15.901	4.28269	3.50212	12.5883	35.3583	0	22.8397
PA14_15070	33.2617	18.2228	47.81	19.9804	16.6961	40.9235	28.017	65.4594	0	18.7787	35.1379
PA14_15080	20.1117	8.20026	7.42993	21.5917	12.7208	9.99294	13.0534	10.0707	70.7167	43.8169	15.8121
PA14_15090	5.41469	0	9.36817	5.80076	9.5406	4.75854	2.22862	7.55301	11.7861	0	0
PA14_15100	35.5822	15.945	18.4133	40.2831	22.2614	16.179	27.0618	35.2474	58.9306	18.7787	50.95
PA14_15110	10.8294	23.2341	21.6437	25.1366	44.5228	9.51708	4.77562	15.106	0	0	22.8397
PA14_15120	10.8294	14.5782	2.58432	15.1464	22.2614	9.04123	5.73074	0	0	0	0
PA14_15130	10.8294	23.6897	2.90736	2.57812	20.6713	8.56537	4.45724	7.55301	5.89306	6.25956	29.8672
PA14_15140	2.32058	13.6671	9.04513	10.6347	7.9505	9.04123	7.64099	37.765	0	0	21.0828
PA14_15150	10.0559	2.73342	6.78385	9.9902	15.106	6.1861	4.45724	0	0	0	19.3259
PA14_15160	8.5088	2.73342	6.46081	14.8242	3.97525	6.66196	5.09399	17.6237	70.7167	0	1.7569
PA14_15180	20.1117	9.1114	17.4442	16.1132	20.6713	14.2756	22.2862	35.2474	23.5722	6.25956	1.7569
PA14_15190	3.86763	0	0	0	3.97525	0.951708	4.45724	0	0	0	5.27069
PA14_15200	6.96174	10.9337	16.152	17.7246	14.3109	19.9859	14.9636	25.1767	0	0	14.0552
PA14_15210	23.2058	40.5458	9.36817	21.5917	11.9258	24.7444	9.55123	12.5883	0	0	19.3259
PA14_15230	3.09411	35.99	8.72209	10.6347	19.0812	7.61367	11.1431	27.6944	0	0	15.8121
PA14_15240	3.09411	11.8448	17.4442	7.08982	11.9258	6.1861	7.64099	20.1413	0	0	28.1103
PA14_15250	27.847	47.8349	25.1971	10.957	7.9505	14.2756	10.5064	15.106	47.1445	112.672	8.78448
PA14_15260	34.0352	6.83355	43.6104	5.80076	8.74555	16.6549	28.9721	7.55301	94.2889	0	35.1379
PA14_15270	20.1117	20.9562	37.4727	13.2128	5.56535	11.4205	12.4166	42.8004	0	0	12.2983
PA14_15280	24.7529	20.5007	29.3967	9.02341	11.9258	21.8893	22.923	12.5883	0	68.8552	3.51379
PA14_15290	30.9411	24.1452	18.7363	39.6385	30.2119	39.4959	21.3311	65.4594	11.7861	0	24.5966
PA14_15310	48.7322	59.2241	54.5938	39.9608	65.1941	49.9647	25.47	2.51767	70.7167	0	40.4086
PA14_15340	35.5822	38.2679	57.8242	78.3103	48.4981	58.0542	54.7604	85.6007	70.7167	12.5191	28.1103
PA14_15350	57.241	70.1578	48.133	46.4061	113.692	110.874	78.6385	166.166	129.647	137.71	56.2207
PA14_15360	127.632	125.737	129.216	110.537	159.01	101.357	94.8756	35.2474	188.578	87.6339	103.657
PA14_15370	8.5088	8.20026	2.58432	6.76756	3.1802	10.4688	7.64099	0	17.6792	0	3.51379
PA14_15380	37.9028	11.3893	35.5344	20.9472	18.2862	33.7856	38.5233	12.5883	0	75.1147	29.8672
PA14_15400	60.3351	28.2454	49.4252	36.4159	31.802	45.682	66.5403	113.295	11.7861	0	21.0828
PA14_15430	53.3734	31.8899	62.6698	68.6424	38.9575	77.5642	70.0424	22.659	76.6097	231.604	19.3259
PA14_15435	17.0176	26.8786	30.3658	33.5155	30.2119	29.503	37.8866	15.106	41.2514	18.7787	19.3259
PA14_15445	6.18822	1.82228	8.07601	1.61132	8.74555	6.66196	4.45724	0	129.647	0	7.02759
PA14_15450	10.0559	0	0.646081	0.644529	8.74555	16.179	3.82049	0	17.6792	0	14.0552
PA14_15460	28.6205	38.2679	34.8884	17.4023	29.4169	12.8481	16.5555	10.0707	0	12.5191	12.2983
PA14_15470	13.9235	10.9337	14.2138	3.86718	13.5159	9.04123	19.4208	20.1413	0	25.0382	38.6517
PA14_15475	36.3558	19.5895	6.13777	12.2461	25.4416	21.4134	19.4208	57.9064	58.9306	18.7787	49.1931
PA14_15480	10.0559	4.10013	21.6437	37.0604	20.6713	30.4547	24.1965	27.6944	5.89306	18.7787	7.02759
PA14_15490	5.41469	7.28912	8.72209	0.322265	8.74555	1.90342	1.91025	0	0	0	3.51379
PA14_15500	44.8646	25.0564	26.8123	10.957	11.9258	32.8339	32.7926	7.55301	0	0	7.02759
PA14_15510	60.3351	31.8899	31.981	24.8144	21.4664	26.172	18.7841	35.2474	0	75.1147	24.5966
PA14_15520	40.2234	8.65583	18.4133	40.2831	26.2367	22.841	22.923	88.1184	0	37.5574	1.7569
PA14_15530	11.6029	21.4118	8.07601	7.73435	14.3109	5.23439	9.86961	12.5883	17.6792	25.0382	43.9224
PA14_15540	33.2617	58.313	29.0736	27.0702	34.1872	34.2615	46.4827	5.03534	0	12.5191	65.0052
PA14_15560	36.3558	30.0676	28.4275	21.5917	30.2119	28.5512	22.923	2.51767	0	112.672	28.1103
PA14_15570	16.2441	30.0676	17.7672	10.3125	30.2119	21.8893	24.1965	0	5.89306	0	19.3259
PA14_15580	252.17	249.652	219.99	241.054	239.31	264.099	310.733	198.896	123.754	37.5574	260.021
PA14_15590	45.6381	51.935	72.361	52.8514	71.5545	82.3228	84.6876	67.977	430.193	6.25956	59.7345
PA14_15600	56.4675	67.4244	57.1781	61.5525	57.2436	46.6337	76.7283	95.6714	318.225	25.0382	38.6517
PA14_15610	103.653	80.1804	86.5748	103.125	95.406	126.101	98.0593	176.237	5.89306	118.932	93.1155
PA14_15620	17.0176	8.20026	18.7363	21.914	12.7208	40.4476	28.017	118.33	23.5722	6.25956	43.9224
PA14_15630	92.0497	120.271	73.9762	72.8318	50.8832	83.2745	78.6385	110.777	11.7861	175.268	47.4362
PA14_15650	14.697	23.6897	24.228	46.0838	28.6218	34.7373	30.564	30.212	0	68.8552	3.51379
PA14_15660	37.1293	42.8236	56.8551	50.2733	27.0317	36.1649	40.4336	50.3534	5.89306	6.25956	40.4086
PA14_15670	42.544	39.6346	54.5938	72.8318	46.1129	43.7786	42.9806	30.212	0	100.153	28.1103
PA14_15680	38.6763	46.9237	20.3515	29.6483	29.4169	36.1649	68.4505	30.212	0	0	3.51379
PA14_15700	33.2617	25.9675	34.8884	25.4589	10.3357	21.4134	29.9272	32.7297	11.7861	0	35.1379
PA14_15710	3.09411	26.8786	2.90736	6.44529	34.1872	12.3722	12.0982	7.55301	0	31.2978	8.78448
PA14_15720	78.8997	55.124	70.7458	38.6718	41.3426	40.9235	56.989	90.6361	23.5722	118.932	84.331
PA14_15740	101.332	86.1028	137.292	96.0348	164.575	116.108	89.1449	98.1891	17.6792	56.3361	101.9
PA14_15750	0.773527	8.20026	15.1829	0.322265	1.5901	0	10.5064	0	0	125.191	0
PA14_15770	20.8852	25.0564	18.7363	10.3125	20.6713	27.1237	18.7841	0	11.7861	25.0382	5.27069
PA14_15780	24.7529	71.9801	13.2447	40.2831	13.5159	16.6549	13.0534	7.55301	17.6792	18.7787	10.5414
PA14_15790	23.9793	30.9788	45.8717	20.3027	23.0565	18.5583	21.0127	30.212	53.0375	118.932	29.8672
PA14_15810	13.15	30.5232	13.5677	6.76756	7.15545	13.3239	22.923	2.51767	47.1445	0	14.0552
PA14_15820	15.4705	25.0564	10.6603	18.3691	20.6713	30.4547	22.2862	0	141.433	118.932	7.02759
PA14_15830	40.2234	20.9562	40.7031	42.2167	15.106	29.0271	23.2413	83.0831	182.685	18.7787	42.1655
PA14_15840	19.3382	20.9562	30.6888	20.9472	22.2614	26.172	28.9721	30.212	0	0	72.0328
PA14_15850	17.0176	12.3004	10.9834	16.7578	21.4664	19.9859	11.4615	47.8357	17.6792	18.7787	72.0328
PA14_15860	54.1469	45.1015	13.8907	30.6151	41.3426	37.5925	35.0212	12.5883	559.84	43.8169	107.171
PA14_15870	61.8822	17.3117	16.152	32.5487	40.5476	32.3581	27.0618	15.106	0	0	42.1655
PA14_15880	0	0.91114	0.32304	1.28906	9.5406	0.475854	4.13887	0	141.433	0	1.7569
PA14_15890	26.2999	35.99	10.9834	4.83397	12.7208	10.9446	24.8332	35.2474	0	0	33.381
PA14_15910	6.18822	0.45557	6.13777	7.41209	11.1307	3.33098	13.3717	2.51767	0	0	12.2983
PA14_15920	43.3175	12.756	37.7957	28.6815	23.8515	25.2203	29.9272	30.212	0	0	15.8121
PA14_15930	39.4499	92.4808	76.5606	106.67	49.2931	77.5642	81.1855	93.1537	88.3958	31.2978	159.878
PA14_15940	11.6029	26.8786	26.1663	14.1796	17.4911	11.4205	16.5555	65.4594	11.7861	0	40.4086
PA14_15960	39.4499	51.935	59.1164	44.4725	95.406	46.6337	60.8095	47.8357	23.5722	106.413	15.8121
PA14_15970	10.8294	11.8448	24.8741	14.8242	24.6466	12.8481	23.2413	2.51767	0	137.71	1.7569
PA14_15980	4.64116	11.3893	10.9834	32.2265	72.3496	13.3239	25.47	15.106	0	12.5191	24.5966
PA14_15990	52.5998	31.4343	56.8551	38.994	69.1694	36.6408	37.5682	45.318	0	118.932	86.0879
PA14_16000	48.7322	23.6897	33.2732	66.3865	38.1624	33.7856	42.9806	65.4594	111.968	87.6339	47.4362
PA14_16010	13.15	14.5782	29.0736	19.6581	20.6713	27.1237	27.0618	35.2474	5.89306	25.0382	31.6241
PA14_16020	56.4675	43.7347	67.5154	54.1405	37.3674	67.0954	68.1321	148.542	5.89306	18.7787	40.4086
PA14_16030	21.6588	33.2566	58.7933	62.5193	28.6218	41.3993	59.8544	20.1413	412.514	50.0765	54.4638
PA14_16040	22.4323	43.2792	37.1496	32.5487	41.3426	25.6961	31.8374	2.51767	0	0	66.7621
PA14_16050	10.8294	21.8674	23.905	31.5819	31.802	25.6961	15.282	40.2827	41.2514	25.0382	42.1655
PA14_16070	37.1293	57.8574	15.5059	27.3925	38.9575	53.7715	43.6173	2.51767	47.1445	25.0382	80.8173
PA14_16090	34.0352	69.2467	26.4893	25.4589	28.6218	32.3581	21.3311	22.659	11.7861	56.3361	12.2983
PA14_16100	12.3764	12.756	27.7815	52.5291	36.5723	41.3993	26.7435	10.0707	188.578	0	63.2483
PA14_16110	8.5088	35.0789	1.93824	4.83397	17.4911	3.33098	17.829	5.03534	0	0	19.3259
PA14_16130	64.9763	26.8786	28.4275	22.5585	23.0565	42.8269	42.0254	52.871	0	68.8552	61.4914
PA14_16140	32.4881	95.6698	20.0285	26.748	122.438	38.5442	25.7883	20.1413	23.5722	37.5574	47.4362
PA14_16150	27.0734	83.8249	34.2423	60.5857	167.756	49.4888	27.6986	37.765	70.7167	43.8169	19.3259
PA14_16160	10.8294	18.6784	9.04513	21.5917	43.7278	19.0342	17.829	17.6237	64.8236	0	43.9224
PA14_16180	123.764	127.104	141.492	111.181	143.904	177.494	133.717	83.0831	500.91	100.153	89.6017
PA14_16190	173.27	92.0252	134.062	106.347	102.561	187.962	132.444	171.201	23.5722	81.3743	161.635
PA14_16200	6.18822	28.2454	16.4751	15.1464	7.15545	13.7998	7.95936	47.8357	0	0	21.0828
PA14_16210	20.1117	18.2228	3.55344	5.80076	4.7703	2.37927	4.45724	0	0	0	5.27069
PA14_16220	47.1851	49.6572	32.304	38.994	21.4664	30.9305	62.083	83.0831	0	31.2978	12.2983
PA14_16250	118.35	159.905	84.9596	77.988	352.207	164.646	70.0424	30.212	536.268	37.5574	98.3862
PA14_16260	31.7146	25.9675	23.905	26.748	41.3426	21.8893	32.4742	52.871	11.7861	31.2978	28.1103
PA14_16270	30.9411	35.99	25.5202	12.5683	20.6713	33.3098	20.6943	12.5883	0	0	19.3259
PA14_16280	25.5264	22.3229	15.1829	37.705	34.9822	32.8339	14.3269	42.8004	76.6097	12.5191	82.5742
PA14_16290	13.15	13.6671	48.456	39.3163	71.5545	26.172	13.3717	52.871	111.968	18.7787	26.3535
PA14_16300	3.09411	6.37798	10.6603	8.37888	6.3604	9.04123	1.59187	0	0	6.25956	7.02759
PA14_16310	26.2999	35.5345	20.0285	20.9472	28.6218	35.6891	17.1922	80.5654	0	6.25956	31.6241
PA14_16320	17.0176	1.36671	11.3064	6.44529	3.97525	0	11.1431	0	0	31.2978	3.51379
PA14_16330	14.697	60.1353	27.4584	32.871	31.007	21.8893	35.9763	5.03534	135.54	12.5191	38.6517
PA14_16340	2.32058	24.1452	5.16865	3.22265	7.15545	4.28269	8.59611	0	5.89306	25.0382	1.7569
PA14_16350	32.4881	30.0676	20.3515	34.8046	23.8515	25.2203	34.7028	5.03534	5.89306	0	17.569
PA14_16360	63.4292	64.691	48.456	77.0212	38.1624	54.7232	78.6385	115.813	35.3583	12.5191	72.0328
PA14_16370	34.0352	20.9562	35.2114	27.3925	104.152	30.9305	24.1965	47.8357	76.6097	0	40.4086
PA14_16380	37.1293	31.8899	48.456	40.2831	26.2367	11.8964	34.3844	10.0707	76.6097	43.8169	65.0052
PA14_16390	26.2999	33.7122	25.8432	19.0136	31.802	29.503	28.3353	7.55301	11.7861	125.191	24.5966
PA14_16410	42.544	33.2566	22.6128	13.8574	19.8763	20.4617	17.1922	25.1767	0	0	19.3259
PA14_16430	47.9587	50.5683	51.0404	83.7888	51.6783	44.7303	53.4869	50.3534	11.7861	25.0382	40.4086
PA14_16440	3.86763	0	4.8456	2.57812	11.9258	8.56537	2.547	0	5.89306	62.5956	0
PA14_16450	10.0559	24.6008	5.16865	5.80076	15.106	8.56537	17.5106	0	5.89306	0	1.7569
PA14_16460	24.7529	14.5782	10.0142	13.8574	12.7208	29.0271	16.8738	27.6944	0	0	28.1103
PA14_16470	75.8056	39.6346	16.4751	40.2831	56.4486	50.4405	52.5318	47.8357	11.7861	25.0382	57.9776
PA14_16480	28.6205	25.5119	12.9216	25.4589	33.3921	11.8964	26.7435	12.5883	17.6792	0	22.8397
PA14_16500	31.7146	8.20026	29.7197	50.9178	37.3674	22.841	29.2905	40.2827	11.7861	106.413	42.1655
PA14_16510	58.0145	19.134	19.7055	39.6385	46.1129	17.1307	22.923	55.3887	194.471	12.5191	66.7621
PA14_16530	27.0734	26.8786	59.7625	43.1835	38.1624	57.1025	39.1601	60.424	0	31.2978	105.414
PA14_16550	40.2234	3.18899	12.2755	13.8574	19.0812	5.71025	17.1922	10.0707	11.7861	56.3361	47.4362
PA14_16560	24.7529	30.5232	19.7055	39.3163	38.9575	12.8481	21.6495	7.55301	0	0	17.569
PA14_16580	27.847	37.8123	35.8575	32.871	31.007	19.9859	27.0618	40.2827	0	25.0382	14.0552
PA14_16590	15.4705	1.36671	2.58432	3.54491	8.74555	14.7515	9.23286	22.659	0	56.3361	12.2983
PA14_16600	17.0176	5.46684	8.39905	17.4023	16.6961	13.3239	9.86961	5.03534	64.8236	0	31.6241
PA14_16610	4.64116	0	3.2304	3.22265	4.7703	3.33098	13.6901	10.0707	0	0	29.8672
PA14_16620	14.697	3.18899	4.19952	7.41209	15.901	9.04123	6.68586	12.5883	0	43.8169	35.1379
PA14_16630	38.6763	40.5458	33.2732	27.0702	26.2367	33.3098	29.6088	32.7297	64.8236	0	57.9776
PA14_16640	13.9235	10.0225	26.1663	22.2363	34.9822	19.51	17.1922	45.318	0	0	14.0552
PA14_16660	68.0704	52.8461	54.2708	61.5525	61.2189	52.3439	22.923	10.0707	212.15	31.2978	79.0604
PA14_16670	27.0734	22.3229	20.0285	39.6385	10.3357	29.0271	23.8781	5.03534	0	206.566	17.569
PA14_16680	10.0559	20.9562	20.0285	10.6347	2.38515	3.80683	2.547	5.03534	0	0	0
PA14_16690	51.0528	53.3017	48.133	54.785	76.3248	59.9576	47.7562	30.212	318.225	37.5574	31.6241
PA14_16700	44.091	51.935	17.1211	23.5253	29.4169	19.51	25.1516	12.5883	5.89306	12.5191	36.8948
PA14_16710	4.64116	8.20026	0.32304	6.76756	7.9505	9.04123	3.50212	7.55301	0	0	3.51379
PA14_16720	13.15	4.10013	3.55344	15.1464	37.3674	3.80683	9.55123	0	0	43.8169	1.7569
PA14_16730	19.3382	4.5557	7.42993	4.83397	11.1307	3.80683	11.7799	62.9417	0	0	22.8397
PA14_16740	1.54705	0	7.75297	5.4785	4.7703	8.08952	11.1431	7.55301	0	0	3.51379
PA14_16750	13.9235	2.73342	11.9525	0.966794	7.15545	10.4688	5.41237	0	0	0	0
PA14_16770	23.2058	9.56698	24.228	23.2031	16.6961	4.28269	11.4615	0	5.89306	0	0
PA14_16780	12.3764	18.2228	10.9834	2.25585	14.3109	11.4205	7.00424	7.55301	0	112.672	17.569
PA14_16790	15.4705	32.8011	10.9834	20.6249	18.2862	11.4205	10.188	7.55301	0	0	31.6241
PA14_16800	23.2058	44.1903	36.8266	25.1366	30.2119	19.51	20.376	100.707	0	0	36.8948
PA14_16820	71.938	111.159	78.8218	110.214	106.537	92.7915	56.6707	60.424	70.7167	162.749	131.767
PA14_16830	30.9411	12.756	5.81473	19.6581	7.15545	28.0754	17.829	40.2827	53.0375	6.25956	31.6241
PA14_16840	3.09411	3.18899	19.3824	1.93359	16.6961	7.13781	10.8247	20.1413	0	6.25956	29.8672
PA14_16860	109.067	57.4019	55.2399	71.865	73.9397	74.7091	96.4675	95.6714	141.433	200.306	47.4362
PA14_16870	17.7911	17.7672	11.3064	20.9472	12.7208	17.1307	13.3717	5.03534	0	0	42.1655
PA14_16880	23.2058	26.8786	29.7197	14.5019	20.6713	23.3168	14.9636	17.6237	0	6.25956	33.381
PA14_16890	19.3382	19.5895	22.9359	19.3359	17.4911	38.5442	22.6046	88.1184	5.89306	62.5956	38.6517
PA14_16910	50.2793	35.5345	18.7363	19.6581	25.4416	23.7927	18.1473	7.55301	23.5722	0	24.5966
PA14_16920	6.96174	4.5557	15.5059	43.1835	11.9258	23.3168	7.64099	10.0707	11.7861	0	10.5414
PA14_16930	3.86763	19.134	12.9216	13.5351	16.6961	19.9859	16.5555	27.6944	11.7861	0	7.02759
PA14_16950	60.3351	23.6897	34.8884	44.1502	45.3179	8.56537	27.0618	17.6237	0	6.25956	35.1379
PA14_16960	9.28232	5.92241	0.969121	0.966794	19.0812	3.33098	1.59187	2.51767	17.6792	0	0
PA14_16970	2.32058	38.2679	6.78385	12.2461	11.9258	4.75854	9.86961	0	29.4653	0	5.27069
PA14_16980	17.0176	18.2228	14.5368	6.44529	16.6961	8.08952	9.23286	12.5883	17.6792	0	17.569
PA14_16990	20.1117	8.20026	26.4893	37.705	40.5476	3.80683	28.017	7.55301	0	12.5191	19.3259
PA14_17000	20.8852	82.0026	14.2138	27.0702	12.7208	22.3651	32.7926	95.6714	11.7861	12.5191	35.1379
PA14_17010	28.6205	42.8236	24.228	52.8514	48.4981	33.7856	36.2947	15.106	135.54	43.8169	24.5966
PA14_17030	1.54705	5.92241	4.19952	2.25585	14.3109	8.08952	11.7799	22.659	5.89306	0	10.5414
PA14_17040	52.5998	71.069	103.05	66.0642	62.809	62.3369	115.252	140.989	0	31.2978	110.685
PA14_17050	67.2968	107.97	47.81	58.0076	96.9961	70.9023	72.5894	45.318	94.2889	137.71	33.381
PA14_17060	71.938	59.6797	60.4085	75.0876	151.855	78.9918	62.4014	143.507	0	81.3743	89.6017
PA14_17070	29.394	30.5232	49.4252	70.2537	69.9644	34.2615	32.7926	0	11.7861	125.191	45.6793
PA14_17080	36.3558	13.6671	48.133	47.0506	38.9575	45.2061	55.3972	5.03534	0	0	38.6517
PA14_17100	85.088	18.6784	36.8266	57.3631	69.9644	43.7786	37.2498	163.648	0	0	43.9224
PA14_17110	17.0176	17.3117	17.1211	10.6347	28.6218	23.7927	7.00424	0	0	0	8.78448
PA14_17120	12.3764	15.945	8.07601	10.6347	17.4911	8.56537	20.376	7.55301	0	56.3361	24.5966
PA14_17130	7.73527	26.4231	20.0285	31.2597	34.1872	19.51	15.6003	62.9417	0	6.25956	8.78448
PA14_17140	26.2999	51.935	45.8717	40.2831	50.8832	40.4476	28.3353	73.0124	0	169.008	56.2207
PA14_17150	99.0114	97.9476	98.2043	111.504	128.003	87.5571	91.0551	62.9417	29.4653	18.7787	77.3035
PA14_17170	17.7911	28.2454	7.75297	8.70114	21.4664	7.61367	14.0085	0	11.7861	0	36.8948
PA14_17180	37.9028	25.9675	85.2826	36.0936	90.6357	45.682	47.7562	22.659	5.89306	56.3361	8.78448
PA14_17190	31.7146	14.5782	42.6413	40.2831	33.3921	60.9093	46.1643	93.1537	11.7861	6.25956	54.4638
PA14_17210	34.0352	14.5782	30.3658	35.4491	27.8268	35.2132	17.829	20.1413	194.471	25.0382	112.441
PA14_17220	23.9793	31.4343	19.0594	12.8906	27.0317	25.6961	18.1473	7.55301	0	56.3361	29.8672
PA14_17230	40.2234	11.8448	12.2755	27.3925	23.0565	7.61367	20.6943	17.6237	0	6.25956	19.3259
PA14_17250	50.2793	30.0676	52.9786	50.9178	42.9327	46.6337	62.083	30.212	35.3583	169.008	61.4914
PA14_17260	62.6557	115.715	95.2969	103.769	107.332	61.3852	80.8671	60.424	11.7861	156.489	77.3035
PA14_17270	38.6763	26.4231	53.3017	38.994	40.5476	51.8681	44.2541	17.6237	0	6.25956	45.6793
PA14_17280	17.0176	5.46684	7.10689	11.6015	24.6466	26.6478	18.7841	32.7297	17.6792	12.5191	21.0828
PA14_17290	88.1821	62.4131	101.435	78.9548	139.929	93.2674	86.9162	151.06	111.968	112.672	94.8724
PA14_17310	57.241	62.8687	55.886	59.2967	61.2189	86.1296	59.2177	85.6007	35.3583	12.5191	56.2207
PA14_17320	85.088	117.993	97.8812	53.8182	62.0139	59.4818	66.8586	93.1537	0	18.7787	54.4638
PA14_17330	4.64116	3.18899	3.87648	17.08	16.6961	10.4688	7.95936	0	0	0	0
PA14_17340	13.15	2.73342	8.07601	4.18944	7.9505	15.2273	7.32261	0	17.6792	0	22.8397
PA14_17350	5.41469	0.45557	3.2304	0.966794	3.97525	1.90342	0.955123	0	0	0	0
PA14_17370	30.9411	15.0338	19.3824	13.8574	31.007	29.0271	31.8374	5.03534	5.89306	6.25956	38.6517
PA14_17380	13.9235	23.2341	15.829	17.4023	14.3109	7.61367	17.1922	75.5301	0	0	10.5414
PA14_17400	56.4675	29.6121	26.8123	60.908	69.1694	35.6891	51.895	128.401	0	75.1147	86.0879
PA14_17410	19.3382	2.27785	12.5986	10.957	32.5971	17.6066	18.1473	30.212	5.89306	81.3743	10.5414
PA14_17420	7.73527	17.7672	10.3373	29.0038	30.2119	8.08952	5.41237	10.0707	0	0	0
PA14_17440	6.18822	39.6346	11.3064	6.76756	27.0317	10.4688	7.32261	7.55301	11.7861	0	0
PA14_17450	21.6588	18.2228	19.7055	18.3691	13.5159	9.99294	27.6986	12.5883	0	0	22.8397
PA14_17460	33.2617	25.5119	27.1354	19.0136	34.1872	32.3581	37.2498	90.6361	76.6097	6.25956	68.519
PA14_17470	51.0528	51.0239	38.4418	68.6424	210.688	44.2544	46.1643	47.8357	41.2514	62.5956	42.1655
PA14_17480	119.897	114.804	107.572	155.332	760.068	168.928	144.542	181.272	742.525	406.871	180.96
PA14_17490	16.2441	2.27785	19.7055	17.4023	25.4416	9.51708	8.91449	10.0707	0	0	56.2207
PA14_17500	40.2234	58.313	57.5012	53.1737	34.9822	39.02	64.9484	93.1537	347.69	93.8934	61.4914
PA14_17510	40.2234	19.5895	10.9834	12.5683	26.2367	12.8481	21.9678	35.2474	0	25.0382	35.1379
PA14_17520	1.54705	8.65583	10.9834	11.6015	10.3357	6.1861	7.00424	30.212	11.7861	0	3.51379
PA14_17530	108.294	151.705	81.0831	100.547	327.561	116.584	100.288	50.3534	47.1445	325.497	163.391
PA14_17540	11.6029	0	2.26128	12.2461	34.1872	9.51708	8.59611	2.51767	0	112.672	5.27069
PA14_17550	30.9411	32.3455	22.6128	21.5917	38.1624	46.6337	19.4208	0	5.89306	0	10.5414
PA14_17570	36.3558	26.4231	28.7506	26.748	64.3991	75.1849	37.2498	88.1184	5.89306	12.5191	70.2759
PA14_17580	50.2793	41.0013	85.9287	86.6892	141.519	48.0613	44.5724	118.33	276.974	37.5574	24.5966
PA14_17590	10.8294	5.92241	9.69121	11.9238	16.6961	11.4205	28.017	118.33	0	56.3361	26.3535
PA14_17600	17.0176	15.945	19.3824	25.1366	19.0812	18.5583	26.7435	2.51767	0	143.97	47.4362
PA14_17610	25.5264	21.8674	43.6104	35.4491	25.4416	38.5442	45.8459	32.7297	17.6792	0	36.8948
PA14_17620	13.15	26.4231	17.7672	21.5917	24.6466	10.9446	19.7392	40.2827	23.5722	12.5191	29.8672
PA14_17630	23.9793	13.2115	5.16865	8.05661	6.3604	14.7515	14.9636	0	0	0	5.27069
PA14_17640	48.7322	14.5782	35.8575	16.7578	20.6713	37.5925	47.7562	50.3534	512.696	0	3.51379
PA14_17650	9.28232	18.6784	6.78385	14.5019	1.5901	7.61367	6.68586	0	0	0	10.5414
PA14_17660	4.64116	16.8561	19.3824	12.8906	15.106	26.172	11.7799	5.03534	0	0	3.51379
PA14_17670	3.86763	2.73342	13.5677	14.1796	13.5159	3.33098	7.95936	2.51767	0	0	19.3259
PA14_17675	16.2441	0.91114	2.90736	10.6347	3.1802	4.28269	7.64099	2.51767	0	0	0
PA14_17690	75.8056	59.6797	84.9596	78.3103	49.2931	74.2332	62.4014	110.777	135.54	93.8934	47.4362
PA14_17700	25.5264	22.3229	8.07601	31.9042	31.802	23.3168	19.4208	62.9417	0	50.0765	22.8397
PA14_17710	3.86763	0.45557	6.78385	1.61132	31.007	3.33098	10.8247	0	0	0	1.7569
PA14_17720	6.96174	1.82228	25.1971	5.80076	20.6713	33.7856	16.5555	0	29.4653	37.5574	0
PA14_17730	34.0352	46.0126	24.5511	16.1132	19.8763	38.0683	26.7435	2.51767	0	0	19.3259
PA14_17740	13.15	10.9337	8.39905	7.73435	16.6961	37.5925	8.27774	30.212	29.4653	12.5191	40.4086
PA14_17760	9.28232	7.74469	27.1354	11.9238	11.1307	7.13781	11.1431	17.6237	17.6792	0	3.51379
PA14_17780	51.0528	38.7235	34.5653	43.828	19.8763	30.4547	28.3353	47.8357	0	50.0765	52.7069
PA14_17790	30.1676	27.3342	21.3207	23.2031	15.901	54.2474	21.3311	15.106	11.7861	0	33.381
PA14_17810	14.697	45.1015	20.9976	19.6581	10.3357	39.02	24.8332	73.0124	58.9306	50.0765	31.6241
PA14_17820	3.86763	25.0564	20.0285	29.6483	8.74555	18.5583	8.91449	12.5883	0	0	8.78448
PA14_17850	13.9235	21.4118	6.13777	13.5351	12.7208	7.61367	8.59611	35.2474	0	0	3.51379
PA14_17860	24.7529	24.6008	5.81473	28.037	16.6961	6.1861	19.4208	5.03534	0	0	5.27069
PA14_17880	28.6205	10.9337	10.3373	11.2793	7.15545	9.99294	15.6003	50.3534	17.6792	0	3.51379
PA14_17890	20.8852	14.1227	24.8741	33.8378	22.2614	21.8893	29.6088	7.55301	0	37.5574	43.9224
PA14_17900	16.2441	10.9337	10.9834	17.7246	16.6961	20.9376	30.8823	7.55301	53.0375	31.2978	49.1931
PA14_17910	25.5264	5.92241	22.6128	12.8906	13.5159	8.08952	9.86961	22.659	5.89306	6.25956	3.51379
PA14_17920	7.73527	1.36671	1.93824	6.12303	5.56535	4.75854	10.8247	0	5.89306	0	1.7569
PA14_17930	30.9411	37.3568	68.8076	21.5917	58.8337	40.4476	46.4827	22.659	5.89306	50.0765	28.1103
PA14_17940	43.3175	5.01127	22.9359	6.76756	19.8763	16.179	19.7392	55.3887	0	31.2978	42.1655
PA14_17960	38.6763	29.1565	24.8741	42.2167	38.9575	49.9647	58.2625	42.8004	5.89306	0	79.0604
PA14_17980	23.2058	7.74469	11.6295	9.02341	22.2614	20.4617	24.1965	10.0707	0	68.8552	10.5414
PA14_17990	1.54705	6.83355	1.6152	8.70114	4.7703	9.51708	8.27774	0	23.5722	0	0
PA14_18010	16.2441	25.5119	4.52256	29.3261	12.7208	12.3722	26.7435	22.659	0	0	28.1103
PA14_18020	20.1117	40.5458	7.75297	15.1464	23.8515	21.4134	12.4166	7.55301	0	100.153	28.1103
PA14_18040	10.8294	1.82228	6.46081	4.5117	14.3109	3.33098	0.636749	7.55301	76.6097	0	1.7569
PA14_18050	17.0176	32.3455	5.49169	21.914	12.7208	0.951708	11.1431	0	0	62.5956	40.4086
PA14_18060	49.5057	61.0464	37.1496	58.0076	17.4911	37.1166	38.5233	35.2474	0	68.8552	54.4638
PA14_18070	12.3764	0.91114	9.69121	21.914	23.0565	19.0342	12.735	143.507	47.1445	0	54.4638
PA14_18080	1.54705	5.01127	15.829	17.7246	7.15545	7.61367	20.6943	2.51767	0	0	24.5966
PA14_18090	10.8294	29.1565	15.1829	17.4023	23.0565	4.75854	9.55123	2.51767	53.0375	6.25956	5.27069
PA14_18100	27.847	12.756	23.5819	23.8476	41.3426	8.08952	8.91449	32.7297	94.2889	275.421	59.7345
PA14_18110	32.4881	52.3906	45.8717	33.5155	9.5406	49.4888	45.2092	0	0	68.8552	49.1931
PA14_18120	36.3558	29.6121	38.7648	52.5291	39.7525	34.7373	42.9806	52.871	0	0	43.9224
PA14_18140	11.6029	12.3004	13.5677	12.2461	7.15545	3.80683	9.55123	22.659	0	0	1.7569
PA14_18150	31.7146	76.0802	50.3943	78.6326	46.908	17.1307	47.4378	25.1767	53.0375	12.5191	59.7345
PA14_18160	34.0352	43.2792	32.9501	42.2167	69.1694	38.0683	41.0703	10.0707	23.5722	419.391	52.7069
PA14_18180	27.0734	36.9012	36.8266	42.2167	30.2119	56.6266	40.1152	120.848	23.5722	43.8169	28.1103
PA14_18200	8.5088	11.8448	14.5368	3.86718	7.9505	9.04123	3.82049	0	0	0	1.7569
PA14_18210	15.4705	0.45557	14.5368	24.1698	16.6961	11.8964	20.0576	20.1413	0	0	3.51379
PA14_18230	6.18822	5.46684	9.36817	12.8906	15.901	17.1307	6.04912	0	0	0	7.02759
PA14_18250	37.1293	24.1452	22.9359	29.0038	24.6466	29.0271	28.3353	12.5883	5.89306	31.2978	68.519
PA14_18260	11.6029	24.6008	20.6746	16.7578	7.9505	11.4205	7.95936	0	29.4653	0	3.51379
PA14_18275	30.9411	32.8011	13.2447	15.791	19.0812	9.04123	13.0534	25.1767	0	0	1.7569
PA14_18300	24.7529	14.5782	30.0427	17.7246	23.8515	28.5512	36.2947	15.106	0	0	5.27069
PA14_18310	9.28232	15.0338	11.6295	14.1796	6.3604	9.04123	16.2371	0	11.7861	0	0
PA14_18320	10.8294	6.37798	14.5368	0	3.97525	2.37927	4.77562	0	0	0	0
PA14_18330	3.86763	2.73342	10.9834	2.90038	10.3357	9.04123	14.9636	12.5883	0	25.0382	14.0552
PA14_18340	0.773527	10.0225	0.646081	5.15623	1.5901	1.90342	3.50212	5.03534	0	0	3.51379
PA14_18350	30.1676	10.4781	22.2898	26.1034	27.0317	36.6408	34.3844	37.765	100.182	25.0382	14.0552
PA14_18360	33.2617	20.0451	15.1829	49.3065	29.4169	32.8339	21.3311	15.106	0	68.8552	17.569
PA14_18370	14.697	49.2016	41.6722	27.7148	12.7208	17.6066	29.6088	143.507	0	6.25956	19.3259
PA14_18380	36.3558	32.8011	41.9952	43.1835	21.4664	47.5854	48.3929	22.659	5.89306	0	115.955
PA14_18410	1.54705	5.46684	2.58432	4.18944	4.7703	20.9376	18.1473	2.51767	17.6792	25.0382	3.51379
PA14_18430	32.4881	14.5782	14.8599	21.2695	15.106	8.56537	16.2371	10.0707	0	25.0382	14.0552
PA14_18450	28.6205	67.88	42.3183	51.8846	22.2614	44.2544	44.2541	55.3887	0	6.25956	38.6517
PA14_18470	20.8852	5.92241	19.7055	10.6347	12.7208	22.3651	12.735	17.6237	0	6.25956	29.8672
PA14_18480	35.5822	49.6572	30.6888	40.2831	13.5159	46.6337	38.5233	55.3887	17.6792	0	35.1379
PA14_18500	17.7911	19.134	44.2565	47.0506	34.1872	48.5371	45.5276	22.659	23.5722	43.8169	52.7069
PA14_18510	12.3764	21.8674	40.057	29.6483	16.6961	29.9788	33.4293	65.4594	0	37.5574	56.2207
PA14_18520	48.7322	16.8561	24.228	37.705	14.3109	17.1307	33.4293	143.507	11.7861	18.7787	19.3259
PA14_18550	23.9793	46.0126	48.133	35.7714	20.6713	29.9788	52.5318	35.2474	47.1445	0	66.7621
PA14_18565	43.3175	44.6459	25.5202	53.4959	27.8268	52.3439	36.6131	35.2474	0	6.25956	45.6793
PA14_18580	51.8263	74.2579	79.1449	100.224	22.2614	75.1849	74.4996	80.5654	5.89306	37.5574	56.2207
PA14_18590	33.2617	38.7235	19.0594	41.8944	20.6713	40.9235	32.1558	27.6944	11.7861	0	80.8173
PA14_18600	18.5646	20.9562	20.3515	36.7382	23.0565	20.4617	31.8374	25.1767	5.89306	0	63.2483
PA14_18610	17.7911	15.4894	26.4893	22.5585	23.8515	13.3239	28.3353	27.6944	0	206.566	3.51379
PA14_18620	12.3764	2.73342	1.93824	2.57812	8.74555	11.4205	11.4615	0	0	0	7.02759
PA14_18630	40.2234	49.2016	33.2732	37.705	29.4169	58.5301	53.8053	40.2827	5.89306	31.2978	40.4086
PA14_18640	45.6381	20.5007	24.8741	34.8046	24.6466	44.2544	41.3887	25.1767	82.5028	200.306	66.7621
PA14_18650	23.2058	48.2904	38.7648	31.9042	54.0634	37.5925	32.4742	15.106	0	25.0382	26.3535
PA14_18660	24.7529	7.28912	18.4133	18.0468	7.9505	9.04123	10.188	5.03534	5.89306	37.5574	21.0828
PA14_18670	40.2234	66.0577	31.3349	90.2341	104.152	70.9023	33.7477	30.212	41.2514	56.3361	17.569
PA14_18680	34.0352	49.6572	32.9501	33.1933	67.5793	20.4617	32.7926	67.977	0	18.7787	56.2207
PA14_18690	160.894	251.019	174.442	224.296	1014.48	214.134	129.578	110.777	465.551	463.208	261.778
PA14_18700	3.86763	11.8448	12.9216	8.70114	7.9505	14.7515	14.0085	0	0	0	1.7569
PA14_18710	40.2234	11.3893	29.3967	9.34567	16.6961	21.4134	9.86961	22.659	0	0	14.0552
PA14_18720	23.9793	7.28912	39.734	17.08	25.4416	28.5512	49.0297	0	0	18.7787	49.1931
PA14_18740	46.4116	41.4569	43.6104	69.6092	50.8832	39.9717	86.9162	25.1767	17.6792	31.2978	45.6793
PA14_18750	47.9587	20.0451	26.4893	38.6718	36.5723	44.2544	45.8459	5.03534	0	0	73.7897
PA14_18760	46.4116	25.5119	20.0285	16.1132	23.0565	22.841	26.4251	5.03534	5.89306	18.7787	8.78448
PA14_18780	65.7498	47.3793	87.2209	55.1072	61.2189	88.9847	77.6834	123.366	200.364	50.0765	57.9776
PA14_18790	46.4116	13.6671	19.3824	38.3495	13.5159	19.9859	16.8738	42.8004	0	0	7.02759
PA14_18800	8.5088	11.3893	11.3064	4.83397	19.0812	29.9788	11.7799	0	0	0	7.02759
PA14_18810	10.0559	71.5245	33.5962	37.705	25.4416	51.8681	48.7113	50.3534	11.7861	0	72.0328
PA14_18820	67.2968	81.0915	35.5344	49.951	55.6535	59.4818	42.6622	20.1413	41.2514	50.0765	79.0604
PA14_18830	15.4705	39.179	15.1829	10.957	8.74555	12.8481	32.1558	5.03534	0	0	1.7569
PA14_18850	65.7498	26.8786	43.2874	41.8944	31.007	76.1367	49.9848	65.4594	5.89306	81.3743	38.6517
PA14_18860	21.6588	46.9237	50.3943	12.5683	25.4416	25.6961	16.8738	32.7297	159.113	12.5191	7.02759
PA14_18870	48.7322	32.8011	21.9667	39.3163	36.5723	60.4335	27.3802	25.1767	5.89306	18.7787	59.7345
PA14_18880	57.241	50.5683	76.5606	61.2303	37.3674	74.7091	59.536	163.648	58.9306	18.7787	63.2483
PA14_18890	10.8294	5.92241	9.69121	1.28906	7.15545	5.23439	12.4166	7.55301	0	0	1.7569
PA14_18900	10.8294	2.73342	9.04513	3.22265	0.79505	4.28269	7.64099	17.6237	0	6.25956	7.02759
PA14_18910	7.73527	3.18899	8.07601	6.12303	9.5406	0.951708	7.64099	2.51767	0	0	1.7569
PA14_18920	23.2058	22.3229	13.8907	31.2597	7.15545	30.4547	15.9187	22.659	0	25.0382	29.8672
PA14_18930	3.86763	2.73342	4.8456	10.6347	1.5901	4.28269	5.41237	10.0707	0	12.5191	0
PA14_18950	17.0176	25.9675	30.6888	14.8242	14.3109	24.7444	11.4615	0	0	25.0382	31.6241
PA14_18960	79.6733	50.5683	68.8076	56.074	20.6713	69.4747	54.7604	100.707	5.89306	12.5191	73.7897
PA14_18970	167.855	232.796	161.843	169.511	131.978	195.1	212.037	75.5301	135.54	37.5574	89.6017
PA14_18985	71.1645	53.7573	67.8385	58.6522	50.8832	106.591	94.2388	60.424	94.2889	56.3361	31.6241
PA14_19010	9.28232	4.5557	14.2138	4.83397	7.9505	6.1861	12.4166	12.5883	0	0	10.5414
PA14_19020	26.2999	25.5119	26.8123	45.117	13.5159	30.9305	24.5148	17.6237	0	0	8.78448
PA14_19030	10.0559	23.2341	12.5986	21.5917	24.6466	26.6478	12.735	2.51767	5.89306	237.863	8.78448
PA14_19050	59.5616	149.883	95.943	122.783	113.692	97.5501	98.0593	90.6361	58.9306	225.344	138.795
PA14_19065	26.2999	6.37798	13.5677	12.2461	23.0565	19.0342	24.1965	17.6237	0	25.0382	3.51379
PA14_19090	20.8852	20.5007	35.2114	26.748	23.0565	32.8339	30.564	10.0707	253.401	0	8.78448
PA14_19100	27.0734	24.1452	56.8551	13.5351	86.6605	44.2544	35.0212	110.777	76.6097	37.5574	24.5966
PA14_19110	51.0528	58.313	41.9952	80.5661	87.4555	80.4193	59.536	35.2474	147.326	37.5574	128.253
PA14_19120	46.4116	73.3468	59.1164	68.3201	96.9961	51.3922	60.1728	75.5301	5.89306	6.25956	42.1655
PA14_19130	9.28232	39.179	44.9026	25.4589	69.9644	25.6961	15.6003	25.1767	123.754	181.527	5.27069
PA14_19140	37.1293	26.8786	44.2565	26.1034	26.2367	31.4064	43.2989	27.6944	17.6792	0	84.331
PA14_19150	6.96174	9.56698	4.19952	6.76756	15.106	8.56537	9.86961	0	0	0	0
PA14_19160	10.0559	25.5119	5.49169	7.41209	6.3604	27.1237	9.55123	2.51767	0	0	1.7569
PA14_19170	29.394	45.557	34.8884	35.4491	30.2119	24.2686	32.4742	30.212	11.7861	0	70.2759
PA14_19190	44.8646	69.2467	34.2423	42.5389	85.8654	27.5995	49.9848	7.55301	64.8236	75.1147	82.5742
PA14_19205	11.6029	0.91114	11.9525	1.28906	3.97525	3.80683	0.636749	17.6237	11.7861	0	0
PA14_19210	21.6588	33.7122	16.152	14.1796	21.4664	13.7998	13.6901	2.51767	0	0	15.8121
PA14_19230	68.0704	66.5133	75.5914	33.1933	32.5971	54.7232	49.0297	10.0707	0	0	38.6517
PA14_19270	2.32058	26.4231	6.78385	11.9238	6.3604	35.2132	18.4657	5.03534	47.1445	100.153	42.1655
PA14_19290	21.6588	34.1678	50.0712	38.0272	24.6466	20.4617	27.3802	2.51767	5.89306	12.5191	65.0052
PA14_19310	38.6763	32.8011	27.7815	31.2597	34.9822	30.4547	40.7519	85.6007	76.6097	18.7787	52.7069
PA14_19320	35.5822	35.99	10.9834	16.7578	19.0812	30.9305	23.5597	15.106	11.7861	50.0765	21.0828
PA14_19330	2.32058	2.73342	1.6152	0.644529	2.38515	5.71025	8.27774	5.03534	0	162.749	0
PA14_19340	17.7911	33.7122	26.4893	24.4921	23.8515	32.8339	32.1558	52.871	212.15	75.1147	65.0052
PA14_19350	34.8087	9.56698	3.55344	19.6581	19.0812	9.99294	11.1431	20.1413	29.4653	81.3743	21.0828
PA14_19360	51.8263	62.4131	36.1805	44.7948	27.8268	37.5925	36.9314	138.472	0	0	3.51379
PA14_19370	69.6174	64.2354	98.8503	59.2967	65.9892	44.2544	71.3159	105.742	0	62.5956	40.4086
PA14_19380	25.5264	1.36671	6.13777	22.8808	20.6713	10.9446	11.7799	15.106	29.4653	6.25956	1.7569
PA14_19390	3.09411	13.6671	7.75297	3.54491	8.74555	5.71025	3.82049	0	147.326	0	0
PA14_19400	21.6588	1.36671	4.52256	16.7578	7.15545	16.179	9.23286	27.6944	47.1445	6.25956	12.2983
PA14_19410	40.9969	16.8561	33.9192	60.2635	39.7525	33.7856	30.564	42.8004	41.2514	31.2978	33.381
PA14_19430	35.5822	108.881	26.8123	12.2461	32.5971	29.503	69.724	50.3534	235.722	25.0382	33.381
PA14_19450	22.4323	4.5557	11.6295	17.08	9.5406	1.42756	13.0534	0	23.5722	18.7787	28.1103
PA14_19470	68.8439	81.5471	68.1615	89.9118	54.0634	78.0401	65.9035	32.7297	135.54	12.5191	52.7069
PA14_19480	0.773527	21.8674	3.2304	9.66794	9.5406	2.85512	3.18374	2.51767	0	0	1.7569
PA14_19490	32.4881	78.8137	28.1045	31.9042	20.6713	18.5583	24.5148	2.51767	76.6097	12.5191	42.1655
PA14_19500	5.41469	5.92241	13.5677	10.6347	5.56535	16.6549	11.7799	42.8004	64.8236	0	33.381
PA14_19510	7.73527	1.36671	2.58432	6.76756	7.15545	10.4688	2.22862	0	0	0	5.27069
PA14_19520	11.6029	22.3229	7.42993	7.08982	7.15545	3.33098	9.55123	7.55301	0	0	3.51379
PA14_19530	10.8294	15.945	5.81473	9.34567	11.9258	16.6549	12.0982	78.0477	0	0	28.1103
PA14_19540	35.5822	24.1452	28.7506	14.1796	11.9258	24.7444	25.47	5.03534	88.3958	87.6339	52.7069
PA14_19560	14.697	18.2228	42.3183	16.7578	15.901	29.0271	22.6046	15.106	23.5722	6.25956	10.5414
PA14_19570	27.0734	4.10013	18.0903	10.6347	3.1802	14.2756	8.27774	10.0707	23.5722	68.8552	14.0552
PA14_19580	11.6029	7.74469	12.5986	7.08982	11.1307	10.4688	22.2862	22.659	0	12.5191	28.1103
PA14_19590	17.0176	1.36671	6.46081	11.6015	3.1802	9.04123	9.86961	7.55301	5.89306	0	0
PA14_19600	10.8294	8.65583	6.78385	11.9238	19.8763	8.08952	18.7841	20.1413	0	75.1147	3.51379
PA14_19610	30.1676	40.5458	36.8266	25.4589	35.7773	9.04123	21.3311	10.0707	0	6.25956	14.0552
PA14_19620	17.0176	11.8448	11.3064	9.34567	11.1307	8.08952	3.82049	15.106	0	0	3.51379
PA14_19630	89.7291	168.105	35.8575	75.4099	58.8337	51.8681	86.9162	62.9417	11.7861	613.437	45.6793
PA14_19640	33.2617	7.28912	13.8907	32.871	16.6961	16.6549	11.1431	2.51767	0	18.7787	8.78448
PA14_19650	3.86763	12.756	6.13777	5.15623	0.79505	2.37927	2.547	0	0	0	3.51379
PA14_19660	0.773527	5.46684	7.10689	5.15623	11.9258	1.90342	3.50212	5.03534	111.968	0	1.7569
PA14_19670	25.5264	15.4894	8.07601	18.0468	10.3357	15.2273	10.5064	0	5.89306	6.25956	8.78448
PA14_19680	6.18822	12.3004	2.26128	10.3125	5.56535	2.85512	0.636749	0	0	0	0
PA14_19690	0	3.64456	1.29216	9.66794	12.7208	6.66196	1.2735	5.03534	0	0	0
PA14_19700	32.4881	27.7898	53.9477	41.8944	123.233	50.4405	52.8502	7.55301	0	100.153	66.7621
PA14_19710	47.1851	57.8574	10.6603	34.4823	57.2436	22.841	34.3844	70.4947	5.89306	0	26.3535
PA14_19720	1.54705	8.65583	2.58432	6.44529	5.56535	8.08952	7.00424	7.55301	0	0	8.78448
PA14_19730	24.7529	5.92241	9.69121	14.5019	18.2862	14.7515	14.0085	57.9064	5.89306	6.25956	15.8121
PA14_19740	20.1117	15.4894	18.4133	36.0936	16.6961	6.1861	31.5191	7.55301	0	106.413	14.0552
PA14_19750	19.3382	0	3.87648	3.54491	2.38515	6.1861	5.73074	0	0	0	10.5414
PA14_19770	30.1676	22.7785	23.2589	12.5683	10.3357	13.3239	16.8738	5.03534	0	37.5574	7.02759
PA14_19800	21.6588	14.1227	16.152	7.73435	11.1307	29.0271	20.0576	0	5.89306	0	17.569
PA14_19810	53.3734	53.3017	69.4537	82.1775	35.7773	39.9717	61.1279	27.6944	64.8236	50.0765	40.4086
PA14_19830	23.2058	31.4343	12.9216	49.951	11.9258	16.179	19.1025	12.5883	106.075	0	56.2207
PA14_19850	27.847	17.7672	32.9501	25.1366	30.2119	20.9376	30.564	40.2827	176.792	0	26.3535
PA14_19860	24.7529	3.64456	28.7506	4.18944	24.6466	17.1307	12.735	50.3534	0	0	5.27069
PA14_19870	40.2234	51.4794	29.3967	38.0272	77.9149	32.8339	13.3717	153.578	23.5722	12.5191	68.519
PA14_19900	38.6763	23.6897	24.5511	27.0702	58.0387	22.841	14.0085	27.6944	5.89306	43.8169	17.569
PA14_19910	20.8852	8.65583	6.78385	25.1366	44.5228	14.7515	9.86961	12.5883	23.5722	0	3.51379
PA14_19920	3.86763	10.4781	8.07601	14.5019	21.4664	8.08952	7.95936	0	5.89306	0	63.2483
PA14_19930	7.73527	6.83355	0.32304	8.05661	7.15545	1.42756	4.13887	2.51767	0	0	14.0552
PA14_19940	9.28232	30.0676	8.72209	1.93359	14.3109	1.42756	3.82049	15.106	0	0	0
PA14_19950	35.5822	28.7009	38.1188	30.6151	36.5723	28.5512	28.6537	0	29.4653	25.0382	36.8948
PA14_19960	9.28232	8.65583	17.4442	3.22265	3.97525	8.08952	3.50212	0	0	0	1.7569
PA14_19970	6.18822	0	2.26128	4.5117	2.38515	3.80683	0.955123	5.03534	0	0	0
PA14_19990	8.5088	13.2115	17.1211	21.914	8.74555	11.8964	36.6131	15.106	0	0	17.569
PA14_20000	9.28232	19.5895	1.93824	9.66794	2.38515	9.51708	13.3717	0	0	0	5.27069
PA14_20010	52.5998	64.691	68.8076	76.3767	63.604	42.351	74.1813	15.106	111.968	56.3361	79.0604
PA14_20020	17.7911	5.01127	27.7815	30.2929	2.38515	26.6478	14.9636	32.7297	0	6.25956	3.51379
PA14_20030	11.6029	23.2341	4.52256	12.5683	15.106	5.71025	10.8247	0	0	56.3361	12.2983
PA14_20040	27.0734	10.0225	11.6295	9.02341	7.9505	10.9446	8.27774	25.1767	0	6.25956	0
PA14_20050	13.15	15.0338	4.19952	9.34567	2.38515	43.3027	10.188	2.51767	11.7861	12.5191	15.8121
PA14_20060	2.32058	0.91114	3.55344	5.80076	5.56535	3.33098	4.45724	2.51767	153.219	25.0382	15.8121
PA14_20070	10.0559	5.92241	21.3207	18.3691	7.15545	19.51	20.0576	0	5.89306	0	0
PA14_20080	23.2058	14.5782	20.0285	13.8574	7.15545	7.61367	18.1473	12.5883	0	0	26.3535
PA14_20100	51.0528	53.7573	24.8741	46.7284	19.8763	23.3168	47.4378	30.212	11.7861	75.1147	52.7069
PA14_20110	18.5646	46.0126	15.1829	6.76756	12.7208	19.0342	18.4657	22.659	17.6792	169.008	52.7069
PA14_20120	6.96174	0.45557	0.969121	0.644529	11.9258	3.33098	2.22862	25.1767	0	0	0
PA14_20130	39.4499	16.8561	26.4893	11.9238	30.2119	56.6266	34.7028	5.03534	0	0	65.0052
PA14_20140	34.0352	34.6233	20.6746	29.6483	27.0317	28.0754	20.0576	25.1767	0	0	103.657
PA14_20150	6.18822	5.92241	6.13777	11.9238	32.5971	3.80683	5.09399	0	0	0	19.3259
PA14_20170	23.9793	4.10013	9.04513	13.8574	44.5228	30.4547	7.95936	10.0707	5.89306	0	1.7569
PA14_20180	21.6588	11.8448	9.69121	29.0038	42.9327	7.61367	18.4657	0	0	93.8934	10.5414
PA14_20190	27.847	57.4019	44.5796	55.1072	142.314	34.2615	40.7519	5.03534	0	262.902	14.0552
PA14_20200	109.841	134.849	110.157	81.5329	493.726	143.232	93.9205	156.095	23.5722	438.169	94.8724
PA14_20230	82.7674	162.639	161.197	99.2575	265.547	94.2191	65.2668	105.742	41.2514	175.268	282.86
PA14_20240	11.6029	0	2.90736	11.2793	6.3604	14.7515	5.41237	0	0	0	0
PA14_20250	13.9235	0.91114	2.58432	2.90038	0	4.75854	0.636749	5.03534	0	0	0
PA14_20260	0	0.45557	2.26128	2.57812	11.1307	4.75854	1.2735	17.6237	76.6097	0	1.7569
PA14_20270	18.5646	15.4894	8.72209	14.1796	8.74555	12.3722	17.5106	7.55301	0	0	15.8121
PA14_20280	0.773527	3.18899	1.6152	12.2461	7.9505	2.37927	8.91449	0	0	0	12.2983
PA14_20290	34.0352	48.2904	59.1164	60.908	122.438	40.4476	41.3887	22.659	0	31.2978	59.7345
PA14_20300	15.4705	13.6671	15.5059	14.5019	13.5159	17.1307	42.3438	40.2827	5.89306	6.25956	19.3259
PA14_20320	30.9411	63.7798	44.2565	37.0604	26.2367	42.351	34.7028	73.0124	0	0	57.9776
PA14_20330	17.7911	0.91114	7.10689	15.791	3.97525	16.179	18.1473	80.5654	0	0	3.51379
PA14_20350	20.8852	16.8561	28.4275	11.2793	7.9505	3.80683	9.23286	15.106	147.326	87.6339	33.381
PA14_20360	6.18822	0.91114	1.6152	10.6347	0.79505	2.85512	3.82049	0	0	0	0
PA14_20370	4.64116	7.74469	16.4751	7.41209	7.9505	8.56537	2.22862	5.03534	35.3583	0	0
PA14_20380	30.9411	32.8011	21.9667	13.5351	13.5159	34.2615	12.735	10.0707	70.7167	31.2978	26.3535
PA14_20390	8.5088	2.27785	27.4584	2.25585	5.56535	10.4688	8.59611	2.51767	0	6.25956	29.8672
PA14_20400	13.15	1.82228	14.2138	6.44529	7.15545	6.66196	6.04912	0	0	0	15.8121
PA14_20420	1.54705	24.1452	4.52256	0.966794	7.15545	3.33098	10.5064	0	0	43.8169	8.78448
PA14_20430	3.09411	13.6671	23.2589	1.28906	7.15545	1.90342	14.9636	32.7297	0	31.2978	3.51379
PA14_20440	50.2793	25.0564	13.5677	10.957	6.3604	9.51708	20.6943	42.8004	176.792	100.153	14.0552
PA14_20450	6.96174	3.18899	12.5986	4.83397	10.3357	4.28269	14.3269	0	0	0	8.78448
PA14_20460	1.54705	7.28912	0.646081	13.2128	7.9505	15.2273	9.55123	0	0	18.7787	0
PA14_20470	10.8294	3.64456	2.58432	0	7.9505	9.99294	8.27774	0	0	0	0
PA14_20480	14.697	8.20026	17.4442	11.9238	14.3109	12.8481	16.8738	0	0	0	10.5414
PA14_20491	11.6029	0	20.6746	11.9238	6.3604	9.51708	19.1025	42.8004	5.89306	18.7787	0
PA14_20500	41.7705	47.3793	68.1615	44.7948	133.568	69.9505	57.6258	88.1184	64.8236	43.8169	56.2207
PA14_20510	105.973	120.726	121.463	106.347	94.611	141.805	163.326	128.401	41.2514	18.7787	163.391
PA14_20520	128.405	248.286	180.58	213.339	116.077	144.66	140.403	93.1537	17.6792	43.8169	52.7069
PA14_20530	153.932	283.365	224.19	197.548	94.611	160.363	103.79	208.966	159.113	25.0382	126.497
PA14_20550	5.41469	5.46684	11.9525	27.0702	7.15545	19.0342	20.0576	30.212	0	0	24.5966
PA14_20560	62.6557	88.8362	56.5321	64.7752	166.166	44.7303	56.3523	47.8357	0	231.604	121.226
PA14_20570	40.2234	31.4343	43.2874	68.9646	74.7347	42.351	35.0212	7.55301	194.471	81.3743	31.6241
PA14_20580	20.8852	17.3117	39.4109	27.0702	38.9575	26.172	24.8332	42.8004	76.6097	31.2978	87.8448
PA14_20590	27.847	29.6121	27.4584	23.8476	19.0812	29.503	14.0085	32.7297	0	112.672	31.6241
PA14_20600	31.7146	32.8011	16.4751	27.7148	25.4416	21.4134	35.6579	0	94.2889	6.25956	42.1655
PA14_20610	21.6588	11.3893	46.8408	19.3359	28.6218	33.3098	26.4251	88.1184	0	0	47.4362
PA14_20620	0.773527	12.3004	11.9525	6.76756	14.3109	16.179	9.23286	0	0	0	1.7569
PA14_20630	14.697	23.6897	41.3492	8.05661	16.6961	33.7856	30.564	17.6237	100.182	81.3743	14.0552
PA14_20640	25.5264	0	24.5511	7.41209	7.15545	12.3722	5.73074	0	0	0	10.5414
PA14_20650	14.697	8.65583	19.0594	18.6913	15.106	10.4688	21.6495	17.6237	241.615	6.25956	0
PA14_20670	34.8087	45.557	37.7957	23.5253	54.8585	44.7303	18.7841	35.2474	5.89306	25.0382	24.5966
PA14_20680	23.2058	22.3229	17.7672	7.08982	34.1872	15.2273	31.5191	22.659	0	0	17.569
PA14_20690	17.0176	0.91114	2.90736	10.6347	19.0812	8.08952	10.5064	10.0707	5.89306	6.25956	1.7569
PA14_20700	16.2441	36.4456	35.5344	23.8476	27.0317	18.5583	31.2007	32.7297	0	0	17.569
PA14_20720	14.697	24.6008	9.69121	13.5351	31.802	11.8964	11.7799	0	0	0	12.2983
PA14_20730	8.5088	47.8349	60.4085	40.2831	77.1199	15.7032	22.2862	40.2827	0	0	50.95
PA14_20740	17.0176	3.18899	36.8266	4.83397	14.3109	15.7032	13.6901	10.0707	94.2889	6.25956	10.5414
PA14_20750	15.4705	36.4456	50.7173	32.5487	108.922	46.6337	34.0661	47.8357	5.89306	0	19.3259
PA14_20760	10.8294	3.18899	39.4109	23.2031	29.4169	39.02	43.2989	2.51767	0	37.5574	15.8121
PA14_20770	15.4705	15.945	65.9002	11.9238	31.802	11.4205	11.7799	20.1413	58.9306	0	82.5742
PA14_20780	54.9204	48.746	25.1971	56.074	63.604	52.8198	41.7071	2.51767	76.6097	43.8169	91.3586
PA14_20800	11.6029	6.37798	11.6295	19.9804	11.1307	9.04123	4.45724	7.55301	0	56.3361	21.0828
PA14_20810	60.3351	92.4808	78.8218	57.6854	131.978	42.351	52.2134	20.1413	165.006	31.2978	52.7069
PA14_20820	23.2058	12.756	9.36817	39.9608	33.3921	35.2132	21.3311	73.0124	0	12.5191	22.8397
PA14_20840	16.2441	8.65583	14.8599	13.5351	9.5406	19.9859	7.64099	17.6237	0	0	17.569
PA14_20850	14.697	10.9337	22.9359	21.914	21.4664	14.2756	8.59611	0	23.5722	0	3.51379
PA14_20860	20.8852	36.4456	31.658	23.2031	19.8763	17.1307	18.4657	10.0707	53.0375	12.5191	8.78448
PA14_20870	97.4644	46.9237	28.7506	46.7284	34.1872	83.7503	43.9357	80.5654	17.6792	206.566	47.4362
PA14_20880	3.86763	23.2341	12.5986	4.5117	3.1802	12.8481	8.27774	7.55301	11.7861	12.5191	1.7569
PA14_20890	31.7146	22.3229	10.9834	23.5253	36.5723	18.5583	14.9636	2.51767	0	100.153	28.1103
PA14_20900	3.09411	3.18899	13.8907	4.18944	15.106	15.2273	17.5106	20.1413	147.326	0	10.5414
PA14_20920	28.6205	5.01127	18.0903	4.5117	11.9258	21.4134	19.4208	45.318	76.6097	0	47.4362
PA14_20940	22.4323	21.8674	10.0142	19.9804	10.3357	13.7998	21.9678	0	0	0	24.5966
PA14_20950	38.6763	10.9337	24.228	9.02341	24.6466	10.9446	15.9187	7.55301	5.89306	12.5191	3.51379
PA14_20960	13.9235	6.83355	3.2304	12.2461	3.97525	17.6066	15.6003	5.03534	11.7861	0	3.51379
PA14_20970	24.7529	28.2454	17.4442	40.6053	38.1624	50.4405	28.3353	2.51767	218.043	93.8934	5.27069
PA14_20980	17.0176	22.7785	9.04513	5.80076	14.3109	4.28269	10.188	0	0	0	8.78448
PA14_21000	7.73527	23.2341	19.0594	15.4687	7.15545	11.4205	14.9636	17.6237	76.6097	0	3.51379
PA14_21010	10.8294	6.83355	13.8907	18.0468	5.56535	10.9446	9.55123	2.51767	0	31.2978	7.02759
PA14_21020	115.256	117.082	108.219	83.7888	89.0456	80.8952	92.647	80.5654	170.899	181.527	193.259
PA14_21030	34.0352	63.3243	79.4679	92.8122	122.438	34.2615	57.9442	12.5883	47.1445	488.246	68.519
PA14_21040	17.0176	3.18899	16.152	9.34567	9.5406	1.42756	5.09399	0	0	12.5191	1.7569
PA14_21050	36.3558	17.3117	25.1971	23.2031	19.8763	34.2615	21.6495	65.4594	0	175.268	17.569
PA14_21060	13.9235	12.756	7.42993	19.0136	14.3109	32.8339	11.7799	0	0	0	1.7569
PA14_21070	6.96174	2.27785	12.2755	6.44529	9.5406	18.5583	5.41237	10.0707	29.4653	0	1.7569
PA14_21080	29.394	7.28912	41.9952	16.7578	25.4416	4.28269	21.0127	10.0707	5.89306	25.0382	19.3259
PA14_21090	10.0559	24.6008	48.7791	44.7948	23.8515	37.5925	28.9721	10.0707	0	18.7787	36.8948
PA14_21110	50.2793	26.8786	82.6983	61.2303	19.8763	51.3922	40.4336	25.1767	17.6792	12.5191	24.5966
PA14_21120	10.8294	6.37798	11.6295	14.1796	4.7703	14.2756	16.2371	0	29.4653	0	7.02759
PA14_21130	12.3764	10.9337	11.6295	29.0038	7.9505	7.13781	2.22862	47.8357	0	0	15.8121
PA14_21140	12.3764	13.6671	20.0285	2.90038	10.3357	13.3239	13.3717	0	17.6792	0	8.78448
PA14_21150	13.9235	16.4005	10.0142	8.05661	8.74555	8.08952	6.68586	7.55301	5.89306	0	1.7569
PA14_21160	10.8294	2.27785	8.07601	10.6347	4.7703	10.9446	6.36749	0	0	0	0
PA14_21175	9.28232	12.3004	14.5368	14.8242	18.2862	28.0754	11.7799	10.0707	11.7861	0	5.27069
PA14_21180	15.4705	21.8674	7.42993	7.73435	19.0812	9.51708	12.735	0	23.5722	0	5.27069
PA14_21190	36.3558	41.4569	22.9359	56.074	16.6961	32.3581	40.4336	30.212	5.89306	106.413	15.8121
PA14_21210	51.0528	44.6459	51.0404	56.074	18.2862	33.3098	36.9314	37.765	0	0	29.8672
PA14_21220	21.6588	19.5895	12.5986	28.6815	94.611	20.4617	5.41237	0	176.792	231.604	10.5414
PA14_21230	116.803	158.538	81.4062	63.4861	81.0951	78.0401	103.79	115.813	135.54	18.7787	68.519
PA14_21240	32.4881	45.557	23.5819	37.3827	38.9575	2.85512	12.735	2.51767	0	0	14.0552
PA14_21250	22.4323	21.8674	17.1211	29.3261	26.2367	12.3722	17.5106	27.6944	0	56.3361	54.4638
PA14_21260	64.9763	108.426	73.6532	249.755	188.427	73.2815	43.6173	181.272	58.9306	75.1147	303.943
PA14_21280	32.4881	11.8448	34.5653	35.4491	27.0317	19.9859	41.7071	65.4594	5.89306	31.2978	29.8672
PA14_21290	17.0176	15.0338	9.36817	19.6581	16.6961	36.6408	18.4657	60.424	35.3583	75.1147	24.5966
PA14_21300	22.4323	9.56698	9.04513	10.957	7.9505	22.841	11.7799	0	0	6.25956	56.2207
PA14_21310	10.0559	10.0225	17.4442	13.5351	24.6466	21.8893	19.1025	5.03534	0	56.3361	10.5414
PA14_21320	25.5264	23.6897	6.78385	29.6483	34.1872	22.3651	44.5724	22.659	35.3583	12.5191	19.3259
PA14_21340	67.2968	214.574	65.9002	62.5193	69.1694	68.523	77.6834	120.848	11.7861	87.6339	124.74
PA14_21370	93.5968	65.6021	70.7458	89.5896	66.7842	80.8952	55.7155	75.5301	117.861	18.7787	82.5742
PA14_21380	2.32058	1.82228	1.29216	2.25585	2.38515	0.475854	1.59187	0	0	0	0
PA14_21400	83.5409	61.502	89.8052	101.836	69.9644	67.0954	69.0873	80.5654	58.9306	37.5574	84.331
PA14_21410	50.2793	48.746	31.0119	43.828	25.4416	35.2132	45.5276	15.106	0	37.5574	21.0828
PA14_21440	30.9411	28.7009	20.6746	12.8906	20.6713	36.6408	20.0576	7.55301	0	12.5191	38.6517
PA14_21450	36.3558	26.8786	42.3183	21.5917	22.2614	33.3098	34.0661	83.0831	106.075	18.7787	35.1379
PA14_21460	2.32058	0	1.6152	6.76756	2.38515	1.90342	6.04912	0	0	0	0
PA14_21470	48.7322	92.4808	96.5891	82.822	57.2436	52.8198	41.0703	47.8357	0	0	19.3259
PA14_21480	189.514	156.716	159.582	162.421	134.364	161.315	99.0145	52.871	117.861	6.25956	40.4086
PA14_21490	170.949	163.55	213.53	202.06	153.445	206.045	155.367	120.848	276.974	312.978	103.657
PA14_21510	10.0559	5.46684	0.969121	5.15623	3.97525	7.61367	4.13887	2.51767	0	31.2978	7.02759
PA14_21520	20.8852	8.20026	16.152	7.08982	21.4664	6.66196	8.27774	12.5883	0	0	1.7569
PA14_21530	13.9235	37.3568	9.04513	12.8906	11.1307	17.1307	34.0661	10.0707	0	12.5191	5.27069
PA14_21540	40.2234	19.134	12.5986	8.05661	13.5159	14.2756	14.9636	35.2474	188.578	0	15.8121
PA14_21550	10.8294	3.64456	6.46081	9.34567	11.1307	11.8964	5.73074	2.51767	100.182	18.7787	15.8121
PA14_21560	0	0	0	3.86718	2.38515	2.85512	0	2.51767	0	25.0382	0
PA14_21570	1.54705	0.91114	3.55344	5.4785	0.79505	6.66196	3.82049	7.55301	0	0	0
PA14_21580	30.1676	27.7898	11.3064	5.80076	4.7703	12.3722	28.017	0	11.7861	0	7.02759
PA14_21590	13.9235	1.82228	13.8907	1.93359	8.74555	8.56537	2.22862	0	0	0	0
PA14_21600	7.73527	9.1114	1.93824	1.93359	3.1802	6.66196	6.04912	2.51767	0	0	12.2983
PA14_21610	13.9235	6.37798	25.1971	39.6385	22.2614	42.8269	19.7392	7.55301	11.7861	18.7787	15.8121
PA14_21620	29.394	19.134	17.1211	18.0468	15.106	23.3168	14.9636	42.8004	0	0	35.1379
PA14_21630	13.9235	3.18899	1.6152	4.5117	7.15545	0	0.636749	0	0	0	3.51379
PA14_21640	26.2999	50.1127	33.2732	41.8944	26.2367	36.1649	34.0661	32.7297	35.3583	0	19.3259
PA14_21650	24.7529	11.8448	13.2447	7.08982	18.2862	23.3168	16.8738	22.659	5.89306	131.451	14.0552
PA14_21660	12.3764	11.8448	0.969121	3.86718	3.1802	0.951708	5.41237	65.4594	0	0	15.8121
PA14_21670	18.5646	15.0338	9.04513	17.08	3.97525	12.8481	4.77562	45.318	11.7861	0	22.8397
PA14_21680	3.86763	2.27785	14.8599	0.966794	10.3357	5.71025	7.00424	0	64.8236	0	7.02759
PA14_21690	58.0145	22.3229	30.0427	39.3163	49.2931	38.5442	35.0212	57.9064	100.182	75.1147	72.0328
PA14_21700	78.1262	38.2679	48.456	39.9608	53.2684	60.4335	45.2092	198.896	335.904	87.6339	110.685
PA14_21710	29.394	8.65583	7.10689	14.8242	26.2367	9.99294	9.55123	40.2827	0	12.5191	19.3259
PA14_21720	27.0734	11.8448	15.5059	11.9238	11.1307	11.4205	15.9187	32.7297	5.89306	87.6339	19.3259
PA14_21730	51.8263	22.7785	70.0997	56.7186	37.3674	43.3027	41.7071	110.777	41.2514	18.7787	33.381
PA14_21750	33.2617	23.2341	33.5962	46.0838	22.2614	44.2544	31.5191	5.03534	106.075	6.25956	105.414
PA14_21760	36.3558	17.3117	38.4418	27.0702	38.1624	47.1096	26.4251	10.0707	0	81.3743	70.2759
PA14_21770	12.3764	3.18899	6.46081	15.4687	5.56535	23.3168	15.6003	10.0707	11.7861	0	7.02759
PA14_21780	10.8294	10.9337	9.36817	17.7246	8.74555	11.8964	12.4166	2.51767	0	50.0765	3.51379
PA14_21790	56.4675	51.935	18.7363	29.6483	30.2119	46.6337	45.8459	73.0124	53.0375	0	31.6241
PA14_21800	124.538	461.948	316.58	93.1345	1663.25	293.126	277.941	307.156	123.754	143.97	407.6
PA14_21810	74.2586	128.471	179.933	59.2967	573.231	176.066	167.147	219.037	58.9306	43.8169	219.612
PA14_21820	9.28232	22.3229	28.7506	50.5955	30.2119	25.6961	30.8823	20.1413	0	0	70.2759
PA14_21830	38.6763	32.3455	31.3349	21.2695	22.2614	26.172	25.47	25.1767	11.7861	81.3743	19.3259
PA14_21840	16.2441	15.0338	22.6128	14.5019	19.8763	9.04123	22.2862	2.51767	35.3583	187.787	12.2983
PA14_21850	23.2058	35.99	29.7197	17.4023	46.908	18.0825	32.7926	2.51767	23.5722	75.1147	10.5414
PA14_21860	6.96174	8.20026	9.04513	6.76756	25.4416	0.951708	13.6901	0	0	0	0
PA14_21870	48.7322	15.0338	51.0404	22.2363	22.2614	29.0271	26.4251	83.0831	70.7167	0	42.1655
PA14_21880	83.5409	112.07	99.4964	123.105	133.568	79.9435	127.668	60.424	0	106.413	103.657
PA14_21890	21.6588	19.134	24.8741	18.6913	48.4981	31.4064	21.0127	0	117.861	0	8.78448
PA14_21900	31.7146	11.8448	34.8884	37.3827	19.8763	25.2203	20.376	20.1413	0	0	35.1379
PA14_21910	8.5088	56.4907	23.905	22.5585	34.1872	53.7715	25.47	17.6237	0	181.527	14.0552
PA14_21920	13.15	5.46684	53.6247	20.9472	11.1307	29.503	18.7841	15.106	0	100.153	31.6241
PA14_21930	8.5088	1.36671	6.46081	8.70114	7.15545	11.4205	9.23286	32.7297	0	0	10.5414
PA14_21940	10.8294	5.46684	15.829	5.15623	3.97525	5.23439	9.86961	2.51767	0	18.7787	0
PA14_21960	33.2617	30.5232	56.209	33.1933	17.4911	44.2544	21.3311	52.871	47.1445	56.3361	65.0052
PA14_21970	0	0	1.6152	1.28906	4.7703	0.475854	3.82049	10.0707	0	0	0
PA14_21980	17.0176	1.36671	2.26128	10.957	5.56535	1.42756	2.86537	45.318	0	112.672	5.27069
PA14_21990	20.1117	51.935	37.4727	19.0136	33.3921	19.9859	38.2049	50.3534	241.615	50.0765	33.381
PA14_22000	4.64116	7.74469	8.72209	15.791	5.56535	6.66196	13.0534	2.51767	0	18.7787	3.51379
PA14_22010	37.9028	21.4118	22.6128	24.1698	34.1872	31.8822	26.4251	32.7297	0	219.085	35.1379
PA14_22020	77.3527	60.1353	84.9596	36.7382	110.512	59.4818	65.5851	35.2474	23.5722	0	105.414
PA14_22040	6.96174	39.6346	22.2898	35.4491	19.8763	9.51708	9.86961	17.6237	58.9306	0	45.6793
PA14_22050	37.1293	14.1227	21.9667	29.0038	42.1377	33.7856	20.6943	22.659	0	106.413	8.78448
PA14_22060	71.1645	32.3455	28.4275	35.1268	56.4486	79.4676	55.7155	37.765	188.578	175.268	28.1103
PA14_22075	10.8294	28.2454	33.5962	9.9902	15.106	24.7444	5.09399	30.212	0	62.5956	21.0828
PA14_22080	120.67	184.506	170.565	173.378	164.575	156.556	86.9162	75.5301	271.081	6.25956	168.662
PA14_22090	151.611	304.321	270.385	248.144	146.289	262.196	285.264	231.626	147.326	156.489	144.066
PA14_22100	58.788	75.1691	115.002	85.7224	62.0139	50.4405	76.7283	83.0831	64.8236	12.5191	19.3259
PA14_22110	228.964	251.93	328.209	262.968	201.148	193.673	206.943	214.002	212.15	162.749	115.955
PA14_22120	293.167	372.656	386.356	379.628	253.621	346.898	415.16	143.507	153.219	131.451	200.286
PA14_22130	122.217	184.962	193.501	166.933	89.0456	99.4535	113.341	166.166	58.9306	150.229	80.8173
PA14_22140	203.438	240.997	219.344	207.538	145.494	162.742	179.563	191.343	123.754	181.527	149.336
PA14_22160	128.405	248.741	178.641	152.109	81.8902	59.9576	101.561	27.6944	170.899	212.825	59.7345
PA14_22180	11.6029	66.9688	74.2993	40.2831	42.9327	45.2061	39.7968	57.9064	0	37.5574	22.8397
PA14_22190	109.841	193.162	90.1282	138.574	73.9397	141.805	107.611	60.424	111.968	12.5191	112.441
PA14_22210	13.15	4.10013	30.6888	15.4687	7.15545	11.8964	11.4615	0	29.4653	0	14.0552
PA14_22220	170.949	328.011	324.009	314.53	120.848	149.418	134.354	327.297	353.583	18.7787	112.441
PA14_22230	47.9587	37.8123	94.0047	49.3065	20.6713	33.7856	21.3311	42.8004	0	0	63.2483
PA14_22240	71.1645	109.337	156.998	123.105	50.0882	89.4606	98.6961	55.3887	47.1445	0	10.5414
PA14_22250	90.5027	110.248	126.632	131.484	38.1624	72.8057	75.1364	20.1413	58.9306	56.3361	68.519
PA14_22260	112.935	83.3694	112.741	97.9684	42.1377	97.0742	56.6707	57.9064	35.3583	31.2978	31.6241
PA14_22270	255.264	358.534	284.599	345.145	252.031	406.379	376.319	334.85	200.364	175.268	205.557
PA14_22280	2.32058	13.2115	12.9216	8.37888	11.9258	6.1861	9.23286	0	0	0	5.27069
PA14_22290	47.1851	35.99	37.7957	39.6385	33.3921	39.9717	66.5403	5.03534	5.89306	50.0765	57.9776
PA14_22310	48.7322	46.0126	66.8693	49.6287	41.3426	55.1991	68.1321	47.8357	41.2514	37.5574	73.7897
PA14_22320	15.4705	13.2115	41.0261	3.22265	20.6713	15.2273	9.23286	0	0	25.0382	3.51379
PA14_22330	9.28232	30.0676	20.3515	11.6015	15.106	15.7032	20.6943	55.3887	147.326	6.25956	14.0552
PA14_22340	16.2441	41.9125	20.6746	24.1698	19.0812	16.6549	22.6046	20.1413	0	6.25956	10.5414
PA14_22350	51.8263	12.756	44.2565	29.3261	44.5228	38.5442	35.0212	32.7297	35.3583	50.0765	28.1103
PA14_22370	69.6174	59.6797	37.1496	32.871	38.9575	29.0271	40.4336	78.0477	141.433	0	35.1379
PA14_22380	6.18822	20.9562	7.10689	16.1132	11.1307	33.7856	14.3269	2.51767	5.89306	0	15.8121
PA14_22400	49.5057	20.0451	23.2589	15.791	16.6961	23.7927	20.0576	7.55301	235.722	12.5191	43.9224
PA14_22410	10.8294	13.2115	23.5819	17.4023	15.106	9.99294	15.9187	0	5.89306	12.5191	14.0552
PA14_22420	14.697	5.01127	7.75297	14.1796	16.6961	8.56537	10.188	2.51767	0	0	12.2983
PA14_22440	63.4292	82.0026	36.1805	44.1502	25.4416	27.5995	39.4784	12.5883	17.6792	81.3743	65.0052
PA14_22450	17.7911	28.2454	2.90736	8.05661	11.9258	20.4617	16.5555	22.659	5.89306	6.25956	7.02759
PA14_22460	26.2999	10.9337	9.36817	23.8476	19.8763	8.56537	12.735	25.1767	0	0	8.78448
PA14_22470	8.5088	36.9012	58.1473	18.3691	28.6218	39.02	17.1922	10.0707	11.7861	131.451	10.5414
PA14_22480	26.2999	117.537	53.3017	34.8046	46.908	38.5442	78.9569	93.1537	0	6.25956	54.4638
PA14_22490	35.5822	40.5458	17.1211	22.8808	18.2862	35.2132	20.6943	25.1767	0	0	31.6241
PA14_22500	33.2617	23.2341	20.0285	21.914	15.106	38.5442	34.0661	7.55301	0	0	8.78448
PA14_22510	3.09411	14.1227	4.8456	4.5117	7.9505	9.04123	12.4166	0	0	0	24.5966
PA14_22520	97.4644	75.1691	72.038	95.7126	50.0882	73.7574	97.741	50.3534	0	50.0765	57.9776
PA14_22530	20.8852	24.6008	15.1829	20.6249	14.3109	17.6066	12.735	0	11.7861	31.2978	15.8121
PA14_22540	57.241	77.9025	104.342	18.3691	23.8515	70.4264	60.4912	35.2474	0	0	31.6241
PA14_22550	32.4881	35.99	10.6603	9.9902	22.2614	44.2544	17.829	30.212	0	0	0
PA14_22560	7.73527	8.65583	1.6152	5.15623	6.3604	11.4205	4.45724	45.318	0	0	7.02759
PA14_22570	0	8.20026	5.16865	4.18944	3.97525	5.71025	6.04912	7.55301	0	0	0
PA14_22580	19.3382	6.83355	28.1045	16.4355	12.7208	20.9376	30.564	70.4947	5.89306	6.25956	8.78448
PA14_22590	20.8852	3.18899	16.7981	7.73435	3.1802	8.08952	13.3717	5.03534	0	0	5.27069
PA14_22600	3.09411	9.1114	10.0142	9.02341	9.5406	15.7032	13.3717	7.55301	100.182	6.25956	68.519
PA14_22620	31.7146	61.502	55.886	23.8476	42.9327	29.9788	29.6088	20.1413	100.182	0	63.2483
PA14_22630	7.73527	1.36671	3.2304	9.34567	10.3357	6.1861	11.1431	0	35.3583	0	0
PA14_22640	27.0734	18.2228	4.52256	2.90038	19.0812	4.75854	10.188	40.2827	29.4653	0	8.78448
PA14_22650	7.73527	8.20026	6.46081	6.76756	6.3604	2.37927	4.45724	0	0	0	5.27069
PA14_22660	10.0559	6.37798	31.981	33.5155	25.4416	23.3168	35.0212	32.7297	0	6.25956	42.1655
PA14_22670	6.18822	20.9562	3.87648	15.791	11.9258	8.56537	12.735	12.5883	0	6.25956	12.2983
PA14_22680	34.0352	19.134	17.4442	22.8808	27.8268	35.2132	10.5064	47.8357	64.8236	125.191	65.0052
PA14_22690	44.8646	58.7686	77.5297	36.7382	47.703	51.3922	69.0873	42.8004	159.113	131.451	77.3035
PA14_22700	24.7529	13.2115	8.39905	5.80076	13.5159	5.23439	10.188	5.03534	0	0	0
PA14_22710	0.773527	5.46684	4.52256	3.22265	13.5159	4.75854	3.82049	10.0707	0	0	21.0828
PA14_22720	5.41469	4.10013	10.0142	2.25585	7.15545	3.80683	3.82049	2.51767	0	0	0
PA14_22730	24.7529	34.1678	34.5653	20.3027	27.0317	31.4064	20.376	88.1184	23.5722	18.7787	12.2983
PA14_22740	76.5792	117.993	90.4513	53.8182	111.307	32.3581	23.8781	45.318	23.5722	87.6339	79.0604
PA14_22760	6.96174	28.7009	12.9216	11.2793	9.5406	2.85512	18.7841	70.4947	5.89306	0	3.51379
PA14_22770	6.18822	12.756	2.58432	0.644529	9.5406	16.6549	5.73074	5.03534	5.89306	0	0
PA14_22780	10.8294	10.9337	2.90736	1.28906	18.2862	11.8964	8.59611	0	0	143.97	0
PA14_22800	11.6029	26.4231	9.36817	27.3925	23.0565	41.3993	27.6986	2.51767	11.7861	0	21.0828
PA14_22820	18.5646	15.945	9.36817	9.66794	11.1307	6.1861	8.59611	5.03534	5.89306	0	22.8397
PA14_22830	18.5646	26.4231	12.2755	4.83397	9.5406	13.7998	11.7799	2.51767	88.3958	0	19.3259
PA14_22840	15.4705	16.8561	38.4418	25.4589	11.9258	22.3651	18.1473	5.03534	0	0	15.8121
PA14_22860	42.544	23.6897	38.7648	30.6151	34.9822	25.2203	27.0618	10.0707	117.861	25.0382	89.6017
PA14_22870	3.09411	10.9337	5.49169	12.5683	3.1802	9.99294	3.18374	0	0	0	1.7569
PA14_22880	3.86763	3.18899	0.969121	6.44529	7.9505	2.37927	0.318374	7.55301	0	0	22.8397
PA14_22890	30.9411	23.2341	17.7672	31.5819	46.1129	18.0825	15.282	30.212	0	93.8934	12.2983
PA14_22910	47.1851	93.8475	63.3159	56.7186	117.667	56.1508	45.5276	108.26	5.89306	62.5956	47.4362
PA14_22930	16.2441	23.2341	17.1211	9.34567	40.5476	45.682	13.0534	0	17.6792	0	43.9224
PA14_22940	8.5088	3.64456	10.9834	6.76756	23.0565	9.51708	5.73074	5.03534	0	31.2978	28.1103
PA14_22960	37.9028	28.2454	25.1971	30.2929	17.4911	32.3581	22.6046	42.8004	0	75.1147	17.569
PA14_22980	48.7322	64.2354	27.4584	50.2733	202.738	95.6467	54.7604	10.0707	5.89306	12.5191	7.02759
PA14_22990	18.5646	7.28912	9.36817	11.9238	38.1624	19.0342	25.1516	42.8004	0	6.25956	22.8397
PA14_23000	26.2999	11.8448	33.2732	21.914	31.802	19.51	13.3717	2.51767	0	12.5191	14.0552
PA14_23010	58.788	45.557	20.3515	20.3027	63.604	32.8339	56.6707	27.6944	94.2889	56.3361	43.9224
PA14_23030	20.1117	43.7347	25.8432	27.7148	95.406	28.5512	14.9636	7.55301	11.7861	6.25956	10.5414
PA14_23050	23.2058	15.945	19.3824	13.8574	38.9575	29.0271	14.9636	52.871	35.3583	6.25956	10.5414
PA14_23060	23.9793	28.7009	52.0095	20.6249	19.8763	20.4617	25.47	30.212	5.89306	56.3361	38.6517
PA14_23070	27.847	24.6008	34.2423	46.4061	53.2684	49.4888	46.4827	27.6944	29.4653	68.8552	22.8397
PA14_23080	6.96174	1.36671	7.42993	11.6015	18.2862	10.4688	7.00424	20.1413	5.89306	37.5574	1.7569
PA14_23090	15.4705	23.6897	8.39905	24.4921	20.6713	9.51708	10.188	22.659	17.6792	25.0382	21.0828
PA14_23100	12.3764	3.64456	3.2304	5.4785	7.15545	10.9446	5.73074	10.0707	0	81.3743	22.8397
PA14_23110	20.8852	24.6008	26.4893	24.8144	29.4169	24.2686	33.1109	17.6237	0	43.8169	15.8121
PA14_23120	6.96174	4.10013	3.87648	0.966794	8.74555	13.3239	1.59187	0	0	0	8.78448
PA14_23130	17.0176	10.0225	25.5202	34.16	19.8763	36.6408	16.5555	60.424	23.5722	68.8552	24.5966
PA14_23160	17.0176	4.10013	26.4893	13.5351	13.5159	17.6066	25.1516	40.2827	23.5722	56.3361	7.02759
PA14_23170	20.1117	25.0564	29.0736	29.6483	11.1307	31.8822	19.7392	37.765	0	0	17.569
PA14_23190	22.4323	12.3004	26.8123	39.6385	31.007	59.0059	56.3523	143.507	0	25.0382	43.9224
PA14_23200	6.18822	2.73342	18.0903	1.28906	11.1307	3.33098	15.282	2.51767	0	25.0382	15.8121
PA14_23210	10.0559	10.4781	9.04513	18.0468	27.0317	6.66196	8.27774	2.51767	0	0	7.02759
PA14_23220	35.5822	38.2679	10.3373	32.871	42.9327	28.0754	31.8374	15.106	229.829	0	49.1931
PA14_23240	27.0734	46.0126	53.3017	17.4023	39.7525	24.7444	20.6943	2.51767	58.9306	12.5191	3.51379
PA14_23250	17.0176	28.7009	38.1188	27.0702	50.8832	42.8269	33.4293	45.318	147.326	0	128.253
PA14_23260	111.388	96.5809	78.4988	115.693	191.607	113.729	85.006	103.224	53.0375	81.3743	131.767
PA14_23270	28.6205	31.4343	19.3824	22.2363	39.7525	17.6066	23.5597	22.659	0	6.25956	29.8672
PA14_23280	37.9028	46.9237	29.7197	60.5857	43.7278	31.4064	40.4336	65.4594	82.5028	37.5574	68.519
PA14_23290	24.7529	9.56698	12.5986	10.3125	20.6713	23.7927	10.5064	7.55301	5.89306	0	7.02759
PA14_23310	49.5057	34.1678	32.9501	44.1502	48.4981	68.0471	31.5191	32.7297	0	37.5574	77.3035
PA14_23320	7.73527	14.1227	5.81473	9.9902	14.3109	4.28269	8.91449	0	0	0	12.2983
PA14_23330	145.423	232.796	141.492	188.525	440.458	239.355	195.8	183.79	64.8236	150.229	101.9
PA14_23340	61.1086	48.746	62.9929	63.8084	201.148	44.7303	33.4293	17.6237	41.2514	37.5574	61.4914
PA14_23350	18.5646	61.502	40.38	42.2167	105.742	36.6408	19.4208	7.55301	194.471	6.25956	7.02759
PA14_23360	101.332	164.916	147.306	160.166	166.961	195.576	187.841	30.212	153.219	50.0765	89.6017
PA14_23370	141.555	306.599	241.957	262.968	178.886	240.782	242.283	115.813	58.9306	112.672	75.5466
PA14_23380	121.444	207.74	207.392	140.185	199.558	143.708	113.023	90.6361	0	81.3743	149.336
PA14_23390	245.208	654.199	373.758	296.161	287.808	128.481	172.241	135.954	212.15	6.25956	138.795
PA14_23400	133.047	179.039	126.632	78.6326	87.4555	72.8057	56.6707	27.6944	0	0	63.2483
PA14_23410	47.9587	79.7248	119.848	89.9118	66.7842	38.5442	21.6495	110.777	0	0	45.6793
PA14_23420	269.187	366.278	313.026	258.134	250.441	263.623	270.3	198.896	223.936	131.451	138.795
PA14_23430	201.891	276.987	215.791	236.542	130.388	216.514	164.6	163.648	276.974	12.5191	119.469
PA14_23440	350.408	511.605	478.746	475.34	324.381	245.541	210.764	402.827	5.89306	31.2978	317.998
PA14_23450	106.747	76.5358	99.1734	61.8748	77.9149	68.0471	72.271	17.6237	17.6792	0	40.4086
PA14_23460	85.088	220.04	84.3135	105.058	98.5862	72.3298	65.9035	22.659	223.936	0	105.414
PA14_23470	100.559	101.592	109.188	71.2205	124.028	117.06	75.7731	73.0124	41.2514	12.5191	47.4362
PA14_23480	4.64116	0	9.69121	5.80076	6.3604	2.37927	12.4166	0	0	6.25956	12.2983
PA14_23490	227.417	316.621	529.14	186.591	1031.18	478.233	468.329	704.947	365.37	194.046	766.007
PA14_23500	88.1821	49.2016	57.5012	46.0838	65.9892	41.3993	70.6791	186.307	35.3583	75.1147	86.0879
PA14_23510	65.7498	50.5683	40.7031	41.2499	62.0139	74.7091	47.7562	15.106	5.89306	37.5574	40.4086
PA14_23520	89.7291	23.6897	18.7363	70.2537	25.4416	58.5301	46.4827	17.6237	64.8236	187.787	66.7621
PA14_23530	10.8294	34.6233	9.69121	24.1698	8.74555	11.8964	32.7926	2.51767	170.899	31.2978	7.02759
PA14_23540	30.1676	12.756	22.9359	15.1464	16.6961	16.179	28.6537	12.5883	0	62.5956	40.4086
PA14_23560	37.1293	62.4131	64.6081	43.5057	30.2119	48.5371	38.8417	22.659	0	175.268	89.6017
PA14_23570	332.617	914.329	504.912	139.541	2563.24	506.309	600.454	435.557	276.974	118.932	430.44
PA14_23580	47.9587	86.1028	124.047	49.3065	245.671	101.357	117.162	95.6714	5.89306	50.0765	75.5466
PA14_23590	47.9587	16.4005	19.3824	25.4589	21.4664	23.3168	15.9187	5.03534	64.8236	6.25956	0
PA14_23610	8.5088	16.4005	2.90736	15.791	19.0812	5.71025	13.6901	0	5.89306	6.25956	17.569
PA14_23620	7.73527	14.1227	16.7981	4.5117	8.74555	14.7515	13.6901	0	0	0	35.1379
PA14_23630	11.6029	0	3.2304	5.4785	10.3357	4.28269	5.73074	0	0	0	5.27069
PA14_23640	6.18822	12.756	8.07601	41.2499	6.3604	3.80683	20.376	25.1767	29.4653	12.5191	12.2983
PA14_23650	1.54705	0.45557	5.49169	3.22265	15.106	7.61367	8.91449	2.51767	5.89306	0	19.3259
PA14_23670	17.0176	10.4781	3.55344	6.44529	17.4911	10.9446	11.1431	2.51767	0	25.0382	0
PA14_23680	73.4851	103.414	98.5273	92.4899	396.73	62.8127	49.9848	32.7297	100.182	12.5191	101.9
PA14_23690	17.7911	19.134	23.5819	20.6249	12.7208	10.4688	15.9187	7.55301	5.89306	6.25956	36.8948
PA14_23700	6.96174	14.1227	16.4751	17.7246	34.1872	13.7998	24.1965	7.55301	29.4653	75.1147	33.381
PA14_23720	3.86763	34.6233	6.13777	17.4023	43.7278	26.6478	15.282	0	0	0	17.569
PA14_23730	42.544	25.9675	56.5321	26.748	7.9505	15.2273	18.4657	12.5883	111.968	0	17.569
PA14_23750	30.1676	44.1903	13.8907	42.2167	42.1377	44.7303	22.6046	62.9417	294.653	56.3361	57.9776
PA14_23760	33.2617	19.134	28.7506	22.2363	19.0812	11.8964	7.95936	25.1767	5.89306	0	15.8121
PA14_23770	31.7146	9.56698	3.87648	13.8574	17.4911	2.37927	6.04912	5.03534	0	0	19.3259
PA14_23790	23.2058	77.4469	35.8575	44.1502	32.5971	57.1025	24.5148	47.8357	0	18.7787	19.3259
PA14_23800	52.5998	37.8123	43.2874	34.4823	50.0882	26.172	26.1067	17.6237	17.6792	212.825	12.2983
PA14_23810	58.0145	61.0464	31.3349	41.2499	30.2119	56.6266	46.1643	108.26	0	6.25956	61.4914
PA14_23830	112.161	128.015	93.6817	128.261	218.639	120.391	86.5979	30.212	241.615	488.246	168.662
PA14_23840	32.4881	4.5557	14.2138	7.41209	11.9258	11.8964	9.86961	12.5883	0	25.0382	5.27069
PA14_23850	6.18822	20.0451	11.3064	18.6913	58.0387	19.0342	14.0085	10.0707	0	56.3361	0
PA14_23860	20.1117	41.4569	41.9952	18.3691	37.3674	20.9376	16.2371	57.9064	0	50.0765	7.02759
PA14_23880	17.7911	13.2115	17.7672	42.2167	51.6783	15.2273	27.6986	17.6237	0	0	22.8397
PA14_23890	19.3382	17.3117	10.0142	7.73435	24.6466	13.7998	20.6943	17.6237	5.89306	0	43.9224
PA14_23900	32.4881	26.4231	28.4275	20.3027	21.4664	36.1649	24.8332	5.03534	11.7861	37.5574	22.8397
PA14_23920	75.8056	68.7911	80.114	99.5798	120.053	41.8752	101.243	83.0831	64.8236	0	49.1931
PA14_23930	5.41469	35.5345	9.36817	24.1698	45.3179	15.2273	17.5106	55.3887	82.5028	56.3361	7.02759
PA14_23950	29.394	23.6897	8.07601	24.1698	12.7208	11.4205	33.7477	22.659	5.89306	37.5574	14.0552
PA14_23970	61.1086	65.6021	59.7625	30.9374	66.7842	58.0542	60.1728	85.6007	17.6792	156.489	52.7069
PA14_23980	51.8263	46.4682	69.1306	45.117	62.0139	45.2061	28.9721	83.0831	147.326	0	79.0604
PA14_23990	30.1676	18.2228	41.0261	30.2929	58.8337	22.841	17.829	42.8004	82.5028	143.97	17.569
PA14_24010	32.4881	33.2566	49.7482	45.4393	37.3674	72.8057	52.5318	88.1184	0	81.3743	38.6517
PA14_24020	7.73527	0.91114	12.5986	9.9902	10.3357	16.6549	11.7799	0	0	0	3.51379
PA14_24040	0	0	6.13777	2.90038	7.9505	4.28269	0.636749	7.55301	0	0	17.569
PA14_24050	4.64116	3.18899	12.5986	5.80076	3.97525	5.71025	0.955123	0	0	0	14.0552
PA14_24060	4.64116	0.45557	10.3373	6.44529	10.3357	8.08952	1.59187	0	0	18.7787	1.7569
PA14_24070	37.9028	28.2454	52.6556	23.8476	38.1624	21.8893	39.4784	17.6237	0	87.6339	7.02759
PA14_24080	29.394	4.5557	31.981	25.7812	26.2367	16.179	8.59611	0	0	0	33.381
PA14_24100	16.2441	28.7009	19.3824	19.3359	16.6961	8.56537	2.86537	2.51767	0	0	14.0552
PA14_24110	103.653	475.16	310.765	85.4001	1636.21	292.65	290.039	339.885	188.578	137.71	455.036
PA14_24120	142.329	218.674	258.755	87.9782	818.902	256.961	233.368	334.85	106.075	93.8934	293.402
PA14_24130	112.935	205.007	241.311	90.8786	765.634	241.734	241.328	297.085	123.754	43.8169	298.672
PA14_24140	24.7529	41.9125	44.9026	28.6815	27.8268	30.4547	19.4208	17.6237	5.89306	62.5956	66.7621
PA14_24150	39.4499	9.56698	9.69121	17.4023	31.802	25.2203	17.5106	20.1413	0	68.8552	28.1103
PA14_24170	53.3734	72.4357	66.5463	81.2107	34.9822	65.192	56.989	7.55301	70.7167	31.2978	43.9224
PA14_24180	16.2441	25.5119	20.9976	16.4355	23.8515	7.13781	9.23286	2.51767	0	18.7787	5.27069
PA14_24190	7.73527	11.3893	13.8907	4.83397	4.7703	5.23439	2.86537	25.1767	206.257	37.5574	0
PA14_24210	1.54705	0.91114	8.07601	9.9902	8.74555	4.75854	19.4208	15.106	0	37.5574	1.7569
PA14_24220	57.241	69.7022	43.9335	28.3593	33.3921	44.2544	26.4251	62.9417	5.89306	106.413	77.3035
PA14_24230	13.15	12.756	14.8599	9.34567	15.106	5.71025	9.86961	5.03534	41.2514	6.25956	3.51379
PA14_24240	17.0176	6.83355	16.4751	7.73435	13.5159	29.9788	10.5064	0	0	6.25956	15.8121
PA14_24245	91.2762	36.9012	38.7648	36.4159	25.4416	59.4818	50.9399	27.6944	0	6.25956	47.4362
PA14_24260	23.9793	25.5119	56.209	23.2031	42.9327	39.4959	32.1558	78.0477	0	0	19.3259
PA14_24270	34.8087	36.9012	48.456	77.0212	73.9397	41.8752	70.3608	171.201	282.867	244.123	96.6293
PA14_24290	48.7322	68.7911	89.4822	75.7322	51.6783	61.861	74.1813	140.989	17.6792	12.5191	98.3862
PA14_24300	35.5822	35.99	21.6437	35.4491	17.4911	15.7032	36.2947	5.03534	47.1445	0	54.4638
PA14_24310	13.15	13.6671	9.04513	25.7812	28.6218	10.9446	33.1109	17.6237	0	0	28.1103
PA14_24330	75.0321	107.059	118.233	115.371	57.2436	116.108	88.5081	181.272	165.006	25.0382	89.6017
PA14_24340	31.7146	18.2228	44.5796	16.7578	25.4416	40.4476	49.6664	50.3534	29.4653	118.932	22.8397
PA14_24350	17.0176	1.36671	22.2898	23.8476	2.38515	16.179	10.8247	10.0707	159.113	6.25956	17.569
PA14_24360	72.7115	62.8687	7.10689	37.0604	16.6961	16.179	25.1516	70.4947	64.8236	18.7787	59.7345
PA14_24370	19.3382	0	22.2898	21.2695	14.3109	10.4688	24.5148	27.6944	0	6.25956	10.5414
PA14_24380	27.0734	28.7009	25.1971	25.4589	18.2862	15.7032	27.6986	7.55301	17.6792	43.8169	17.569
PA14_24390	15.4705	9.1114	8.07601	19.0136	18.2862	17.1307	21.3311	35.2474	5.89306	6.25956	1.7569
PA14_24400	26.2999	17.3117	15.5059	9.34567	7.9505	5.23439	26.7435	32.7297	200.364	0	21.0828
PA14_24410	0	1.36671	1.29216	2.57812	1.5901	2.85512	0.636749	0	0	6.25956	7.02759
PA14_24420	24.7529	30.0676	4.52256	11.9238	10.3357	6.66196	6.04912	0	0	0	1.7569
PA14_24430	47.1851	53.3017	69.7767	56.7186	70.7595	38.0683	41.3887	25.1767	11.7861	137.71	17.569
PA14_24440	17.0176	8.65583	15.829	27.3925	21.4664	14.7515	16.8738	5.03534	5.89306	0	10.5414
PA14_24445	150.838	83.3694	166.043	169.833	143.904	113.253	136.264	143.507	159.113	369.314	135.281
PA14_24480	30.1676	47.3793	61.0546	57.0408	35.7773	41.3993	37.8866	25.1767	23.5722	31.2978	10.5414
PA14_24490	50.2793	88.8362	49.1021	38.994	27.8268	57.1025	62.4014	22.659	11.7861	112.672	91.3586
PA14_24500	2.32058	0.45557	0	4.18944	0	2.85512	2.547	0	0	0	0
PA14_24510	13.9235	4.10013	24.5511	29.6483	5.56535	11.8964	11.4615	0	0	0	45.6793
PA14_24530	4.64116	15.4894	3.2304	5.4785	12.7208	28.0754	13.3717	10.0707	70.7167	6.25956	26.3535
PA14_24550	28.6205	29.1565	37.4727	36.0936	14.3109	32.8339	35.6579	12.5883	17.6792	25.0382	36.8948
PA14_24560	44.8646	83.3694	50.7173	52.2069	31.802	57.1025	64.63	25.1767	0	87.6339	26.3535
PA14_24570	7.73527	18.6784	10.9834	23.5253	17.4911	23.7927	28.3353	17.6237	5.89306	12.5191	31.6241
PA14_24580	23.2058	13.6671	16.7981	11.2793	27.8268	30.4547	24.5148	0	82.5028	325.497	22.8397
PA14_24590	9.28232	5.01127	22.9359	9.66794	11.9258	14.7515	42.3438	10.0707	0	12.5191	7.02759
PA14_24600	37.9028	33.2566	30.6888	22.8808	19.8763	22.3651	45.2092	55.3887	5.89306	0	28.1103
PA14_24610	7.73527	21.8674	18.0903	23.8476	30.2119	33.3098	34.3844	0	47.1445	6.25956	19.3259
PA14_24620	9.28232	18.6784	19.3824	10.6347	11.9258	27.1237	14.3269	17.6237	5.89306	0	1.7569
PA14_24630	8.5088	4.5557	0.32304	10.6347	13.5159	1.90342	1.2735	27.6944	0	0	0
PA14_24640	13.9235	15.4894	44.2565	21.5917	33.3921	24.2686	27.3802	0	5.89306	6.25956	42.1655
PA14_24650	522.904	1026.4	573.397	912.009	2506	424.938	247.695	337.368	872.172	1132.98	1006.7
PA14_24665	22.4323	18.2228	10.0142	7.73435	15.901	11.4205	17.5106	20.1413	0	56.3361	0
PA14_24675	29.394	46.0126	11.3064	11.9238	19.8763	27.5995	33.1109	17.6237	5.89306	18.7787	7.02759
PA14_24690	31.7146	45.557	48.7791	27.0702	31.007	36.1649	33.4293	25.1767	35.3583	12.5191	15.8121
PA14_24700	13.15	17.3117	14.2138	29.9706	19.0812	26.6478	19.4208	22.659	0	25.0382	31.6241
PA14_24710	27.847	18.6784	29.0736	21.5917	21.4664	37.5925	30.8823	0	70.7167	0	49.1931
PA14_24720	32.4881	43.2792	28.4275	34.16	17.4911	15.7032	31.8374	5.03534	5.89306	175.268	70.2759
PA14_24730	77.3527	52.3906	48.456	48.3397	48.4981	43.3027	74.1813	108.26	0	262.902	105.414
PA14_24740	15.4705	0	2.90736	0.966794	17.4911	1.90342	10.5064	0	0	0	3.51379
PA14_24760	1.54705	16.4005	8.07601	16.1132	18.2862	9.99294	13.6901	15.106	0	62.5956	17.569
PA14_24770	22.4323	22.3229	14.2138	19.6581	46.908	16.179	26.1067	22.659	5.89306	0	14.0552
PA14_24780	34.0352	33.2566	14.8599	30.9374	20.6713	20.9376	24.5148	0	0	18.7787	17.569
PA14_24790	121.444	111.615	127.924	113.759	89.0456	98.9776	93.6021	98.1891	200.364	93.8934	86.0879
PA14_24810	23.9793	34.6233	18.0903	23.5253	8.74555	13.7998	8.27774	12.5883	58.9306	18.7787	7.02759
[truncated: 3,952 more rows]
