# Supplementary material for: Biofilm formation of Pseudomonas aeruginosa in spaceflight is minimized on lubricant impregnated surfaces
Source: NPJ Microgravity. 2023 Aug 16;9:66. doi: 10.1038/s41526-023-00316-w (PMC10432549; doi:10.1038/s41526-023-00316-w)
Supplement: Supplementary file 10 — Supplementary Table 9 [file 41526_2023_316_MOESM10_ESM.xlsx]

## Sheet: DEG
Supplementary Table 9. Shared DEG in both gravitational regimes of biofilms on LIS with respect to SS at day 3
ID	Gene_Name	GROUND log2FoldChange	GROUND pvalue	FLIGHT log2FoldChange	FLIGHT pvalue
PA14_09380	PA14_09380	2.4777	8.06268e-14	1.42262	0.0178609
PA14_42390	exsA	-1.58022	3.58424e-11	-1.91694	0.000114868
PA14_06170	PA14_06170	2.56527	1.52845e-10	1.78334	0.00338595
PA14_29970	nuoF	1.47293	2.00544e-10	-1.52495	0.0243638
PA14_03710		2.22629	9.62007e-10	1.94906	0.0101206
PA14_09270	pchE	3.1423	6.22376e-09	1.37149	0.0236562
PA14_57275	ftsZ	1.44954	1.00561e-08	-1.67804	0.00121321
PA14_09280	pchF	3.06687	2.97239e-07	1.32832	0.0114376
PA14_09340	fptA	2.58272	3.6149e-07	1.4677	0.00209437
PA14_13230	moaC	2.52306	5.29129e-07	1.60645	0.00729219
PA14_56210		-1.74222	3.47418e-06	1.34456	0.0482189
PA14_08100		2.95588	3.96574e-06	1.55781	0.0366028
PA14_08010		2.78328	4.15518e-06	1.90198	0.0159861
PA14_52490		2.36331	4.64992e-06	1.59688	0.0312482
PA14_08890	rpsS	1.05895	5.12601e-06	-3.35392	0.000757238
PA14_23250	mtnA	-1.9197	5.21437e-06	1.25276	0.0327881
PA14_08040		2.94887	6.69093e-06	2.40799	0.00223704
PA14_08190		2.50363	1.68205e-05	-3.99129	0.00507322
PA14_39980	qscR	-1.96289	1.71108e-05	-1.25535	0.0207724
PA14_72820		-1.95496	2.19462e-05	1.79057	0.0445475
PA14_45280	cycH	-2.30207	2.88087e-05	2.33701	0.00148592
PA14_23990	xcpR	1.7857	3.11338e-05	1.13351	0.039566
PA14_27470		-2.16909	3.37386e-05	1.99401	0.00342768
PA14_11740		-3.02525	4.14883e-05	1.78155	0.0469498
PA14_61360		-1.9565	5.00693e-05	-2.23375	0.00348469
PA14_47820		1.21636	5.72751e-05	1.78132	0.0122387
PA14_13870		-1.29006	6.02676e-05	-1.19016	0.0287774
PA14_03100		-4.05992	6.42271e-05	2.94547	0.0196084
PA14_66040		-2.0617	7.47673e-05	1.25458	0.0430346
PA14_51580		-2.15698	7.50142e-05	-3.96525	7.50631e-06
PA14_25050		-4.04073	7.55337e-05	-2.74317	0.0203676
PA14_23570		-2.92908	8.37146e-05	-1.32509	0.0354432
PA14_61040	katB	-1.65772	0.000116411	0.990704	0.0416028
PA14_08260		2.47722	0.000150432	1.95658	0.00582054
PA14_73290	atpF	1.6798	0.000161775	-1.87389	0.0135891
PA14_21550		1.88438	0.000166646	1.93702	0.00507562
PA14_21720		-2.37575	0.000171064	1.21855	0.0293869
PA14_46910		0.860369	0.000173687	-0.951993	0.0368046
PA14_09290	pchG	2.65583	0.000177124	1.22375	0.048156
PA14_23450	orfM	-1.35007	0.000210189	-1.88174	0.000163403
PA14_39880	phzG2	-2.72141	0.000222785	1.50541	0.0275863
PA14_67210	tli5b1	-1.11707	0.000235355	-1.54621	0.000437458
PA14_06310		2.01258	0.000256431	-1.74641	0.0451931
PA14_58560		-1.09375	0.000270266	-1.66044	0.00260886
PA14_06580		1.29394	0.000285854	1.27862	0.0274194
PA14_63060	smpB	1.74094	0.00029469	1.71889	0.00611256
PA14_68480		-2.395	0.000311343	1.27601	0.0315064
PA14_46020		-2.42914	0.000324036	-2.5032	0.0178586
PA14_24780		-1.30954	0.000415571	-1.44826	0.0292521
PA14_42500	pcrD	-1.22493	0.000416945	1.09381	0.0203038
PA14_72810		-1.80952	0.000419638	-1.71257	0.032425
PA14_54750		-2.86751	0.000444759	-3.0599	0.0112431
PA14_25530	kdsB	2.37741	0.000447689	1.67249	0.0217677
PA14_57890		0.975437	0.000448918	1.11846	0.0275593
PA14_07450		-1.18871	0.000462483	1.06825	0.0432533
PA14_59570		-2.49855	0.000477245	-2.1006	0.0439091
PA14_59590		-1.39505	0.000514595	-2.4029	0.000197979
PA14_06000		1.00075	0.00051551	1.02287	0.0493898
PA14_17660		-1.79067	0.000573653	-2.39436	0.0103327
PA14_18100		2.2752	0.000573753	2.44088	4.6045e-05
PA14_30710		1.57932	0.000600492	-1.85592	0.0244933
PA14_17640	potA	-1.15517	0.000649626	2.14376	0.0151888
PA14_48490		-2.51749	0.000679012	2.34915	0.00561071
PA14_49170	phoQ	1.12555	0.000684023	0.993792	0.0466736
PA14_13950		-1.15809	0.000699656	-1.32078	0.0223652
PA14_22600		-1.67846	0.000712381	2.17686	0.000852905
PA14_20720	flgN	1.45151	0.000756497	-1.8986	0.0279197
PA14_31400		0.985943	0.000767072	1.47513	0.00240344
PA14_37915		-1.76796	0.000898997	-1.78082	0.0251311
PA14_57210	argJ	0.97262	0.000960933	1.62318	0.00181889
PA14_58000	sodM	1.62001	0.00103643	-1.45473	0.0313504
PA14_09020	rpsE	1.1907	0.00114021	-1.53704	0.00148842
PA14_68870	gcvT	1.65454	0.00118468	1.27879	0.0288897
PA14_19030		-1.56713	0.00122493	1.70833	0.037753
PA14_16770		-2.44841	0.00128096	-3.882	0.000771017
PA14_66600	aroB	1.23374	0.0014165	1.65947	0.0112127
PA14_03520		-2.65874	0.0014188	-2.73235	0.0220244
PA14_20520		-1.14386	0.00146468	-1.62558	0.000227321
PA14_49350		-1.77709	0.00148129	2.84908	0.0001776
PA14_44680		-0.982451	0.00154562	-0.971666	0.0185421
PA14_27830		-3.51181	0.00156725	2.48598	0.02198
PA14_36500		1.56567	0.00164264	2.07723	0.000443936
PA14_59860		-2.71056	0.00169502	-3.17145	0.0128318
PA14_54500		1.8032	0.00172574	2.27602	0.00225296
PA14_13060		1.75773	0.00189169	-4.39263	0.000133009
PA14_17330		-2.0217	0.00192955	-3.79226	0.00219385
PA14_09010	rplR	1.7387	0.00198304	-3.45952	0.00165738
PA14_72170		0.969556	0.00198496	1.12427	0.027083
PA14_22240		-1.2859	0.00229894	-1.80291	0.00150292
PA14_33930		2.08788	0.00231476	-2.95368	0.0371497
PA14_25580	rluC	0.892843	0.00235212	-1.26547	0.0337438
PA14_67180	tli5b4	-1.16252	0.00242673	-1.06948	0.0131804
PA14_22330		-1.19041	0.00245947	1.62418	0.00965193
PA14_26610	sbrR	-3.28272	0.00249322	-2.88514	0.0236823
PA14_02460		-3.08837	0.00260006	2.42451	0.00900685
PA14_62850	folP	1.19794	0.002615	-1.80362	0.00547222
PA14_66940	hisI	-2.41244	0.00264003	-4.31331	0.000263464
PA14_03560		-2.13054	0.00269197	1.86844	0.000464362
PA14_14450		-1.65899	0.00270731	-1.58555	0.0275101
PA14_45540	motD	-1.21551	0.00276549	1.87997	0.00374223
PA14_60950		0.911857	0.0027696	1.09481	0.0134668
PA14_52850		-2.32645	0.0028045	-2.92794	0.0100022
PA14_70680	glcE	-3.19854	0.00288553	-2.89486	0.0190313
PA14_22540		-1.21428	0.00301788	-1.61219	0.0179383
PA14_02110		-2.11338	0.0030306	-2.35612	0.0153824
PA14_11420	ribB	0.868112	0.0032227	-1.54117	0.0106933
PA14_49800		0.932912	0.00324413	1.39214	0.0257441
PA14_71140		-1.78766	0.00333253	2.13344	0.00541576
PA14_41650		-1.43254	0.00348232	1.51414	0.00891965
PA14_56560		-2.07814	0.00356948	-3.68356	0.00557895
PA14_21160		-1.91778	0.00372234	-3.5512	0.00351145
PA14_34790		-1.59597	0.0037681	-1.8489	0.0480057
PA14_35330		-1.19644	0.00389927	1.32889	0.013608
PA14_63450		-1.40225	0.00393131	-1.69508	0.0267773
PA14_59340	pilT2	-1.2381	0.00393642	-1.3546	0.0360484
PA14_72640		1.28669	0.00401983	-2.54453	0.00126556
PA14_58830		-1.7408	0.00403939	1.8142	0.0383177
PA14_59680		-1.38971	0.00406317	-2.22839	0.00878547
PA14_01840		1.62138	0.00416913	1.76527	0.0318487
PA14_37000	cupA5	1.78482	0.00425316	-3.64427	0.00175171
PA14_59430		-1.25452	0.00435468	-1.90631	0.000516194
PA14_53840		1.30648	0.00435482	1.57714	0.00144165
PA14_57030	fxsA	2.28994	0.00435606	2.28502	0.00438994
PA14_32290		1.42329	0.00445888	1.56961	0.0267992
PA14_13450		1.07377	0.00450696	1.78586	0.00703554
PA14_13770	narK2	1.25459	0.00451733	-1.61996	0.0274981
PA14_39480		-1.3384	0.00474726	-1.09099	0.0221017
PA14_56110		-1.32288	0.00481185	1.93955	0.00122506
PA14_22010	minE	1.26499	0.00511112	1.29541	0.0451363
PA14_09470	phzB1	-1.16646	0.00513885	-1.66541	0.000740875
PA14_14170		1.11825	0.00516937	2.10535	0.00462432
PA14_36080		-1.04939	0.00520117	1.60893	0.0140571
PA14_47400		2.05928	0.0052605	-3.16071	0.00675153
PA14_09195		0.758054	0.00533773	-1.39066	0.0258557
PA14_08750	rplL	1.16547	0.00536509	-1.194	0.0371258
PA14_67780		-2.13717	0.00554833	2.25034	0.0165748
PA14_63840		-1.46251	0.00574962	2.46843	0.000125725
PA14_66560	gltD	1.10139	0.00595667	1.05476	0.0424194
PA14_19610		1.4115	0.00611537	-1.65807	0.0128436
PA14_07970		1.4268	0.00637812	2.57449	0.000959221
PA14_06670	nirJ	1.08146	0.00662397	-2.13939	0.00511899
PA14_59150		-1.41175	0.00663998	-1.86617	0.0189462
PA14_53300		1.25839	0.00676297	1.82174	0.0106909
PA14_14490		-1.59324	0.00677183	1.93268	0.014431
PA14_73410		-0.70371	0.00686776	-1.30445	0.00461563
PA14_27990		-1.19003	0.00703639	-0.96196	0.0210967
PA14_38080		-0.832943	0.00731226	1.07827	0.00542995
PA14_26060		1.54083	0.00745859	1.95231	0.00567111
PA14_60050		-1.0415	0.0074905	-1.94781	0.00842527
PA14_30860		-1.53583	0.00754266	-3.20406	0.00404622
PA14_17080	pyrH	0.600635	0.00759162	-1.58389	0.0243243
PA14_02330		0.783343	0.00774264	-1.15125	0.0377701
PA14_06150		-1.42619	0.00777587	-2.61575	0.0066676
PA14_58950		-1.29891	0.00781436	1.05858	0.0163257
PA14_47370		1.27474	0.00789624	-2.56837	0.0358761
PA14_25510	lpxK	1.3396	0.00815876	-2.56496	0.00143019
PA14_45620	cheY	1.11881	0.00820065	-2.66204	0.00105731
PA14_13510		-1.19355	0.0082973	-1.74616	0.0154406
PA14_59630		-0.994186	0.00838018	-0.891992	0.0427998
PA14_24850		-2.82275	0.0089617	-2.81932	0.0433924
PA14_22260		-1.00349	0.0092772	-1.11698	0.0127269
PA14_43970	lpdG	1.05618	0.00935287	-1.43154	0.0157585
PA14_28770		-0.970896	0.00936661	-1.16366	0.0178251
PA14_30270	aat	-2.26991	0.0095386	-2.28258	0.0484644
PA14_24900	moaB2	-1.80758	0.00956699	-2.77096	0.00957764
PA14_62400		1.04384	0.00973067	1.11836	0.008304
PA14_54660		1.03341	0.00993151	-3.20189	0.00101038
PA14_17710	rpmJ	-1.85603	0.0100592	-2.93901	0.0314395
PA14_32140	antC	-1.84412	0.0104057	2.11894	0.0144685
PA14_67190	tli5b3	-1.07148	0.0106739	-2.16493	2.40521e-06
PA14_67250	hutI	0.866301	0.0109812	1.63681	0.0282286
PA14_42130		-1.28817	0.0110963	-4.23619	0.000567904
PA14_22840		-1.13774	0.0112113	-1.5855	0.0291338
PA14_19500		-1.44108	0.0112406	1.82591	0.0019744
PA14_43880		3.11114	0.011385	2.57429	0.0220775
PA14_65630		1.30569	0.0117547	-1.74088	0.0367608
PA14_23100		1.37267	0.0118812	1.98659	0.00448734
PA14_53810		1.26176	0.0119169	1.87599	0.0171711
PA14_11410	ribC	-1.25573	0.0123934	-1.70608	0.049471
PA14_34030	hcp3	-1.27668	0.0125525	-1.72428	0.0333732
PA14_28850		-0.944791	0.0126485	-1.8406	0.00503301
PA14_41630		-0.739153	0.0126624	-1.81371	0.00645709
PA14_22520		-1.01527	0.0126701	-0.943921	0.0454527
PA14_31470		0.700745	0.0130668	0.987969	0.0397952
PA14_52510		1.56668	0.0130792	-3.14641	0.01789
PA14_52000		1.83876	0.013365	-2.75124	0.0256269
PA14_35380	ptxR	2.12897	0.0134396	2.64733	0.0038798
PA14_30470		-1.0037	0.0138761	-1.48298	0.00787392
PA14_30240	infA	-1.88816	0.0138796	-2.46252	0.035979
PA14_07400		-1.64386	0.0139831	1.90948	0.00916131
PA14_09700		1.51265	0.0140124	-1.92286	0.0114165
PA14_00460	trpI	1.11098	0.0140606	1.50958	0.0200789
PA14_16510		1.35186	0.0145177	1.3618	0.018239
PA14_29100		-1.76943	0.0146715	-4.33367	0.000374322
PA14_19660		2.09213	0.0150178	2.46411	0.00836365
PA14_70530		1.03337	0.0150359	2.62909	0.00218595
PA14_53700		1.99885	0.0151353	1.80666	0.0287884
PA14_66770	hslV	0.947172	0.0151443	-1.62781	0.017479
PA14_26150		-1.17738	0.0153234	-2.11169	0.0258242
PA14_18970	pldA	-0.54791	0.0153629	-1.1022	0.00323912
PA14_31360		1.59188	0.0154882	-2.17482	0.0139076
PA14_16780		1.53746	0.0157576	1.58064	0.0378605
PA14_16750		-1.53586	0.0161635	-3.50366	0.0065823
PA14_49030		-0.65283	0.0163319	-0.933489	0.0499607
PA14_40110		-2.54035	0.0164803	-2.25019	0.0407486
PA14_17210	lpxA	0.892734	0.0168502	1.64678	0.0034119
PA14_51520	spcU	-1.09305	0.0168545	1.3144	0.0141015
PA14_23470	wbpM	-1.04242	0.0168885	-1.11241	0.00849315
PA14_33510		-1.64812	0.0169587	-2.10933	0.0420212
PA14_40350		1.65411	0.0169992	1.5385	0.0179138
PA14_63090	lldD	1.53515	0.0170183	2.87971	0.000119841
PA14_03630		-1.42504	0.0170824	1.54593	0.0424613
PA14_21480	tli1	-0.804652	0.0172796	-1.50364	0.00117839
PA14_62640		-1.26099	0.0173305	1.07922	0.0457445
PA14_55220		-0.862702	0.0174068	1.41666	0.030264
PA14_72520		0.731912	0.0174993	-1.30305	0.0386799
PA14_54690		-1.56341	0.0177298	1.6425	0.0347033
PA14_66830	phaD	-0.966732	0.0181009	1.87699	8.83065e-05
PA14_71090		-0.930824	0.0182282	-1.793	0.012765
PA14_16620		1.78145	0.0187579	1.43502	0.0320453
PA14_47880		0.812358	0.0189902	1.39921	0.0436311
PA14_52780	aotQ	1.38148	0.0189958	-2.04992	0.0478731
PA14_06840		1.19193	0.0191365	-1.09461	0.0496024
PA14_49270	napc	-0.839285	0.0196538	-2.96458	0.00262508
PA14_47390		-1.27058	0.0201096	1.29161	0.0424985
PA14_60660		-0.788072	0.0208767	1.46911	0.0175807
PA14_44880		-0.729222	0.0211896	1.66309	0.000156483
PA14_45430		1.5915	0.0226946	-1.99722	0.018105
PA14_46300		-1.5409	0.0246711	2.32467	0.00640073
PA14_60540		1.29213	0.0248271	-1.68827	0.0462609
PA14_71620	purE	-1.16755	0.0251867	-2.40469	0.0035717
PA14_30380		-2.00108	0.0257015	2.36266	0.0180579
PA14_72740		-0.674966	0.0271944	1.16868	0.0484512
PA14_51610		-0.807184	0.0272661	-2.00075	0.00241238
PA14_19350		1.65739	0.0273053	1.2455	0.0471513
PA14_18800		-0.914608	0.0275491	-2.35158	0.0194038
PA14_27020	mttC	1.32931	0.0276498	1.59302	0.0127886
PA14_64820		1.08967	0.0287261	-2.04868	0.0355233
PA14_59880		-0.980126	0.0287914	-4.16622	0.000191321
PA14_02980		1.32741	0.0289109	-2.11077	0.026728
PA14_27780		1.42334	0.0292817	-2.59837	0.0211434
PA14_67510	estA	0.715678	0.029299	3.14593	1.22729e-06
PA14_69270		-1.03609	0.0292999	1.71514	0.0178624
PA14_52420	rimO	-0.826593	0.0296606	-1.26623	0.0344442
PA14_58470	dppD	0.932913	0.0296842	-2.11705	0.00381065
PA14_63130		-1.54905	0.0299806	-3.28538	0.00460369
PA14_49010	xisF5	-0.802385	0.0305461	-0.908956	0.0352377
PA14_15000		0.797321	0.0305958	-2.58203	0.0105292
PA14_48280		1.24557	0.0314119	1.69035	0.00337178
PA14_34550		-1.1972	0.0321318	-2.35972	0.0310822
PA14_37130		0.751965	0.0322443	1.39975	0.00367928
PA14_72470		-1.49993	0.0326966	2.06942	0.0209243
PA14_18160		1.14208	0.0327019	1.52722	0.0277431
PA14_10070		2.02757	0.0334779	-1.90073	0.0271858
PA14_71420		-0.843186	0.0335794	1.27036	0.00517883
PA14_44130		-1.19923	0.0340256	-2.38766	0.0102007
PA14_47920		-0.999416	0.0341767	-1.71113	0.0408955
PA14_21240		1.28103	0.0342249	-2.31019	0.0090806
PA14_13680		-1.31966	0.0345251	-1.60874	0.0496832
PA14_61440		-1.10851	0.034623	-1.63892	0.0239347
PA14_55020		-1.27029	0.0353545	-4.02757	0.000862018
PA14_33520		1.17384	0.0358468	2.53036	0.0143571
PA14_33480	sndH	0.921327	0.0359892	-2.15257	0.0038884
PA14_21980		1.35607	0.0377367	2.76937	0.00162595
PA14_63040		-1.36249	0.0380043	2.28567	0.0126303
PA14_24420		0.957816	0.0381339	-3.64602	0.00235116
PA14_19150		-1.12982	0.0384471	-3.71643	0.00167845
PA14_11845	mpl	0.554633	0.0386949	0.986529	0.0325258
PA14_48990		-2.45825	0.0393602	2.49504	0.0281385
PA14_48300		-0.851998	0.0394059	1.97726	0.000344055
PA14_70350		-1.02925	0.0403709	-1.69591	0.046237
PA14_53250	cpbD	0.999487	0.0405245	-1.10279	0.0385095
PA14_36310	hcnC	1.33431	0.040599	1.05777	0.024003
PA14_47520		-1.2189	0.0408566	-2.09108	0.00558865
PA14_24020	xcpT	-1.40243	0.0412886	-2.66919	0.0203411
PA14_55090		-1.02486	0.0415514	-1.31146	0.0355685
PA14_58770	pilD	-0.687111	0.0418941	0.98116	0.014752
PA14_11510	ribA	-1.25275	0.0420978	3.14	9.29512e-06
PA14_24400		0.788855	0.0421388	2.00152	0.00683757
PA14_29460		0.987957	0.0421621	1.31523	0.0347037
PA14_50710	shaD	-0.967538	0.0421817	1.64132	0.0035217
PA14_12260		1.25194	0.0421889	-1.55726	0.0448822
PA14_11060	cupB1	0.993296	0.042706	-2.2495	0.00872374
PA14_46950		-0.822174	0.0430072	-1.83746	0.00155322
PA14_44920		-0.91419	0.0435674	-3.07861	3.40611e-08
PA14_11470	pgpA	-0.772834	0.0436399	-3.205	0.00198401
PA14_32410	mexT	0.835882	0.0443149	2.25672	0.00466738
PA14_12140		-0.79737	0.0443527	-1.05061	0.0273263
PA14_14510		-1.10642	0.0447764	1.41775	0.0458045
PA14_31190		-0.784786	0.0450127	1.91284	0.000906142
PA14_56160		-0.979453	0.0453848	1.72795	0.0205884
PA14_41020		0.724412	0.0460337	-2.2853	0.000382408
PA14_59160	crpP	0.855347	0.0462579	-3.2548	0.00238465
PA14_08400		1.03156	0.0463914	1.62907	0.00397443
PA14_17860		1.01848	0.046723	-2.34779	0.0101722
PA14_39470		-0.628594	0.0467447	-1.3658	0.0303254
PA14_04970		1.31309	0.0467944	1.80391	0.0272971
PA14_50650		1.24095	0.0468315	1.50866	0.0350922
PA14_56850		-0.928936	0.0470377	-2.00568	0.0145293
PA14_62020		-0.872069	0.0479788	0.960015	0.0145045
PA14_46550		-1.04224	0.0484666	-1.59579	0.0229246
PA14_57690		-0.934961	0.049277	-1.45596	0.0384215
PA14_19230		-0.582224	0.0497616	-1.83346	0.00405057
