# Supplementary material for: Biofilm formation of Pseudomonas aeruginosa in spaceflight is minimized on lubricant impregnated surfaces
Source: NPJ Microgravity. 2023 Aug 16;9:66. doi: 10.1038/s41526-023-00316-w (PMC10432549; doi:10.1038/s41526-023-00316-w)
Supplement: Supplementary file 11 — Supplementary Table 10 [file 41526_2023_316_MOESM11_ESM.xlsx]

## Sheet: DEG
Supplementary Table 10. DEG list and normalized read counts per sample of 3-day-old with respect to 1-day-old biofilms on SS in 1g.
Genes with log2 fold change ≥ 2 in bold. The DEGs are listed in ascending order of significance values. Top 5 DEGs in color blue.
ID	log2FoldChange	pvalue	Gene_Name
PA14_40310	-3.60145	1.31177e-60
PA14_53290	-3.62744	8.68905e-37	trxB2
PA14_39700	-4.63983	2.74717e-35
PA14_10380	-5.24082	9.20332e-32
PA14_06650	-2.83894	1.49494e-26	nirN
PA14_72360	-4.2326	2.01035e-19
PA14_21260	-3.34361	2.65742e-17
PA14_45950	-2.15661	3.20058e-17	rsaL
PA14_49990	-2.63732	6.5633e-17
PA14_10370	-3.16698	7.4563e-17
PA14_09500	-2.34604	1.4595e-16	opmD
PA14_62680	-3.31969	2.11364e-16
PA14_13280	-3.40671	9.4968e-16	moeA1
PA14_36820	-2.78546	2.48823e-15
PA14_20480	-3.14649	2.60135e-15
PA14_13260	-3.27344	5.11381e-15	moaB1
PA14_34870	-3.04824	1.4011e-14	chiC
PA14_06720	-2.81467	2.81859e-14	nirF
PA14_02730	-2.75491	1.07343e-13
PA14_13230	-3.10195	1.36314e-13	moaC
PA14_13320	-3.00138	1.77429e-13
PA14_06770	-2.79934	1.97669e-13	nirQ
PA14_06690	-3.04252	1.99875e-13	nirG
PA14_24880	-3.29286	2.17037e-13
PA14_06840	-2.97426	4.39192e-13
PA14_06810	-2.64286	8.7359e-13	norC
PA14_06670	-2.98455	1.44193e-12	nirJ
PA14_36650	-2.87962	1.64916e-12
PA14_20170	-2.21883	2.33679e-12	nosY
PA14_07200	-2.76036	3.20052e-12
PA14_16640	-3.11727	3.29047e-12
PA14_62390	-2.73827	3.36576e-12
PA14_37745	-1.78441	3.65948e-12
PA14_10360	-2.07447	5.79554e-12
PA14_06740	-3.04206	8.83551e-12	nirM
PA14_68170	-2.0256	1.00178e-11	rmlB
PA14_39690	-2.59822	1.12683e-11
PA14_13300	-2.88938	1.52232e-11
PA14_38270	-2.23801	1.89178e-11
PA14_13720	-2.75704	2.25292e-11
PA14_06710	-2.85473	2.51161e-11
PA14_54640	-1.63503	2.61722e-11	dspI
PA14_06660	-2.74081	2.88206e-11	nirE
PA14_06700	-2.49116	3.01494e-11	nirL
PA14_20150	-2.57571	3.71482e-11	nosL
PA14_06680	-2.51871	4.64173e-11	nirH
PA14_48800	-2.14783	4.86298e-11
PA14_13240	-2.84873	6.07978e-11	moaD
PA14_36590	-2.35615	6.33357e-11
PA14_06875	-2.80963	7.93653e-11	rsmY
PA14_62690	-3.65977	1.02761e-10
PA14_56590	-2.56496	1.06429e-10
PA14_06750	-2.85311	1.10402e-10	nirS
PA14_69000	-1.62297	1.54201e-10	pepP
PA14_20190	-2.07658	1.57828e-10	nosD
PA14_36620	-2.71795	1.7756e-10
PA14_68190	-2.33093	1.93801e-10	rmlD
PA14_19110	-2.21409	2.51372e-10	rhlB
PA14_36580	-2.44978	2.70312e-10
PA14_62720	-1.72071	3.01077e-10	rpsO
PA14_20460	-2.6342	4.6499e-10
PA14_00280	-1.11731	8.10505e-10	hemF
PA14_33160	-2.43206	8.40177e-10
PA14_61200	-1.46437	9.34644e-10
PA14_13290	-2.6371	1.06682e-09
PA14_53250	-2.58974	1.0926e-09	cpbD
PA14_20200	-2.47817	1.25677e-09	nosZ
PA14_16630	-2.61002	1.33328e-09	ompA
PA14_34810	-1.9789	1.52145e-09
PA14_19120	-1.84199	1.75235e-09	rhlR
PA14_36520	-2.60257	2.17287e-09
PA14_09530	-2.06064	2.51706e-09	mexH
PA14_36530	-3.04449	3.36677e-09
PA14_71650	-1.73112	4.30948e-09	aspA
PA14_06730	-2.79129	4.39057e-09	nirC
PA14_39590	-2.02458	4.79836e-09	metE
PA14_69770	-1.95065	5.29275e-09	sutA
PA14_42780	1.70074	5.89889e-09
PA14_72370	-3.83662	6.09161e-09
PA14_34820	-1.70508	6.09781e-09
PA14_69370	-2.05906	6.24066e-09	algP
PA14_36570	-2.1891	6.75102e-09	glgA
PA14_24650	-2.62285	7.57712e-09	rmf
PA14_06830	-2.71402	7.80696e-09	norB
PA14_69430	-1.72004	9.00978e-09
PA14_60560	-2.34535	9.0978e-09
PA14_39710	-2.16369	1.00842e-08
PA14_52990	-1.89211	1.04535e-08	phhA
PA14_72520	-1.92171	1.27789e-08
PA14_12020	-1.35726	1.36993e-08	nadD
PA14_20180	-2.28145	1.59634e-08	nosF
PA14_20230	-1.92599	1.84797e-08	nosR
PA14_34840	-1.86226	2.32163e-08
PA14_60960	-2.46042	2.41301e-08
PA14_72250	-1.52041	2.49821e-08
PA14_29940	-1.44834	2.51682e-08	nuoG
PA14_44290	-2.05219	2.60047e-08	acnA
PA14_51260	-1.82072	3.09941e-08
PA14_47120	-2.60369	3.21068e-08
PA14_53430	-1.55788	3.69949e-08	slyD
PA14_28600	-2.40607	4.2779e-08
PA14_24740	-2.24108	4.4148e-08
PA14_09520	-1.69727	4.96058e-08	mexI
PA14_06000	-1.583	5.65618e-08
PA14_10490	-2.5955	5.92375e-08
PA14_70040	-1.32148	5.94602e-08	dadA
PA14_13250	-2.40934	6.0995e-08	moaE
PA14_21880	-1.53429	7.24769e-08	tsp
PA14_72260	-2.15463	7.45345e-08
PA14_58300	-1.6667	7.82209e-08
PA14_30630	-1.72543	1.00763e-07	pqsH
PA14_29660	-2.16352	1.14308e-07
PA14_06860	-2.3571	1.17429e-07
PA14_57200	-1.81006	1.40114e-07
PA14_10550	-1.59473	1.40221e-07
PA14_61010	-2.15938	1.47879e-07
PA14_38630	-1.74352	1.52748e-07	atoB
PA14_66910	-1.80476	1.62965e-07
PA14_19100	-2.33316	1.63885e-07	rhlA
PA14_53480	-1.32645	1.87331e-07	pta
PA14_50800	-2.06087	1.89005e-07	pdxH
PA14_51690	-1.48201	1.93963e-07
PA14_36490	-2.27491	2.44482e-07
PA14_10540	-1.07656	2.52289e-07
PA14_72540	-1.89695	3.00149e-07
PA14_06960	-1.62878	3.38742e-07
PA14_49310	-1.90965	3.57142e-07
PA14_30150	-1.49604	3.66329e-07	mnmA
PA14_63605	-1.23243	4.1219e-07	fdnG
PA14_54390	-1.71517	4.2576e-07	mucD
PA14_09160	-1.65467	4.61735e-07	bfrA
PA14_62760	-1.13754	4.93487e-07	infB
PA14_64520	-1.78386	5.20272e-07
PA14_05500	-1.75425	5.39746e-07
PA14_27640	2.36026	5.50767e-07
PA14_17710	2.93477	5.69564e-07	rpmJ
PA14_10530	-1.33528	5.88714e-07
PA14_06920	-2.08126	6.6181e-07
PA14_05960	-1.27857	7.10189e-07
PA14_39945	-1.33833	7.14821e-07	phzC2
PA14_45310	-1.34894	7.7181e-07	ccmF
PA14_00710	-1.94633	7.99312e-07	osmC
PA14_11890	-1.27672	8.90476e-07
PA14_72420	-1.26493	9.00413e-07
PA14_40630	-1.76961	9.01699e-07
PA14_16250	-2.27428	1.04893e-06	lasB
PA14_13170	-1.58932	1.06127e-06
PA14_36500	-2.24615	1.0692e-06
PA14_57950	-1.93135	1.07434e-06
PA14_36910	-1.73394	1.07908e-06	ligD
PA14_29650	-1.85724	1.1809e-06
PA14_29970	-1.50932	1.18883e-06	nuoF
PA14_04930	-1.95213	1.21283e-06	rpoH
PA14_37760	-1.66405	1.42546e-06
PA14_36840	-1.15628	1.43103e-06	glgP
PA14_51660	2.14655	1.47996e-06
PA14_17320	-0.961217	1.48193e-06	eno
PA14_11130	-1.99799	1.51016e-06
PA14_10350	-1.5109	1.55909e-06
PA14_60150	2.14312	1.79533e-06
PA14_06790	-2.39321	1.80225e-06
PA14_27730	-1.62033	1.84241e-06	fadE
PA14_24270	-1.08504	1.86578e-06	pepN
PA14_62490	-1.12408	1.90244e-06	dksA
PA14_25620	-1.51958	2.074e-06
PA14_20470	-3.26415	2.13887e-06
PA14_66460	-1.42478	2.18028e-06
PA14_44670	-1.30342	2.20325e-06	zipA
PA14_23990	-1.37137	2.39247e-06	xcpR
PA14_70140	-1.37827	2.4605e-06
PA14_68200	-1.85335	2.54598e-06	rmlA
PA14_41930	-1.40765	2.59145e-06
PA14_58180	-1.10771	2.79821e-06	gatA
PA14_21670	-1.86903	3.22227e-06
PA14_54410	-1.62178	3.36594e-06	mucB
PA14_19130	-1.6611	3.37829e-06	rhlI
PA14_57390	-1.42664	3.38119e-06	murF
PA14_19050	-1.05445	3.67166e-06	metG
PA14_38660	-1.80189	3.74075e-06
PA14_06010	-1.64083	3.74458e-06
PA14_49470	-1.68061	3.9565e-06	nrdB
PA14_02520	-1.90784	3.99507e-06
PA14_23330	-1.41107	4.0731e-06	rpsA
PA14_65350	-1.30653	4.07525e-06	mutL
PA14_15310	-1.35799	4.11957e-06	guaB
PA14_28680	-1.76215	4.1464e-06	rplT
PA14_13780	-1.78759	4.38561e-06	narG
PA14_13800	-1.8089	4.56318e-06	narH
PA14_08760	-1.28396	4.82697e-06	rpoB
PA14_44470	-1.52563	4.93839e-06	hemN
PA14_01990	1.7546	4.98964e-06
PA14_69630	-1.0946	5.10423e-06	rnk
PA14_49460	-1.57098	5.20007e-06	nrdA
PA14_53010	-1.41424	5.70295e-06	phhC
PA14_56780	-2.07787	5.86783e-06	sodB
PA14_01490	-1.94187	5.88105e-06
PA14_57580	-1.69864	5.90863e-06	rpsI
PA14_21570	2.3311	6.32922e-06
PA14_57050	-1.20912	6.70438e-06	fabG
PA14_48780	-1.24265	7.00905e-06
PA14_23850	-1.60984	7.09814e-06	trpF
PA14_05510	-1.459	7.50042e-06
PA14_15980	-1.48378	7.76769e-06	rimM
PA14_70490	-1.38552	7.81209e-06
PA14_71630	-1.98521	7.81423e-06	adhA
PA14_03790	-1.07187	7.96936e-06
PA14_66200	-1.38945	8.05129e-06
PA14_57140	1.08663	8.30293e-06
PA14_27960	-1.30478	8.82785e-06	tal
PA14_61770	-1.26687	9.21454e-06	prs
PA14_30620	-1.05231	9.28096e-06
PA14_69010	-0.946077	9.49984e-06
PA14_36630	-1.33915	9.53944e-06
PA14_12100	-1.05553	9.58672e-06	dacC
PA14_17100	-1.08892	1.00431e-05	frr
PA14_56690	-1.17243	1.00861e-05	feoA
PA14_21220	-1.8824	1.0618e-05
PA14_08900	-1.66937	1.11924e-05	rplV
PA14_48330	3.56962	1.16831e-05
PA14_18670	-1.71242	1.19469e-05	bfrB
PA14_19360	-1.47589	1.19632e-05
PA14_26550	-1.75897	1.33524e-05
PA14_25140	-1.98832	1.33895e-05
PA14_15960	-0.990414	1.35178e-05	ffh
PA14_24445	-0.965866	1.3632e-05	gdhB
PA14_68980	-1.62478	1.39191e-05	ubiH
PA14_35550	3.05732	1.40856e-05	pslO
PA14_40830	-1.76387	1.45949e-05
PA14_67600	-1.10046	1.54204e-05	glnA
PA14_37770	-1.46687	1.58581e-05
PA14_08580	1.52074	1.62359e-05
PA14_68030	1.81123	1.74714e-05
PA14_68340	-1.25422	1.76688e-05	arcB
PA14_13840	-2.07594	1.78453e-05
PA14_30320	-1.21005	1.79903e-05
PA14_65960	-1.58817	1.81972e-05	waaA
PA14_10560	-1.81181	1.83025e-05
PA14_36550	-1.4979	1.88773e-05
PA14_44030	-1.3893	1.96909e-05	sdhA
PA14_06800	-1.92735	2.03976e-05
PA14_22180	1.34193	2.05839e-05
PA14_57220	-0.701418	2.28059e-05	secA
PA14_50810	-1.46894	2.28416e-05
PA14_63580	-1.27395	2.30352e-05	fdnH
PA14_11140	-1.72029	2.39669e-05
PA14_24860	0.880019	2.45076e-05	snr1
PA14_13750	-1.63654	2.45523e-05	narK1
PA14_33870	-1.84988	2.47822e-05
PA14_29720	-1.73305	2.48804e-05
PA14_57800	-1.08341	2.55877e-05	hisG
PA14_65230	-1.06616	2.59038e-05	purA
PA14_28660	-1.6458	2.61582e-05	infC
PA14_62080	1.57176	2.6482e-05
PA14_00480	-1.29137	2.66541e-05
PA14_14890	-1.02163	2.71883e-05	hisS
PA14_49750	-1.50343	2.76153e-05
PA14_00310	-0.814557	2.85645e-05
PA14_07660	-0.86774	2.86058e-05
PA14_33000	-1.17374	2.91551e-05	gcvP2
PA14_57930	-1.25676	3.33231e-05
PA14_53000	-1.8889	3.56458e-05	phhB
PA14_62790	1.78142	3.56769e-05
PA14_17620	1.51331	3.57567e-05	potC
PA14_47130	-1.80217	3.65777e-05
PA14_65000	-1.84782	3.70749e-05	azu
PA14_56910	-1.11279	4.01492e-05
PA14_14910	-1.53005	4.06775e-05
PA14_73290	-1.44427	4.1016e-05	atpF
PA14_42140	-1.04873	4.17209e-05
PA14_29640	-1.78094	4.18058e-05	fhp
PA14_61170	1.28557	4.2191e-05
PA14_70900	1.49084	4.23923e-05
PA14_26610	-1.81807	4.30506e-05	sbrR
PA14_40840	-1.28507	4.44028e-05
PA14_11400	-1.73337	4.50056e-05	ribD
PA14_20750	-1.76209	4.52396e-05
PA14_49250	-0.805334	4.52904e-05	napA
PA14_68330	-1.21071	4.61409e-05	arcA
PA14_35110	1.21083	4.63612e-05	arsB
PA14_57110	-1.40335	4.82635e-05
PA14_06930	-1.52139	4.83556e-05
PA14_68210	-1.39457	4.83661e-05	rmlC
PA14_56070	-1.15755	4.88844e-05	mvaT
PA14_56680	-0.852288	5.01742e-05	feoB
PA14_36670	-1.50679	5.06677e-05
PA14_00470	-1.25961	5.09563e-05
PA14_13770	-1.95044	5.11238e-05	narK2
PA14_18140	-1.44147	5.11328e-05	mmsB
PA14_49300	-1.35906	5.12618e-05
PA14_69090	-1.05539	5.17993e-05
PA14_15110	-1.68195	5.19024e-05
PA14_14880	-1.08483	5.23526e-05	ispG
PA14_57340	-1.1402	5.45433e-05	murG
PA14_52320	1.78423	5.49383e-05
PA14_62520	1.47598	5.57897e-05
PA14_55635	1.49307	5.66275e-05
PA14_18100	-1.58463	5.932e-05
PA14_69440	-1.53229	5.99332e-05	hemD
PA14_73420	-1.42856	6.06085e-05	rnpA
PA14_36310	-1.19881	6.21324e-05	hcnC
PA14_14820	-1.40961	6.46286e-05	ndk
PA14_17470	-1.64377	6.58922e-05
PA14_63170	-1.35497	6.8505e-05
PA14_27910	1.1914	6.9022e-05
PA14_26590	-1.07936	6.94639e-05
PA14_57330	-0.866414	7.09543e-05	murC
PA14_64530	1.20102	7.13763e-05
PA14_03860	-1.04459	7.1431e-05
PA14_07520	-0.857243	7.18414e-05	rpoD
PA14_22080	0.761565	7.20099e-05
PA14_48790	-1.47047	7.22305e-05
PA14_48200	1.9587	7.30273e-05
PA14_08370	-1.03568	7.37562e-05	vfr
PA14_06090	1.43049	7.37657e-05
PA14_45960	-0.684383	7.37873e-05	lasR
PA14_61380	-1.05452	7.59655e-05
PA14_20980	-1.74977	7.76013e-05
PA14_44000	-1.21805	7.76926e-05	sucB
PA14_24060	-1.87334	7.84848e-05	xcpW
PA14_29320	1.51186	7.8697e-05
PA14_14520	1.54636	7.92936e-05
PA14_08840	-1.2832	7.94328e-05	rpsJ
PA14_30230	-1.29789	7.95836e-05	clpA
PA14_69600	-1.18307	8.1759e-05
PA14_07680	-1.35305	8.22346e-05
PA14_19020	1.00945	8.5332e-05	tse3
PA14_41570	-2.15202	8.62226e-05	oprF
PA14_05820	-1.41293	8.70808e-05
PA14_22780	-1.68092	8.82832e-05	yciI
PA14_70450	-1.38994	9.03425e-05	rpoZ
PA14_36740	-1.27004	9.32036e-05
PA14_62810	-1.01979	9.44811e-05	secG
PA14_70190	-1.72583	9.84398e-05	rpmB
PA14_66875	-1.50204	9.92257e-05	phaF
PA14_56510	-1.31897	0.000101118
PA14_08820	-1.32379	0.000106174	fusA1
PA14_13710	-1.51253	0.000107203
PA14_68700	-1.27774	0.000107295	ompR
PA14_40960	-1.26538	0.000108171
PA14_08880	-1.14563	0.000109335	rplB
PA14_56030	-1.33829	0.000109862
PA14_44010	-1.05703	0.000112951	sucA
PA14_61890	-1.52553	0.000113834
PA14_45630	-1.09302	0.000114046	fliA
PA14_26485	-1.30824	0.000115118
PA14_25390	-0.537658	0.000116048	sth
PA14_39060	1.70553	0.000118978
PA14_14550	-1.54855	0.000119681
PA14_05150	-0.968908	0.000123185	proC
PA14_36605	-1.17703	0.000124038
PA14_08720	-1.46053	0.000128307	rplK
PA14_51270	-1.10179	0.000131393	dapA
PA14_41230	-1.2075	0.000131552	clpX
PA14_20770	-1.23872	0.000133128
PA14_65750	-0.820222	0.000134119
PA14_40290	-2.24416	0.000134745	lasA
PA14_13830	-1.65031	0.000135205	narI
PA14_66270	-0.73435	0.000137834	glnE
PA14_62920	-1.6157	0.000137916
PA14_00790	-1.37063	0.000139622	prlC
PA14_52720	-0.973845	0.000144448	argD
PA14_60400	-0.945734	0.000144552	rpsT
PA14_09150	-1.11991	0.000148533	katA
PA14_00740	-1.82877	0.000149176
PA14_08780	-1.17957	0.000149436	rpoC
PA14_25520	-1.70346	0.000153969
PA14_65160	-1.84449	0.000155064
PA14_65180	-1.03395	0.000160427	rpsF
PA14_08890	-1.2283	0.000161768	rpsS
PA14_69240	-1.18825	0.000164689	hemB
PA14_21030	-1.4794	0.000165502
PA14_14860	-0.994846	0.000166071
PA14_70470	-1.08524	0.000167196	spoT
PA14_69230	-0.930991	0.000167516	ppk
PA14_68820	-0.918985	0.000167621
PA14_48380	2.11401	0.000168811
PA14_68860	-1.33798	0.000169438	gcvH1
PA14_04570	1.12877	0.000170641
PA14_02230	-1.5336	0.000173133	cheW
PA14_26140	1.8735	0.000175724
PA14_08910	-0.984715	0.000176458	rpsC
PA14_13850	-1.47418	0.000176602	moaA
PA14_49530	1.42685	0.000178464
PA14_01830	0.759476	0.000179546
PA14_70480	-1.45367	0.000182726
PA14_23720	-1.15261	0.000182972
PA14_25560	-0.911499	0.000183124	rne
PA14_57300	-0.790395	0.000184965	ftsQ
PA14_36730	-1.09915	0.000185181
PA14_24770	-1.2065	0.000186601
PA14_40860	-1.28529	0.000187027
PA14_60445	-0.746237	0.000189652	obgE
PA14_24630	-1.77791	0.000193947
PA14_06350	-2.62076	0.000197325
PA14_36880	-1.39727	0.000198016
PA14_24760	-1.47321	0.000201211
PA14_49850	-1.23771	0.00020891
PA14_55080	-0.812466	0.000210536
PA14_00010	-0.71583	0.000214545	dnaA
PA14_66840	-0.550314	0.000217385	phaC2
PA14_41575	-1.57445	0.00022518	sigX
PA14_47390	1.45083	0.000228865
PA14_33380	1.412	0.000228926
PA14_00720	-1.13806	0.000229647
PA14_00650	-1.55178	0.000235572
PA14_06530	-2.03335	0.000237767
PA14_39650	1.17835	0.000238289
PA14_46630	0.988129	0.000246217
PA14_28620	-1.08356	0.000251486
PA14_24110	1.5381	0.000261731
PA14_08860	-1.22015	0.000262994	rplD
PA14_27210	-0.817976	0.000264916	efp
PA14_14470	-1.00118	0.000266812	pepA
PA14_54260	1.35429	0.000267793
PA14_43170	0.899317	0.000275829
PA14_36710	-1.14263	0.000276491	glgB
PA14_19270	1.30572	0.000280177
PA14_25250	-1.13531	0.000283218
PA14_23280	-0.844256	0.000283865	pheA
PA14_15280	1.20672	0.000286193
PA14_14100	-0.967765	0.0002921
PA14_53800	1.21877	0.000300366	mntH2
PA14_54420	-1.55438	0.00030086	mucA
PA14_25670	-0.729142	0.000305844	acpP
PA14_32530	1.23298	0.000309619
PA14_03490	-1.39432	0.000311105
PA14_50000	-1.31698	0.000313555
PA14_68955	-1.05542	0.000314167
PA14_07230	-0.954746	0.000315101	fda
PA14_61720	-0.977636	0.00031764
PA14_46490	1.03399	0.000318842	fabF2
PA14_15120	-1.19893	0.000325904
PA14_55520	1.84032	0.000328816	hxcU
PA14_22710	-1.52836	0.000331991
PA14_57590	-1.32975	0.00033213	rplM
PA14_09020	-0.925392	0.000334091	rpsE
PA14_25710	-1.13205	0.00033601	pabC
PA14_17170	-1.28895	0.000336233
PA14_58910	1.09486	0.000340449
PA14_57760	-0.863454	0.000341777	algW
PA14_65370	-0.897383	0.000343811	amiB
PA14_54050	-1.41047	0.000346314
PA14_69450	-1.39732	0.000350615	hemC
PA14_08750	-1.1166	0.000350838	rplL
PA14_57980	-1.27194	0.000354398
PA14_57210	-0.937707	0.000358596	argJ
PA14_44170	-1.40489	0.000361267
PA14_60230	-0.99013	0.000363883	comL
PA14_69390	-1.01847	0.000366987	algQ
PA14_20890	-1.31986	0.000368463	rfaD
PA14_23980	-1.06542	0.000374002	xcpP
PA14_07770	-0.647642	0.00038606	ostA
PA14_35640	1.47972	0.000392361	pslI
PA14_65200	-0.988472	0.000394948	rnr
PA14_44020	-0.877666	0.000408518	sdhB
PA14_19030	-0.912383	0.000409314
PA14_42740	1.3057	0.000409326
PA14_57890	-0.697527	0.000413818
PA14_08400	-1.13269	0.000421964
PA14_54660	-1.13562	0.000424183
PA14_37370	1.97331	0.000425279
PA14_35430	0.989785	0.000426531	pvcA
PA14_46910	-0.889384	0.000427969
PA14_69260	-1.55754	0.000431608
PA14_07650	-0.74842	0.000431718
PA14_17440	-0.995931	0.000432438	truD
PA14_16720	-1.36989	0.00044029	pemA
PA14_38350	-0.878955	0.000440543	galU
PA14_25630	-1.81245	0.000442135	rpmF
PA14_26330	-0.94001	0.000442447
PA14_39850	1.5516	0.000446265
PA14_05390	-0.641335	0.000446509	chpA
PA14_18650	-0.763032	0.000447315
PA14_17060	-1.09543	0.000447656	rpsB
PA14_23970	-0.770022	0.00045043	xcpQ
PA14_66750	-1.15378	0.000463264	argS
PA14_10290	-0.932655	0.000465959	acoR
PA14_49330	1.00565	0.000468742
PA14_26080	1.38155	0.000476682
PA14_51290	-0.945442	0.000481888	bcp
PA14_03900	-1.1218	0.000484739	spuC
PA14_28050	-0.663435	0.000486301
PA14_41250	-0.753385	0.000488409	tig
PA14_05530	-0.971805	0.000490455	mexA
PA14_63030	-0.827693	0.000499418	omlA
PA14_16110	-1.31553	0.00050008
PA14_35240	-0.969856	0.000503366
PA14_03800	-1.23254	0.000504073	oprE
PA14_64180	-0.838391	0.000515642
PA14_66580	-0.903217	0.000520044
PA14_49030	0.952387	0.000524042
PA14_05600	-0.819497	0.000525162
PA14_68450	-1.56687	0.000532232
PA14_30190	-1.50927	0.000536611	icd
PA14_29990	-0.931514	0.000540023	nuoD
PA14_47260	0.860645	0.000545741
PA14_07130	-0.71842	0.000546475	tktA
PA14_21800	1.50158	0.00054936
PA14_46420	1.13925	0.000555032
PA14_30200	-1.129	0.00055627	cspD
PA14_62030	1.22685	0.000559629
PA14_57560	-0.852688	0.000559875
PA14_21890	-1.20548	0.000566869
PA14_14850	-0.930615	0.000568657	pilF
PA14_01380	1.06791	0.000571101
PA14_62730	-1.38989	0.000571321	truB
PA14_10900	1.70086	0.000580089
PA14_22420	1.85545	0.000598305
PA14_05740	1.02908	0.000602819
PA14_09540	-1.48023	0.000603642	mexG
PA14_20500	1.32108	0.000604611
PA14_36920	-1.76839	0.000607375
PA14_31350	-1.22883	0.000608158
PA14_36850	-1.82299	0.000618485
PA14_09040	-1.55065	0.000619528	rplO
PA14_14710	-1.27421	0.000621526
PA14_03630	1.48708	0.0006228
PA14_08710	-0.852523	0.000630534	nusG
PA14_18810	0.728706	0.000633344
PA14_36560	-0.991752	0.000635459
PA14_05910	1.27645	0.000642233
PA14_35250	1.28991	0.000643395
PA14_29980	-0.889493	0.000649822	nuoE
PA14_31810	-1.85118	0.000654121	tpx
PA14_64460	-0.972566	0.000658182
PA14_12210	-0.677863	0.000672342
PA14_70160	-0.689544	0.000675551
PA14_57410	-1.01931	0.000686884	murE
PA14_14540	-1.53502	0.000688742
PA14_63860	1.21566	0.000690716
PA14_20290	-1.24792	0.000694903	amrZ
PA14_61650	-1.47511	0.00069731	pagL
PA14_23680	1.53501	0.000698334	ibpA
PA14_00700	2.03716	0.000700786
PA14_60390	0.725765	0.000704191
PA14_68350	-0.864643	0.000705129	arcC
PA14_32240	1.22001	0.000721269	catA
PA14_11550	-0.751803	0.000726546	dxs
PA14_04300	-1.04758	0.000769627
PA14_16070	-0.697033	0.000769676	hom
PA14_31370	-1.1747	0.000771476
PA14_31190	1.02815	0.000780292
PA14_43690	-0.767078	0.000782521	fabB
PA14_58440	0.799981	0.000784756	dppB
PA14_09100	-1.00219	0.000799395	rpsD
PA14_08200	-1.9783	0.000811849
PA14_58710	1.53332	0.000812979
PA14_38825	-1.82692	0.000838125	pqqA
PA14_36375	-0.951154	0.00084985
PA14_51880	-0.85402	0.000854907	oprD
PA14_66160	-0.72244	0.000865771
PA14_45170	1.22454	0.000867804
PA14_15990	-0.91968	0.000870866	trmD
PA14_09600	-0.963827	0.000871229	ddlA
PA14_27620	1.47259	0.000881615
PA14_06580	-0.938006	0.000882751
PA14_25100	-0.962369	0.000886699
PA14_70740	-1.27486	0.000887143
PA14_58330	-1.46859	0.000892501
PA14_18230	-0.959543	0.000899386	fruR
PA14_04820	-0.802151	0.000904555	laoR
PA14_58850	-1.21032	0.000908166
PA14_14900	-1.05164	0.000915942
PA14_28190	1.41655	0.000950454
PA14_41440	-0.937701	0.000952072
PA14_15520	1.06586	0.000964274	trbJ
PA14_44490	-1.01622	0.000966242	anr
PA14_47410	1.8744	0.000966624
PA14_18360	-0.948772	0.000967518
PA14_52040	-0.58022	0.000985821	purM
PA14_12330	-0.908988	0.000988339
PA14_35300	1.34752	0.000993687
PA14_53820	-1.86122	0.00100216
PA14_72460	-0.847632	0.00100228	cc4
PA14_09050	-1.12123	0.0010123	secY
PA14_54350	0.823788	0.0010217	lepB
PA14_49220	-0.939045	0.00102997	napF
PA14_43070	0.94396	0.00103358	hcp2
PA14_40280	-0.895542	0.00104447
PA14_11270	-1.37103	0.00104665	oprG
PA14_48060	-1.0136	0.00104666	aprA
PA14_18080	1.29472	0.00105951
PA14_05560	-0.919787	0.00106049
PA14_27160	-1.00952	0.00107094	tesA
PA14_43970	-1.29273	0.00107394	lpdG
PA14_31620	0.917337	0.0010741
PA14_36810	-1.19344	0.00108751	katE
PA14_25960	-0.840956	0.001097
PA14_27980	0.976901	0.00109916
PA14_65270	-1.14116	0.00111227	hflC
PA14_69200	-1.10267	0.00111269	trxA
PA14_62910	-0.695713	0.00112084	carB
PA14_36660	-1.16193	0.00113
PA14_10500	-1.00289	0.00113247
PA14_03450	-1.13484	0.00113258	gabT
PA14_24070	-0.951539	0.00113385	xcpX
PA14_04900	-0.790674	0.00113829	ftsY
PA14_14040	-0.7172	0.00114073	rhl
PA14_61520	1.13977	0.001144
PA14_42200	-0.914992	0.00114708
PA14_02570	-2.69966	0.00115321	mdcC
PA14_18340	-1.31988	0.00117725
PA14_14740	-1.22894	0.00120826
PA14_13810	-2.05972	0.00121039	narJ
PA14_33480	-0.803831	0.0012126	sndH
PA14_23830	-0.778715	0.00121846	fimV
PA14_62930	-0.850497	0.00122829	carA
PA14_12310	-1.12134	0.00126238
PA14_11430	-1.11107	0.0012697	ribH
PA14_64490	-1.15973	0.00127
PA14_63520	0.983165	0.00127085
PA14_14930	-0.62049	0.00127204	engA
PA14_18120	-0.744132	0.0012952	mmsA
PA14_10700	-0.782269	0.00130274
PA14_52560	1.13125	0.00133088
PA14_08830	-1.21457	0.00133243	tufA
PA14_53470	-0.805004	0.00133995
PA14_66260	-0.918865	0.00134059	ilvE
PA14_72490	-0.531212	0.00134124	polA
PA14_37950	1.75557	0.00134204	cynT
PA14_26160	1.70641	0.00135683
PA14_20530	0.968878	0.00135929
PA14_26560	-0.925363	0.00136216
PA14_36780	-1.2105	0.00136836
PA14_30570	-0.682169	0.00140483
PA14_36690	-0.923918	0.00142254
PA14_71120	1.1789	0.00143743
PA14_35970	1.08106	0.00144905
PA14_22020	-0.975656	0.00145192	minD
PA14_28670	-1.49817	0.0014821	rpmI
PA14_38310	1.21519	0.00148835
PA14_48210	1.61408	0.00149881
PA14_19310	-0.669963	0.00151171
PA14_71640	-0.787992	0.00152342
PA14_50280	-0.909453	0.00153083
PA14_17260	-0.495489	0.00153343	dnaE
PA14_19350	-1.10873	0.00158053
PA14_42100	0.899809	0.00159678
PA14_33900	-0.690985	0.00160857
PA14_53180	-0.769288	0.00161262
PA14_60240	1.6774	0.00161613
PA14_42490	2.0924	0.00162038	pcrR
PA14_61870	-1.1667	0.0016452
PA14_09090	-1.07276	0.00164822	rpsK
PA14_43610	0.944925	0.00165103
PA14_53190	-1.16375	0.00166296	bolA
PA14_24020	-1.18872	0.00167501	xcpT
PA14_62540	-0.886069	0.00167994	cbrB
PA14_21370	-0.601945	0.0017239	fadD1
PA14_53200	-1.17314	0.00172431
PA14_71390	-1.306	0.00172486
PA14_30290	-0.862444	0.00172753	ftsK
PA14_08920	-0.92086	0.00178576	rplP
PA14_56670	-1.27071	0.00179224
PA14_51630	0.820172	0.00179992
PA14_66970	-1.20938	0.00180649	tatB
PA14_16260	-1.18294	0.00183545
PA14_09130	-0.849586	0.00183568	rplQ
PA14_72920	-0.963186	0.00183733
PA14_34750	1.13239	0.00185212
PA14_20350	1.07484	0.00185838	phnF
PA14_73010	1.20451	0.00188725
PA14_03590	-1.61533	0.0018893
PA14_45000	0.964225	0.00189699	gcl
PA14_66960	-0.989302	0.00190898	tatA
PA14_36190	1.13358	0.00191856
PA14_66820	-0.60275	0.00192467	phaC1
PA14_70560	-0.90373	0.00192627
PA14_68400	-1.04607	0.00194099
PA14_07980	-1.3297	0.00196502
PA14_45370	-1.08315	0.00198753	ccmB
PA14_69980	-0.889852	0.00201216
PA14_31770	-0.598516	0.00201581
PA14_60860	0.856155	0.00203949	nfxB
PA14_40300	-1.2968	0.00207204
PA14_36370	-0.935875	0.00209424
PA14_19870	-1.07191	0.00210135	ldh
PA14_08540	-0.68573	0.0021088
PA14_19490	0.853037	0.00211574	lsfA
PA14_73260	-1.03563	0.00212905	atpA
PA14_29850	-0.859187	0.00213151	nuoN
PA14_63540	-0.730241	0.00213258	selA
PA14_17930	-1.05737	0.00214699	glpD
PA14_21050	0.963813	0.00216397
PA14_06900	-1.94636	0.00216551
PA14_31760	0.777695	0.00216845
PA14_14700	-0.912165	0.00217017	cysE
PA14_15340	-0.725484	0.00217163	guaA
PA14_42710	-1.44695	0.00217605
PA14_60410	-1.10877	0.00218024
PA14_46250	-1.32622	0.00219672
PA14_11900	-0.588059	0.00219798
PA14_43950	-1.27419	0.00221521	sucC
PA14_30680	1.29693	0.00223464
PA14_44140	-1.2958	0.00223548
PA14_34100	-0.846315	0.00225629	hsiJ3
PA14_30010	-1.0435	0.00226633	nuoB
PA14_68930	-0.739768	0.0022763
PA14_45620	-1.18925	0.00228579	cheY
PA14_44430	-1.17101	0.00229778
PA14_34110	-1.32493	0.00230719	dotU3
PA14_67300	0.979225	0.00231764
PA14_56620	0.90215	0.00233301
PA14_34880	-0.676002	0.00234069
PA14_71070	0.860381	0.00235323
PA14_67130	1.04999	0.00235517
PA14_64030	-0.831514	0.00239014
PA14_15970	-1.68552	0.00239444	rpsP
PA14_06130	-1.01084	0.00239458
PA14_61780	-1.00661	0.00240729
PA14_45290	-1.13972	0.00242154	ccmH
PA14_23260	-0.805932	0.00243179	gyrA
PA14_64700	1.46073	0.00244007
PA14_22930	-0.989485	0.00244518	glk
PA14_17070	-1.16979	0.00245044	tsf
PA14_69470	-1.14029	0.00245371	algR
PA14_55410	0.846339	0.00246405	lapC
PA14_25880	-1.17252	0.00249892	etfA
PA14_23220	-0.903961	0.00250046	ubiG
PA14_09260	0.854387	0.00250828	pchR
PA14_18160	0.936004	0.00252126
PA14_40270	1.05814	0.00254087
PA14_12230	-0.545612	0.00254845	leuS
PA14_41480	1.07758	0.00256824	nasS
PA14_66880	-0.706932	0.0025688
PA14_19770	-1.00128	0.00258976
PA14_08670	1.41873	0.00260218
PA14_08790	-1.18241	0.00262694	rpsL
PA14_17130	-1.04952	0.00264625	dxr
PA14_69030	-1.22007	0.00266076
PA14_60950	-0.802974	0.00267716
PA14_06290	-0.836927	0.00269916	glcB
PA14_40320	0.577186	0.00270596	xqhA
PA14_57275	-0.960108	0.00272532	ftsZ
PA14_28500	-1.06737	0.00274314
PA14_48240	1.33091	0.00275589
PA14_65590	-0.784989	0.00277111
PA14_32280	-1.58253	0.0028409
PA14_66060	-0.756604	0.00284195	rfaE
PA14_68770	-0.830995	0.00284342	argE
PA14_27870	-1.29705	0.00289085
PA14_49170	-1.00553	0.00295041	phoQ
PA14_50500	-0.971058	0.00296137
PA14_25090	-1.01853	0.00298571	fadA
PA14_27170	-1.50171	0.00299431
PA14_16390	-0.92111	0.00303224
PA14_43940	-1.1987	0.00303422	sucD
PA14_29040	1.48892	0.00305388
PA14_73280	-0.853009	0.00305895	atpH
PA14_53890	1.38899	0.00309808
PA14_11090	0.935296	0.00309809	cupB4
PA14_21690	-0.86117	0.00311785
PA14_31390	-1.19442	0.00316256
PA14_28360	-0.952167	0.00316505
PA14_73240	-1.0362	0.00320764	atpD
PA14_70950	-0.606655	0.00321773	betB
PA14_17580	-0.842241	0.00326239
PA14_06310	-1.36094	0.0032787
PA14_11750	-1.14336	0.00328255
PA14_62190	-1.31129	0.00328412
PA14_72780	0.654389	0.00329092	pdxY
PA14_09940	-0.928977	0.00329128
PA14_60460	-1.22649	0.00329817	rplU
PA14_02770	0.91683	0.0033211
PA14_09010	-1.45939	0.00333369	rplR
PA14_50690	-2.25793	0.00334656	shaB
PA14_24120	1.21934	0.0033475
PA14_49210	-1.25107	0.00334916	napE
PA14_31470	0.767058	0.0033728
PA14_00020	-0.623876	0.00337802	dnaN
PA14_17150	-0.522911	0.00338082
PA14_61190	-0.876059	0.00339742
PA14_12300	-0.800948	0.00339761
PA14_21870	0.959174	0.00340092
PA14_34200	1.18628	0.00343698
PA14_43830	1.05679	0.00345008	panB
PA14_67490	-0.885526	0.00347286	fbp
PA14_65640	-1.21498	0.0034853
PA14_49630	1.22868	0.00349234
PA14_27180	-0.904309	0.00349243
PA14_09115	-0.785264	0.00349526	rpoA
PA14_36390	-1.28954	0.00349637
PA14_34600	0.778168	0.00350298
PA14_69580	-0.722636	0.00351323
PA14_41290	1.5096	0.00354541
PA14_68250	-0.95174	0.00355116
PA14_61180	1.14206	0.00356261
PA14_04980	-1.04934	0.00357471	thiG
PA14_19740	-0.8696	0.00359211
PA14_19065	-1.00472	0.0035954
PA14_25470	0.728211	0.00360028
PA14_36700	-0.895309	0.00360791
PA14_19370	-0.821328	0.00361456
PA14_63280	-1.07951	0.00362664
PA14_27940	-0.766722	0.00370668
PA14_63130	-1.27927	0.00371104
PA14_58420	0.607548	0.00376514	dppA4
PA14_04510	-0.948989	0.00380121
PA14_13190	-0.663207	0.0038034
PA14_45640	-0.596119	0.00381815	fleN
PA14_70270	-0.59776	0.00388705	algC
PA14_17480	-1.60656	0.00390003	rpoS
PA14_62900	-0.925301	0.00391066	greA
PA14_05120	-1.17334	0.00392039
PA14_69670	-0.953134	0.0039265	lysA
PA14_69780	-0.889128	0.00393184
PA14_46280	-1.07721	0.00395786
PA14_43900	-1.07697	0.00396753
PA14_26600	-0.671789	0.0039855	sbrI
PA14_33290	-0.683975	0.00399102
PA14_51830	-0.925764	0.00399518
PA14_47560	1.18764	0.00401187
PA14_19900	-0.985985	0.00403036
PA14_18500	0.883126	0.00407681	algG
PA14_31630	0.9244	0.00415169
PA14_25610	0.676517	0.00416287
PA14_14530	0.65943	0.00420428
PA14_43050	-0.577674	0.0042331	hsiA2
PA14_41280	0.799267	0.00423964
PA14_33110	-1.35038	0.00431408
PA14_06890	-0.833659	0.0043261
PA14_38580	-0.696273	0.00433454
PA14_51710	-1.29166	0.00434367	oprL
PA14_25350	-0.645352	0.00440672	nqrF
PA14_16820	0.541616	0.00440791
PA14_29490	0.934656	0.00440952
PA14_38370	-1.40676	0.00442794
PA14_22210	1.3039	0.00447864
PA14_43320	0.929401	0.00448189
PA14_47840	0.876952	0.00450473
PA14_27610	1.29681	0.00452621
PA14_49610	0.919968	0.00453823
PA14_43680	-0.94309	0.00454646	fabA
PA14_46100	0.806532	0.00457871
PA14_55360	1.05385	0.00457955	exbB2
PA14_45590	-0.659864	0.00458207
PA14_35810	-0.982994	0.00458405
PA14_64800	0.820449	0.00460113	vanA
PA14_57260	-1.02044	0.00461493	lpxC
PA14_61320	-1.70656	0.00462392
PA14_48160	-0.922172	0.00463827
PA14_37990	0.924987	0.00469134
PA14_11410	0.791397	0.00470172	ribC
PA14_18470	1.016	0.00470858	algL
PA14_08740	-1.32812	0.00471955	rplJ
PA14_23570	1.10592	0.00472117
PA14_16990	-0.824637	0.00476374
PA14_33010	-0.663305	0.00476815	glyA2
PA14_24130	1.24121	0.00479456
PA14_66190	-0.908496	0.00481027
PA14_52760	-1.06119	0.0048305
PA14_64510	-0.553432	0.00487104
PA14_06430	1.39421	0.00490224
PA14_35150	0.674987	0.00491896
PA14_29575	-0.85026	0.00495718
PA14_16370	-1.15037	0.00496763
PA14_38500	-1.02927	0.00501053	hmgR
PA14_01600	-0.693783	0.00504469
PA14_65280	-0.88353	0.00508198	hflK
PA14_56190	-1.44773	0.00511105
PA14_01760	-0.671867	0.00515677	nuh
PA14_65250	-1.13694	0.00522296	hisZ
PA14_16350	0.830833	0.00524304
PA14_33030	-0.990084	0.00525228	sdaA
PA14_13970	-0.722555	0.00525423
PA14_14990	-0.944184	0.0052597
PA14_21080	0.675511	0.00532151
PA14_08390	-0.650259	0.00532211	speD
PA14_48310	1.06687	0.00534152
PA14_15740	-0.59674	0.00535426	purL
PA14_45350	-0.88761	0.00535455	ccmC
PA14_38700	-1.12283	0.00536734	ppiC1
PA14_11660	1.02674	0.00538373	aqpZ
PA14_68810	-0.745464	0.00543723
PA14_09070	-1.3846	0.0054406	rpmJ
PA14_09030	-1.24241	0.00546647	rpmD
PA14_52370	-0.782017	0.00546759
PA14_01940	-0.603019	0.00548518
PA14_72820	-0.72751	0.00550978
PA14_49510	0.709406	0.00551555	pyoS3I
PA14_50790	-1.11206	0.00556376
PA14_63680	1.21687	0.00562784
PA14_21460	-1.05069	0.00563692
PA14_52660	-0.607467	0.00570303	aruB
PA14_01750	-0.665378	0.00573083
PA14_63020	-0.890603	0.00575709	fur
PA14_19380	-0.806745	0.00584806
PA14_09195	-0.805961	0.00585147
PA14_38330	-1.08873	0.00585799	gor
PA14_36790	-2.11828	0.00586871
PA14_62850	-1.02554	0.00593011	folP
PA14_23270	-0.720668	0.00596826	serC
PA14_18830	0.895449	0.00598105
PA14_55440	0.975312	0.0060161	hxcR
PA14_63940	0.856385	0.0060256	cntL
PA14_09570	0.769192	0.00607869
PA14_54430	-0.909988	0.00611538	algU
PA14_41970	-1.23193	0.00612286
PA14_40220	1.48968	0.00616393
PA14_04650	-1.15441	0.00618871	pfpI
PA14_03430	-0.870215	0.00620124	gabD
PA14_71750	0.912446	0.00621524
PA14_47110	-1.33474	0.00622893
PA14_72970	0.840742	0.0062465	tonB
PA14_47730	-0.913325	0.00625766	cobD
PA14_08850	-0.829086	0.0062965	rplC
PA14_14630	-0.563076	0.0063403	secD
PA14_65670	-1.02975	0.00636243
PA14_09080	-1.16437	0.00637954	rpsM
PA14_21630	1.26986	0.00644616
PA14_40440	0.873784	0.00645814
PA14_37150	1.69971	0.00649928
PA14_60700	-1.15819	0.00650865	ccpR
PA14_65190	-0.868427	0.00653558
PA14_09980	0.669084	0.00656286	dkgB
PA14_43380	0.731639	0.00659821	kdpB
PA14_23470	-0.489327	0.00659843	wbpM
PA14_53070	-0.97313	0.00661097	hpd
PA14_53090	0.933799	0.00661102
PA14_16930	-1.04662	0.00662933
PA14_63080	0.626036	0.00663491	lldP
PA14_17310	-0.503797	0.00663502	kdsA
PA14_17270	-0.595997	0.00665998	accA
PA14_45440	0.981249	0.00672085
PA14_17880	1.17853	0.00674486
PA14_14830	-0.703719	0.00675502
PA14_57960	-0.997473	0.00676794	ptsN
PA14_69690	-0.898174	0.00690082	dapF
PA14_43530	-0.905205	0.00690584
PA14_61940	0.666035	0.00691455
PA14_23400	0.903564	0.00692557
PA14_34660	0.759425	0.00693164	gntR
PA14_05230	-0.836316	0.00694431
PA14_25940	-0.926957	0.00695115
PA14_43440	1.00239	0.00700249
PA14_59110	1.19294	0.0071004
PA14_64050	-0.684077	0.00713993	gcbA
PA14_44630	-0.809658	0.00714184	dnaX
PA14_70170	-0.625285	0.00714222
PA14_61750	-0.791302	0.00715855	ipk
PA14_13330	-0.654729	0.00716744
PA14_47930	0.865654	0.00716802
PA14_03730	-0.782988	0.00718472
PA14_42410	-1.43554	0.00720207
PA14_70580	-0.644741	0.00721721
PA14_39230	1.05945	0.00723145
PA14_23490	1.22825	0.00723163
PA14_61620	1.19907	0.00723362
PA14_02310	0.837888	0.00723447	atsA
PA14_00750	-0.909718	0.00727249
PA14_41200	1.04444	0.00728296
PA14_61560	0.98229	0.00740355
PA14_30710	-1.16833	0.00742852
PA14_16800	1.00636	0.00743143
PA14_38140	-0.565303	0.00748042
PA14_25330	-0.584052	0.0074811	nqrD
PA14_67530	-0.658272	0.0075094
PA14_23880	-0.857766	0.00752131	folC
PA14_48440	0.801745	0.00752257
PA14_45280	-0.940099	0.00753491	cycH
PA14_34440	0.875635	0.00758667	mtlR
PA14_08730	-0.966236	0.00759267	rplA
PA14_53420	-0.997049	0.00760386
PA14_19170	-0.872849	0.00764708
PA14_14460	-1.0825	0.00765993	holC
PA14_24870	1.13875	0.00767583
PA14_10180	0.680944	0.0076769	fepC
PA14_64420	1.42359	0.00771513
PA14_62710	-0.703505	0.00772569	pnp
PA14_19610	-0.950813	0.00779437
PA14_32970	-0.861301	0.00779474
PA14_09200	-0.834859	0.00779854	ssb
PA14_02260	-0.972355	0.00780525
PA14_52230	0.584005	0.00780646
PA14_02420	1.13358	0.00783173
PA14_05280	-0.988584	0.00790856	yqgF
PA14_40710	-1.17886	0.0079151
PA14_63550	-0.804715	0.0079384	fdhE
PA14_08330	-0.690933	0.00795098
PA14_25590	-0.790718	0.00798111
PA14_18480	0.667177	0.00799038	algX
PA14_07190	-0.807781	0.00799377	pgk
PA14_32820	0.790069	0.00805725
PA14_44350	-0.749335	0.00809803
PA14_34830	-1.02225	0.00811273
PA14_16920	-0.808751	0.00812338
PA14_15810	0.942022	0.0081531
PA14_69700	-0.878318	0.00822176
PA14_13630	-1.58739	0.008272
PA14_35790	0.632431	0.00827544
PA14_13070	0.896514	0.00839133
PA14_53600	0.78693	0.00841555
PA14_60180	1.1655	0.00842142
PA14_69300	0.533272	0.00847752
PA14_58740	-0.753192	0.00848163
PA14_56520	-1.28664	0.00853282
PA14_21810	1.16216	0.00857417
PA14_44660	-0.626885	0.00866252	ligA
PA14_30440	0.677693	0.00869181
PA14_57920	-0.4758	0.00869259
PA14_60450	-1.20247	0.00870093	rpmA
PA14_52790	-0.794271	0.00875132	aotJ
PA14_00690	0.992787	0.00876266
PA14_49870	-1.03777	0.00877911
PA14_08940	-0.77898	0.00879824	rpsQ
PA14_19990	1.01997	0.00888331
PA14_48300	0.664771	0.00892995
PA14_62770	-0.53231	0.00893527	nusA
PA14_34280	1.0032	0.00903209
PA14_68870	-0.874628	0.00903988	gcvT
PA14_45850	1.24198	0.00906531
PA14_72640	-0.997216	0.00909035
PA14_66710	-1.08003	0.00910865	rpmE
PA14_04330	-1.06384	0.00919515
PA14_70180	-0.793203	0.00928534	rpmG
PA14_05590	-0.827463	0.00933641	metF
PA14_50760	1.18155	0.00934876
PA14_21860	-1.24228	0.00937585
PA14_62860	-1.04959	0.00939681	ftsH
PA14_64940	-0.780755	0.00946149
PA14_08680	-0.835453	0.00948714	tufB
PA14_39440	0.645844	0.00950548
PA14_48040	-1.38172	0.00951284	aprI
PA14_29110	-0.684953	0.00957816	cysK
PA14_12090	-0.621964	0.00959815
PA14_27590	-0.817052	0.00960228
PA14_44200	1.48139	0.00963201
PA14_08160	-1.71817	0.00968767
PA14_25930	1.18	0.00974939
PA14_24530	-0.926097	0.00976799	pelE
PA14_13210	-1.07531	0.00986127
PA14_63120	-1.05244	0.0098666
PA14_67790	-0.507953	0.00988491
PA14_25800	0.570608	0.00993219
PA14_20000	1.15957	0.00997382
PA14_08210	-1.49719	0.0100194
PA14_38590	-1.03063	0.0100237	bdhA
PA14_10250	0.794983	0.0100684	acoB
PA14_72850	-0.569169	0.0101388
PA14_67220	0.696024	0.0101467	tle5b
PA14_19860	-0.830909	0.0101663
PA14_13690	-0.750687	0.0102422
PA14_02590	-1.29038	0.010264	mdcE
PA14_32540	0.742576	0.0102666
PA14_56960	1.13711	0.0102704
PA14_39790	0.865606	0.0102889
PA14_03610	-0.539877	0.0102909
PA14_57470	0.801763	0.0102994
PA14_36080	0.968289	0.0103041
PA14_32880	1.07164	0.0103165
PA14_25490	-0.999955	0.0104129
PA14_23430	0.670313	0.0104703	hepP
PA14_53530	0.675718	0.0105474
PA14_20570	0.69997	0.0105539
PA14_59280	1.00669	0.0105796	pilP2
PA14_07760	-0.567508	0.0106077	surA
PA14_41220	-0.83367	0.0106379	lon
PA14_33060	-0.719522	0.0106604
PA14_58190	-0.438361	0.0106715	gatB
PA14_34250	0.631694	0.0107213
PA14_39860	1.17723	0.0107984
PA14_29050	0.704599	0.0108104
PA14_50900	-1.19887	0.010827
PA14_15470	-0.852119	0.0108339	merP
PA14_50010	-0.898171	0.0108803
PA14_46970	-0.918694	0.0108972	ansB
PA14_40040	0.904933	0.0109581
PA14_18350	-0.96471	0.0110071
PA14_23750	-0.610108	0.0110212	leuC
PA14_03410	1.05083	0.0111263
PA14_44390	-0.920158	0.0111377
PA14_58380	0.750914	0.0111413	psdR
PA14_63110	-0.958802	0.0111493
PA14_08040	-1.90493	0.0111843
PA14_33130	-0.624553	0.0112344
PA14_53840	-0.800854	0.0112419
PA14_04970	-1.12733	0.0112729
PA14_09990	0.80829	0.0113475
PA14_48600	0.909808	0.0113609
PA14_53220	-0.914139	0.0114455	fumC2
PA14_40980	-0.583437	0.0114823
PA14_29070	0.861128	0.0115027
PA14_24500	-1.69432	0.0115099	pelC
PA14_38130	0.605539	0.0115221
PA14_70930	-0.708743	0.0115822
PA14_67040	0.659598	0.0116114
PA14_07560	-1.31878	0.0116368	rpsU
PA14_26500	-0.834177	0.0116971	cobH
PA14_00510	0.515331	0.0117545
PA14_23410	0.694606	0.0117613	orfJ
PA14_23090	0.896679	0.0117632
PA14_60820	0.605209	0.0117822	oprJ
PA14_42510	2.49135	0.0117873
PA14_30930	1.21747	0.0118165
PA14_39080	-0.780359	0.0118644
PA14_08930	-0.931329	0.0118649	rpmC
PA14_12410	-1.06826	0.0118791	thiD
PA14_24370	-0.915304	0.0118944
PA14_66310	-0.60299	0.0118947	aceF
PA14_62160	-0.350255	0.0119751	ilvI
PA14_27110	1.19712	0.0120193	ligT
PA14_41470	-0.772426	0.0120221	acnB
PA14_49040	0.792424	0.0120395
PA14_65380	-1.09027	0.0120968
PA14_22260	0.927029	0.0121118
PA14_29470	-0.904418	0.0121157
PA14_23900	0.739011	0.0121181	cvpA
PA14_04410	-0.536621	0.0121878	ptsP
PA14_08980	-0.517644	0.0122162	rpsN
PA14_70260	-1.06847	0.0122837	dut
PA14_41640	-0.862196	0.0122955
PA14_46660	0.806546	0.0123763
PA14_37130	-0.693689	0.01239
PA14_15450	1.20726	0.0124078	merD
PA14_20640	1.14437	0.0124346
PA14_05630	0.891836	0.0124518
PA14_67975	-0.420856	0.0125662
PA14_50440	0.873465	0.0126772	flgF
PA14_23100	-0.910242	0.0126852
PA14_08060	-1.10698	0.0127035
PA14_62890	-0.85398	0.0127138
PA14_10280	-0.80182	0.0127174
PA14_55590	1.25542	0.0127408
PA14_17080	-0.534261	0.0127638	pyrH
PA14_50530	0.499724	0.0128659	braD
PA14_60520	-1.29994	0.0129006
PA14_68000	-0.677873	0.0129612
PA14_32220	0.835884	0.0129736	catB
PA14_68500	-0.645912	0.0130294
PA14_43730	1.00041	0.013119
PA14_30960	0.568767	0.0131204
PA14_71060	0.744863	0.013159	sdaB
PA14_29930	-0.527784	0.0132008	nuoH
PA14_03840	0.579772	0.0132093	aguR
PA14_61550	0.840377	0.0132099
PA14_54300	-1.31979	0.0132188	recO
PA14_71710	0.565271	0.01322	mtr
PA14_54630	-0.714328	0.0132254
PA14_22240	0.808975	0.0132272
PA14_72470	-1.20452	0.0133478
PA14_44360	-0.838867	0.0133522
PA14_02900	0.830183	0.0133547	pcaK
PA14_59550	0.661955	0.0133647
PA14_66250	-0.657291	0.0133815	waaF
PA14_66950	-0.71527	0.0133857	hisE
PA14_17180	-0.767632	0.0135163	lpxD
PA14_35160	-1.01299	0.0135483
PA14_14280	1.16415	0.0135774
PA14_71100	0.894392	0.0135834
PA14_11830	-0.77629	0.0136045
PA14_32460	0.890951	0.0136671
PA14_23440	0.765244	0.0137059	orfL
PA14_05260	-0.50306	0.0137433	pyrB
PA14_44400	-0.621725	0.0137915
PA14_38560	1.0472	0.0138324
PA14_51810	-0.627032	0.0139084
PA14_38730	0.995294	0.0140074
PA14_03650	0.753295	0.0140534	cysA
PA14_24850	1.37081	0.0140976
PA14_00320	-1.02416	0.0141016
PA14_41210	-0.792806	0.0141183	hupB
PA14_69740	0.79866	0.0141371
PA14_00090	-0.510965	0.0142207	glyS
PA14_54950	0.737734	0.0142838
PA14_12030	-0.696065	0.0143542
PA14_14570	0.953175	0.0143737
PA14_49920	0.969937	0.0144603
PA14_38900	1.01835	0.014551
PA14_23390	0.845359	0.0145896	orfE
PA14_08150	-1.79064	0.0147353
PA14_69380	-0.891264	0.0147634
PA14_42460	-1.17667	0.0147853	pcrH
PA14_65990	0.976634	0.0147927	qacH
PA14_08220	-1.71354	0.0148019
PA14_48400	1.09148	0.0148113
PA14_24810	0.998119	0.0148395
PA14_12450	-0.649967	0.0148462
PA14_12050	-0.796203	0.0148496
PA14_49860	-0.984296	0.0149556
PA14_09900	-0.81705	0.0149736	prpL
PA14_29920	-0.641175	0.015026	nuoI
PA14_59070	0.54373	0.015105
PA14_08070	-1.70365	0.0151084
PA14_58320	-0.65298	0.0152362
PA14_66240	-0.764548	0.0152668	waaC
PA14_20040	1.02555	0.0152859	hasE
PA14_15050	-1.13691	0.015302
PA14_69040	-0.771344	0.0153694
PA14_16430	-0.584607	0.0154332	wspA
PA14_57490	-0.899213	0.0154645
PA14_29880	-0.521953	0.0155421	nuoL
PA14_73050	0.751477	0.015564
PA14_32940	-0.520362	0.0157104
PA14_59210	0.53675	0.0157247
PA14_63240	0.697077	0.0157271
PA14_00670	-0.671742	0.0157306
PA14_24970	-0.926291	0.0157419
PA14_17720	0.865641	0.0157643
PA14_69970	-1.33443	0.0157787	cycB
PA14_49910	-0.809368	0.0159073
PA14_30360	-0.459549	0.0160477
PA14_64480	-0.816311	0.0160517	osmE
PA14_08350	-0.824067	0.016142	trpD
PA14_50110	-0.893279	0.0162171	fliH
PA14_08120	-1.76448	0.0162213
PA14_35020	0.810386	0.0162928
PA14_58920	0.80689	0.0162999
PA14_30850	0.962776	0.0163101
PA14_38640	-0.598591	0.0163508
PA14_70350	-0.716557	0.0163614
PA14_18870	-0.60394	0.0163933
PA14_35760	0.513798	0.016401
PA14_19530	0.823072	0.0164232
PA14_05540	-0.617158	0.0164677	mexB
PA14_42360	0.7987	0.0165023	pscB
PA14_41070	-0.766432	0.0165092
PA14_53520	0.839825	0.0165337	oruR
PA14_70720	-1.03616	0.0165905	ubiC
PA14_24790	0.584043	0.0165985
PA14_23770	-0.76219	0.0166548
PA14_14800	-1.0762	0.016724	fdx2
PA14_20670	-0.689958	0.0168277
PA14_04240	1.00252	0.0168819
PA14_10710	-1.05017	0.0169173
PA14_09920	1.08412	0.0169301
PA14_40520	1.95603	0.0169826
PA14_23930	-0.691739	0.0170358	metZ
PA14_57970	-0.600115	0.0170681
PA14_27310	-0.784387	0.0170864
PA14_16690	-0.735469	0.0171076	ppc
PA14_19920	-0.913904	0.0171437
PA14_66920	-0.624835	0.0171477	ubiB
PA14_59340	0.715996	0.0172036	pilT2
PA14_59030	0.710237	0.01723
PA14_55160	0.888555	0.0174026	toxR
PA14_61740	-0.579885	0.017458	lolB
PA14_00100	-0.685671	0.0174617	glyQ
PA14_67180	0.74824	0.0174641	tli5b4
PA14_30460	1.32294	0.0174787
PA14_29710	-1.08616	0.0174947
PA14_07010	1.02099	0.0175148
PA14_62670	-1.01111	0.017515
PA14_44700	0.469372	0.0175262	alkB2
PA14_05620	-0.788744	0.0175777	sahH
PA14_54330	-1.00172	0.0176119	rnc
PA14_08180	-1.57724	0.0176556
PA14_53970	-0.601923	0.0177101
PA14_06040	-0.909628	0.0177571
PA14_11510	-0.811027	0.0177876	ribA
PA14_44080	-0.699481	0.0178496
PA14_63850	0.670911	0.017933	lpd3
PA14_35990	0.806878	0.0179363
PA14_67810	-0.547548	0.0179664
PA14_69890	0.733596	0.0179905
PA14_09710	0.6305	0.0180334
PA14_53610	0.737217	0.0180342
PA14_41670	-0.583851	0.0180788	ppsA
PA14_63150	-1.2583	0.0181379	pmrA
PA14_21760	-0.622941	0.0181528	capB
PA14_57570	-0.811684	0.0183838
PA14_43820	-0.962174	0.0183962
PA14_45480	-1.16139	0.0184293
PA14_40430	-0.548491	0.0184341
PA14_36760	-0.611931	0.0185058
PA14_05550	-0.761012	0.0185391	oprM
PA14_56540	-0.700047	0.0185991
PA14_21140	1.04168	0.0186949
PA14_31110	0.994611	0.0187012
PA14_12710	0.710423	0.0187119
PA14_71420	0.659449	0.0187505
PA14_04110	-0.543962	0.0187888	serA
PA14_61610	0.881167	0.0187965
PA14_46750	0.862096	0.0188521
PA14_08100	-1.63184	0.0190225
PA14_33410	0.759007	0.0191129
PA14_38790	1.45511	0.0191235	pqqD
PA14_56430	0.878446	0.0191631
PA14_17730	0.600837	0.0191675
PA14_22230	0.760979	0.0192239
PA14_36450	-0.830587	0.0193921
PA14_31890	0.440129	0.0194824
PA14_50520	-0.866707	0.0194877	braC
PA14_23530	0.929108	0.0195493
PA14_02270	-0.48092	0.0196134
PA14_39210	1.36542	0.0196655
PA14_52530	0.607968	0.019669
PA14_54240	0.604126	0.0197765
PA14_24640	-0.869696	0.0197906	pyrD
PA14_33310	-0.484195	0.0198119
PA14_07840	0.818583	0.019831
PA14_08000	-1.65878	0.0198483
PA14_01360	0.909895	0.0199171
PA14_47760	-0.891309	0.0199377	cobB
PA14_37570	1.01492	0.020026
PA14_70850	0.455738	0.0202977	pstC
PA14_46680	0.746544	0.0203194
PA14_45260	-1.27428	0.0203257
PA14_11380	-0.867001	0.0203487	nrdR
PA14_29760	0.450097	0.0203536
PA14_04250	0.686675	0.0204218
PA14_07800	-0.781993	0.020452
PA14_53630	0.786593	0.0204605
PA14_32310	-1.74976	0.0205325
PA14_08090	-1.66105	0.0205377
PA14_30750	0.699172	0.0205661
PA14_71140	0.813937	0.0206017
PA14_21640	0.597142	0.0207218
PA14_44620	-0.617937	0.0207248
PA14_30490	0.808493	0.0207578
PA14_35390	1.18252	0.0207636	pvcD
PA14_25740	-1.28599	0.0208205	tmk
PA14_22075	-0.699239	0.0208724
PA14_56240	-0.751322	0.0208835	pykA
PA14_57740	0.555036	0.0209168
PA14_17290	-0.57677	0.0209493	pyrG
PA14_20440	-0.724756	0.0209583	phnN
PA14_66800	1.12565	0.021032
PA14_10050	0.940389	0.0210499
PA14_64300	0.924798	0.0210527
PA14_10300	0.987059	0.021082
PA14_38410	0.590269	0.0210855	amrB
PA14_20610	-0.674079	0.0210943	lecB
PA14_32985	-1.08809	0.0212545	gcvH2
PA14_26350	-0.905095	0.0212663
PA14_26400	0.762584	0.0212897
PA14_28580	0.981561	0.0213041
PA14_71380	-1.34742	0.021322
PA14_62230	-0.365244	0.0213251
PA14_63270	-0.724159	0.0214232	fabG
PA14_40850	-0.563309	0.0214353
PA14_66290	-0.611421	0.0214675	aceE
PA14_15360	0.529941	0.0216208
PA14_13470	0.903806	0.0216634
PA14_31450	-1.632	0.0217838
PA14_28390	0.975161	0.0218191
PA14_37810	0.900982	0.021973	pcoB
PA14_23580	0.951756	0.0220242
PA14_59100	0.414481	0.0221283
PA14_30720	-1.08928	0.0221568
PA14_29830	1.17263	0.0222102
PA14_49760	-1.0991	0.0222675	rhlC
PA14_24560	0.487315	0.0222946	pelG
PA14_45520	-0.516265	0.022307
PA14_12900	-0.672289	0.0224276
PA14_05380	-0.680498	0.0224429	pilK
PA14_60550	-0.561448	0.0224437
PA14_17420	-0.867116	0.0224537	ispF
PA14_32790	0.500451	0.0225027
PA14_70370	-0.67177	0.0226454	pyrE
PA14_08960	-0.657399	0.0226764	rplX
PA14_37780	-1.35066	0.0227313
PA14_12110	-1.00547	0.0227773
PA14_73020	0.978954	0.022795
PA14_70890	1.0003	0.0228613
PA14_57320	-0.785006	0.0228973	ddl
PA14_57370	-0.675875	0.0229954	murD
PA14_01440	0.741155	0.0230516
PA14_21480	0.724605	0.023084	tli1
PA14_07110	-0.638928	0.0230845
PA14_08310	-0.749224	0.0231059
PA14_08140	-1.4899	0.0232359
PA14_69850	-0.459967	0.0233628
PA14_59800	0.560006	0.0234302	pvrS
PA14_68940	-0.9543	0.0235676
PA14_12770	-0.568186	0.0236775
PA14_49340	-1.03757	0.0236845	pcpS
PA14_68580	-0.572326	0.0237244	pckA
PA14_73070	0.650872	0.0237801	pyrQ
PA14_08590	0.988366	0.0238185
PA14_18520	0.587956	0.023846	algK
PA14_45430	0.650551	0.0238594
PA14_59845	0.468514	0.0239236
PA14_34370	0.896195	0.0240503
PA14_32360	0.864345	0.0240692
PA14_47070	1.22789	0.0241112
PA14_53230	-0.806457	0.0242227
PA14_02890	0.701727	0.0242286
PA14_43710	0.54464	0.0242789
PA14_57910	-0.688081	0.0243357
PA14_45030	0.710279	0.024411
PA14_58270	-0.606929	0.0244202
PA14_49960	-0.971981	0.0244518
PA14_58150	-0.500634	0.0244764	mreB
PA14_41500	-0.6672	0.0246392
PA14_53160	-1.07578	0.0246495
PA14_07340	0.998361	0.024834
PA14_11060	0.684185	0.0249074	cupB1
PA14_42130	-0.791276	0.0249491
PA14_44920	0.61165	0.0251182
PA14_30730	0.484223	0.0251528
PA14_05000	0.644202	0.0251604	trmB
PA14_36330	-0.952917	0.0251906	hcnA
PA14_05290	-0.700752	0.0252056
PA14_35650	1.28031	0.0252117	pslH
PA14_55730	0.660533	0.0252303
PA14_09970	0.624091	0.0252667	fpvB
PA14_18910	-0.920182	0.025281
PA14_65570	-0.656385	0.0253198
PA14_25305	-0.60449	0.0253668	nqrB
PA14_27930	-0.895825	0.0254067
PA14_15780	0.615937	0.0254189
PA14_30590	0.608965	0.0256131
PA14_12260	-0.880261	0.0256143
PA14_45070	0.652467	0.0256323
PA14_25230	-0.424293	0.0257693	mfd
PA14_35730	0.582862	0.025835
PA14_09370	1.01147	0.0259808
PA14_58375	0.62591	0.0260973	mdpA
PA14_18330	-0.938742	0.0261275	arnT
PA14_21130	-0.796072	0.0261635
PA14_04310	-0.668813	0.0261761	rpiA
PA14_66600	-0.578903	0.0261762	aroB
PA14_45020	0.730372	0.0261898
PA14_20810	-0.583481	0.0263653	recQ
PA14_05250	-0.561024	0.0263766	pyrC
PA14_44540	0.507626	0.0263961
PA14_51980	-0.714945	0.02642
PA14_49570	-0.700938	0.0264627
PA14_51110	-0.847676	0.0264834
PA14_71900	-0.909979	0.0265686
PA14_08810	-0.808148	0.0266554	rpsG
PA14_26880	-0.588009	0.0266894	bvlR
PA14_24080	-0.936054	0.026802	xcpY
PA14_07900	0.658262	0.0268894
PA14_28760	0.656803	0.0269074
PA14_40020	0.669956	0.0269121
PA14_20880	1.06116	0.026985
PA14_22160	0.754848	0.0270402
PA14_70010	-0.932201	0.0270779
PA14_10080	0.794224	0.0272374
PA14_20760	-0.60745	0.0272406
PA14_59500	0.752368	0.0272482
PA14_14730	-0.930243	0.0272579	iscS
PA14_16310	0.654918	0.0273044
PA14_62070	0.965271	0.0273373
PA14_70620	-0.692825	0.0273572
PA14_22620	0.583769	0.0274305	cyaB
PA14_23520	0.496296	0.0275206
PA14_08050	-1.23727	0.027541
PA14_67100	-0.953012	0.027562
PA14_19960	0.800108	0.0277303
PA14_44180	0.808204	0.0277412
PA14_73200	-0.819038	0.0277685
PA14_64190	-1.05899	0.0277699	fis
PA14_41240	-0.694841	0.0278034	clpP
PA14_59980	0.869736	0.0279337
PA14_01540	0.736058	0.027951
PA14_40340	1.23997	0.028014
PA14_50720	1.2335	0.0280392	shaE
PA14_18250	0.449512	0.0280606
PA14_59190	0.597051	0.0281192
PA14_64410	-0.863544	0.0282854
PA14_16950	-0.490424	0.0283718	dapD
PA14_40410	0.684425	0.0283975	modB
PA14_00290	-0.912762	0.0284005	aroE
PA14_18680	0.714458	0.0284405
PA14_02220	-0.607921	0.0284406
PA14_59910	0.710272	0.028528
PA14_71690	0.658617	0.0285477
PA14_41090	-0.57353	0.0286219	mltD
PA14_31080	1.46147	0.0286595
PA14_14690	-0.649088	0.0288083
PA14_16700	-0.68386	0.0289907	adk
PA14_34050	-0.69365	0.029019	hsiC3
PA14_71400	-1.70476	0.0290385
PA14_12590	-0.532456	0.0291551
PA14_22540	0.567575	0.0291691
PA14_05840	-0.575671	0.0292798	gcdH
PA14_21560	-1.205	0.0293401
PA14_18690	-1.21361	0.0293641
PA14_67830	0.515802	0.0294877
PA14_31360	-0.788804	0.0295017
PA14_22110	0.669336	0.0295281
PA14_58970	0.64516	0.0295785
PA14_15460	-0.507333	0.0295988	merA
PA14_01730	-0.824896	0.0296057
PA14_49890	-0.517499	0.0296526	tpbB
PA14_69990	-0.686471	0.0296654	dadX
PA14_58720	0.591538	0.0297122
PA14_72800	0.497835	0.0297345
PA14_50970	0.582417	0.0298066
PA14_37680	0.591749	0.0299605
PA14_63360	0.967255	0.0300177
PA14_66080	-0.344002	0.030087	msbA
PA14_33190	0.687568	0.0301296
PA14_63800	0.704504	0.0301663	mgtA
PA14_08110	-1.5003	0.030181
PA14_33940	-1.06285	0.0301815	tseF
PA14_57530	-0.76306	0.0302093	sspA
PA14_45660	-0.844365	0.0302714	flhF
PA14_32720	1.0514	0.0302921
PA14_34410	0.711795	0.0303754
PA14_51720	-0.712899	0.0303815	tolB
PA14_16730	-0.750056	0.0305483
PA14_20250	1.10833	0.0305485
PA14_27020	0.62822	0.0308164	mttC
PA14_71210	0.771005	0.0310093
PA14_72510	-0.732843	0.0310515	thrB
PA14_00820	-0.496697	0.0310869	tagQ1
PA14_25860	-0.994033	0.0312095	etfB
PA14_38260	-1.82871	0.0313479
PA14_55640	0.436265	0.0314321	sbcD
PA14_22560	0.817905	0.0314879
PA14_32590	-0.675662	0.0316988
PA14_13890	0.600626	0.0317167
PA14_10170	0.793213	0.0317548	fepB
PA14_49350	-0.754336	0.0317571
PA14_45100	0.4141	0.0317659
PA14_33920	-0.817079	0.0317675
PA14_73350	-0.80771	0.0317858	soj
PA14_49580	0.913569	0.0317929
PA14_68050	0.557111	0.0318131
PA14_08250	-1.56853	0.031864
PA14_07600	-0.90052	0.0318797
PA14_55320	0.594175	0.0319043
PA14_23630	-0.956437	0.0320494
PA14_57830	-0.862863	0.0322171
PA14_45090	1.02951	0.032428
PA14_44580	1.0833	0.032464
PA14_34730	0.862039	0.0324808
PA14_18600	-0.541868	0.032536
PA14_70070	-0.466118	0.0325713
PA14_52190	-0.594523	0.0325767	rumA
PA14_32110	1.02883	0.0325803	xylZ
PA14_59410	0.614539	0.0326652
PA14_08030	-1.39896	0.0326865
PA14_37190	-0.785422	0.0328158	ada
PA14_48100	-0.64735	0.0329105	aprE
PA14_72450	-0.696134	0.0329468	dsbA1
PA14_57480	-0.406526	0.0330084
PA14_55634	0.947059	0.0331794
PA14_02110	0.894919	0.0336571
PA14_10200	0.428836	0.033663
PA14_41400	-0.639378	0.0336635
PA14_08240	-1.46402	0.0336649
PA14_29410	-0.589913	0.0337346
PA14_20950	-0.815472	0.0338203	fabH2
PA14_57540	-0.906941	0.0338972
PA14_65150	-0.842822	0.0339979	rplI
PA14_70690	-0.58636	0.0341569	glcD
PA14_63960	0.66628	0.0341711	cntO
PA14_48640	0.739825	0.0342628
PA14_39460	0.552334	0.0342891
PA14_00940	0.717441	0.0343308	tssK1
PA14_10330	-0.696714	0.0343411
PA14_36980	-0.70918	0.0344762
PA14_53950	-0.74277	0.0344918	prpC
PA14_47670	-0.968445	0.034524	cobT
PA14_08430	-0.742737	0.034585
PA14_38060	-0.758626	0.0346915
PA14_22980	-0.482053	0.0347992
PA14_44340	-0.584964	0.0348041
PA14_60570	-1.26932	0.0348325
PA14_23510	-0.426831	0.0349573	uvrB
PA14_69500	-0.621371	0.0350282	argH
PA14_69480	-0.588953	0.0350432	algZ
PA14_15890	-0.503092	0.0350756	purT
PA14_60850	0.486466	0.0351759	mexC
PA14_73370	-0.364487	0.0351982	gidA
PA14_68850	-0.439489	0.0352126	gcvP1
PA14_60290	0.471358	0.0352727	pilW
PA14_01710	-0.542802	0.0353619	ahpC
PA14_71190	1.15745	0.0354423
PA14_64790	0.889112	0.0354789
PA14_51500	0.639944	0.0354911
PA14_49720	1.46085	0.0355243
PA14_50270	-0.668136	0.0356102	fliD
PA14_01130	1.0903	0.035644
PA14_00640	0.647594	0.0356733	phzH
PA14_65430	-0.517537	0.0356806	motB
PA14_71500	0.503855	0.0357516	soxA
PA14_68800	-0.489742	0.0357788
PA14_31240	0.547784	0.0358874
PA14_02610	1.1665	0.0359155
PA14_08010	-1.42385	0.0360455
PA14_71200	1.06229	0.0360816
PA14_01430	0.744882	0.0361231
PA14_06210	0.815184	0.036175
PA14_58130	0.558505	0.0363111	mreC
PA14_32830	0.649596	0.0364496
PA14_36770	-1.06935	0.0364499
PA14_10910	0.656291	0.0364631
PA14_17400	-0.443121	0.0365337	adhC
PA14_63310	-1.01525	0.0365459
PA14_04520	-0.847538	0.0365912
PA14_11460	-0.700239	0.0366097	thiL
PA14_54070	-1.28152	0.0366658
PA14_55230	0.64465	0.0367277
PA14_07300	0.623947	0.0367811
PA14_21680	-1.08122	0.0368518
PA14_20550	0.64763	0.0368703
PA14_32520	0.76757	0.0368831
PA14_23860	-0.500904	0.036888	accD
PA14_10340	-0.586443	0.036983
PA14_08695	-0.719981	0.0369871	secE
PA14_42430	0.93906	0.0370998	exsC
PA14_57810	-0.629449	0.0372223	murA
PA14_34610	0.900238	0.0373319
PA14_44210	0.647801	0.0373798
PA14_06600	-0.55122	0.0374172
PA14_54570	0.483211	0.0374615
PA14_32810	0.762124	0.0375026
PA14_07700	-0.565311	0.037567	apaH
PA14_08520	-0.474133	0.0375784	anmK
PA14_37400	0.64903	0.0377578
PA14_23200	-0.762313	0.0377639
PA14_23450	0.475712	0.0377791	orfM
PA14_22410	-0.725732	0.0378406
PA14_14080	-0.960938	0.037906
PA14_65840	0.94764	0.037931
PA14_03130	0.576388	0.0379772
PA14_61220	0.691405	0.0379832
PA14_07370	-0.909817	0.0380302
PA14_34330	-0.759375	0.0380485
PA14_59900	0.751033	0.0381179
PA14_12810	0.543907	0.0382053
PA14_41360	-0.5367	0.038229	cysS
PA14_44820	1.0217	0.0382674
PA14_69020	-0.47098	0.0382746
PA14_62830	-0.811761	0.0384139	tpiA
PA14_01170	0.922117	0.0384267
PA14_05060	-0.697343	0.0384509
PA14_24150	-0.540125	0.0384778
PA14_59890	1.13886	0.0384991
PA14_71600	-0.625083	0.0385091	purK
PA14_40690	-0.810265	0.0385159
PA14_64100	-0.609093	0.038767	accB
PA14_08230	-1.42295	0.0389496
PA14_16050	-0.466876	0.0389891	dsbC
PA14_61440	-1.03673	0.0390497
PA14_33430	0.704294	0.0391078
PA14_57190	-0.771346	0.0391626
PA14_48990	1.56798	0.0392955
PA14_09000	-0.743285	0.0393505	rplF
PA14_32570	-0.794807	0.0394745
PA14_10870	0.660307	0.0395026
PA14_44880	0.625806	0.0395812
PA14_02740	-0.624364	0.0396497
PA14_36230	0.730907	0.0397153
PA14_11100	0.407042	0.0397381	cupB5
PA14_49800	-0.564595	0.0397503
PA14_39070	-0.725885	0.0398638
PA14_30670	0.67204	0.0401205	pgsA
PA14_24940	0.572709	0.0401916
PA14_64750	0.729683	0.0402083
PA14_59630	0.613244	0.0402202
PA14_38880	-1.37351	0.0402766
PA14_27675	0.506675	0.0403646
PA14_51150	0.586054	0.0403718	mucK
PA14_45840	-0.917551	0.0407487
PA14_37090	0.537071	0.0408275
PA14_49410	-0.477453	0.0410623
PA14_06940	0.830644	0.0410955
PA14_26060	-0.92434	0.0412036
PA14_13130	-0.51715	0.0413327
PA14_50730	0.564532	0.0414465	shaF
PA14_29350	0.509938	0.0416415	pfeA
PA14_70780	-0.629615	0.041833
PA14_44150	-0.743847	0.041877
PA14_64890	0.567475	0.0420228
PA14_65970	0.589928	0.0421519
PA14_49970	0.468855	0.0422802
PA14_04810	-0.559568	0.0423101	laoC
PA14_58390	0.447313	0.0423647	dppA3
PA14_43160	0.767843	0.0425661
PA14_11810	-0.427596	0.0426158
PA14_61830	0.911102	0.0426192
PA14_13670	-1.27781	0.042664
PA14_61700	-0.574597	0.0427676	prfA
PA14_25770	-0.46366	0.0429365	pilZ
PA14_08660	-0.665356	0.0429484
PA14_33250	-0.868539	0.0430331
PA14_08300	-1.22343	0.043288
PA14_44370	-0.414887	0.0433047
PA14_30280	-0.5639	0.043312	trxB1
PA14_63890	0.643399	0.0433298
PA14_60900	-0.903539	0.0434192
PA14_46440	-0.850673	0.0435275
PA14_31170	-1.74046	0.0435352
PA14_11050	1.02788	0.0436266
PA14_29420	0.551484	0.043723
PA14_34170	-1.21217	0.0438345
PA14_16100	-0.434942	0.0439116
PA14_30090	-0.748139	0.0439675
PA14_02360	0.544151	0.0441746
PA14_06070	0.59986	0.0443144	creC
PA14_33050	-0.607506	0.0443359
PA14_27890	0.855698	0.0445268
PA14_42390	0.529461	0.0446237	exsA
PA14_19320	0.71175	0.0447454
PA14_60420	-0.55381	0.0448152	proB
PA14_07620	0.449585	0.0448353	cca
PA14_59470	-0.523969	0.0448436
PA14_26165	0.600085	0.0448742
PA14_67350	-0.407549	0.0448851	hutU
PA14_30030	0.494584	0.0449152
PA14_55340	0.983403	0.045023	exbD2
PA14_49400	-0.924658	0.0450968
PA14_64110	-0.584926	0.0451326	accC
PA14_04210	0.412022	0.0452935
PA14_43920	-0.596373	0.0453636	braB
PA14_45780	-1.01903	0.0454873	fliO
PA14_54120	0.760982	0.0456254
PA14_23460	0.502706	0.0456354	orfN
PA14_24510	0.788832	0.0457235	pelD
PA14_31050	0.548243	0.0457321
PA14_36320	-0.716354	0.0457391	hcnB
PA14_28840	0.472132	0.0457506
PA14_07710	-0.606512	0.0457559	apaG
PA14_45700	-0.59975	0.0458416
PA14_56220	-0.399307	0.0458505
PA14_58930	0.688407	0.0459163
PA14_39660	0.718434	0.0459919
PA14_58610	0.44677	0.0460105
PA14_00300	-0.601086	0.0460344	plcB
PA14_52250	0.59729	0.0460364
PA14_01620	-0.533342	0.0461078	aptA
PA14_37460	0.861779	0.0464743
PA14_30100	-0.49188	0.0465567
PA14_32905	0.801697	0.0465624
PA14_29740	-0.452706	0.0466329	bqsS
PA14_38180	0.591342	0.0469059
PA14_61910	0.857997	0.0469891
PA14_25690	-0.622001	0.0470098	fabF1
PA14_13350	-0.524918	0.0470201
PA14_20420	0.981175	0.0470383	phnL
PA14_59940	0.521954	0.047208
PA14_34690	0.874575	0.0474862
PA14_07580	-0.600642	0.0474921
PA14_29210	0.870895	0.0475642
PA14_69130	0.539292	0.047803	glpT
PA14_06330	-0.73841	0.0478618
PA14_64780	0.536058	0.0479938
PA14_21700	-0.367039	0.0481649
PA14_05040	0.620284	0.0482806
PA14_39960	-0.468467	0.0483195	phzB2
PA14_26020	-0.499152	0.0485809
PA14_49700	0.652255	0.0486956
PA14_25660	-0.569419	0.0487014	fabG
PA14_51060	0.529309	0.0487099
PA14_27720	-1.12395	0.0488309
PA14_37210	-0.766657	0.0488412
PA14_59830	0.538712	0.048855
PA14_33590	1.01835	0.0488605
PA14_21490	0.578981	0.0489113	tle1
PA14_26810	0.665474	0.049025
PA14_39750	0.676627	0.0491385
PA14_01960	-0.563719	0.0491989
PA14_72880	0.478397	0.0493567
PA14_22330	-0.47884	0.0493984
PA14_64930	-0.951387	0.0495423
PA14_50040	-0.902287	0.0495621
PA14_46260	0.55152	0.0496105
PA14_37310	1.01325	0.0496267
PA14_59600	0.828782	0.0496546
PA14_42320	-1.51694	0.0498437	pscE
PA14_48170	-0.540167	0.0499437	srpP
Genes with log2 fold change ≥ 2 in bold. The DEGs are listed in ascending order of significance values. Top 5 DEGs in color blue.

## Sheet: Normalized counts
ID	G4.1	G4.2	G4.3	G4.4	G4.6	G4.7	G4.8	G10.1	G10.2	G10.3	G10.4	G10.5	G10.6	G10.8	G16.1	G16.2	G16.3	G16.4	G16.5	G16.6	G16.7
PA14_00010	225.223	506.656	418.129	667.725	517.154	409.613	442.136	320.449	529.66	360.875	354.109	336.524	428.624	364.429	299.485	261.827	239.684	314.897	293.256	241.351	283.321
PA14_00020	531.352	298.66	236.559	307.25	387.866	291.908	525.842	221.85	485.522	331.854	235.247	296.184	249.684	266.739	260.371	260.352	195.884	254.06	241.937	226.222	235.385
PA14_00030	308.316	197.329	213.733	273.38	221.325	145.954	414.235	181.398	261.677	257.407	164.673	209.133	202.244	171.596	186.813	233.063	142.756	242.063	192.853	167.145	234.67
PA14_00050	428.58	378.658	399.453	401.603	368.144	282.492	420.673	290.743	570.646	310.403	323.775	365.187	368.7	366.128	333.929	424.087	253.879	371.45	317.363	295.385	304.785
PA14_00060	59.0391	26.6661	29.0511	45.9666	74.5053	40.0197	4.29259	60.6768	94.5822	55.5192	63.7644	46.71	56.595	43.3238	60.7143	67.8539	61.6447	85.6862	41.0062	57.6361	47.2201
PA14_00070	26.2396	42.6657	53.9521	38.7087	37.2526	104.757	19.3166	66.9973	31.5274	88.326	53.2402	41.402	50.7691	69.6578	37.3627	25.0764	60.428	62.1225	69.8348	54.7543	66.5375
PA14_00080	124.638	90.6647	124.505	50.8051	96.4186	185.974	167.411	154.852	56.7493	92.1114	129.386	133.76	130.668	149.51	144.197	140.871	158.573	153.807	145.883	149.854	162.409
PA14_00090	266.769	357.325	263.535	285.477	258.577	277.784	459.307	286.951	274.288	365.922	187.579	222.934	250.516	140.165	201.992	243.389	230.154	171.372	259.582	224.781	183.157
PA14_00100	266.769	42.6657	180.532	290.315	89.8446	115.351	195.313	118.825	179.706	87.0642	95.3371	99.7895	111.526	65.4104	101.58	97.3556	94.2921	111.82	96.5509	113.111	127.351
PA14_00110	63.4124	69.3318	62.2524	2.41929	13.148	9.4164	25.7555	39.8191	37.8329	26.4978	26.001	28.6629	28.2975	73.0558	37.3627	42.0399	39.7446	48.4127	37.1541	40.3453	57.2365
PA14_00120	163.998	138.664	226.184	135.48	214.751	131.83	167.411	141.579	208.081	152.678	121.338	153.931	107.364	114.681	161.71	102.518	139.917	175.228	161.664	118.874	88.7166
PA14_00130	91.8387	53.3322	79.8906	84.6752	122.715	57.6754	57.9499	76.478	81.9712	56.781	72.4314	58.3874	59.9242	52.6681	62.4657	23.6013	62.4558	70.6911	79.2786	61.9588	56.5211
PA14_00140	69.9723	53.3322	77.8155	16.935	43.8266	90.6328	66.5351	74.5819	63.0548	46.6866	62.5263	48.8331	64.0856	52.6681	60.7143	77.4419	66.3086	89.9705	76.4206	87.1746	63.6756
PA14_00150	163.998	47.9989	77.8155	7.25788	15.3393	70.623	23.6092	42.3473	50.4438	59.3046	60.05	33.9709	38.2849	39.9258	52.5413	17.701	40.3529	32.5607	59.8939	63.3997	42.9274
PA14_00160	13.1198	47.9989	12.4505	12.0965	32.87	8.23935	15.0241	12.641	47.2911	25.236	27.8582	50.9563	46.6077	21.2371	25.103	37.6147	13.9917	22.7068	23.7339	29.5385	45.7892
PA14_00170	146.505	181.329	133.843	149.996	201.603	155.371	208.19	170.653	208.081	180.437	196.865	174.101	157.301	160.553	158.208	181.435	162.426	176.514	169.492	148.413	186.734
PA14_00180	113.705	218.662	99.6039	128.223	162.159	83.5705	70.8277	143.475	116.651	161.51	133.72	116.775	129.836	143.563	129.602	151.196	147.42	117.39	161.415	164.263	128.782
PA14_00190	61.2258	170.663	81.9657	140.319	107.375	128.298	165.265	147.268	119.804	80.7552	87.9082	92.3583	106.532	115.53	110.92	133.495	112.339	63.8362	121.776	124.638	116.619
PA14_00200	135.571	85.3315	83.0032	183.866	32.87	81.2164	83.7054	95.4395	186.012	87.0642	99.0515	108.282	108.196	98.5404	64.8009	112.844	63.8753	73.2617	69.3377	56.1952	105.888
PA14_00210	50.2926	186.663	146.293	220.156	111.758	121.236	171.703	194.671	176.553	271.287	183.245	161.362	184.766	155.456	130.186	207.987	157.559	190.223	132.711	151.295	140.229
PA14_00230	52.4792	10.6664	38.389	0	39.444	21.1869	66.5351	39.8191	6.30548	16.4034	34.668	43.5252	28.2975	28.8825	36.7789	19.1761	38.3252	35.1313	31.4381	33.8612	27.9028
PA14_00240	72.159	37.3325	41.5016	65.3209	72.314	65.9148	30.0481	76.478	22.0692	42.9012	57.5737	43.5252	50.7691	38.2269	49.0385	37.6147	73.4059	32.5607	34.7931	56.9157	42.9274
PA14_00250	10.9332	79.9982	37.3515	108.868	52.592	98.8722	160.972	30.9704	141.873	58.0428	63.7644	50.9563	77.402	48.4207	57.7954	24.3389	45.0169	52.697	44.237	46.1089	82.2775
PA14_00280	273.329	255.994	267.685	295.154	192.837	205.984	371.309	164.333	179.706	188.008	178.912	169.854	206.405	111.283	114.423	148.984	109.298	110.107	129.48	108.788	137.368
PA14_00290	13.1198	63.9986	121.392	72.5788	15.3393	31.7803	175.996	20.8576	40.9856	31.545	51.383	49.8947	48.2722	45.8722	33.2761	45.7276	41.9752	55.696	25.9706	21.6135	39.3501
PA14_00300	67.7857	213.329	79.8906	302.412	107.375	121.236	199.605	127.674	280.594	137.536	188.198	222.934	205.573	132.52	88.1526	120.957	72.392	65.9784	99.7817	123.197	142.376
PA14_00310	183.677	186.663	129.693	162.093	243.238	116.528	257.555	114.401	186.012	131.227	165.292	175.162	168.121	141.015	102.747	103.256	101.998	113.106	92.2018	102.304	105.888
PA14_00320	30.6129	26.6661	8.30032	135.48	41.6353	52.9672	60.0962	20.2256	18.9164	73.1844	40.2397	59.449	35.788	53.5176	26.2706	14.0133	29.2001	22.2784	18.0179	26.6567	38.6347
PA14_00340	50.2926	26.6661	31.1262	2.41929	102.993	56.4984	42.9259	57.5165	34.6801	75.708	55.0974	36.0941	56.595	73.9053	51.3737	52.3655	48.4641	60.4088	58.4028	59.077	24.3255
PA14_00360	78.7189	37.3325	14.5256	26.6122	100.801	31.7803	23.6092	30.3384	12.611	18.927	29.7155	28.6629	32.4589	27.1835	53.125	28.7641	81.7198	61.6941	55.5447	58.3566	44.3583
PA14_00380	59.0391	37.3325	62.2524	53.2244	78.888	41.1967	27.9018	75.2139	34.6801	15.1416	45.1922	52.0179	50.7691	73.9053	62.4657	39.8273	70.9725	69.8342	75.4265	77.8087	91.5784
PA14_00400	85.2788	42.6657	94.4162	4.83859	21.9133	20.0098	34.3407	44.2435	22.0692	7.5708	37.7634	29.7245	32.4589	25.4846	52.5413	81.1296	38.3252	78.8313	52.6867	31.6999	42.2119
PA14_00410	72.159	143.997	32.1638	104.03	2.19133	27.0721	47.2184	34.1307	28.3747	15.1416	40.2397	27.6013	35.788	56.9156	33.8599	22.8638	30.214	50.5548	37.5269	36.743	39.3501
PA14_00420	13.1198	5.33322	47.7269	55.6437	35.0613	91.8099	6.43888	33.4986	12.611	45.4248	20.4294	37.1556	20.807	47.5712	33.8599	27.2891	37.514	51.4117	38.521	32.4203	39.3501
PA14_00430	142.131	90.6647	194.02	24.1929	247.621	157.725	51.511	218.057	34.6801	234.695	128.148	112.529	104.035	145.262	172.219	146.033	164.251	117.39	250.138	122.477	138.083
PA14_00440	65.599	26.6661	22.8259	74.9981	10.9567	12.9475	27.9018	30.3384	18.9164	17.6652	26.6201	43.5252	30.7944	41.6248	26.2706	17.701	30.4168	44.9852	24.4795	36.0226	26.4719
PA14_00450	142.131	165.33	101.679	21.7736	162.159	247.18	42.9259	149.796	81.9712	95.8969	131.862	130.576	133.997	147.811	132.521	131.283	153.301	170.087	156.693	165.704	133.79
PA14_00460	6.5599	10.6664	100.641	24.1929	63.5486	89.4558	120.192	53.7242	53.5966	75.708	81.7175	61.5722	59.9242	55.2166	58.3792	84.8173	65.4975	54.4107	63.4975	37.4635	90.863
PA14_00470	172.744	181.329	205.433	215.317	48.2093	191.859	510.818	108.713	192.317	102.206	133.1	161.362	124.01	139.316	86.985	139.395	80.9087	72.4048	97.545	69.8838	91.5784
PA14_00480	321.435	223.995	154.594	539.502	151.202	309.564	781.251	197.832	416.162	246.051	274.868	295.122	340.403	153.757	147.116	152.671	145.798	166.66	124.758	116.713	160.978
PA14_00490	251.463	101.331	111.017	74.9981	67.9313	103.58	47.2184	97.3357	81.9712	35.3304	100.29	125.268	104.035	106.186	115.007	111.369	112.745	88.2568	113.078	108.788	109.465
PA14_00510	629.751	511.989	832.108	464.504	742.862	621.482	367.016	783.11	315.274	728.059	663.026	679.418	692.457	824.851	828.4	766.306	857.956	975.109	925.994	897.682	726.188
PA14_00520	41.5461	15.9996	39.4265	55.6437	19.722	5.88525	0	32.8666	18.9164	39.1158	26.001	26.5397	21.6393	40.7753	35.6113	27.2891	22.914	60.4088	31.1896	31.6999	28.6183
PA14_00530	139.945	90.6647	172.232	65.3209	65.74	168.318	148.094	133.363	37.8329	99.6823	94.0989	99.7895	79.0666	137.617	120.261	72.2791	114.57	98.1107	125.504	119.595	110.896
PA14_00550	172.744	106.664	78.8531	16.935	109.567	127.121	21.4629	72.6857	40.9856	89.5878	116.386	108.282	94.0476	73.0558	95.1581	137.183	132.617	71.548	116.184	126.799	71.5457
PA14_00560	310.502	223.995	67.4401	53.2244	166.541	124.767	60.0962	112.505	66.2075	99.6823	112.671	97.6663	94.8799	87.497	96.9094	118.007	93.2782	107.108	88.8467	107.347	123.774
PA14_00570	170.558	47.9989	89.2285	12.0965	72.314	71.8	90.1443	76.478	69.3603	49.2102	104.004	99.7895	86.5571	79.0022	116.175	53.103	99.1588	131.1	104.504	121.756	84.4239
PA14_00580	69.9723	63.9986	50.8395	60.4823	54.7833	28.2492	25.7555	40.4512	3.15274	20.1888	49.5258	44.5868	34.9558	18.6887	44.952	19.9136	58.4002	40.2725	61.8821	51.8725	35.7728
PA14_00590	6.5599	122.664	19.7133	24.1929	4.38266	32.9574	27.9018	23.3858	25.2219	64.3518	39.0015	36.0941	36.6203	54.3671	45.5358	23.6013	41.5696	34.2745	24.9765	44.668	19.3173
PA14_00600	133.385	63.9986	36.3139	7.25788	24.1047	89.4558	2.14629	67.6293	18.9164	60.5664	58.8118	38.2172	61.5887	129.971	73.5578	103.256	71.1753	40.2725	75.9236	71.3247	42.2119
PA14_00620	91.8387	42.6657	52.9146	26.6122	21.9133	37.6656	2.14629	48.6678	9.45822	31.545	37.7634	54.1411	43.2786	47.5712	50.2061	103.256	51.5058	88.2568	57.9057	67.7224	37.9192
PA14_00630	17.4931	47.9989	9.33787	9.67717	30.6786	34.1344	87.998	27.8102	9.45822	6.309	25.3819	13.8007	26.633	7.64537	28.6058	51.628	21.9001	26.9911	25.4735	18.7317	33.6265
PA14_00640	65.599	53.3322	81.9657	67.7402	54.7833	41.1967	10.7315	62.5729	53.5966	25.236	78.0031	70.0649	86.5571	80.7012	71.2226	79.6546	69.7559	80.545	68.2194	128.961	94.4403
PA14_00650	83.0921	26.6661	20.7508	19.3543	61.3573	51.7902	94.4369	17.6974	28.3747	3.7854	30.3345	41.402	39.9494	47.5712	16.3462	15.4884	9.12504	29.1333	17.6451	23.0544	12.1628
PA14_00660	100.585	31.9993	31.1262	24.1929	41.6353	17.6557	51.511	40.4512	18.9164	52.9956	55.0974	30.7861	44.1108	56.0661	41.4492	25.814	48.0585	74.1185	49.2074	54.0338	44.3583
PA14_00670	194.611	202.662	132.805	249.187	72.314	67.0918	259.701	141.579	138.721	99.6823	122.576	111.467	112.358	169.048	81.7308	70.0665	109.095	90.3989	140.042	111.67	128.067
PA14_00680	26.2396	31.9993	47.7269	29.0315	105.184	65.9148	66.5351	82.1665	40.9856	75.708	50.7639	31.8477	43.2786	151.208	61.2981	21.3887	59.2114	94.2548	65.2371	72.0451	52.9438
PA14_00690	30.6129	58.6654	42.5392	2.41929	37.2526	29.4262	6.43888	36.6589	53.5966	12.618	56.3355	43.5252	33.2912	61.163	46.7033	75.2293	60.0225	39.4156	54.6749	69.1633	57.2365
PA14_00700	2.18663	0	6.22524	0	0	25.8951	2.14629	20.8576	22.0692	1.2618	24.1438	22.2934	14.1488	9.34435	24.5193	24.3389	32.2418	29.9902	18.0179	20.1726	32.1955
PA14_00710	54.6659	47.9989	92.3411	449.988	201.603	108.289	480.77	53.7242	100.888	88.326	89.7654	71.1265	67.4147	72.2063	51.9575	56.7907	50.8974	67.2637	48.3376	28.8181	69.3993
PA14_00720	185.864	74.665	126.58	142.738	35.0613	140.069	347.699	83.4306	122.957	107.253	105.242	87.0504	74.0729	85.7981	81.7308	56.7907	84.5587	65.1215	69.8348	51.8725	70.8302
PA14_00730	32.7995	15.9996	57.0647	41.128	13.148	18.8328	77.2666	32.2345	44.1384	21.4506	30.3345	28.6629	26.633	22.0866	21.0165	55.3157	24.3334	56.9813	26.2191	37.4635	25.041
PA14_00740	72.159	47.9989	6.22524	45.9666	4.38266	47.082	66.5351	12.0089	28.3747	16.4034	17.334	45.6484	16.6456	7.64537	9.34067	6.63788	14.8028	11.1392	16.8995	15.1295	5.72365
PA14_00750	100.585	26.6661	54.9897	104.03	61.3573	48.259	40.7796	20.8576	28.3747	30.2832	43.9541	61.5722	30.7944	48.4207	38.5303	8.85051	36.7029	27.4196	35.9115	48.2702	38.6347
PA14_00760	41.5461	10.6664	24.901	67.7402	74.5053	55.3213	47.2184	62.5729	34.6801	47.9484	58.8118	45.6484	50.7691	30.5815	36.1951	50.1529	44.4085	30.847	46.1009	34.5817	40.781
PA14_00770	61.2258	5.33322	31.1262	41.128	17.5307	134.184	17.1703	77.1101	25.2219	80.7552	56.3355	88.112	44.1108	22.0866	33.2761	39.0897	45.0169	64.2646	46.5979	23.0544	62.2447
PA14_00780	87.4654	74.665	59.1398	12.0965	35.0613	77.6853	12.8778	42.9794	59.9021	50.472	49.5258	37.1556	60.7564	41.6248	48.4547	60.4785	24.3334	51.4117	41.876	48.2702	58.6674
PA14_00790	192.424	239.995	75.7405	899.977	201.603	329.574	613.84	172.55	349.954	150.154	212.961	235.673	239.697	135.068	121.429	137.183	157.559	194.508	127.368	115.272	133.075
PA14_00800	24.053	74.665	59.1398	16.935	107.375	85.9246	100.876	58.7806	116.651	118.609	58.8118	55.2027	87.3894	29.732	51.9575	61.9535	43.3946	36.8451	51.1956	82.1314	50.7974
PA14_00810	240.53	26.6661	49.8019	67.7402	15.3393	37.6656	186.728	39.8191	59.9021	74.4462	55.7165	70.0649	75.7375	44.1733	53.125	62.6911	67.1197	85.6862	45.6039	56.9157	60.0984
PA14_00820	212.104	154.663	76.778	96.7717	87.6533	104.757	87.998	64.4691	107.193	79.4934	91.6226	100.851	79.0666	117.229	98.6608	81.8672	91.2504	72.8333	76.7934	79.9701	70.1147
PA14_00830	161.811	266.661	298.812	94.3524	81.0793	174.203	118.046	180.766	302.663	195.579	209.865	220.811	224.716	228.512	178.64	186.598	183.515	170.087	152.096	151.295	176.718
PA14_00850	107.145	42.6657	46.6893	14.5158	28.4873	27.0721	57.9499	36.0268	25.2219	8.8326	33.4299	44.5868	36.6203	69.6578	36.7789	9.58805	51.5058	40.2725	35.2902	47.5498	35.0574
PA14_00860	2.18663	37.3325	15.5631	4.83859	10.9567	7.0623	0	8.8487	15.7637	1.2618	16.0959	15.9238	9.98736	5.9464	7.0055	8.85051	16.2223	2.57059	4.59766	8.64542	2.86183
PA14_00875	214.29	239.995	132.805	130.642	205.985	208.338	53.6573	183.294	72.513	175.39	186.96	184.717	153.972	221.716	223.008	205.774	201.156	200.077	200.806	265.847	178.864
PA14_00890	45.9193	79.9982	49.8019	50.8051	105.184	44.7279	34.3407	68.8934	37.8329	55.5192	52.6211	45.6484	54.9305	101.089	68.3036	102.518	80.0976	101.11	68.4679	79.2496	41.4965
PA14_00900	163.998	47.9989	53.9521	12.0965	8.76533	83.5705	51.511	25.914	9.45822	44.163	32.1917	19.1086	34.1235	64.5609	44.3682	27.2891	43.8002	45.4137	47.3435	31.6999	32.1955
PA14_00910	155.251	143.997	176.382	91.9331	227.899	237.764	83.7054	125.146	126.11	148.892	164.054	160.3	138.991	134.219	167.548	223.475	185.34	168.802	172.723	162.822	164.555
PA14_00925	54.6659	63.9986	32.1638	74.9981	127.097	36.4885	0	36.6589	34.6801	34.0686	39.0015	45.6484	36.6203	54.3671	54.2926	56.7907	51.303	60.4088	48.2133	36.743	55.8056
PA14_00940	15.3064	5.33322	40.4641	26.6122	67.9313	11.7705	19.3166	58.1486	37.8329	47.9484	33.4299	52.0179	44.1108	40.7753	43.2006	30.9768	55.9669	65.9784	45.1068	38.1839	37.9192
PA14_00960	10.9332	31.9993	21.7884	0	2.19133	4.7082	8.58517	13.9051	28.3747	2.5236	22.9057	7.43113	11.6519	5.09692	23.3517	17.701	8.31392	5.5696	17.2723	29.5385	27.9028
PA14_00970	2.18663	138.664	53.9521	9.67717	76.6966	41.1967	21.4629	36.6589	25.2219	95.8969	32.1917	47.7715	55.7628	68.8084	35.6113	31.7143	34.6751	35.1313	46.7222	51.152	42.9274
PA14_00980	52.4792	127.997	76.778	111.287	26.296	178.912	75.1203	68.2614	170.248	112.3	122.576	124.206	138.991	122.326	66.5523	144.558	59.4141	74.9754	52.9353	61.9588	99.4485
PA14_00990	126.825	58.6654	88.1909	212.898	142.437	71.8	100.876	113.137	135.568	140.06	151.054	122.083	157.301	64.5609	123.18	169.635	106.864	105.822	96.9237	121.756	157.4
PA14_01010	30.6129	15.9996	43.5767	60.4823	78.888	58.8525	49.3647	64.4691	34.6801	39.1158	57.5737	49.8947	54.0982	49.2702	65.3847	48.6778	48.4641	66.8352	72.1957	66.2815	56.5211
PA14_01020	216.477	277.327	335.126	464.504	350.613	222.462	240.385	250.924	204.928	244.789	295.297	250.535	231.374	273.534	325.172	368.034	297.882	328.178	346.689	260.083	234.67
PA14_01030	83.0921	42.6657	125.542	21.7736	102.993	87.1017	15.0241	87.8549	40.9856	18.927	50.7639	52.0179	64.0856	77.3032	82.3146	75.2293	89.0198	89.5421	90.0894	116.713	55.0902
PA14_01040	80.9055	10.6664	22.8259	16.935	35.0613	76.5082	53.6573	25.914	25.2219	46.6866	27.8582	23.355	30.7944	25.4846	32.6923	47.9402	27.9835	27.4196	31.1896	32.4203	27.9028
PA14_01060	37.1728	31.9993	19.7133	41.128	21.9133	14.1246	66.5351	32.8666	6.30548	30.2832	30.9536	28.6629	28.2975	15.2907	21.0165	8.11296	40.1502	30.847	29.0771	29.5385	24.3255
PA14_01070	100.585	127.997	53.9521	14.5158	157.776	57.6754	40.7796	50.564	59.9021	128.704	69.9551	75.3729	54.9305	89.196	81.1471	65.6413	69.3503	72.8333	64.9886	105.186	80.1311
PA14_01080	4.37327	42.6657	15.5631	2.41929	35.0613	115.351	51.511	55.6204	25.2219	41.6394	40.8587	26.5397	49.1045	61.163	46.1195	27.2891	66.5114	64.2646	50.8228	30.9794	52.2283
PA14_01100	406.714	101.331	275.986	227.414	168.733	327.22	184.581	236.387	63.0548	127.442	181.388	178.347	191.424	236.157	228.263	292.067	243.537	261.771	233.611	204.608	251.125
PA14_01110	347.675	154.663	257.31	89.5138	252.003	187.151	60.0962	175.71	78.8185	185.485	172.102	146.499	148.978	161.402	188.565	233.063	205.415	252.346	193.972	197.404	208.198
PA14_01120	0	10.6664	4.15016	0	10.9567	7.0623	47.2184	3.7923	22.0692	5.0472	6.80979	9.55431	12.4842	37.3774	12.2596	35.402	10.95	5.99803	10.5622	7.20451	7.87002
PA14_01130	10.9332	0	11.4129	0	8.76533	42.3738	0	28.4422	22.0692	22.7124	27.8582	38.2172	20.807	39.0764	28.6058	7.37542	29.4029	24.849	36.657	30.259	19.3173
PA14_01140	157.438	69.3318	154.594	29.0315	118.332	171.849	6.43888	139.051	66.2075	47.9484	99.0515	114.652	124.842	102.788	127.267	167.422	118.423	102.395	127.243	118.874	112.327
PA14_01150	13.1198	69.3318	116.205	50.8051	56.9746	112.997	30.0481	53.7242	47.2911	35.3304	84.1938	46.71	49.1045	73.0558	72.3902	33.9269	57.7919	59.1235	53.6808	85.7337	90.1475
PA14_01160	360.795	394.658	530.183	469.343	359.378	317.803	375.601	317.289	242.761	223.339	319.441	340.77	317.099	405.205	363.118	418.924	322.012	396.727	351.535	394.087	334.834
PA14_01170	4.37327	5.33322	24.901	21.7736	10.9567	9.4164	0	22.1217	9.45822	56.781	19.1912	18.047	24.9684	30.5815	21.0165	14.0133	19.8723	20.5647	21.6214	31.6999	27.1874
PA14_01180	102.772	47.9989	70.5528	7.25788	39.444	35.3115	10.7315	49.9319	15.7637	51.7338	53.2402	46.71	29.9621	62.0125	50.2061	31.7143	48.8697	29.9902	63.1247	40.3453	25.041
PA14_01190	41.5461	42.6657	19.7133	9.67717	46.018	43.5508	6.43888	37.923	15.7637	12.618	21.0484	23.355	34.1235	18.6887	51.9575	44.9901	51.303	53.5539	41.5032	43.9475	35.0574
PA14_01200	247.09	255.994	219.959	149.996	140.245	337.813	221.068	228.802	113.499	142.583	175.197	112.529	192.257	225.114	233.517	251.502	224.476	283.193	295.617	233.426	271.158
PA14_01220	15.3064	47.9989	43.5767	94.3524	59.166	47.082	64.3888	54.3563	44.1384	12.618	63.7644	39.2788	61.5887	88.3465	68.3036	93.6679	66.5114	43.2715	60.6395	53.3134	59.3829
PA14_01230	13.1198	26.6661	46.6893	24.1929	52.592	49.4361	92.2906	34.1307	72.513	50.472	31.5727	52.0179	44.1108	64.5609	38.5303	30.9768	44.6113	38.9872	36.4085	61.9588	50.7974
PA14_01240	260.21	186.663	268.723	162.093	324.317	268.367	120.192	190.247	346.801	251.098	247.01	242.043	213.896	184.338	199.073	264.778	222.245	197.507	211.12	185.876	182.441
PA14_01250	104.958	26.6661	47.7269	31.4508	94.2273	101.226	55.8036	51.196	69.3603	76.9698	84.8129	53.0795	60.7564	78.1527	60.1305	106.206	63.8753	32.1323	62.0063	57.6361	61.5293
PA14_01270	24.053	111.998	84.0408	2.41929	76.6966	45.9049	79.4128	39.1871	66.2075	21.4506	77.384	81.7424	68.247	54.3671	78.8119	93.6679	49.478	73.2617	49.3317	48.9907	72.9766
PA14_01290	198.984	197.329	200.245	133.061	159.967	197.744	139.509	220.585	299.51	147.631	279.821	236.735	235.535	206.425	214.252	189.548	210.484	246.348	193.226	189.479	218.93
PA14_01300	203.357	101.331	171.194	79.8367	124.906	185.974	113.754	157.38	91.4295	135.013	184.483	187.901	143.152	183.489	161.127	196.924	151.476	164.946	183.782	182.995	133.79
PA14_01310	6.5599	0	15.5631	60.4823	13.148	89.4558	8.58517	46.7717	34.6801	40.3776	46.4304	54.1411	36.6203	56.9156	54.8764	45.7276	48.0585	72.4048	44.1127	36.743	28.6183
PA14_01320	17.4931	122.664	34.2388	53.2244	41.6353	76.5082	23.6092	82.1665	66.2075	97.1587	67.4788	70.0649	71.5761	86.6476	71.8064	39.8273	64.4836	76.2607	88.2254	72.0451	60.8138
PA14_01330	0	31.9993	25.9385	16.935	13.148	22.3639	90.1443	22.7538	78.8185	8.8326	37.7634	37.1556	37.4526	15.2907	24.5193	23.6013	13.7889	23.5637	15.1599	10.8068	13.5937
PA14_01340	0	58.6654	29.0511	0	15.3393	34.1344	27.9018	12.0089	40.9856	21.4506	21.6675	35.0325	35.788	35.6784	21.0165	26.5515	20.0751	20.1363	18.0179	10.0863	25.7564
PA14_01350	30.6129	122.664	66.4026	7.25788	48.2093	18.8328	15.0241	49.9319	31.5274	39.1158	69.9551	33.9709	52.4336	69.6578	51.3737	35.402	47.2474	42.4147	52.314	74.9269	25.041
PA14_01360	13.1198	42.6657	6.22524	24.1929	56.9746	37.6656	10.7315	61.9409	12.611	21.4506	42.716	44.5868	41.614	65.4104	47.8709	36.8771	68.5392	44.5568	41.7518	56.9157	50.7974
PA14_01380	21.8663	26.6661	32.1638	45.9666	24.1047	5.88525	27.9018	37.923	56.7493	20.1888	39.0015	52.0179	29.9621	48.4207	50.7899	47.2027	66.5114	54.4107	56.7874	48.2702	52.9438
PA14_01390	159.624	138.664	72.6278	137.9	133.671	96.5181	62.2425	94.8075	47.2911	124.918	90.3845	73.2497	89.054	95.1424	63.0495	49.4153	92.6698	127.672	77.9118	92.2178	59.3829
PA14_01400	183.677	63.9986	11.4129	16.935	17.5307	16.4787	0	24.0179	6.30548	27.7596	18.5722	19.1086	24.9684	24.6351	36.7789	30.9768	34.4724	24.849	25.4735	24.4953	25.041
PA14_01410	4.37327	5.33322	20.7508	77.4174	10.9567	60.0295	105.168	22.1217	50.4438	30.2832	35.2871	22.2934	36.6203	0	29.7734	32.4519	19.4667	29.1333	16.154	33.8612	52.2283
PA14_01430	39.3594	85.3315	117.242	19.3543	41.6353	120.059	17.1703	84.0626	66.2075	136.274	96.5752	52.0179	74.0729	141.864	103.915	119.482	103.823	68.5489	129.977	118.154	103.026
PA14_01440	28.4263	15.9996	15.5631	14.5158	30.6786	25.8951	42.9259	30.9704	31.5274	32.8068	54.4783	40.3404	29.9621	69.6578	40.2816	22.8638	61.4419	30.4186	52.0654	46.8293	37.2037
PA14_01460	100.585	101.331	129.693	67.7402	129.289	262.482	68.6814	161.173	69.3603	83.2788	140.529	85.9888	124.842	134.219	148.867	130.545	150.665	179.941	170.611	150.574	175.287
PA14_01470	24.053	53.3322	17.6382	91.9331	21.9133	5.88525	75.1203	42.3473	28.3747	54.2574	27.8582	70.0649	39.9494	29.732	44.3682	19.9136	46.8419	47.5558	44.3612	38.9044	55.0902
PA14_01480	83.0921	85.3315	56.0272	72.5788	94.2273	54.1443	105.168	68.2614	66.2075	89.5878	73.6696	48.8331	51.6014	128.272	57.2116	113.581	79.692	80.9734	89.7166	71.3247	69.3993
PA14_01490	273.329	522.655	187.795	1209.65	256.386	138.892	1498.11	239.547	844.934	465.604	368.967	390.665	440.276	259.943	147.699	286.904	106.053	144.81	77.2904	119.595	181.726
PA14_01500	115.892	5.33322	36.3139	74.9981	72.314	27.0721	55.8036	38.555	85.124	26.4978	58.8118	72.1881	56.595	23.7856	55.4602	44.9901	41.3668	66.8352	43.6157	30.259	43.6429
PA14_01510	24.053	26.6661	85.0783	26.6122	105.184	71.8	0	63.837	34.6801	93.3732	81.0984	104.036	75.7375	102.788	86.4012	51.628	71.7836	69.4058	116.806	124.638	82.2775
PA14_01520	28.4263	5.33322	74.7029	53.2244	78.888	101.226	30.0481	60.0447	56.7493	92.1114	78.0031	64.757	52.4336	56.0661	56.6278	60.4785	52.1141	50.9833	44.6098	99.4223	70.1147
PA14_01540	30.6129	21.3329	70.5528	21.7736	129.289	41.1967	45.0722	66.9973	53.5966	94.635	73.6696	52.0179	59.9242	73.0558	81.7308	33.1894	92.8726	119.532	98.2906	105.186	81.5621
PA14_01550	30.6129	26.6661	1.03754	0	21.9133	1.17705	10.7315	16.4333	22.0692	7.5708	14.2387	25.4782	20.807	22.9361	18.0975	9.58805	10.7473	5.5696	22.367	12.2477	23.6101
PA14_01560	32.7995	15.9996	30.0887	60.4823	13.148	76.5082	148.094	41.7153	69.3603	47.9484	40.8587	41.402	34.9558	73.9053	47.8709	31.7143	45.828	56.9813	44.734	53.3134	27.9028
PA14_01580	231.783	53.3322	175.344	41.128	105.184	138.892	32.1944	95.4395	31.5274	79.4934	70.5742	90.2351	63.2533	56.9156	80.5633	83.3423	84.1531	168.373	114.693	103.025	105.888
PA14_01600	524.792	85.3315	279.098	268.541	184.072	373.125	360.577	159.909	167.095	109.777	173.34	160.3	173.947	121.476	169.883	168.16	189.192	194.079	189.995	190.199	194.604
PA14_01610	78.7189	69.3318	17.6382	133.061	19.722	62.3836	19.3166	53.7242	113.499	108.515	74.9077	61.5722	41.614	48.4207	40.8654	53.103	42.178	50.5548	42.1245	42.5066	36.4883
PA14_01620	109.332	63.9986	194.02	336.282	120.523	282.492	175.996	101.76	97.7349	148.892	140.529	104.036	129.836	180.941	119.677	148.984	133.834	112.677	135.196	100.863	147.384
PA14_01640	74.3456	95.9979	78.8531	43.5473	94.2273	130.652	77.2666	113.137	110.346	172.867	107.099	125.268	98.209	132.52	101.58	118.744	82.3281	99.8244	108.604	121.036	124.489
PA14_01660	198.984	37.3325	48.7644	36.2894	113.949	78.8623	85.8517	100.496	135.568	112.3	84.8129	111.467	99.8736	64.5609	105.083	123.17	94.2921	134.956	85.2432	77.8087	156.685
PA14_01670	89.652	42.6657	26.9761	26.6122	89.8446	61.2066	96.5832	32.8666	37.8329	42.9012	41.4778	39.2788	54.0982	56.0661	50.7899	33.1894	59.8197	65.5499	54.6749	69.8838	63.6756
PA14_01680	65.599	42.6657	47.7269	2.41929	17.5307	24.718	36.487	22.7538	3.15274	68.1372	29.0964	19.1086	38.2849	25.4846	28.022	35.402	34.6751	34.2745	31.0653	49.7111	35.7728
PA14_01690	277.703	202.662	279.098	38.7087	464.562	282.492	107.315	320.449	223.845	312.927	163.435	209.133	177.276	295.621	255.701	191.023	288.554	228.782	408.695	378.957	217.499
PA14_01710	314.875	511.989	450.293	585.469	374.718	474.351	815.591	471.509	1179.12	704.085	500.21	503.194	577.602	297.32	307.074	505.216	302.749	327.75	303.197	309.074	366.314
PA14_01720	174.931	186.663	185.72	74.9981	199.411	201.275	150.241	126.41	122.957	99.6823	154.149	186.84	204.741	180.091	166.381	165.209	196.898	181.226	194.966	165.704	176.718
PA14_01730	80.9055	175.996	93.3787	370.152	72.314	103.58	334.822	125.778	438.231	102.206	179.531	162.423	152.307	109.584	91.0715	146.771	79.692	58.695	84.2491	87.8951	145.238
PA14_01750	312.689	175.996	142.143	174.189	111.758	94.164	92.2906	83.4306	116.651	131.227	98.4324	125.268	123.177	91.7445	89.9039	87.7675	114.975	89.5421	104.379	96.5405	105.888
PA14_01760	332.369	207.995	111.017	241.929	232.281	150.662	349.846	170.021	122.957	95.8969	134.958	100.851	140.655	135.918	113.839	112.844	187.57	174.8	147.125	157.058	120.912
PA14_01770	4.37327	47.9989	53.9521	72.5788	87.6533	64.7377	0	40.4512	40.9856	35.3304	48.2876	55.2027	39.9494	73.9053	46.7033	78.1795	61.4419	57.4097	53.308	66.2815	60.8138
PA14_01780	45.9193	10.6664	105.829	43.5473	10.9567	44.7279	19.3166	40.4512	47.2911	5.0472	36.5252	61.5722	62.421	16.9897	24.5193	44.2525	30.4168	67.2637	40.5091	31.6999	26.4719
PA14_01790	30.6129	42.6657	8.30032	43.5473	8.76533	55.3213	4.29259	13.9051	6.30548	5.0472	23.5247	19.1086	8.3228	17.8392	15.1786	4.42525	15.0056	53.5539	12.5504	33.8612	34.3419
PA14_01800	205.544	79.9982	153.556	87.0945	269.534	118.882	6.43888	163.701	56.7493	129.965	113.29	82.804	120.681	93.4435	166.964	140.871	150.665	156.377	175.457	186.597	104.457
PA14_01810	284.263	95.9979	53.9521	60.4823	142.437	108.289	42.9259	84.6947	53.5966	27.7596	97.8134	101.913	115.687	95.9919	84.6498	53.103	106.459	101.11	119.912	105.906	89.4321
PA14_01830	74.3456	63.9986	71.5903	58.063	92.0359	52.9672	51.511	86.5908	122.957	118.609	107.099	71.1265	84.0603	120.627	109.169	131.283	114.164	86.1146	113.202	111.67	120.912
PA14_01840	56.8525	0	6.22524	4.83859	41.6353	25.8951	83.7054	27.1781	15.7637	6.309	23.5247	35.0325	16.6456	45.8722	22.1841	25.814	22.3057	22.2784	21.6214	28.0976	47.2201
PA14_01860	10.9332	10.6664	12.4505	19.3543	48.2093	14.1246	10.7315	25.914	50.4438	5.0472	32.1917	63.6954	40.7817	39.0764	39.114	33.9269	33.4585	35.1313	18.5149	31.6999	17.8864
PA14_01870	122.452	122.664	154.594	91.9331	105.184	109.466	25.7555	99.8639	50.4438	90.8496	75.5268	66.8802	66.5824	106.186	77.6443	81.8672	80.5031	67.6921	113.575	96.5405	107.318
PA14_01890	30.6129	42.6657	39.4265	12.0965	4.38266	22.3639	12.8778	24.0179	47.2911	64.3518	42.0969	23.355	35.788	26.3341	32.6923	6.63788	28.1862	26.1343	32.4322	40.3453	43.6429
PA14_01900	61.2258	0	46.6893	0	37.2526	42.3738	0	34.7627	6.30548	26.4978	39.6206	18.047	26.633	2.54846	44.3682	48.6778	46.4363	39.4156	52.5625	33.1408	45.0738
PA14_01910	6.5599	47.9989	83.0032	7.25788	48.2093	55.3213	2.14629	40.4512	12.611	20.1888	30.9536	45.6484	39.1172	44.1733	57.7954	78.917	52.3169	79.6881	66.1069	45.3884	42.2119
PA14_01930	43.7327	101.331	126.58	38.7087	50.4006	49.4361	141.655	84.0626	81.9712	100.944	78.6221	98.7279	62.421	67.1094	100.996	56.0532	72.7975	83.1156	92.9474	66.2815	82.2775
PA14_01940	284.263	149.33	111.017	123.384	201.603	151.839	111.607	103.656	160.79	156.463	146.101	143.315	143.984	141.015	119.094	141.608	97.131	110.107	93.8172	87.1746	96.5866
PA14_01960	107.145	63.9986	63.29	162.093	50.4006	55.3213	128.778	56.2524	126.11	82.017	93.4799	78.5577	107.364	53.5176	68.3036	91.4552	52.1141	67.6921	50.45	55.4747	41.4965
PA14_01970	586.018	314.66	354.839	191.124	462.371	257.774	306.92	324.874	334.19	311.665	298.393	357.756	351.222	361.032	304.155	300.18	283.282	417.292	317.736	338.612	305.5
PA14_01980	161.811	127.997	93.3787	82.256	67.9313	124.767	124.485	117.561	50.4438	64.3518	74.9077	66.8802	83.228	80.7012	106.25	157.096	110.109	142.667	125.504	122.477	118.766
PA14_01990	15.3064	10.6664	19.7133	33.8701	24.1047	11.7705	0	29.7063	25.2219	87.0642	33.4299	19.1086	39.1172	51.8186	48.4547	58.2658	46.0308	77.546	58.6513	45.3884	58.6674
PA14_02010	56.8525	74.665	114.129	36.2894	43.8266	80.0394	36.487	73.9498	9.45822	76.9698	37.1443	30.7861	41.614	30.5815	47.8709	55.3157	89.2226	88.2568	56.5388	46.1089	56.5211
PA14_02020	78.7189	63.9986	89.2285	29.0315	113.949	77.6853	98.7295	106.816	28.3747	104.729	87.9082	88.112	76.5698	111.283	100.996	123.907	130.184	108.393	106.989	114.552	90.1475
PA14_02030	50.2926	53.3322	29.0511	14.5158	2.19133	30.6033	6.43888	33.4986	15.7637	39.1158	32.1917	14.8623	24.1361	20.3877	22.1841	30.9768	30.214	21.4215	24.2309	42.5066	35.0574
PA14_02050	87.4654	42.6657	71.5903	9.67717	170.924	111.82	75.1203	85.3267	50.4438	136.274	57.5737	65.8186	62.421	73.9053	76.4767	84.0798	71.3781	94.6832	65.6099	72.0451	65.822
PA14_02060	144.318	159.996	202.32	36.2894	287.065	170.672	53.6573	169.389	56.7493	88.326	142.387	115.713	131.5	169.897	167.548	144.558	149.853	122.103	238.954	188.758	187.45
PA14_02070	56.8525	47.9989	106.867	21.7736	151.202	173.026	66.5351	124.514	37.8329	152.678	118.243	73.2497	101.538	72.2063	112.088	198.399	126.128	126.387	139.67	152.015	112.327
PA14_02090	67.7857	133.33	41.5016	45.9666	129.289	50.6131	216.776	120.722	53.5966	108.515	82.3366	129.514	78.2343	173.295	82.3146	115.794	70.9725	114.391	106.243	112.39	63.6756
PA14_02100	8.74654	0	6.22524	19.3543	13.148	24.718	77.2666	3.16025	28.3747	30.2832	23.5247	26.5397	38.2849	32.2805	16.3462	39.0897	6.89447	10.2823	7.95272	23.0544	14.3091
PA14_02110	30.6129	26.6661	21.7884	0	19.722	27.0721	4.29259	37.923	3.15274	29.0214	34.049	27.6013	31.6266	21.2371	32.1085	18.4386	53.5336	23.1353	26.5919	43.2271	45.0738
PA14_02130	41.5461	26.6661	13.488	41.128	46.018	3.53115	72.974	25.914	6.30548	20.1888	11.7624	14.8623	35.788	20.3877	30.941	5.1628	23.7251	51.8401	29.0771	43.9475	22.1792
PA14_02140	94.0253	74.665	42.5392	2.41929	37.2526	8.23935	4.29259	34.7627	15.7637	15.1416	26.001	25.4782	26.633	38.2269	42.033	53.103	30.0112	62.1225	34.1718	34.5817	26.4719
PA14_02150	63.4124	111.998	80.9282	21.7736	170.924	72.9771	279.018	78.3742	59.9021	90.8496	97.1943	74.3113	86.5571	73.9053	105.083	104.731	97.7393	74.1185	133.084	118.874	105.888
PA14_02180	85.2788	0	3.11262	16.935	15.3393	51.7902	4.29259	29.0743	12.611	10.0944	34.049	47.7715	34.9558	44.1733	47.8709	62.6911	30.6196	28.7049	33.302	58.3566	30.0492
PA14_02190	19.6797	95.9979	31.1262	9.67717	61.3573	15.3016	62.2425	30.3384	25.2219	89.5878	53.8593	31.8477	47.44	82.4001	58.963	33.9269	56.9808	103.68	61.0122	77.0883	62.2447
PA14_02200	63.4124	42.6657	49.8019	62.9016	46.018	62.3836	8.58517	63.205	15.7637	140.06	41.4778	45.6484	55.7628	62.0125	57.2116	38.3522	42.7863	53.1254	62.8762	64.1202	70.8302
PA14_02220	242.716	122.664	217.884	195.963	216.942	143.6	564.475	127.674	226.997	136.274	226.58	192.148	158.965	117.229	142.445	187.336	144.176	198.792	125.628	127.52	198.181
PA14_02230	183.677	58.6654	22.8259	67.7402	30.6786	22.3639	150.241	21.4897	15.7637	26.4978	39.6206	27.6013	37.4526	43.3238	28.022	14.0133	23.3195	22.7068	29.3256	33.8612	32.911
PA14_02250	137.758	149.33	181.57	181.447	120.523	122.413	141.655	134.627	113.499	142.583	114.528	148.623	132.333	198.78	148.283	118.744	96.7254	116.105	103.882	119.595	129.498
PA14_02260	118.078	85.3315	72.6278	275.799	19.722	83.5705	244.677	76.478	148.179	54.2574	117.005	109.344	96.5445	97.6909	61.2981	56.0532	49.478	102.823	63.0004	51.8725	73.692
PA14_02270	157.438	261.328	199.208	149.996	129.289	286.023	279.018	139.683	214.386	172.867	124.433	146.499	126.507	158.004	134.272	147.508	120.653	172.658	137.681	151.295	183.157
PA14_02290	2.18663	21.3329	59.1398	19.3543	52.592	81.2164	55.8036	60.0447	59.9021	41.6394	55.7165	55.2027	59.0919	62.862	54.8764	56.7907	46.8419	47.5558	44.6098	50.4316	57.2365
PA14_02300	13.1198	47.9989	34.2388	33.8701	94.2273	57.6754	6.43888	41.0832	28.3747	18.927	57.5737	48.8331	33.2912	45.8722	73.5578	13.2758	72.5948	57.4097	61.6335	46.1089	47.2201
PA14_02310	50.2926	31.9993	51.877	50.8051	96.4186	42.3738	15.0241	68.8934	18.9164	60.5664	57.5737	65.8186	73.2406	37.3774	84.6498	73.0167	61.6447	144.81	87.8526	77.8087	82.2775
PA14_02330	2.18663	95.9979	70.5528	24.1929	256.386	144.777	32.1944	83.4306	25.2219	34.0686	71.8123	57.3259	71.5761	220.866	101.58	75.2293	124.506	83.1156	105.125	111.67	86.5703
PA14_02340	76.5322	117.331	17.6382	12.0965	13.148	62.3836	45.0722	52.4601	44.1384	36.5922	48.2876	30.7861	53.2659	73.0558	54.8764	22.8638	63.4697	76.2607	70.8289	93.6587	50.7974
PA14_02360	39.3594	95.9979	77.8155	65.3209	39.444	54.1443	21.4629	63.837	50.4438	60.5664	60.669	67.9418	57.4273	73.0558	72.974	37.6147	85.3698	99.8244	80.2727	79.2496	105.172
PA14_02370	37.1728	26.6661	69.5152	16.935	24.1047	67.0918	30.0481	73.9498	3.15274	31.545	50.1448	47.7715	34.9558	62.0125	58.963	61.9535	70.7697	20.5647	67.101	48.9907	74.4075
PA14_02380	15.3064	31.9993	46.6893	29.0315	72.314	2.3541	8.58517	24.0179	18.9164	7.5708	39.0015	22.2934	36.6203	10.1938	32.6923	42.7774	34.4724	26.1343	26.4676	27.3771	22.1792
PA14_02390	80.9055	53.3322	157.706	12.0965	59.166	88.2787	92.2906	66.3652	28.3747	89.5878	86.6701	69.0033	60.7564	65.4104	82.8984	78.1795	91.4532	71.9764	80.1485	85.7337	43.6429
PA14_02410	198.984	101.331	169.119	99.191	111.758	130.652	25.7555	111.873	44.1384	94.635	104.004	89.1736	84.0603	111.283	134.272	111.369	164.859	140.097	127.119	158.499	105.172
PA14_02420	30.6129	0	57.0647	43.5473	8.76533	22.3639	2.14629	38.555	3.15274	42.9012	44.5732	35.0325	36.6203	45.8722	51.9575	58.2658	55.3586	62.1225	44.9825	46.8293	65.1066
PA14_02435	13.1198	21.3329	22.8259	41.128	48.2093	34.1344	66.5351	43.6114	18.9164	30.2832	34.049	43.5252	30.7944	30.5815	47.2871	39.8273	40.9613	53.5539	51.3199	46.1089	37.2037
PA14_02450	166.184	175.996	181.57	111.287	140.245	165.964	171.703	109.345	226.997	141.322	132.481	195.333	138.991	203.877	115.591	134.97	138.295	172.229	140.415	149.854	153.823
PA14_02460	19.6797	31.9993	7.26278	33.8701	2.19133	16.4787	27.9018	16.4333	18.9164	23.9742	16.7149	19.1086	9.98736	11.0433	15.1786	7.37542	26.564	14.5667	14.4143	23.0544	21.4637
PA14_02470	317.062	111.998	174.307	38.7087	63.5486	111.82	180.289	78.3742	72.513	78.2316	87.2891	101.913	69.0792	81.5506	112.088	91.4552	117.814	98.5391	94.5628	128.961	89.4321
PA14_02490	50.2926	106.664	45.6518	50.8051	54.7833	27.0721	30.0481	47.4037	37.8329	37.854	43.9541	41.402	36.6203	45.8722	55.4602	41.3024	63.6725	71.548	54.4264	72.0451	38.6347
PA14_02500	61.2258	37.3325	26.9761	14.5158	65.74	47.082	66.5351	44.8755	28.3747	32.8068	50.1448	43.5252	44.1108	57.765	63.0495	84.8173	51.1002	66.8352	73.8111	51.152	52.9438
PA14_02510	80.9055	21.3329	17.6382	0	37.2526	7.0623	15.0241	13.9051	3.15274	3.7854	30.9536	18.047	15.8133	38.2269	28.022	3.68771	17.2362	20.1363	21.7457	25.9362	17.8864
PA14_02520	13.1198	90.6647	178.457	345.959	179.689	201.275	418.527	125.146	255.372	116.086	138.672	238.858	262.168	105.336	53.7088	95.1429	39.5418	62.1225	43.8642	27.3771	60.8138
PA14_02530	59.0391	69.3318	68.4777	7.25788	118.332	88.2787	6.43888	52.4601	15.7637	56.781	43.335	60.5106	41.614	37.3774	51.9575	67.1163	78.6781	84.8293	46.8465	52.5929	35.0574
PA14_02550	65.599	245.328	94.4162	62.9016	168.733	91.8099	113.754	93.5434	75.6658	121.133	103.385	113.59	104.867	106.186	117.926	84.0798	169.726	135.813	132.835	124.638	152.392
PA14_02560	2.18663	0	9.33787	72.5788	96.4186	15.3016	12.8778	8.21665	25.2219	18.927	31.5727	23.355	18.3102	41.6248	16.3462	30.9768	19.0612	51.4117	9.56811	15.8499	55.8056
PA14_02570	13.1198	74.665	0	0	6.574	1.17705	17.1703	3.16025	0	8.8326	4.95258	1.06159	3.32912	4.24743	3.50275	0.737542	3.24446	0.428431	2.48522	0.720451	4.29274
PA14_02580	30.6129	26.6661	7.26278	53.2244	8.76533	16.4787	34.3407	17.0653	34.6801	2.5236	23.5247	13.8007	14.981	9.34435	25.6868	25.814	19.8723	17.5657	14.4143	20.1726	27.9028
PA14_02590	133.385	15.9996	17.6382	9.67717	94.2273	42.3738	4.29259	23.3858	9.45822	12.618	34.049	38.2172	18.3102	49.2702	15.7624	25.814	18.2501	21.4215	19.3847	17.2908	12.8782
PA14_02610	0	5.33322	25.9385	0	15.3393	3.53115	0	11.3769	12.611	36.5922	26.6201	36.0941	27.4652	28.8825	15.1786	15.4884	25.7529	15.8519	18.0179	25.9362	7.87002
PA14_02620	4.37327	21.3329	1.03754	2.41929	8.76533	24.718	60.0962	22.7538	12.611	1.2618	25.3819	12.7391	17.4779	13.5918	21.0165	2.21263	28.7946	20.5647	22.9883	17.2908	15.0246
PA14_02630	0	21.3329	42.5392	19.3543	15.3393	58.8525	6.43888	40.4512	18.9164	41.6394	20.4294	20.1702	23.3038	19.5382	32.1085	56.0532	38.9335	27.848	34.1718	25.2158	36.4883
PA14_02640	8.74654	69.3318	36.3139	12.0965	32.87	54.1443	83.7054	30.3384	12.611	42.9012	44.5732	44.5868	38.2849	28.8825	46.7033	64.1662	33.4585	54.4107	46.2252	46.8293	29.3337
PA14_02650	87.4654	63.9986	34.2388	24.1929	59.166	48.259	0	58.7806	25.2219	20.1888	48.2876	39.2788	48.2722	45.0228	53.125	44.2525	54.3447	57.4097	49.7045	64.1202	61.5293
PA14_02660	54.6659	42.6657	104.792	31.4508	155.585	75.3312	19.3166	60.0447	56.7493	92.1114	63.1453	62.6338	56.595	50.1197	93.4067	83.3423	83.1392	132.814	74.5567	87.8951	67.2529
PA14_02680	203.357	143.997	66.4026	48.3859	74.5053	191.859	66.5351	65.1011	34.6801	58.0428	75.5268	77.4961	70.7438	58.6145	108.001	98.0931	91.0476	126.816	70.3318	83.5723	94.4403
PA14_02690	13.1198	58.6654	53.9521	0	107.375	72.9771	0	54.9883	6.30548	26.4978	60.669	43.5252	41.614	61.163	61.8819	36.1396	74.0142	36.4166	56.5388	58.3566	52.9438
PA14_02700	201.17	186.663	105.829	38.7087	43.8266	120.059	21.4629	74.5819	28.3747	140.06	82.3366	74.3113	79.8989	107.885	98.6608	82.6047	127.953	80.9734	96.9237	111.67	84.4239
PA14_02720	8.74654	63.9986	51.877	29.0315	37.2526	40.0197	6.43888	37.2909	3.15274	32.8068	64.3835	67.9418	38.2849	64.5609	60.7143	31.7143	36.7029	71.548	60.1424	46.8293	44.3583
PA14_02730	1049.58	453.323	983.588	1492.7	243.238	1651.4	1974.59	994.215	3969.3	812.6	2204.52	3034.02	2658.3	1932.58	157.04	224.95	130.184	140.097	134.451	121.036	257.564
PA14_02740	146.505	26.6661	158.744	82.256	162.159	210.692	113.754	87.2229	226.997	97.1587	87.9082	66.8802	92.3831	141.015	93.9905	63.4286	68.9447	107.108	91.7047	102.304	69.3993
PA14_02750	72.159	122.664	124.505	87.0945	122.715	69.4459	2.14629	73.9498	40.9856	92.1114	81.7175	63.6954	69.9115	50.9692	90.4877	65.6413	90.6421	104.109	89.8408	78.5292	92.2939
PA14_02760	126.825	10.6664	98.5664	21.7736	39.444	136.538	87.998	61.3088	31.5274	94.635	60.05	37.1556	69.0792	107.885	81.1471	42.7774	98.7532	78.8313	74.5567	96.5405	70.8302
PA14_02770	45.9193	26.6661	25.9385	19.3543	61.3573	62.3836	45.0722	61.3088	25.2219	21.4506	55.0974	81.7424	60.7564	90.0455	67.7198	94.4054	74.4198	99.8244	80.397	69.1633	65.1066
PA14_02790	102.772	21.3329	56.0272	43.5473	83.2706	38.8426	64.3888	44.2435	25.2219	45.4248	63.1453	91.2967	72.4084	74.7548	65.3847	53.8406	72.7975	59.9803	49.953	65.5611	59.3829
PA14_02810	72.159	170.663	185.72	41.128	100.801	75.3312	17.1703	130.202	50.4438	113.562	115.766	96.6047	116.519	99.3899	129.018	33.9269	147.826	194.508	121.776	103.025	162.409
PA14_02830	28.4263	31.9993	16.6006	50.8051	65.74	34.1344	12.8778	61.3088	15.7637	15.1416	39.0015	29.7245	53.2659	16.9897	39.6978	27.2891	49.6808	47.5558	40.5091	46.1089	62.9602
PA14_02840	69.9723	37.3325	45.6518	33.8701	63.5486	52.9672	90.1443	39.1871	56.7493	49.2102	48.9067	36.0941	34.9558	45.8722	38.5303	84.8173	53.5336	18.851	27.4617	44.668	27.1874
PA14_02850	30.6129	58.6654	14.5256	12.0965	65.74	61.2066	42.9259	53.0922	44.1384	40.3776	66.2407	60.5106	63.2533	56.0661	59.5468	78.1795	55.7641	31.2755	51.5684	66.2815	42.2119
PA14_02870	28.4263	106.664	72.6278	123.384	70.1226	37.6656	49.3647	89.7511	44.1384	22.7124	80.4793	77.4961	87.3894	71.3568	83.4822	158.572	97.7393	81.8303	100.403	94.3791	68.6838
PA14_02890	17.4931	101.331	70.5528	58.063	52.592	24.718	60.0962	77.1101	66.2075	56.781	54.4783	44.5868	83.228	96.8414	84.066	38.3522	97.3337	75.4038	106.616	115.993	85.8548
PA14_02900	8.74654	26.6661	56.0272	38.7087	39.444	105.934	34.3407	72.0537	47.2911	21.4506	58.8118	46.71	57.4273	56.0661	71.2226	86.2924	79.0837	92.9695	79.6514	103.025	62.2447
PA14_02910	118.078	69.3318	113.092	283.057	87.6533	88.2787	51.511	60.6768	47.2911	41.6394	70.5742	79.6192	72.4084	77.3032	97.4932	36.1396	82.5309	101.11	75.4265	73.486	77.9848
PA14_02930	69.9723	15.9996	25.9385	2.41929	39.444	2.3541	2.14629	29.0743	6.30548	21.4506	21.6675	16.9854	22.4716	19.5382	30.3572	16.2259	34.4724	48.8411	29.3256	28.0976	50.7974
PA14_02960	48.106	0	18.6757	21.7736	35.0613	16.4787	4.29259	18.9615	15.7637	25.236	32.8108	23.355	28.2975	15.2907	23.3517	16.2259	38.3252	50.5548	26.5919	15.1295	40.0656
PA14_02970	190.237	37.3325	67.4401	48.3859	107.375	122.413	45.0722	69.5255	47.2911	75.708	75.5268	82.804	63.2533	100.239	74.1415	61.9535	111.123	84.4009	104.628	97.9814	57.952
PA14_02980	17.4931	159.996	99.6039	16.935	140.245	55.3213	55.8036	63.205	15.7637	30.2832	55.7165	50.9563	45.7754	60.3135	65.9685	25.814	48.8697	37.7019	76.2964	74.9269	66.5375
PA14_02990	24.053	47.9989	84.0408	104.03	135.863	96.5181	79.4128	86.5908	18.9164	93.3732	71.8123	67.9418	65.7501	95.9919	115.007	73.0167	114.164	162.375	109.101	121.036	114.473
PA14_03000	30.6129	15.9996	121.392	2.41929	59.166	71.8	98.7295	65.7332	31.5274	55.5192	63.1453	70.0649	60.7564	97.6909	84.6498	62.6911	69.5531	103.68	78.9058	85.7337	61.5293
PA14_03010	6.5599	47.9989	75.7405	101.61	54.7833	78.8623	15.0241	68.2614	50.4438	121.133	65.0026	72.1881	55.7628	62.862	64.8009	67.8539	58.4002	62.1225	71.4502	58.3566	58.6674
PA14_03020	26.2396	47.9989	19.7133	9.67717	28.4873	28.2492	32.1944	25.914	25.2219	20.1888	21.6675	40.3404	21.6393	16.1402	33.2761	47.2027	34.4724	11.1392	27.7102	21.6135	22.8946
PA14_03030	19.6797	21.3329	7.26278	4.83859	6.574	0	53.6573	21.4897	15.7637	11.3562	26.001	24.4166	29.1298	23.7856	33.8599	17.701	23.5223	5.99803	22.367	26.6567	25.041
PA14_03040	56.8525	63.9986	86.1159	7.25788	107.375	55.3213	42.9259	51.8281	50.4438	49.2102	50.7639	48.8331	49.1045	46.7217	69.4712	109.894	59.4141	57.8382	73.4384	79.2496	42.9274
PA14_03050	39.3594	69.3318	57.0647	2.41929	65.74	51.7902	2.14629	51.196	9.45822	66.8754	57.5737	43.5252	68.247	97.6909	56.6278	92.9303	64.4836	65.9784	60.1424	67.7224	48.6511
PA14_03070	4.37327	31.9993	86.1159	14.5158	50.4006	65.9148	27.9018	51.196	40.9856	39.1158	50.7639	50.9563	69.0792	84.0991	43.2006	84.8173	62.0503	32.9892	50.3258	53.3134	46.5047
PA14_03080	2.18663	143.997	22.8259	31.4508	37.2526	29.4262	40.7796	24.6499	59.9021	7.5708	32.8108	41.402	33.2912	22.9361	34.4437	45.7276	32.2418	14.9951	24.6037	44.668	55.8056
PA14_03090	144.318	165.33	73.6654	60.4823	46.018	42.3738	87.998	51.196	122.957	61.8282	61.2881	91.2967	94.8799	51.8186	62.4657	65.6413	51.303	64.6931	59.6454	55.4747	81.5621
PA14_03100	13.1198	42.6657	20.7508	0	35.0613	30.6033	53.6573	29.7063	22.0692	30.2832	13.0005	25.4782	17.4779	21.2371	24.5193	19.1761	36.7029	51.4117	35.663	22.334	59.3829
PA14_03110	133.385	53.3322	50.8395	55.6437	24.1047	40.0197	10.7315	48.0358	50.4438	36.5922	30.3345	24.4166	42.4463	88.3465	46.7033	63.4286	53.9391	72.4048	54.0536	54.0338	32.911
PA14_03120	26.2396	10.6664	22.8259	36.2894	10.9567	42.3738	6.43888	31.6025	6.30548	1.2618	16.7149	26.5397	9.15508	19.5382	10.5083	4.42525	16.4251	12.4245	18.1421	22.334	20.7482
PA14_03130	102.772	213.329	128.655	55.6437	129.289	80.0394	36.487	115.665	78.8185	222.077	172.721	192.148	150.643	167.349	162.878	172.585	148.84	151.236	167.504	151.295	130.213
PA14_03150	6.5599	74.665	39.4265	118.545	46.018	29.4262	75.1203	45.5076	126.11	21.4506	61.9072	81.7424	72.4084	24.6351	47.2871	73.0167	65.9031	38.5588	54.7992	43.2271	39.3501
PA14_03160	153.064	149.33	206.471	208.059	324.317	230.702	60.0962	170.021	100.888	209.459	225.342	199.579	191.424	222.565	203.16	219.05	248.404	281.051	226.28	205.329	179.58
PA14_03163	704.096	389.325	424.354	546.76	451.414	497.892	558.036	399.456	526.508	476.961	427.16	436.313	451.096	323.654	420.914	548.731	497.822	554.39	493.938	453.164	402.087
PA14_03166	26.2396	15.9996	32.1638	65.3209	74.5053	134.184	0	38.555	25.2219	55.5192	56.9546	43.5252	41.614	50.9692	53.125	43.515	61.0364	67.2637	65.3614	45.3884	68.6838
PA14_03170	148.691	117.331	169.119	70.1595	109.567	133.007	53.6573	128.938	160.79	167.819	119.481	122.083	98.209	131.67	137.775	120.957	145.392	166.231	147.125	114.552	140.229
PA14_03180	56.8525	21.3329	93.3787	142.738	28.4873	45.9049	92.2906	63.205	44.1384	93.3732	65.0026	56.2643	63.2533	46.7217	68.3036	22.1263	46.0308	134.527	64.8643	62.6793	50.7974
PA14_03190	223.037	58.6654	203.358	104.03	122.715	161.256	165.265	130.834	195.47	241.004	160.34	185.778	183.934	107.035	160.543	250.027	198.318	235.637	158.309	146.252	161.693
PA14_03200	356.421	319.993	479.344	106.449	486.476	344.876	195.313	370.381	151.332	320.497	248.867	296.184	309.608	343.192	446.601	500.054	387.104	404.439	470.204	438.034	311.939
PA14_03210	24.053	101.331	60.1774	14.5158	144.628	32.9574	2.14629	48.0358	34.6801	36.5922	43.9541	31.8477	44.9431	50.1197	47.2871	31.7143	55.9669	75.4038	55.4205	35.3021	77.9848
PA14_03220	282.076	149.33	243.822	152.415	262.96	300.148	167.411	261.669	94.5822	321.759	257.534	249.474	261.336	354.236	279.052	334.107	289.365	336.747	322.582	293.224	279.744
PA14_03240	24.053	117.331	124.505	14.5158	81.0793	70.623	49.3647	85.9588	28.3747	52.9956	73.0505	63.6954	52.4336	60.3135	105.083	50.8904	85.9781	114.819	95.8054	67.002	92.2939
PA14_03250	487.62	373.325	529.146	193.543	394.44	331.928	270.433	302.12	167.095	256.146	283.535	256.905	265.497	380.57	439.011	365.083	371.085	407.866	378.872	378.957	322.671
PA14_03265	185.864	138.664	209.583	48.3859	81.0793	231.879	72.974	129.57	145.026	145.107	102.766	84.9272	131.5	128.272	145.948	211.675	149.651	96.8254	140.539	152.736	155.254
PA14_03270	286.449	415.991	467.931	290.315	471.136	262.482	330.529	309.704	173.401	410.085	308.298	301.492	333.744	313.46	405.735	300.917	425.632	409.152	383.967	314.837	347.712
PA14_03285	347.675	293.327	464.818	120.965	291.447	403.728	87.998	317.289	182.859	475.699	210.484	207.01	260.504	261.642	324.588	258.14	321.201	341.888	405.216	327.085	235.385
PA14_03290	231.783	154.663	134.88	171.77	278.299	130.652	122.339	147.268	63.0548	225.862	87.9082	122.083	124.01	164.8	166.381	140.871	131.198	143.524	152.096	122.477	183.872
PA14_03300	87.4654	85.3315	215.808	200.801	168.733	178.912	139.509	123.882	81.9712	234.695	165.911	134.822	148.146	142.714	175.721	126.857	166.076	206.504	183.037	162.822	146.669
PA14_03310	229.597	106.664	295.699	53.2244	322.126	227.171	126.631	195.935	94.5822	281.382	188.817	162.423	154.804	235.308	243.441	249.289	247.998	203.505	273.126	193.801	193.173
PA14_03320	284.263	213.329	189.87	74.9981	197.22	314.272	51.511	192.775	122.957	189.27	186.341	149.684	156.469	112.982	228.263	185.861	195.276	218.928	197.451	176.511	152.392
PA14_03330	21.8663	58.6654	56.0272	36.2894	142.437	25.8951	19.3166	76.478	47.2911	63.09	53.8593	54.1411	39.1172	66.2599	75.3091	71.5416	59.8197	79.6881	95.4326	87.8951	84.4239
PA14_03340	159.624	63.9986	202.32	2.41929	157.776	49.4361	70.8277	73.9498	69.3603	66.8754	73.0505	99.7895	66.5824	149.51	131.937	126.857	90.2365	134.527	115.066	91.4973	103.741
PA14_03350	354.235	191.996	258.348	149.996	197.22	253.066	133.07	186.455	122.957	235.957	176.435	145.438	157.301	189.435	228.263	160.047	216.568	189.366	254.487	227.663	162.409
PA14_03360	373.915	170.663	166.006	62.9016	166.541	138.892	103.022	165.597	107.193	214.506	147.958	152.869	143.984	152.907	189.149	67.8539	177.229	166.231	159.303	153.456	148.815
PA14_03370	192.424	175.996	278.061	133.061	192.837	72.9771	64.3888	149.796	78.8185	155.201	135.577	118.898	133.165	111.283	165.797	196.186	163.034	164.089	187.883	158.499	153.108
PA14_03380	522.606	394.658	449.255	186.286	468.945	363.708	244.677	367.221	230.15	411.347	276.725	264.336	324.589	329.601	419.746	316.406	416.507	451.995	435.287	430.83	391.355
PA14_03390	293.009	95.9979	167.044	38.7087	122.715	129.475	23.6092	121.354	34.6801	184.223	97.8134	75.3729	114.855	111.283	164.629	95.1429	153.503	107.965	170.238	152.015	114.473
PA14_03400	107.145	74.665	111.017	4.83859	70.1226	47.082	23.6092	49.9319	56.7493	61.8282	30.9536	46.71	29.1298	59.464	73.5578	7.37542	47.653	43.2715	63.2489	40.3453	48.6511
PA14_03410	306.129	458.657	450.293	290.315	504.006	460.226	212.483	1354.48	1210.65	633.424	518.163	779.207	1574.67	1072.9	655.598	185.123	457.874	124.245	756.999	1707.47	1669.88
PA14_03420	168.371	63.9986	89.2285	43.5473	96.4186	55.3213	42.9259	96.7036	63.0548	95.8969	73.0505	110.405	71.5761	120.627	84.6498	84.0798	81.9226	168.802	125.877	88.6155	77.2693
PA14_03430	308.316	42.6657	208.546	193.543	210.368	174.203	424.966	131.466	406.703	122.395	207.389	207.01	225.548	160.553	144.197	174.06	113.556	101.11	105.746	87.1746	136.652
PA14_03450	260.21	362.659	134.88	599.985	166.541	182.443	568.768	194.039	703.061	319.236	231.533	304.676	266.33	131.67	135.44	160.047	122.478	230.924	116.308	116.713	150.961
PA14_03470	26.2396	74.665	70.5528	101.61	26.296	117.705	143.802	58.7806	40.9856	40.3776	95.9561	74.3113	62.421	84.9486	87.5688	71.5416	63.2669	55.2676	52.4382	101.584	74.4075
PA14_03480	74.3456	26.6661	66.4026	29.0315	24.1047	47.082	212.483	48.6678	44.1384	51.7338	42.716	42.4636	46.6077	90.895	55.4602	39.0897	32.039	61.2656	42.8701	71.3247	47.2201
PA14_03490	183.677	117.331	24.901	58.063	72.314	32.9574	167.411	53.7242	97.7349	59.3046	29.7155	52.0179	59.0919	21.2371	32.6923	28.0266	37.1085	52.2686	22.7398	36.743	37.2037
PA14_03510	17.4931	21.3329	7.26278	79.8367	72.314	58.8525	72.974	39.8191	100.888	55.5192	44.5732	41.402	49.9368	39.9258	42.033	76.7044	34.8779	63.8362	36.2843	32.4203	35.7728
PA14_03520	4.37327	21.3329	21.7884	26.6122	26.296	10.5934	0	16.4333	59.9021	74.4462	31.5727	32.9093	51.6014	16.1402	22.7679	16.9635	31.6335	20.9931	26.3434	26.6567	37.9192
PA14_03530	26.2396	95.9979	38.389	41.128	15.3393	42.3738	19.3166	29.0743	40.9856	90.8496	30.3345	30.7861	49.9368	30.5815	40.2816	94.4054	35.4863	53.1254	37.6511	46.1089	37.9192
PA14_03550	50.2926	90.6647	26.9761	24.1929	10.9567	35.3115	47.2184	47.4037	12.611	45.4248	53.2402	42.4636	31.6266	47.5712	60.1305	43.515	59.8197	25.2774	52.314	46.1089	45.0738
PA14_03560	144.318	47.9989	31.1262	4.83859	122.715	2.3541	27.9018	24.0179	18.9164	47.9484	27.2392	27.6013	34.1235	24.6351	46.7033	59.7409	47.653	28.7049	24.2309	39.6248	25.7564
PA14_03580	72.159	58.6654	67.4401	21.7736	10.9567	28.2492	4.29259	48.6678	47.2911	44.163	36.5252	45.6484	44.1108	55.2166	50.2061	61.216	26.9696	52.2686	43.9885	32.4203	42.2119
PA14_03590	100.585	122.664	8.30032	227.414	43.8266	28.2492	231.8	36.6589	236.455	55.5192	87.2891	61.5722	58.2596	49.2702	33.8599	88.5051	40.5557	16.2804	25.5978	18.7317	24.3255
PA14_03610	78.7189	175.996	224.109	130.642	124.906	105.934	178.142	85.9588	100.888	85.8024	86.6701	75.3729	81.5634	98.5404	99.2446	111.369	95.5087	116.962	94.3142	108.068	74.4075
PA14_03620	21.8663	42.6657	76.778	31.4508	67.9313	70.623	21.4629	54.3563	47.2911	69.399	53.2402	46.71	48.2722	28.8825	53.125	50.1529	52.9252	20.1363	64.1188	54.7543	46.5047
PA14_03630	4.37327	5.33322	16.6006	14.5158	4.38266	22.3639	0	32.2345	31.5274	23.9742	27.8582	24.4166	39.1172	8.49486	26.2706	47.9402	26.1584	35.5598	21.9942	26.6567	26.4719
PA14_03650	28.4263	85.3315	144.218	31.4508	109.567	61.2066	68.6814	92.9113	40.9856	65.6136	82.3366	95.5431	61.5887	75.6042	116.175	101.043	123.087	77.1176	134.575	188.758	158.831
PA14_03670	146.505	165.33	204.395	48.3859	238.855	57.6754	62.2425	120.722	44.1384	112.3	60.05	95.5431	84.0603	96.8414	107.418	99.5682	124.709	123.817	115.439	119.595	81.5621
PA14_03680	139.945	58.6654	83.0032	0	43.8266	37.6656	17.1703	74.5819	44.1384	64.3518	74.9077	85.9888	63.2533	55.2166	77.0605	77.4419	95.9143	54.4107	75.7993	79.9701	52.9438
PA14_03700	212.104	74.665	202.32	19.3543	113.949	130.652	36.487	139.683	56.7493	65.6136	100.909	92.3583	91.5508	149.51	138.359	174.797	138.903	121.674	151.847	164.263	112.327
PA14_03710	13.1198	58.6654	57.0647	33.8701	50.4006	24.718	25.7555	23.3858	9.45822	0	24.1438	16.9854	15.8133	25.4846	23.3517	25.0764	19.6695	20.1363	18.6392	36.743	22.8946
PA14_03720	174.931	218.662	261.46	174.189	311.169	262.482	298.335	243.339	192.317	146.369	261.867	152.869	190.592	270.986	205.495	177.748	256.515	323.037	274.12	228.383	187.45
PA14_03730	168.371	90.6647	88.1909	343.54	186.263	158.902	206.044	154.852	447.689	162.772	151.673	181.532	189.76	153.757	102.164	108.419	84.7615	110.107	73.6869	124.638	121.628
PA14_03760	317.062	149.33	108.942	58.063	151.202	167.141	19.3166	146.004	56.7493	114.824	92.8608	116.775	112.358	125.724	116.758	265.515	105.85	189.366	148.119	129.681	138.083
PA14_03770	50.2926	95.9979	32.1638	62.9016	127.097	151.839	49.3647	99.2318	34.6801	90.8496	85.4319	59.449	75.7375	53.5176	100.996	177.01	118.828	130.243	107.486	87.8951	82.993
PA14_03780	4.37327	95.9979	85.0783	60.4823	83.2706	116.528	96.5832	76.478	56.7493	49.2102	70.5742	88.112	77.402	92.594	75.3091	99.5682	62.0503	69.8342	65.2371	56.1952	68.6838
PA14_03790	115.892	101.331	112.054	106.449	102.993	150.662	257.555	111.873	176.553	73.1844	123.195	83.8656	124.842	129.971	66.5523	71.5416	72.1892	65.1215	46.4737	64.8406	67.9684
PA14_03800	408.901	655.986	622.524	1746.73	447.032	642.669	1414.41	711.688	3231.56	1261.8	774.459	945.877	1017.88	546.219	350.859	365.821	303.357	412.151	297.108	303.31	495.096
PA14_03810	54.6659	122.664	75.7405	142.738	94.2273	87.1017	96.5832	84.0626	126.11	93.3732	80.4793	71.1265	94.8799	94.2929	89.9039	72.2791	85.9781	83.544	72.6928	105.906	85.8548
PA14_03830	148.691	15.9996	81.9657	0	43.8266	70.623	32.1944	37.923	37.8329	75.708	55.7165	65.8186	69.9115	71.3568	58.963	55.3157	51.7086	62.5509	57.5329	76.3678	46.5047
PA14_03840	129.011	138.664	141.106	70.1595	122.715	197.744	92.2906	187.087	100.888	142.583	126.91	113.59	124.01	208.974	157.624	181.435	180.879	215.929	253.99	214.694	135.221
PA14_03855	63.4124	37.3325	58.1023	45.9666	43.8266	49.4361	103.022	70.1575	119.804	80.7552	53.8593	70.0649	79.8989	120.627	74.1415	109.156	69.1475	68.1205	66.9768	61.9588	79.4157
PA14_03860	288.636	298.66	204.395	462.085	278.299	280.138	654.619	283.79	655.77	270.025	278.582	427.821	325.421	262.491	183.894	226.425	136.267	153.378	158.309	130.402	207.482
PA14_03870	177.117	239.995	393.228	135.48	199.411	250.712	165.265	234.491	148.179	242.266	144.863	179.409	214.728	137.617	211.333	176.273	148.231	176.514	263.185	242.072	178.149
PA14_03880	56.8525	282.66	163.931	345.959	210.368	127.121	248.97	164.965	409.856	209.459	186.341	202.764	229.709	174.145	150.034	188.073	170.942	149.522	152.593	146.252	167.417
PA14_03900	218.663	330.659	236.559	595.146	302.404	198.921	512.964	213.633	958.433	306.618	239.581	318.477	410.314	183.489	152.37	132.02	159.79	172.658	120.533	159.94	201.759
PA14_03920	330.182	239.995	291.549	445.15	181.881	209.515	495.794	234.491	816.56	348.257	297.774	246.289	296.292	300.718	236.436	179.223	206.834	192.365	252.25	229.104	228.231
PA14_03930	341.115	175.996	175.344	239.51	260.769	182.443	79.4128	138.419	173.401	215.768	169.626	175.162	187.263	221.716	174.554	207.249	161.006	137.955	185.77	198.124	183.872
PA14_03940	28.4263	101.331	156.669	99.191	87.6533	160.079	66.5351	133.995	208.081	152.678	122.576	83.8656	90.7185	109.584	140.694	122.432	145.19	161.518	135.569	168.586	130.213
PA14_03950	177.117	229.328	190.907	50.8051	166.541	160.079	32.1944	139.051	119.804	117.347	127.529	132.699	131.5	98.5404	160.543	140.133	153.503	287.477	205.404	114.552	143.807
PA14_03960	229.597	90.6647	109.979	72.5788	135.863	118.882	25.7555	110.609	195.47	105.991	132.481	123.144	120.681	134.219	158.208	86.2924	155.734	145.667	138.303	158.499	105.172
PA14_03980	113.705	202.662	148.368	157.254	190.646	67.0918	124.485	157.38	119.804	69.399	171.483	125.268	148.978	159.703	162.294	188.073	198.723	179.084	191.114	156.338	163.84
PA14_04000	59.0391	58.6654	20.7508	128.223	32.87	22.3639	21.4629	44.8755	66.2075	66.8754	56.9546	50.9563	60.7564	33.9794	61.8819	37.6147	84.9643	37.2735	64.8643	67.002	71.5457
PA14_04010	413.274	202.662	219.959	142.738	425.118	180.089	242.531	234.491	160.79	309.141	154.768	151.807	165.624	202.178	182.727	145.296	198.926	224.498	222.055	213.254	178.864
PA14_04020	4.37327	58.6654	36.3139	45.9666	19.722	16.4787	0	26.5461	28.3747	37.854	26.001	24.4166	32.4589	50.9692	19.8489	39.0897	23.9279	21.85	24.6037	12.9681	31.4801
PA14_04030	17.4931	63.9986	25.9385	19.3543	67.9313	43.5508	32.1944	32.2345	12.611	36.5922	28.4773	28.6629	42.4463	16.9897	42.033	61.216	25.3473	22.2784	35.7872	40.3453	36.4883
PA14_04040	172.744	69.3318	66.4026	24.1929	15.3393	71.8	57.9499	39.1871	37.8329	64.3518	62.5263	79.6192	61.5887	53.5176	35.0275	45.7276	49.0724	44.5568	30.8168	61.9588	52.9438
PA14_04050	69.9723	111.998	131.768	50.8051	162.159	150.662	137.363	107.448	66.2075	107.253	109.576	133.76	98.209	164.8	118.51	106.944	139.309	116.962	108.853	127.52	161.693
PA14_04060	10.9332	47.9989	5.1877	21.7736	4.38266	16.4787	68.6814	21.4897	34.6801	32.8068	29.0964	20.1702	23.3038	18.6887	28.022	27.2891	37.3113	36.8451	23.3611	48.2702	26.4719
PA14_04070	52.4792	47.9989	60.1774	74.9981	92.0359	63.5607	229.653	29.0743	94.5822	35.3304	65.6216	49.8947	66.5824	73.9053	56.044	25.0764	37.3113	122.96	41.379	42.5066	50.7974
PA14_04080	2.18663	21.3329	41.5016	29.0315	83.2706	54.1443	32.1944	26.5461	31.5274	51.7338	40.8587	30.7861	32.4589	53.5176	36.7789	28.0266	28.5918	50.9833	44.734	37.4635	25.041
PA14_04090	39.3594	26.6661	50.8395	113.707	94.2273	64.7377	47.2184	53.0922	34.6801	41.6394	51.383	61.5722	54.9305	64.5609	70.6388	16.9635	66.917	57.8382	67.2253	59.077	38.6347
PA14_04100	126.825	111.998	111.017	120.965	26.296	109.466	141.655	82.1665	113.499	118.609	87.2891	59.449	84.8926	95.9919	81.1471	137.92	76.4475	59.1235	70.8289	42.5066	81.5621
PA14_04110	144.318	293.327	249.01	307.25	252.003	193.036	317.651	166.861	526.508	247.313	227.199	234.611	224.716	194.532	186.813	182.91	175.201	162.375	170.238	149.133	172.425
PA14_04140	470.127	181.329	238.634	176.608	157.776	54.1443	103.022	147.268	186.012	102.206	190.674	154.992	182.269	95.1424	179.224	104.731	150.867	110.107	162.658	168.586	150.961
PA14_04150	26.2396	106.664	72.6278	149.996	74.5053	27.0721	182.435	65.1011	75.6658	59.3046	102.766	75.3729	91.5508	50.9692	57.7954	118.007	56.5752	64.6931	47.592	57.6361	78.7002
PA14_04160	111.518	122.664	56.0272	87.0945	102.993	157.725	160.972	94.1754	107.193	129.965	104.004	121.021	105.7	100.239	98.6608	72.2791	87.6004	104.537	91.2077	105.186	88.7166
PA14_04180	8.74654	37.3325	46.6893	12.0965	32.87	23.541	40.7796	31.6025	9.45822	50.472	35.9062	21.2318	30.7944	20.3877	50.7899	36.8771	48.8697	47.1274	43.9885	36.743	42.9274
PA14_04190	10.9332	31.9993	96.4913	2.41929	107.375	70.623	10.7315	76.478	22.0692	52.9956	62.5263	59.449	67.4147	90.895	71.2226	78.917	69.7559	73.2617	74.1839	85.7337	97.3021
PA14_04210	126.825	85.3315	107.904	118.545	129.289	111.82	156.679	135.891	40.9856	92.1114	129.386	124.206	106.532	101.089	139.526	175.535	163.845	125.102	197.202	157.779	160.978
PA14_04220	308.316	106.664	74.7029	45.9666	76.6966	154.193	38.6333	80.2703	56.7493	51.7338	67.4788	80.6808	55.7628	111.283	108.001	123.17	110.514	143.524	114.196	108.068	109.465
PA14_04230	65.599	133.33	132.805	89.5138	153.393	161.256	57.9499	149.796	18.9164	166.558	94.0989	113.59	77.402	170.747	143.613	137.92	113.759	103.68	181.173	152.736	118.766
PA14_04240	19.6797	0	22.8259	0	15.3393	8.23935	36.487	29.0743	9.45822	16.4034	30.9536	24.4166	26.633	11.8928	39.114	39.0897	24.9418	22.2784	32.8049	40.3453	20.7482
PA14_04250	111.518	79.9982	73.6654	62.9016	157.776	98.8722	15.0241	125.146	53.5966	136.274	80.4793	74.3113	109.029	124.025	131.353	123.17	144.987	131.1	162.906	144.811	128.067
PA14_04270	131.198	122.664	46.6893	99.191	37.2526	96.5181	92.2906	73.3178	44.1384	41.6394	42.716	48.8331	44.9431	29.732	54.2926	107.681	65.4975	92.9695	72.1957	64.8406	79.4157
PA14_04290	98.3986	229.328	108.942	142.738	81.0793	131.83	47.2184	63.837	78.8185	63.09	107.099	100.851	74.0729	117.229	96.9094	105.469	94.9004	80.9734	102.764	104.465	106.603
PA14_04300	56.8525	170.663	124.505	79.8367	109.567	41.1967	236.092	83.4306	151.332	56.781	79.2412	65.8186	78.2343	121.476	57.2116	47.2027	50.8974	65.5499	63.9945	43.9475	61.5293
PA14_04310	96.2119	47.9989	74.7029	94.3524	124.906	29.4262	107.315	46.7717	94.5822	41.6394	53.8593	100.851	66.5824	60.3135	50.7899	30.9768	65.2947	70.6911	55.0477	54.0338	33.6265
PA14_04320	146.505	159.996	207.508	157.254	100.801	128.298	130.924	116.297	135.568	58.0428	161.578	138.007	148.146	160.553	120.261	174.797	112.542	127.244	120.036	154.897	106.603
PA14_04330	214.29	58.6654	54.9897	74.9981	74.5053	54.1443	75.1203	27.8102	81.9712	17.6652	53.8593	70.0649	46.6077	68.8084	50.7899	11.8007	54.1419	11.9961	37.6511	64.1202	60.0984
PA14_04340	111.518	21.3329	9.33787	9.67717	2.19133	47.082	6.43888	22.1217	40.9856	10.0944	39.0015	27.6013	34.9558	27.1835	24.5193	51.628	34.0668	21.4215	24.2309	44.668	31.4801
PA14_04350	0	37.3325	10.3754	2.41929	2.19133	64.7377	79.4128	34.1307	15.7637	21.4506	22.2866	1.06159	18.3102	33.13	37.9465	13.2758	24.5362	25.7059	27.0889	23.7749	10.7318
PA14_04370	8.74654	0	64.3275	70.1595	72.314	151.839	12.8778	66.3652	37.8329	76.9698	42.0969	48.8331	59.0919	51.8186	69.4712	87.03	75.0281	49.698	54.0536	92.9382	55.8056
PA14_04380	2.18663	143.997	14.5256	29.0315	37.2526	36.4885	193.166	48.0358	56.7493	92.1114	41.4778	41.402	40.7817	48.4207	44.952	48.6778	50.0863	26.9911	50.5743	46.8293	59.3829
PA14_04390	45.9193	85.3315	189.87	239.51	181.881	107.112	259.701	146.636	460.3	104.729	169.007	161.362	193.921	124.874	124.348	184.386	91.8587	77.9744	93.5687	67.7224	153.108
PA14_04410	244.903	495.989	292.586	551.599	420.736	439.039	512.964	338.779	813.407	493.364	442.636	446.929	408.649	426.442	291.312	390.16	274.359	252.346	267.659	258.642	298.345
PA14_04420	104.958	202.662	115.167	157.254	214.751	217.754	113.754	156.748	69.3603	133.751	129.386	160.3	134.829	151.208	165.213	98.8307	178.648	207.789	182.415	177.951	163.124
PA14_04430	59.0391	21.3329	48.7644	70.1595	17.5307	18.8328	122.339	40.4512	47.2911	104.729	48.9067	39.2788	41.614	36.5279	44.3682	39.0897	26.9696	47.5558	35.0417	25.2158	32.1955
PA14_04440	74.3456	165.33	88.1909	43.5473	120.523	118.882	70.8277	94.1754	72.513	131.227	108.957	89.1736	89.8862	146.961	106.834	171.11	134.645	82.2587	162.534	112.39	127.351
PA14_04460	56.8525	53.3322	29.0511	50.8051	26.296	104.757	57.9499	48.6678	37.8329	23.9742	49.5258	39.2788	55.7628	22.9361	54.2926	115.794	47.4502	65.9784	64.4915	54.7543	67.2529
PA14_04480	63.4124	58.6654	60.1774	53.2244	41.6353	56.4984	171.703	32.8666	69.3603	44.163	60.05	56.2643	45.7754	50.1197	50.7899	63.4286	47.0446	72.4048	40.6334	43.9475	64.3911
PA14_04490	157.438	138.664	107.904	106.449	98.6099	54.1443	42.9259	82.1665	56.7493	109.777	92.8608	75.3729	92.3831	118.928	91.0715	119.482	90.8448	125.102	101.397	89.336	52.2283
PA14_04510	135.571	117.331	122.43	343.54	61.3573	50.6131	279.018	94.8075	110.346	160.249	84.8129	110.405	77.402	101.938	99.8284	87.03	90.0337	57.4097	75.9236	69.1633	94.4403
PA14_04520	61.2258	26.6661	30.0887	74.9981	30.6786	11.7705	118.046	51.8281	78.8185	20.1888	63.7644	74.3113	47.44	39.9258	26.8544	37.6147	13.9917	29.5617	20.8759	18.0113	50.7974
PA14_04530	13.1198	5.33322	35.2764	24.1929	17.5307	12.9475	0	6.3205	9.45822	1.2618	7.42886	24.4166	17.4779	14.4413	13.4272	10.3256	21.9001	16.7088	11.5563	18.0113	27.1874
PA14_04550	98.3986	127.997	91.3036	7.25788	61.3573	84.7476	36.487	99.8639	44.1384	147.631	79.2412	89.1736	76.5698	147.811	113.256	106.944	120.653	104.109	125.504	93.6587	100.164
PA14_04560	89.652	42.6657	13.488	60.4823	50.4006	67.0918	8.58517	54.3563	31.5274	37.854	56.3355	53.0795	61.5887	71.3568	56.6278	73.0167	54.7502	77.546	65.9827	79.2496	51.5129
PA14_04570	17.4931	15.9996	26.9761	29.0315	67.9313	27.0721	8.58517	52.4601	28.3747	46.6866	46.4304	45.6484	53.2659	57.765	60.7143	78.917	62.4558	52.697	42.6216	64.8406	70.1147
PA14_04580	91.8387	21.3329	44.6142	14.5158	46.018	38.8426	47.2184	42.3473	25.2219	37.854	43.9541	26.5397	36.6203	24.6351	42.6168	78.917	31.0251	11.1392	32.4322	41.0657	36.4883
PA14_04590	28.4263	165.33	198.17	48.3859	67.9313	45.9049	49.3647	85.9588	44.1384	71.9226	89.1464	94.4815	82.3957	93.4435	72.974	110.631	65.2947	69.8342	91.5805	94.3791	77.2693
PA14_04610	122.452	95.9979	108.942	48.3859	102.993	74.1541	4.29259	48.6678	22.0692	34.0686	69.3361	55.2027	64.0856	91.7445	64.8009	92.1928	77.867	75.8323	87.2313	79.2496	99.4485
PA14_04630	163.998	197.329	214.771	457.246	188.455	188.328	358.431	182.03	381.482	272.549	214.818	190.025	268.826	160.553	191.484	234.538	127.751	183.797	182.54	163.542	208.198
PA14_04640	59.0391	90.6647	36.3139	62.9016	48.2093	107.112	34.3407	56.2524	34.6801	58.0428	48.9067	47.7715	46.6077	87.497	38.5303	98.0931	56.9808	71.9764	64.3673	59.7975	50.082
PA14_04650	181.491	63.9986	64.3275	283.057	17.5307	43.5508	49.3647	32.2345	44.1384	32.8068	73.6696	53.0795	48.2722	57.765	54.2926	44.2525	36.5002	29.5617	41.1304	25.9362	84.4239
PA14_04660	118.078	53.3322	93.3787	26.6122	133.671	121.236	64.3888	103.024	40.9856	87.0642	93.4799	79.6192	84.0603	108.734	93.9905	78.1795	93.6837	113.963	118.172	134.004	81.5621
PA14_04670	6.5599	79.9982	41.5016	116.126	35.0613	80.0394	32.1944	60.6768	63.0548	54.2574	97.1943	84.9272	81.5634	46.7217	60.7143	47.2027	44.6113	39.4156	44.3612	43.2271	77.9848
PA14_04680	98.3986	85.3315	54.9897	33.8701	63.5486	55.3213	72.974	68.2614	31.5274	70.6608	73.0505	59.449	56.595	48.4207	75.3091	48.6778	86.992	106.251	90.8349	91.4973	93.7248
PA14_04690	34.9862	127.997	126.58	87.0945	26.296	108.289	148.094	76.478	176.553	93.3732	121.957	128.452	120.681	79.8517	90.4877	84.8173	81.9226	105.394	90.7107	88.6155	115.189
PA14_04700	83.0921	79.9982	108.942	43.5473	32.87	153.016	83.7054	93.5434	47.2911	82.017	111.433	72.1881	94.8799	73.0558	95.1581	85.5549	81.3142	87.8283	89.5923	90.0564	75.8384
PA14_04710	26.2396	21.3329	58.1023	53.2244	67.9313	48.259	85.8517	68.8934	9.45822	12.618	34.668	44.5868	42.4463	29.732	51.9575	18.4386	34.6751	58.695	65.8584	48.2702	48.6511
PA14_04730	111.518	95.9979	129.693	215.317	85.462	168.318	160.972	148.532	167.095	179.176	123.814	156.054	150.643	119.778	150.618	90.7177	140.931	92.1126	122.522	129.681	93.0094
PA14_04750	48.106	69.3318	57.0647	14.5158	21.9133	65.9148	19.3166	22.7538	34.6801	42.9012	40.2397	46.71	38.2849	56.0661	46.7033	19.9136	49.2752	46.699	49.7045	43.2271	31.4801
PA14_04760	63.4124	111.998	51.877	120.965	10.9567	10.5934	103.022	54.9883	63.0548	92.1114	64.3835	58.3874	49.1045	26.3341	51.3737	14.7508	36.5002	46.699	44.1127	43.2271	44.3583
PA14_04780	124.638	74.665	70.5528	79.8367	76.6966	29.4262	92.2906	80.2703	56.7493	58.0428	83.5747	67.9418	89.8862	50.1197	84.6498	70.804	77.4614	100.681	78.6573	79.2496	95.1557
PA14_04790	6.5599	47.9989	81.9657	29.0315	37.2526	41.1967	51.511	41.0832	31.5274	71.9226	49.5258	37.1556	48.2722	45.8722	43.2006	60.4785	41.5696	52.2686	32.4322	46.8293	45.0738
PA14_04810	76.5322	271.994	159.781	297.573	149.011	136.538	274.726	142.843	258.525	129.965	180.15	162.423	167.288	96.8414	122.596	156.359	140.12	80.1166	112.953	123.197	183.872
PA14_04820	163.998	74.665	104.792	208.059	65.74	122.413	85.8517	58.7806	110.346	59.3046	69.3361	65.8186	88.2217	59.464	56.6278	63.4286	73.8114	61.6941	81.5153	69.1633	69.3993
PA14_04830	37.1728	0	47.7269	26.6122	35.0613	29.4262	10.7315	28.4422	31.5274	104.729	33.4299	50.9563	36.6203	21.2371	30.941	44.9901	37.1085	39.8441	41.7518	34.5817	67.2529
PA14_04840	52.4792	53.3322	43.5767	7.25788	56.9746	51.7902	47.2184	46.1396	40.9856	29.0214	40.2397	54.1411	54.9305	55.2166	67.7198	13.2758	49.2752	46.699	52.5625	29.5385	51.5129
PA14_04850	2.18663	26.6661	1.03754	14.5158	19.722	4.7082	19.3166	17.0653	31.5274	12.618	14.8577	28.6629	9.98736	5.9464	15.1786	26.5515	40.1502	5.99803	15.2841	10.0863	6.43911
PA14_04860	2.18663	58.6654	39.4265	48.3859	48.2093	96.5181	105.168	56.2524	47.2911	11.3562	47.6685	36.0941	40.7817	50.9692	49.6223	37.6147	43.3946	27.4196	55.5447	55.4747	61.5293
PA14_04870	104.958	74.665	109.979	14.5158	149.011	131.83	167.411	123.25	119.804	118.609	89.1464	88.112	111.526	78.1527	85.8174	112.106	86.7893	119.104	99.2847	78.5292	83.7084
PA14_04890	174.931	191.996	236.559	152.415	256.386	198.921	212.483	240.811	157.637	153.94	212.961	261.151	229.709	202.178	212.5	202.824	222.448	245.491	217.209	198.845	229.662
PA14_04900	380.474	239.995	281.173	454.827	298.021	110.643	336.968	228.17	299.51	333.115	237.105	272.829	255.51	150.359	175.721	238.226	168.509	144.81	154.581	164.983	168.132
PA14_04910	244.903	111.998	162.894	128.223	210.368	213.046	103.022	135.259	138.721	190.532	111.433	124.206	163.127	62.0125	117.926	118.007	135.862	190.223	110.468	126.799	77.9848
PA14_04920	50.2926	90.6647	118.28	179.028	78.888	100.049	240.385	66.3652	151.332	59.3046	75.5268	82.804	99.8736	71.3568	85.2336	127.595	78.0698	143.096	55.2962	64.8406	83.7084
PA14_04930	417.647	565.321	261.46	1345.13	249.812	315.449	1586.11	377.334	1103.46	460.557	419.731	488.331	549.305	171.596	186.23	163.734	141.945	156.806	103.758	143.37	329.826
PA14_04940	4.37327	37.3325	57.0647	50.8051	13.148	41.1967	21.4629	36.0268	91.4295	10.0944	27.2392	38.2172	43.2786	31.431	40.8654	23.6013	18.0473	20.9931	36.0357	24.4953	32.911
PA14_04950	170.558	21.3329	61.2149	67.7402	92.0359	95.341	42.9259	66.9973	37.8329	83.2788	88.5273	54.1411	98.209	93.4435	89.3201	137.92	64.4836	58.2666	92.5746	66.2815	89.4321
PA14_04960	28.4263	42.6657	28.0136	45.9666	102.993	18.8328	72.974	80.2703	81.9712	45.4248	56.3355	66.8802	45.7754	40.7753	56.044	39.0897	47.653	58.695	67.7223	46.1089	70.8302
PA14_04970	6.5599	10.6664	37.3515	24.1929	15.3393	44.7279	36.487	14.5371	28.3747	1.2618	15.4768	22.2934	20.807	12.7423	14.5948	3.68771	13.9917	17.5657	11.0592	10.8068	11.4473
PA14_04980	65.599	85.3315	56.0272	79.8367	15.3393	38.8426	143.802	44.2435	37.8329	17.6652	43.9541	35.0325	31.6266	13.5918	30.3572	22.1263	51.5058	38.9872	34.9174	23.0544	28.6183
PA14_05000	13.1198	26.6661	57.0647	41.128	74.5053	40.0197	27.9018	56.8845	25.2219	75.708	65.6216	65.8186	54.9305	72.2063	59.5468	81.1296	64.6864	49.2696	52.9353	61.2384	82.993
PA14_05010	17.4931	191.996	116.205	31.4508	105.184	80.0394	19.3166	68.8934	37.8329	93.3732	47.6685	65.8186	61.5887	48.4207	69.4712	50.1529	80.7059	67.6921	74.3082	67.7224	72.2611
PA14_05020	10.9332	63.9986	1.03754	12.0965	76.6966	24.718	109.461	53.0922	15.7637	34.0686	43.9541	46.71	15.8133	36.5279	46.1195	16.9635	49.2752	70.2627	33.9233	30.259	32.1955
PA14_05030	2.18663	15.9996	70.5528	65.3209	39.444	9.4164	105.168	35.3948	18.9164	10.0944	29.7155	29.7245	26.633	56.9156	42.6168	54.5781	60.0225	49.2696	55.5447	30.9794	44.3583
PA14_05040	30.6129	42.6657	54.9897	21.7736	46.018	63.5607	87.998	42.3473	18.9164	17.6652	44.5732	62.6338	44.1108	71.3568	64.2171	122.432	65.4975	80.1166	73.6869	68.4429	68.6838
PA14_05050	10.9332	31.9993	51.877	84.6752	43.8266	10.5934	12.8778	28.4422	119.804	39.1158	39.0015	66.8802	60.7564	28.8825	25.103	39.0897	28.5918	14.1382	22.4913	27.3771	40.781
PA14_05060	87.4654	79.9982	83.0032	96.7717	17.5307	118.882	191.02	72.0537	236.455	74.4462	61.9072	89.1736	102.37	90.0455	67.136	61.9535	48.0585	65.9784	47.2192	70.6042	57.952
PA14_05070	183.677	90.6647	126.58	87.0945	151.202	200.098	57.9499	128.938	201.775	133.751	127.529	109.344	172.282	166.499	147.699	190.286	124.506	149.951	147.622	132.563	141.66
PA14_05080	216.477	143.997	147.331	58.063	131.48	82.3935	34.3407	119.457	72.513	97.1587	87.9082	67.9418	93.2154	125.724	155.872	244.126	139.714	121.674	146.628	116.713	109.465
PA14_05110	76.5322	101.331	99.6039	116.126	81.0793	158.902	94.4369	103.024	157.637	85.8024	134.958	156.054	129.003	91.7445	106.834	56.0532	82.3281	119.961	76.9177	79.2496	71.5457
PA14_05120	96.2119	31.9993	50.8395	113.707	6.574	22.3639	60.0962	34.7627	12.611	42.9012	18.5722	35.0325	18.3102	42.4743	19.8489	32.4519	19.264	35.5598	21.0001	25.9362	15.74
PA14_05130	0	63.9986	28.0136	116.126	24.1047	55.3213	45.0722	70.1575	151.332	30.2832	81.0984	64.757	74.9052	83.2496	57.7954	98.0931	70.1614	53.1254	75.6751	75.6474	87.2857
PA14_05150	146.505	117.331	81.9657	174.189	98.6099	136.538	167.411	80.2703	167.095	142.583	108.338	158.177	129.003	51.8186	61.2981	68.5914	65.2947	47.5558	76.4206	70.6042	80.8466
PA14_05160	207.73	143.997	46.6893	237.091	63.5486	47.082	143.802	72.6857	173.401	79.4934	152.292	132.699	103.203	76.4537	77.6443	75.2293	84.3559	128.529	71.4502	64.8406	79.4157
PA14_05180	343.302	117.331	68.4777	149.996	102.993	80.0394	216.776	108.713	135.568	151.416	125.672	80.6808	104.867	97.6909	112.088	152.671	122.681	126.387	113.078	99.4223	104.457
PA14_05190	177.117	335.993	252.122	176.608	245.429	181.266	253.263	248.396	192.317	252.36	232.771	244.166	228.045	225.963	208.997	168.16	207.645	268.626	221.558	185.876	163.124
PA14_05200	142.131	154.663	71.5903	125.803	67.9313	85.9246	45.0722	102.392	104.04	121.133	117.005	109.344	74.9052	91.7445	109.169	112.106	139.512	80.9734	106.492	99.4223	72.2611
PA14_05210	56.8525	42.6657	48.7644	9.67717	37.2526	48.259	8.58517	41.0832	47.2911	88.326	37.7634	55.2027	59.0919	51.8186	41.4492	120.219	53.5336	43.2715	49.953	23.0544	42.2119
PA14_05220	142.131	154.663	184.682	166.931	65.74	127.121	195.313	102.392	113.499	58.0428	107.099	92.3583	92.3831	113.831	127.267	151.196	119.437	72.4048	122.149	175.79	126.636
PA14_05230	139.945	111.998	71.5903	244.349	74.5053	70.623	32.1944	54.3563	91.4295	85.8024	58.1928	88.112	68.247	56.0661	51.3737	72.2791	54.3447	41.1294	55.2962	72.0451	67.9684
PA14_05250	87.4654	95.9979	123.467	215.317	96.4186	169.495	163.118	115.665	239.608	84.5406	112.671	96.6047	144.817	108.734	103.331	58.2658	82.3281	92.5411	97.7935	106.627	108.749
PA14_05260	185.864	197.329	203.358	249.187	221.325	89.4558	242.531	125.778	151.332	118.609	142.387	138.007	167.288	107.035	127.85	152.671	125.317	176.514	117.551	135.445	140.229
PA14_05270	15.3064	42.6657	41.5016	9.67717	35.0613	85.9246	12.8778	48.0358	104.04	17.6652	68.717	45.6484	45.7754	57.765	29.1896	106.944	58.4002	34.2745	40.0121	51.8725	32.911
PA14_05280	89.652	15.9996	29.0511	130.642	19.722	78.8623	55.8036	36.6589	94.5822	61.8282	71.1933	71.1265	62.421	29.732	31.5248	19.1761	27.1723	36.8451	19.3847	46.1089	35.0574
PA14_05290	118.078	58.6654	76.778	123.384	78.888	162.433	15.0241	60.6768	97.7349	75.708	108.338	60.5106	83.228	47.5712	47.8709	50.1529	54.1419	66.4068	57.0359	48.9907	70.1147
PA14_05300	21.8663	154.663	74.7029	128.223	124.906	149.485	126.631	121.986	88.2767	145.107	134.958	143.315	100.706	182.639	102.164	84.8173	98.7532	73.2617	117.8	104.465	131.644
PA14_05310	249.276	250.661	225.146	106.449	243.238	283.669	141.655	185.191	242.761	148.892	157.863	170.916	143.984	194.532	161.127	187.336	192.031	236.065	198.197	235.588	187.45
PA14_05320	120.265	261.328	128.655	113.707	83.2706	128.298	98.7295	175.71	362.565	235.957	125.053	151.807	143.152	104.487	136.023	84.0798	118.423	125.102	95.0598	141.929	128.067
PA14_05330	69.9723	170.663	53.9521	96.7717	15.3393	92.9869	294.042	128.306	226.997	217.03	147.958	159.238	122.345	42.4743	73.5578	93.6679	72.7975	117.39	65.9827	61.2384	86.5703
PA14_05340	67.7857	37.3325	57.0647	45.9666	67.9313	112.997	173.85	40.4512	81.9712	177.914	86.051	72.1881	73.2406	16.9897	62.4657	107.681	45.0169	47.1274	46.5979	60.5179	55.0902
PA14_05360	360.795	399.991	239.672	285.477	383.483	368.417	622.425	342.571	567.493	494.626	401.159	331.216	348.725	301.568	319.918	334.844	320.796	310.184	283.067	299.708	284.752
PA14_05380	166.184	101.331	45.6518	60.4823	107.375	100.049	40.7796	80.9024	100.888	100.944	63.1453	117.836	78.2343	61.163	65.9685	89.9801	46.6391	55.696	38.6452	36.0226	53.6592
PA14_05390	649.431	741.317	560.272	1098.36	773.54	542.62	940.076	514.489	879.614	625.853	602.357	702.773	615.055	532.628	433.757	520.705	470.852	523.114	405.216	448.121	594.544
PA14_05400	21.8663	26.6661	47.7269	84.6752	72.314	171.849	25.7555	81.5344	135.568	50.472	82.3366	92.3583	74.9052	92.594	79.9795	81.1296	81.9226	68.9774	68.8407	79.9701	60.8138
PA14_05410	0	47.9989	5.1877	41.128	10.9567	7.0623	0	19.5935	15.7637	7.5708	19.8103	20.1702	14.1488	5.9464	11.6758	3.68771	16.6278	11.1392	10.1894	10.0863	10.7318
PA14_05420	102.772	90.6647	68.4777	62.9016	107.375	102.403	154.533	103.024	22.0692	74.4462	79.2412	106.159	71.5761	46.7217	123.764	72.2791	87.8032	62.9793	77.7875	77.8087	67.9684
PA14_05430	150.878	15.9996	25.9385	12.0965	24.1047	29.4262	0	28.4422	12.611	10.0944	36.5252	27.6013	41.614	44.1733	29.1896	20.6512	38.9335	30.4186	33.5505	36.743	52.9438
PA14_05440	100.585	26.6661	38.389	62.9016	109.567	24.718	66.5351	96.7036	47.2911	55.5192	95.3371	73.2497	80.7312	99.3899	95.1581	113.581	80.3003	67.2637	88.474	82.8519	71.5457
PA14_05450	74.3456	58.6654	29.0511	4.83859	67.9313	56.4984	10.7315	44.8755	12.611	52.9956	52.002	25.4782	39.1172	7.64537	32.6923	32.4519	17.439	28.2764	35.663	16.5704	17.171
PA14_05460	137.758	149.33	187.795	96.7717	190.646	215.4	98.7295	146.636	151.332	148.892	130.624	104.036	116.519	135.918	173.386	141.608	174.592	195.793	160.794	129.681	165.986
PA14_05480	131.198	133.33	84.0408	145.158	131.48	210.692	158.826	111.241	110.346	153.94	126.91	113.59	134.829	142.714	108.585	229.376	116.395	83.544	131.096	166.424	142.376
PA14_05500	54.6659	106.664	44.6142	50.8051	54.7833	77.6853	210.337	29.7063	138.721	55.5192	54.4783	67.9418	68.247	45.0228	20.4327	20.6512	25.5501	31.2755	20.8759	34.5817	22.8946
PA14_05510	299.569	378.658	137.993	556.437	98.6099	133.007	313.359	118.193	293.205	98.4205	145.482	159.238	130.668	98.5404	98.077	115.794	69.1475	83.9725	88.7225	107.347	130.929
PA14_05520	8.74654	53.3322	49.8019	116.126	24.1047	40.0197	212.483	99.2318	182.859	98.4205	115.147	96.6047	94.8799	38.2269	82.8984	70.804	71.7836	82.2587	61.385	84.2928	120.197
PA14_05530	249.276	229.328	296.737	662.886	129.289	198.921	375.601	255.348	444.536	201.888	229.676	289.814	226.38	187.736	172.219	196.186	127.142	131.528	160.545	136.165	169.563
PA14_05540	371.728	431.99	433.692	614.5	523.728	559.099	1008.76	445.595	1276.86	485.793	455.018	501.07	496.039	378.871	379.465	385.735	337.424	385.588	360.854	308.353	416.396
PA14_05550	133.385	239.995	135.918	510.471	138.054	176.557	261.848	188.983	740.894	364.66	255.058	291.937	344.564	214.92	130.186	92.9303	114.164	161.09	114.693	115.993	209.629
PA14_05560	54.6659	357.325	184.682	307.25	258.577	310.741	154.533	147.268	267.983	166.558	192.531	255.843	193.921	135.068	122.596	137.183	135.659	84.8293	119.664	121.756	133.075
PA14_05580	87.4654	101.331	53.9521	176.608	48.2093	62.3836	233.946	73.3178	132.415	69.399	76.1458	76.4345	114.022	83.2496	70.6388	131.283	84.3559	108.821	77.7875	72.7656	82.2775
PA14_05590	26.2396	90.6647	88.1909	108.868	129.289	40.0197	203.898	55.6204	116.651	90.8496	95.3371	111.467	89.8862	83.2496	51.3737	68.5914	41.5696	47.5558	45.9766	78.5292	53.6592
PA14_05600	133.385	111.998	86.1159	137.9	170.924	202.453	175.996	101.128	208.081	108.515	142.387	92.3583	132.333	79.8517	99.2446	82.6047	88.0059	66.8352	92.8231	58.3566	91.5784
PA14_05620	177.117	490.656	520.845	1267.71	379.1	256.597	708.277	403.248	1418.73	639.733	511.972	562.643	640.856	597.189	284.307	349.595	281.862	379.161	274.493	221.899	407.095
PA14_05630	6.5599	10.6664	18.6757	38.7087	19.722	20.0098	8.58517	23.3858	37.8329	59.3046	34.668	27.6013	28.2975	28.033	30.3572	27.2891	24.3334	54.4107	27.3375	45.3884	24.3255
PA14_05640	133.385	79.9982	155.631	72.5788	111.758	156.548	32.1944	113.769	63.0548	3.7854	87.2891	92.3583	70.7438	83.2496	115.591	89.2426	133.428	128.958	119.042	123.918	80.1311
PA14_05650	297.382	197.329	102.717	16.935	89.8446	184.797	6.43888	103.024	37.8329	61.8282	90.3845	67.9418	69.9115	92.594	97.4932	91.4552	121.87	66.8352	91.4562	113.111	108.034
PA14_05660	170.558	117.331	134.88	74.9981	166.541	194.213	231.8	137.787	160.79	143.845	133.72	115.713	119.848	166.499	127.267	205.037	135.051	131.1	146.504	109.509	148.1
PA14_05690	54.6659	101.331	128.655	31.4508	52.592	161.256	94.4369	108.081	56.7493	88.326	86.051	64.757	64.0856	98.5404	89.3201	111.369	108.892	146.095	90.8349	97.2609	104.457
PA14_05700	107.145	63.9986	22.8259	14.5158	85.462	44.7279	38.6333	49.2999	50.4438	27.7596	50.1448	44.5868	43.2786	55.2166	63.6333	61.9535	56.5752	38.5588	56.2903	86.4542	65.1066
PA14_05740	131.198	26.6661	77.8155	21.7736	37.2526	34.1344	40.7796	65.7332	63.0548	107.253	71.8123	67.9418	59.9242	92.594	106.25	112.106	126.331	125.959	96.4267	117.434	87.2857
PA14_05750	94.0253	58.6654	143.181	130.642	247.621	141.246	8.58517	103.656	31.5274	89.5878	98.4324	83.8656	83.228	123.175	126.683	108.419	133.226	159.805	121.9	180.833	114.473
PA14_05770	107.145	122.664	142.143	111.287	54.7833	63.5607	152.387	88.487	72.513	66.8754	121.338	113.59	108.196	94.2929	89.3201	118.744	108.081	136.241	126.374	90.0564	84.4239
PA14_05775	52.4792	53.3322	62.2524	38.7087	83.2706	65.9148	64.3888	60.0447	18.9164	61.8282	50.1448	36.0941	30.7944	84.0991	50.2061	33.1894	51.7086	54.8392	59.5211	67.7224	51.5129
PA14_05790	139.945	197.329	177.419	116.126	289.256	281.315	75.1203	187.087	78.8185	174.128	178.912	171.978	158.133	265.889	203.743	251.502	205.009	215.929	220.812	215.415	166.701
PA14_05810	157.438	170.663	120.355	33.8701	65.74	141.246	45.0722	77.1101	56.7493	138.798	105.861	89.1736	77.402	115.53	91.0715	55.3157	98.3476	132.385	111.338	128.961	115.189
PA14_05820	212.104	106.664	64.3275	217.736	61.3573	101.226	266.14	87.8549	312.121	152.678	105.242	211.256	159.798	122.326	53.125	28.0266	86.7893	26.5627	51.1956	61.2384	78.7002
PA14_05840	301.756	378.658	217.884	520.148	245.429	303.679	470.038	330.562	1030.95	521.124	427.779	532.918	424.463	279.481	274.966	184.386	229.545	209.931	208.386	203.167	320.525
PA14_05850	100.585	58.6654	96.4913	31.4508	19.722	55.3213	126.631	109.977	97.7349	66.8754	93.4799	67.9418	74.9052	89.196	59.5468	46.4652	80.9087	44.5568	74.5567	80.6905	108.749
PA14_05860	229.597	207.995	167.044	188.705	159.967	257.774	527.988	181.398	621.09	287.691	199.341	309.984	267.994	197.93	178.64	281.004	126.128	180.369	169.741	129.681	228.231
PA14_05870	218.663	154.663	160.819	67.7402	293.639	138.892	111.607	182.03	100.888	103.468	164.054	132.699	117.351	151.208	173.386	121.694	151.476	194.936	175.581	207.49	177.433
PA14_05880	24.053	42.6657	81.9657	205.64	32.87	25.8951	122.339	29.0743	138.721	114.824	104.623	104.036	94.8799	45.8722	53.7088	98.0931	47.653	50.5548	29.0771	52.5929	37.9192
PA14_05890	26.2396	26.6661	40.4641	29.0315	21.9133	50.6131	19.3166	35.3948	56.7493	60.5664	35.2871	26.5397	33.2912	28.8825	36.7789	30.9768	30.214	39.4156	28.4558	43.2271	30.0492
PA14_05910	21.8663	26.6661	18.6757	12.0965	41.6353	2.3541	27.9018	30.3384	22.0692	29.0214	34.668	49.8947	51.6014	47.5712	46.1195	91.4552	45.6252	50.9833	34.2961	34.5817	50.082
PA14_05920	72.159	127.997	202.32	84.6752	190.646	170.672	186.728	158.645	119.804	181.699	136.815	140.13	153.14	126.573	161.71	157.834	154.72	174.8	148.368	152.736	182.441
PA14_05950	120.265	143.997	80.9282	82.256	120.523	188.328	180.289	97.9677	145.026	137.536	97.1943	92.3583	120.681	97.6909	128.434	146.033	149.448	176.085	137.433	131.122	189.596
PA14_05960	526.979	319.993	406.716	742.723	357.187	350.761	882.126	321.713	769.269	405.038	336.156	416.143	416.972	242.953	225.927	207.249	181.487	269.911	223.173	191.64	180.295
PA14_05970	4.37327	90.6647	88.1909	55.6437	4.38266	47.082	0	25.282	47.2911	13.8798	35.9062	25.4782	29.1298	39.0764	29.7734	73.0167	21.6973	24.849	24.6037	24.4953	35.0574
PA14_05990	48.106	111.998	139.03	77.4174	109.567	94.164	139.509	85.9588	47.2911	105.991	102.147	69.0033	94.8799	87.497	95.7418	73.7542	107.27	94.6832	119.664	104.465	91.5784
PA14_06000	612.258	922.646	349.651	1289.48	716.566	346.053	1255.58	307.808	791.338	469.39	529.306	496.824	502.697	270.137	260.955	364.346	236.44	237.351	218.078	203.167	309.793
PA14_06010	115.892	154.663	83.0032	515.309	155.585	134.184	263.994	91.0152	249.066	95.8969	117.005	113.59	132.333	78.1527	74.7253	64.9037	52.3169	67.6921	35.1659	45.3884	116.619
PA14_06030	139.945	47.9989	74.7029	234.671	89.8446	108.289	124.485	88.487	78.8185	122.395	92.8608	73.2497	95.7122	116.38	98.6608	68.5914	118.423	107.965	98.9119	77.0883	85.8548
PA14_06040	80.9055	42.6657	81.9657	203.221	52.592	74.1541	248.97	50.564	59.9021	11.3562	96.5752	102.974	71.5761	42.4743	56.6278	40.5648	52.3169	80.9734	67.9709	64.8406	55.8056
PA14_06060	13.1198	5.33322	34.2388	21.7736	43.8266	17.6557	90.1443	20.2256	63.0548	6.309	34.668	42.4636	49.1045	31.431	31.5248	37.6147	26.564	19.7078	33.799	43.9475	53.6592
PA14_06070	8.74654	74.665	47.7269	77.4174	72.314	101.226	60.0962	81.5344	50.4438	84.5406	97.8134	78.5577	75.7375	64.5609	81.7308	131.283	114.164	104.109	76.7934	103.745	57.2365
PA14_06080	52.4792	95.9979	93.3787	60.4823	109.567	94.164	10.7315	98.5998	34.6801	37.854	59.4309	45.6484	79.0666	89.196	102.747	71.5416	102.606	98.9675	107.237	106.627	100.879
PA14_06090	15.3064	21.3329	54.9897	7.25788	26.296	14.1246	19.3166	72.0537	18.9164	55.5192	43.9541	45.6484	42.4463	45.0228	76.4767	62.6911	51.7086	40.7009	94.5628	79.2496	39.3501
PA14_06120	34.9862	42.6657	25.9385	33.8701	56.9746	55.3213	30.0481	20.8576	40.9856	11.3562	32.1917	23.355	38.2849	16.9897	33.8599	80.3921	39.3391	20.9931	23.3611	37.4635	23.6101
PA14_06130	59.0391	74.665	154.594	101.61	30.6786	55.3213	83.7054	22.1217	53.5966	29.0214	43.335	35.0325	48.2722	57.765	40.8654	72.2791	37.514	18.4225	33.799	31.6999	47.2201
PA14_06150	120.265	26.6661	108.942	12.0965	67.9313	57.6754	233.946	53.0922	113.499	136.274	66.2407	55.2027	109.029	50.1197	65.9685	105.469	83.1392	28.7049	50.8228	71.3247	57.2365
PA14_06160	266.769	133.33	341.351	149.996	254.195	302.502	163.118	292.007	192.317	272.549	241.438	173.039	213.896	259.093	291.312	289.117	287.135	249.775	338.736	309.074	300.492
PA14_06170	24.053	26.6661	44.6142	16.935	17.5307	107.112	12.8778	49.2999	157.637	16.4034	58.1928	84.9272	74.9052	46.7217	25.6868	43.515	17.8445	19.7078	28.7043	35.3021	39.3501
PA14_06180	229.597	15.9996	51.877	62.9016	39.444	67.0918	10.7315	63.205	141.873	59.3046	94.0989	107.221	107.364	73.9053	65.3847	41.3024	75.0281	67.6921	58.8998	83.5723	87.2857
PA14_06190	39.3594	53.3322	36.3139	55.6437	39.444	44.7279	25.7555	40.4512	59.9021	8.8326	56.9546	25.4782	35.788	44.1733	43.7844	53.8406	48.2613	32.1323	46.1009	55.4747	37.9192
PA14_06200	52.4792	10.6664	21.7884	2.41929	56.9746	45.9049	17.1703	27.1781	9.45822	35.3304	22.2866	18.047	20.807	18.6887	21.6003	34.6645	28.389	25.7059	27.0889	25.9362	11.4473
PA14_06210	13.1198	42.6657	26.9761	2.41929	19.722	48.259	6.43888	47.4037	40.9856	75.708	38.3825	39.2788	30.7944	39.0764	36.7789	63.4286	46.0308	23.9921	39.8878	23.0544	47.2201
PA14_06230	166.184	53.3322	104.792	79.8367	153.393	105.934	40.7796	91.0152	47.2911	87.0642	89.7654	81.7424	89.054	129.971	108.001	115.794	142.959	130.243	134.575	141.929	86.5703
PA14_06240	96.2119	42.6657	41.5016	65.3209	74.5053	150.662	15.0241	51.8281	44.1384	51.7338	65.0026	97.6663	64.0856	107.035	82.8984	63.4286	55.7641	40.2725	76.7934	80.6905	67.2529
PA14_06250	13.1198	31.9993	32.1638	26.6122	61.3573	70.623	21.4629	44.2435	78.8185	18.927	62.5263	58.3874	49.9368	44.1733	55.4602	49.4153	39.9474	38.9872	47.095	40.3453	35.0574
PA14_06260	10.9332	0	31.1262	149.996	13.148	77.6853	10.7315	29.7063	75.6658	52.9956	47.0495	58.3874	82.3957	62.0125	35.0275	33.1894	17.8445	14.1382	36.4085	39.6248	43.6429
PA14_06270	13.1198	47.9989	43.5767	60.4823	83.2706	68.2689	128.778	45.5076	104.04	41.6394	59.4309	52.0179	61.5887	45.0228	46.1195	83.3423	47.0446	61.2656	39.3908	41.7862	30.0492
PA14_06280	45.9193	90.6647	24.901	62.9016	39.444	37.6656	51.511	44.2435	85.124	56.781	57.5737	40.3404	45.7754	48.4207	47.8709	37.6147	46.6391	40.2725	34.7931	41.0657	55.0902
PA14_06290	422.021	682.652	336.163	1091.1	556.598	623.836	813.445	426.002	1440.8	717.965	529.926	607.229	615.055	374.623	352.61	441.788	309.643	377.019	315.251	287.46	447.16
PA14_06300	69.9723	85.3315	169.119	50.8051	19.722	44.7279	90.1443	65.7332	81.9712	84.5406	53.8593	54.1411	37.4526	84.0991	77.6443	61.216	58.1975	53.1254	92.4503	54.7543	69.3993
PA14_06310	0	133.33	73.6654	174.189	48.2093	27.0721	139.509	44.2435	59.9021	45.4248	66.8598	73.2497	86.5571	18.6887	46.1195	29.5017	38.9335	26.5627	28.3315	30.9794	28.6183
PA14_06320	26.2396	95.9979	71.5903	29.0315	43.8266	24.718	55.8036	51.8281	31.5274	41.6394	42.0969	53.0795	30.7944	35.6784	61.2981	78.917	42.9891	29.9902	58.7755	33.8612	65.822
PA14_06330	196.797	10.6664	59.1398	24.1929	72.314	37.6656	70.8277	42.3473	40.9856	59.3046	45.1922	70.0649	56.595	28.033	35.0275	49.4153	53.5336	35.5598	28.3315	49.7111	35.7728
PA14_06340	120.265	26.6661	20.7508	60.4823	65.74	63.5607	53.6573	59.4127	69.3603	79.4934	33.4299	77.4961	39.1172	73.0558	56.6278	30.2392	65.0919	77.1176	57.0359	32.4203	45.0738
PA14_06350	109.332	10.6664	50.8395	2.41929	2.19133	12.9475	87.998	5.68845	6.30548	27.7596	5.57165	13.8007	9.15508	11.0433	10.5083	0.737542	8.71948	0	6.7101	4.32271	14.3091
PA14_06360	0	5.33322	31.1262	45.9666	39.444	32.9574	32.1944	18.3294	22.0692	27.7596	18.5722	21.2318	20.807	18.6887	22.1841	19.1761	20.2779	9.85391	18.5149	30.9794	22.8946
PA14_06390	185.864	15.9996	30.0887	12.0965	35.0613	23.541	42.9259	63.205	22.0692	27.7596	26.6201	26.5397	38.2849	49.2702	51.9575	39.8273	61.0364	53.1254	84.0006	69.8838	35.7728
PA14_06400	80.9055	111.998	136.955	137.9	92.0359	95.341	27.9018	119.457	63.0548	116.086	91.6226	76.4345	110.693	73.9053	105.083	126.12	115.381	142.667	129.977	108.068	151.677
PA14_06420	2.18663	10.6664	39.4265	0	28.4873	12.9475	12.8778	19.5935	18.9164	17.6652	18.5722	9.55431	11.6519	53.5176	28.6058	42.7774	23.9279	13.2814	21.7457	31.6999	46.5047
PA14_06430	0	26.6661	24.901	2.41929	2.19133	8.23935	2.14629	27.1781	12.611	11.3562	21.0484	14.8623	26.633	30.5815	30.3572	9.58805	31.0251	26.1343	26.4676	25.2158	20.0328
PA14_06450	69.9723	58.6654	42.5392	21.7736	65.74	24.718	27.9018	54.3563	25.2219	55.5192	25.3819	33.9709	43.2786	45.0228	61.2981	18.4386	37.3113	35.9882	54.3021	42.5066	32.911
PA14_06460	8.74654	74.665	50.8395	7.25788	46.018	56.4984	156.679	28.4422	34.6801	12.618	44.5732	31.8477	34.1235	29.732	23.9355	21.3887	38.9335	32.5607	40.7577	56.9157	35.7728
PA14_06480	13.1198	53.3322	53.9521	24.1929	32.87	23.541	57.9499	38.555	44.1384	25.236	56.9546	26.5397	34.1235	25.4846	37.9465	67.8539	51.303	39.8441	30.8168	36.0226	41.4965
PA14_06500	201.17	63.9986	195.058	72.5788	238.855	125.944	90.1443	144.107	214.386	138.798	152.911	188.963	170.617	169.048	180.392	216.1	153.503	108.393	166.51	158.499	162.409
PA14_06510	8.74654	63.9986	67.4401	43.5473	52.592	85.9246	47.2184	70.7896	53.5966	21.4506	79.8603	78.5577	64.0856	65.4104	78.8119	126.857	63.4697	61.2656	70.0833	75.6474	78.7002
PA14_06530	2.18663	31.9993	15.5631	14.5158	15.3393	14.1246	118.046	12.641	12.611	6.309	15.4768	19.1086	25.8007	16.1402	10.5083	0.737542	7.09725	5.5696	8.44976	10.8068	7.87002
PA14_06540	6.5599	53.3322	23.8634	38.7087	41.6353	7.0623	49.3647	24.6499	25.2219	31.545	22.2866	35.0325	22.4716	59.464	32.6923	44.2525	35.8918	49.2696	30.1955	25.9362	35.0574
PA14_06570	50.2926	69.3318	22.8259	4.83859	15.3393	17.6557	17.1703	36.0268	25.2219	41.6394	16.0959	38.2172	34.9558	28.033	26.8544	25.814	46.2335	31.7039	32.6807	20.8931	21.4637
PA14_06580	48.106	79.9982	80.9282	166.931	67.9313	85.9246	135.216	66.9973	198.623	94.635	118.862	166.67	156.469	94.2929	47.8709	69.329	57.7919	47.1274	40.5091	45.3884	39.3501
PA14_06600	481.06	479.989	328.9	696.756	311.169	383.718	665.351	372.277	1053.02	546.36	365.252	451.176	317.099	351.687	301.82	414.499	285.107	401.868	249.019	259.362	369.891
PA14_06620	69.9723	165.33	121.392	58.063	92.0359	54.1443	90.1443	76.478	135.568	103.468	107.719	63.6954	70.7438	92.594	73.5578	59.0034	120.451	104.109	81.7639	77.8087	69.3993
PA14_06640	360.795	330.659	245.897	210.478	243.238	224.816	296.188	182.03	337.343	257.407	233.39	229.303	188.928	239.555	210.165	280.266	196.493	183.797	211.617	199.565	212.491
PA14_06650	1045.21	1045.31	659.876	2015.27	661.782	1274.74	2341.61	312.865	636.853	363.399	455.637	519.117	530.995	381.419	200.241	195.449	179.256	114.819	161.167	214.694	199.612
PA14_06660	284.263	335.993	200.245	1151.58	142.437	228.348	957.247	97.9677	255.372	102.206	177.055	153.931	191.424	110.433	53.7088	168.16	46.2335	76.6891	37.6511	48.9907	63.6756
PA14_06670	400.154	511.989	225.146	1758.83	256.386	331.928	1371.48	91.6472	494.98	164.034	237.105	254.782	248.852	96.8414	88.1526	149.721	70.1614	91.2558	50.0773	66.2815	98.733
PA14_06680	166.184	186.663	236.559	505.632	87.6533	251.889	418.527	54.9883	252.219	54.2574	162.197	142.253	152.307	79.8517	57.2116	83.3423	22.1029	29.9902	34.9174	32.4203	65.822
PA14_06690	196.797	309.327	196.095	595.146	122.715	189.505	856.371	48.0358	277.441	52.9956	143.006	123.144	129.003	38.2269	41.4492	56.7907	33.0529	32.9892	33.799	61.9588	40.0656
PA14_06700	74.3456	362.659	172.232	464.504	127.097	148.308	506.525	62.5729	230.15	56.781	149.815	116.775	123.177	153.757	42.6168	66.3788	34.8779	43.7	29.9469	40.3453	72.2611
PA14_06710	52.4792	378.658	146.293	679.821	241.047	311.918	753.349	66.3652	375.176	84.5406	168.388	200.64	161.462	116.38	37.3627	81.1296	50.4919	33.846	26.2191	46.8293	79.4157
PA14_06720	513.859	789.316	533.296	2283.81	657.4	575.577	1740.64	194.671	955.28	287.691	448.827	552.027	502.697	309.213	134.272	252.977	78.8809	115.676	104.007	119.595	204.621
PA14_06730	345.488	517.322	137.993	1379	164.35	274.253	549.451	113.769	397.245	79.4934	244.533	283.445	210.567	88.3465	71.2226	159.309	25.7529	30.4186	37.7754	32.4203	130.929
PA14_06740	266.769	479.989	437.842	1495.12	166.541	300.148	1163.29	153.588	513.897	201.888	276.106	290.876	235.535	115.53	60.7143	190.286	31.4307	42.4147	33.5505	56.1952	110.896
PA14_06750	2997.88	5786.54	1859.27	14617.4	2927.62	2513	12957.2	1138.32	6964.4	2316.67	3560.9	3271.82	3234.24	1460.27	776.443	1621.86	469.027	823.444	390.056	541.779	1420.9
PA14_06770	1053.96	858.648	351.726	1942.69	490.858	758.02	2260.05	253.452	1147.6	442.892	817.175	952.246	999.568	491.003	131.353	314.193	109.703	145.667	81.3911	134.004	193.889
PA14_06790	61.2258	149.33	91.3036	781.432	195.029	120.059	643.888	80.2703	400.398	83.2788	208.627	180.47	209.735	40.7753	52.5413	125.382	47.2474	20.9931	39.5151	47.5498	56.5211
PA14_06800	146.505	53.3322	67.4401	379.829	72.314	69.4459	272.579	44.8755	129.262	75.708	118.862	95.5431	106.532	16.1402	37.9465	79.6546	23.5223	27.4196	19.509	26.6567	66.5375
PA14_06810	1351.34	1199.97	603.849	2963.63	1001.44	886.318	3099.25	566.317	2251.06	951.398	1342.77	1804.7	1641.26	669.395	248.695	314.193	161.615	194.936	122.149	250.717	487.941
PA14_06830	1648.72	2858.6	1162.05	10366.7	1437.51	1464.25	6823.07	862.116	5857.79	1555.8	2354.95	2360.98	2583.4	785.774	536.505	1216.94	320.593	434.857	278.966	366.71	772.693
PA14_06840	2667.69	3317.26	1308.34	8121.57	1823.19	2488.28	6421.71	852.003	3773.83	1428.36	2442.24	3251.65	3009.52	1371.07	427.336	991.994	202.576	382.589	172.847	360.946	791.295
PA14_06860	98.3986	74.665	93.3787	360.475	41.6353	56.4984	223.214	46.1396	91.4295	37.854	89.1464	84.9272	122.345	39.0764	21.0165	27.2891	14.3973	19.2794	8.57402	33.8612	62.9602
PA14_06870	76.5322	106.664	44.6142	21.7736	96.4186	145.954	34.3407	69.5255	56.7493	124.918	64.3835	69.0033	56.595	80.7012	70.055	107.681	67.7281	136.241	89.3438	90.0564	71.5457
PA14_06875	6450.57	12821.1	7640.45	6582.9	8313.91	6776.27	17204.7	23859.9	33873	14489.3	21989.4	24846.5	44707.6	17930.9	1158.83	740.492	605.903	275.053	606.27	938.748	5060.42
PA14_06880	65.599	186.663	68.4777	48.3859	89.8446	88.2787	17.1703	112.505	97.7349	66.8754	68.717	84.9272	95.7122	115.53	97.4932	75.9668	106.459	65.9784	111.089	102.304	82.2775
PA14_06890	198.984	74.665	139.03	314.508	129.289	133.007	452.868	132.73	151.332	179.176	123.814	109.344	124.01	102.788	104.499	135.708	111.123	74.1185	123.391	146.252	118.766
PA14_06900	41.5461	0	19.7133	72.5788	21.9133	20.0098	182.435	18.3294	129.262	35.3304	61.2881	27.6013	49.1045	4.24743	11.092	22.8638	8.11115	0.856862	14.0415	10.8068	26.4719
PA14_06920	45.9193	53.3322	87.1534	333.862	19.722	123.59	186.728	41.0832	145.026	79.4934	93.4799	73.2497	97.3768	35.6784	35.6113	33.1894	29.4029	31.7039	25.8463	16.5704	29.3337
PA14_06930	83.0921	111.998	126.58	241.929	28.4873	120.059	313.359	69.5255	170.248	126.18	73.0505	55.2027	100.706	30.5815	46.1195	55.3157	64.4836	56.9813	42.4973	52.5929	39.3501
PA14_06940	30.6129	58.6654	52.9146	4.83859	39.444	57.6754	0	65.1011	119.804	25.236	55.7165	70.0649	59.9242	59.464	56.044	69.329	46.0308	76.6891	63.746	55.4747	66.5375
PA14_06950	126.825	111.998	117.242	33.8701	195.029	63.5607	12.8778	99.8639	59.9021	99.6823	103.385	88.112	129.003	77.3032	124.348	77.4419	144.784	84.8293	134.451	103.025	122.343
PA14_06960	179.304	175.996	196.095	476.601	76.6966	182.443	291.896	72.6857	78.8185	66.8754	65.6216	90.2351	201.412	82.4001	67.7198	79.6546	61.2391	49.698	63.0004	95.82	95.1557
PA14_06970	8.74654	21.3329	24.901	77.4174	35.0613	32.9574	36.487	10.7448	18.9164	39.1158	28.4773	25.4782	37.4526	13.5918	21.6003	25.814	19.6695	33.4176	23.3611	21.6135	12.8782
PA14_06980	39.3594	63.9986	79.8906	290.315	41.6353	72.9771	45.0722	67.6293	53.5966	64.3518	73.6696	73.2497	61.5887	137.617	66.5523	42.7774	45.0169	65.9784	57.9057	51.8725	58.6674
PA14_06990	56.8525	42.6657	56.0272	36.2894	21.9133	111.82	68.6814	65.1011	88.2767	102.206	66.8598	58.3874	55.7628	42.4743	57.7954	50.1529	45.2196	65.9784	49.4559	59.7975	42.9274
PA14_07000	102.772	47.9989	29.0511	29.0315	43.8266	11.7705	15.0241	36.0268	18.9164	2.5236	43.9541	27.6013	26.633	27.1835	28.6058	20.6512	37.7168	36.4166	31.9351	24.4953	36.4883
PA14_07010	4.37327	10.6664	61.2149	0	65.74	29.4262	32.1944	58.1486	40.9856	45.4248	68.717	53.0795	40.7817	73.0558	58.963	23.6013	68.3364	74.9754	67.101	59.077	78.7002
PA14_07020	8.74654	15.9996	25.9385	99.191	78.888	29.4262	10.7315	22.7538	15.7637	29.0214	20.4294	26.5397	20.807	16.9897	27.4382	20.6512	32.4446	14.1382	45.2311	43.2271	34.3419
PA14_07030	21.8663	58.6654	42.5392	14.5158	129.289	30.6033	40.7796	46.7717	44.1384	32.8068	43.335	30.7861	28.2975	74.7548	46.1195	33.9269	46.4363	29.1333	33.0535	53.3134	34.3419
PA14_07040	39.3594	85.3315	64.3275	104.03	41.6353	71.8	171.703	95.4395	78.8185	112.3	73.0505	79.6192	81.5634	92.594	77.0605	86.2924	69.3503	76.6891	64.3673	74.2065	46.5047
PA14_07050	17.4931	191.996	68.4777	123.384	67.9313	103.58	90.1443	58.7806	56.7493	88.326	59.4309	72.1881	74.9052	41.6248	70.6388	78.917	84.9643	48.4127	48.8346	54.0338	54.3747
PA14_07060	34.9862	90.6647	80.9282	24.1929	92.0359	89.4558	4.29259	63.205	53.5966	50.472	72.4314	66.8802	79.0666	69.6578	65.9685	49.4153	69.5531	63.8362	69.0892	89.336	60.0984
PA14_07070	37.1728	47.9989	75.7405	16.935	74.5053	37.6656	17.1703	49.9319	69.3603	37.854	61.2881	54.1411	60.7564	28.8825	57.2116	61.216	39.7446	58.695	47.3435	51.8725	77.2693
PA14_07090	50.2926	53.3322	67.4401	428.215	85.462	129.475	72.974	68.8934	277.441	119.871	129.386	116.775	134.829	122.326	96.9094	59.7409	63.2669	91.6842	80.5212	102.304	59.3829
PA14_07110	89.652	159.996	79.8906	251.606	100.801	114.174	156.679	104.92	154.484	171.605	105.861	146.499	152.307	52.6681	95.1581	63.4286	84.3559	126.387	75.5508	93.6587	66.5375
PA14_07130	371.728	234.662	228.259	217.736	258.577	443.748	487.209	213.633	286.899	167.819	216.056	238.858	218.89	211.522	184.478	258.14	200.751	149.094	192.356	182.995	203.19
PA14_07140	6.5599	15.9996	25.9385	7.25788	19.722	27.0721	178.142	44.8755	18.9164	6.309	45.1922	32.9093	38.2849	12.7423	32.1085	36.8771	22.914	19.2794	25.7221	28.0976	31.4801
PA14_07150	264.583	85.3315	89.2285	21.7736	120.523	190.682	38.6333	149.164	53.5966	111.038	107.099	99.7895	106.532	162.252	125.515	150.459	118.017	164.946	158.06	122.477	124.489
PA14_07170	34.9862	37.3325	81.9657	58.063	35.0613	95.341	92.2906	61.3088	37.8329	71.9226	87.2891	80.6808	49.9368	54.3671	67.7198	56.7907	54.953	82.2587	60.5152	51.152	51.5129
PA14_07190	85.2788	159.996	59.1398	67.7402	59.166	49.4361	231.8	67.6293	47.2911	75.708	69.3361	67.9418	80.7312	76.4537	41.4492	70.804	57.3864	77.9744	48.7104	58.3566	43.6429
PA14_07200	8.74654	69.3318	42.5392	99.191	32.87	48.259	115.9	13.273	25.2219	35.3304	26.001	26.5397	21.6393	23.7856	9.92446	13.2758	4.86669	6.42646	7.20715	7.20451	13.5937
PA14_07210	6.5599	63.9986	40.4641	169.35	39.444	108.289	208.19	75.2139	132.415	100.944	76.7649	58.3874	69.9115	55.2166	64.2171	23.6013	64.2808	112.249	55.0477	39.6248	68.6838
PA14_07230	223.037	319.993	202.32	466.923	166.541	238.941	543.012	208.576	491.827	252.36	191.912	239.919	209.735	221.716	159.375	193.236	185.948	129.386	140.664	140.488	162.409
PA14_07240	8.74654	69.3318	22.8259	31.4508	2.19133	23.541	0	27.1781	34.6801	5.0472	30.3345	16.9854	39.1172	48.4207	21.6003	22.1263	15.8167	31.7039	15.4084	14.409	8.58548
PA14_07250	39.3594	53.3322	92.3411	84.6752	140.245	37.6656	75.1203	91.6472	116.651	128.704	102.147	83.8656	84.0603	128.272	103.331	38.3522	87.6004	101.11	99.906	87.1746	71.5457
PA14_07260	115.892	127.997	71.5903	104.03	78.888	65.9148	10.7315	44.2435	72.513	63.09	43.9541	55.2027	59.9242	77.3032	40.2816	95.8805	48.8697	52.697	49.2074	64.1202	52.2283
PA14_07280	146.505	58.6654	65.3651	130.642	89.8446	41.1967	12.8778	78.3742	44.1384	49.2102	87.2891	48.8331	74.0729	88.3465	78.2281	85.5549	62.253	82.6872	79.0301	86.4542	81.5621
PA14_07290	299.569	85.3315	166.006	58.063	175.307	122.413	42.9259	127.674	75.6658	136.274	94.0989	116.775	110.693	124.025	157.624	114.319	146.812	159.376	180.427	119.595	103.741
PA14_07300	163.998	159.996	365.214	60.4823	418.544	176.557	107.315	275.574	173.401	258.669	153.53	208.072	186.431	223.415	273.798	349.595	310.049	370.593	365.328	335.73	247.548
PA14_07310	50.2926	95.9979	42.5392	45.9666	32.87	29.4262	27.9018	63.837	85.124	49.2102	45.8113	59.449	55.7628	63.7114	44.952	30.2392	37.9196	86.543	52.4382	46.1089	60.0984
PA14_07330	155.251	143.997	103.754	96.7717	81.0793	94.164	107.315	103.024	40.9856	161.51	120.719	90.2351	99.0413	109.584	131.353	129.807	99.7671	172.229	124.385	141.929	103.741
PA14_07340	8.74654	10.6664	32.1638	0	39.444	7.0623	42.9259	41.0832	3.15274	46.6866	40.2397	39.2788	39.1172	56.0661	44.952	28.7641	39.5418	32.1323	57.2844	48.2702	37.2037
PA14_07355	45.9193	63.9986	23.8634	48.3859	10.9567	42.3738	60.0962	37.923	28.3747	27.7596	43.335	48.8331	25.8007	50.1197	49.0385	67.8539	43.8002	50.1264	44.237	43.9475	27.9028
PA14_07360	4.37327	26.6661	17.6382	45.9666	30.6786	8.23935	12.8778	13.273	50.4438	11.3562	35.2871	18.047	32.4589	18.6887	19.2651	22.8638	18.0473	5.99803	19.6333	15.8499	40.781
PA14_07370	19.6797	0	46.6893	91.9331	105.184	80.0394	75.1203	17.6974	50.4438	42.9012	32.1917	25.4782	27.4652	48.4207	32.1085	31.7143	32.8501	66.4068	27.3375	30.259	5.72365
PA14_07380	80.9055	42.6657	33.2013	31.4508	2.19133	29.4262	21.4629	17.0653	47.2911	27.7596	23.5247	28.6629	37.4526	13.5918	18.0975	33.1894	17.6417	23.9921	22.4913	39.6248	43.6429
PA14_07400	10.9332	21.3329	37.3515	12.0965	24.1047	55.3213	10.7315	35.3948	25.2219	6.309	16.7149	26.5397	27.4652	7.64537	35.6113	22.8638	35.2835	26.5627	30.444	24.4953	17.8864
PA14_07410	41.5461	26.6661	3.11262	26.6122	6.574	12.9475	4.29259	20.2256	3.15274	20.1888	8.66701	23.355	16.6456	24.6351	14.5948	46.4652	10.1389	20.1363	12.7989	22.334	16.4555
PA14_07420	61.2258	42.6657	18.6757	29.0315	59.166	48.259	25.7555	44.2435	15.7637	21.4506	27.8582	55.2027	43.2786	9.34435	30.3572	42.7774	38.7307	29.5617	50.9471	43.9475	35.7728
PA14_07430	174.931	351.992	200.245	319.347	210.368	117.705	324.09	185.823	151.332	141.322	221.628	210.195	163.127	214.07	190.316	250.027	166.887	150.808	183.907	168.586	195.32
PA14_07440	107.145	74.665	99.6039	24.1929	98.6099	90.6328	72.974	76.478	66.2075	55.5192	57.5737	66.8802	65.7501	68.8084	84.6498	143.083	74.4198	60.8372	95.0598	80.6905	76.5539
PA14_07450	83.0921	197.329	131.768	123.384	271.725	196.567	36.487	191.511	63.0548	108.515	174.578	128.452	173.947	279.481	229.43	155.621	211.093	202.219	241.937	190.199	180.295
PA14_07460	37.1728	63.9986	42.5392	0	17.5307	36.4885	19.3166	36.6589	53.5966	12.618	30.9536	25.4782	33.2912	27.1835	31.5248	20.6512	30.8224	10.7108	20.8759	23.7749	23.6101
PA14_07470	2.18663	21.3329	10.3754	16.935	15.3393	9.4164	0	22.1217	31.5274	20.1888	5.57165	18.047	19.1424	20.3877	15.1786	18.4386	12.5723	3.42745	9.69237	18.0113	20.7482
PA14_07480	815.615	645.319	588.286	578.211	488.667	397.843	476.477	451.916	699.908	471.913	575.118	472.408	613.39	433.238	590.213	551.682	411.843	607.087	537.678	468.293	473.632
PA14_07500	325.809	325.326	402.566	372.571	488.667	381.364	334.822	472.773	359.412	397.467	338.632	356.694	362.874	333.848	360.783	465.389	396.229	351.742	462.5	435.873	368.46
PA14_07520	835.295	821.315	429.542	1185.45	699.035	533.203	1045.24	508.8	835.476	542.574	545.402	545.657	530.995	366.128	408.654	475.715	386.293	525.256	404.843	384.001	471.486
PA14_07530	212.104	223.995	253.16	295.154	254.195	317.803	248.97	279.998	394.092	281.382	350.395	352.448	334.577	361.881	307.074	315.668	290.987	296.046	309.41	280.976	377.046
PA14_07550	8.74654	47.9989	18.6757	149.996	10.9567	65.9148	94.4369	25.914	59.9021	41.6394	47.6685	50.9563	31.6266	23.7856	47.2871	47.9402	30.0112	32.9892	34.1718	30.259	69.3993
PA14_07560	6.5599	85.3315	19.7133	70.1595	2.19133	77.6853	126.631	40.4512	81.9712	29.0214	45.1922	36.0941	37.4526	24.6351	22.7679	50.1529	7.09725	28.2764	12.5504	11.5272	22.8946
PA14_07570	327.995	111.998	113.092	130.642	118.332	210.692	122.339	122.618	81.9712	64.3518	128.767	79.6192	113.19	101.089	116.758	129.07	110.717	169.659	101.77	94.3791	82.2775
PA14_07580	65.599	69.3318	98.5664	53.2244	19.722	40.0197	42.9259	24.6499	34.6801	36.5922	37.7634	42.4636	40.7817	43.3238	29.7734	35.402	26.7668	65.1215	27.7102	33.1408	40.0656
PA14_07590	122.452	26.6661	29.0511	26.6122	8.76533	11.7705	53.6573	23.3858	15.7637	16.4034	34.049	21.2318	30.7944	29.732	20.4327	17.701	11.9639	38.5588	14.0415	18.7317	47.2201
PA14_07600	13.1198	47.9989	21.7884	24.1929	6.574	48.259	42.9259	6.3205	22.0692	2.5236	21.0484	18.047	18.3102	12.7423	12.8434	9.58805	16.0195	22.7068	11.0592	16.5704	19.3173
PA14_07620	96.2119	47.9989	75.7405	96.7717	85.462	74.1541	27.9018	84.6947	85.124	90.8496	97.1943	112.529	104.867	68.8084	95.7418	95.8805	114.975	95.9685	117.178	74.2065	102.31
PA14_07630	107.145	95.9979	44.6142	96.7717	10.9567	47.082	8.58517	71.4216	116.651	82.017	72.4314	60.5106	92.3831	56.9156	67.136	95.1429	98.956	92.5411	68.965	72.0451	51.5129
PA14_07650	690.977	565.321	422.279	716.111	567.555	466.112	937.93	487.943	841.782	436.583	573.88	503.194	550.137	316.009	317.583	483.828	311.265	386.016	393.162	360.946	344.135
PA14_07660	437.327	453.323	450.293	624.178	536.876	557.921	912.175	377.334	857.545	551.407	539.212	487.27	571.776	327.052	300.069	331.156	285.31	310.184	312.144	304.03	336.98
PA14_07680	999.292	1439.97	995.001	2982.99	983.908	861.6	3320.32	885.502	3751.76	1597.44	1497.53	1402.36	1668.72	697.428	645.674	911.602	531.888	632.364	503.382	516.564	792.726
PA14_07690	74.3456	69.3318	28.0136	67.7402	81.0793	60.0295	2.14629	61.9409	66.2075	29.0214	50.1448	40.3404	62.421	75.6042	33.8599	70.804	46.6391	50.9833	58.8998	74.2065	39.3501
PA14_07700	91.8387	117.331	101.679	232.252	170.924	47.082	169.557	84.0626	132.415	74.4462	89.7654	125.268	121.513	146.112	88.7363	110.631	86.1809	72.8333	100.403	71.3247	94.4403
PA14_07710	24.053	42.6657	88.1909	62.9016	83.2706	63.5607	92.2906	41.0832	78.8185	31.545	52.6211	71.1265	72.4084	62.0125	37.3627	63.4286	27.1723	32.1323	38.0239	38.1839	71.5457
PA14_07730	142.131	239.995	161.856	77.4174	109.567	84.7476	90.1443	109.345	56.7493	98.4205	107.099	106.159	110.693	107.035	113.256	88.5051	139.106	214.644	130.598	125.359	105.888
PA14_07740	218.663	26.6661	78.8531	62.9016	72.314	134.184	19.3166	53.0922	15.7637	105.991	63.7644	28.6629	49.9368	62.0125	62.4657	126.12	64.6864	39.8441	68.2194	61.9588	75.1229
PA14_07760	153.064	378.658	129.693	445.15	249.812	302.502	358.431	209.841	186.012	210.721	199.341	227.18	198.083	214.07	192.067	171.11	192.842	210.788	184.528	197.404	199.612
PA14_07770	655.99	719.984	611.111	948.363	473.328	399.02	948.662	460.132	599.021	445.416	448.208	437.375	432.786	433.238	414.492	432.2	430.499	399.298	433.671	461.089	456.461
PA14_07780	56.8525	58.6654	60.1774	82.256	67.9313	82.3935	53.6573	56.2524	53.5966	58.0428	97.1943	95.5431	88.2217	140.165	61.2981	69.329	52.9252	76.2607	54.0536	85.0133	66.5375
PA14_07790	26.2396	15.9996	93.3787	55.6437	56.9746	112.997	75.1203	44.8755	78.8185	21.4506	42.716	57.3259	70.7438	58.6145	50.7899	57.5283	50.8974	51.8401	39.7636	71.3247	46.5047
PA14_07800	94.0253	85.3315	88.1909	270.961	52.592	44.7279	145.948	36.6589	75.6658	52.9956	66.2407	73.2497	88.2217	95.9919	49.0385	113.581	60.428	64.6931	47.3435	70.6042	48.6511
PA14_07810	146.505	127.997	96.4913	118.545	61.3573	88.2787	51.511	121.354	81.9712	92.1114	60.669	98.7279	117.351	174.145	103.331	98.0931	93.2782	89.1136	115.314	73.486	85.8548
PA14_07820	78.7189	202.662	124.505	181.447	280.491	435.508	169.557	282.526	110.346	128.704	230.914	153.931	228.045	270.986	209.581	350.333	230.965	128.101	311.523	279.535	254.703
PA14_07840	21.8663	31.9993	49.8019	29.0315	13.148	24.718	6.43888	34.1307	28.3747	52.9956	52.002	59.449	44.1108	49.2702	37.3627	91.4552	30.0112	38.5588	51.9412	30.9794	37.9192
PA14_07850	15.3064	42.6657	46.6893	106.449	30.6786	87.1017	133.07	83.4306	59.9021	80.7552	94.718	55.2027	76.5698	90.0455	70.6388	118.007	74.0142	80.1166	69.2135	79.9701	102.31
PA14_07860	113.705	95.9979	101.679	162.093	173.115	80.0394	30.0481	137.155	141.873	97.1587	108.338	124.206	105.7	95.1424	145.364	147.508	148.84	124.245	125.38	144.09	115.189
PA14_07870	91.8387	90.6647	116.205	19.3543	83.2706	40.0197	109.461	108.081	85.124	60.5664	71.1933	66.8802	90.7185	118.928	109.753	41.3024	120.045	94.6832	97.9178	95.82	89.4321
PA14_07890	45.9193	79.9982	120.355	74.9981	133.671	127.121	193.166	118.825	81.9712	118.609	89.7654	81.7424	73.2406	135.068	115.007	122.432	103.417	121.246	113.326	103.745	112.327
PA14_07900	41.5461	26.6661	49.8019	36.2894	54.7833	77.6853	21.4629	76.478	72.513	108.515	53.8593	46.71	46.6077	73.9053	75.3091	36.8771	79.2864	56.1244	98.7876	89.336	66.5375
PA14_07910	43.7327	101.331	147.331	111.287	155.585	110.643	178.142	149.796	141.873	278.858	87.9082	75.3729	134.829	135.918	157.04	203.562	128.156	134.099	144.391	122.477	115.904
PA14_07930	174.931	170.663	109.979	48.3859	184.072	75.3312	111.607	117.561	104.04	111.038	136.196	107.221	101.538	95.9919	100.412	118.007	99.5643	101.538	107.859	89.336	128.067
PA14_07940	69.9723	122.664	154.594	176.608	21.9133	194.213	118.046	82.1665	148.179	215.768	112.671	138.007	113.19	91.7445	114.423	162.997	76.4475	138.812	95.6811	132.563	82.993
PA14_07950	120.265	159.996	79.8906	152.415	32.87	144.777	122.339	110.609	381.482	230.91	498.972	494.701	443.605	103.637	179.224	264.778	88.2087	164.089	96.0539	131.122	370.607
PA14_07960	177.117	63.9986	170.157	237.091	89.8446	102.403	154.533	153.588	233.303	131.227	329.346	330.154	279.646	186.037	196.154	199.874	153.301	200.934	170.238	175.07	242.54
PA14_07970	297.382	234.662	39.4265	667.725	13.148	125.944	394.918	77.7421	308.969	273.811	525.592	496.824	501.865	54.3671	93.9905	252.239	75.8392	75.8323	32.6807	79.9701	193.889
PA14_07980	437.327	266.661	57.0647	466.923	89.8446	121.236	343.407	87.2229	233.303	114.824	393.73	335.462	408.649	91.7445	90.4877	187.336	70.7697	94.6832	61.385	67.7224	135.937
PA14_07990	288.636	682.652	115.167	1637.86	179.689	178.912	800.567	168.757	1355.68	667.493	1869.6	1336.54	1565.52	186.037	175.721	678.539	115.787	146.095	66.2312	116.713	470.77
PA14_08000	157.438	479.989	35.2764	1514.48	107.375	161.256	665.351	95.4395	1163.36	846.668	1181.19	883.243	1140.22	157.155	113.256	351.07	54.1419	142.239	46.3494	34.5817	246.833
PA14_08010	249.276	965.312	76.778	1816.89	153.393	137.715	1126.8	164.965	1421.89	700.299	2176.04	1439.52	1790.23	222.565	232.349	477.927	120.653	182.512	77.2904	124.638	470.77
PA14_08020	142.131	623.986	44.6142	1807.21	87.6533	69.4459	575.207	94.1754	1106.61	750.771	1577.4	829.102	1350.79	196.231	172.219	674.114	91.2504	87.3999	66.2312	118.874	402.087
PA14_08030	400.154	970.645	149.406	2888.64	135.863	324.866	1438.02	246.499	1979.92	1119.22	2292.42	1212.34	1962.52	229.361	301.82	818.672	151.07	335.461	126.622	168.586	489.372
PA14_08040	306.129	645.319	52.9146	1945.11	223.516	77.6853	1088.17	92.9113	1286.32	550.145	1614.54	839.718	1310.84	169.897	122.012	546.519	87.1948	127.672	44.6098	52.5929	178.149
PA14_08050	1561.26	2927.94	532.258	7386.1	692.461	841.59	4108.01	771.733	5778.97	3177.21	6214.24	3673.1	5577.11	899.606	957.418	2071.02	640.781	902.275	600.43	727.656	1755.73
PA14_08060	745.643	1189.31	272.873	2745.9	539.068	286.023	1369.34	460.132	2282.58	1313.53	2342.57	1453.32	2126.48	399.258	399.897	902.014	282.876	392.443	304.688	345.096	689.7
PA14_08070	1653.1	5151.89	445.105	13185.1	703.418	1197.06	7338.18	859.588	8017.42	3803.07	10627.6	7047.9	9403.93	1049.96	1069.51	3380.89	497.619	772.889	353.647	603.018	2432.55
PA14_08090	253.65	1253.31	141.106	3822.48	269.534	361.354	2828.81	304.648	2805.94	1276.94	3197.51	2179.44	3147.68	301.568	320.502	1079.76	145.595	289.619	99.5332	174.349	714.741
PA14_08100	358.608	778.65	68.4777	1891.89	127.097	189.505	1152.56	135.891	1157.06	662.445	1693.78	1192.17	1413.21	175.844	181.559	556.107	87.6004	141.811	55.172	85.0133	366.314
PA14_08110	568.525	895.98	123.467	1780.6	83.2706	154.193	1328.56	188.351	1469.18	810.076	2292.42	1470.3	2004.96	252.297	215.419	683.702	118.626	123.817	68.0951	105.186	429.274
PA14_08120	1913.31	5978.54	554.047	15735.1	885.298	1009.91	9924.46	1087.13	9849.16	5737.41	13542.8	7417.33	11999.8	1012.59	1077.68	4537.36	607.525	948.118	395.648	614.545	2415.38
PA14_08130	645.057	1525.3	106.867	4845.84	120.523	318.98	2466.09	394.399	2897.37	1521.73	3923.06	2552.06	3408.19	379.72	439.011	1451.48	188.99	304.614	136.439	220.458	1039.56
PA14_08140	124.638	437.324	57.0647	1221.74	54.7833	145.954	714.716	123.25	977.349	532.48	820.889	524.425	908.017	178.392	115.591	320.831	56.778	69.4058	67.4738	85.0133	266.15
PA14_08150	446.074	2090.62	257.31	6178.87	348.422	326.043	3496.31	496.159	3294.61	1776.62	4807.09	2789.86	4074.84	449.378	429.671	1528.19	236.643	265.627	215.469	251.437	872.142
PA14_08160	338.928	970.645	66.4026	1574.96	83.2706	177.734	967.978	127.674	892.225	604.403	1117.42	925.706	1045.34	143.563	150.618	449.163	60.0225	152.95	63.4975	121.036	272.589
PA14_08180	142.131	250.661	43.5767	895.138	35.0613	84.7476	485.062	62.5729	570.646	254.884	695.837	634.831	591.751	78.1527	109.169	148.246	42.9891	71.9764	39.3908	56.9157	180.295
PA14_08190	0	79.9982	12.4505	706.433	87.6533	173.026	244.677	31.6025	463.453	186.746	496.496	249.474	413.643	15.2907	39.114	143.821	33.4585	36.8451	15.5326	30.259	118.766
PA14_08200	671.297	1674.63	255.235	3084.6	243.238	543.797	1897.32	310.337	2061.89	951.398	2714.63	1953.33	2307.91	393.312	302.404	624.698	153.909	145.667	149.113	205.329	543.032
PA14_08210	1156.73	1381.3	305.037	4156.34	344.039	484.944	2305.12	391.871	2496.97	1395.55	2987.64	2136.98	2846.4	507.993	461.779	1177.12	221.637	313.183	290.15	385.441	740.498
PA14_08220	266.769	1589.3	149.406	3938.61	249.812	487.299	2047.56	281.894	2386.62	1000.61	3306.46	2088.15	2873.03	428.141	292.48	1010.43	163.44	257.487	100.776	171.467	665.375
PA14_08230	244.903	650.652	84.0408	1468.51	102.993	201.275	525.842	121.354	860.698	407.562	1313.05	718.696	1243.43	160.553	130.769	533.981	61.6447	135.384	36.7813	47.5498	276.166
PA14_08240	894.334	2522.61	343.426	8208.66	552.216	779.207	5125.35	704.104	5574.04	3375.32	7278.43	3926.82	6288.71	703.374	848.249	2489.94	383.049	613.941	330.162	487.025	1526.78
PA14_08250	157.438	410.658	11.4129	1156.42	94.2273	195.39	1010.9	89.7511	907.989	374.755	1195.43	676.233	938.812	111.283	100.412	368.771	89.8309	95.5401	44.734	76.3678	248.263
PA14_08260	284.263	1231.97	81.9657	2767.67	124.906	149.485	1036.66	215.529	1850.66	759.604	2575.96	1696.42	1859.31	398.409	303.572	1000.84	131.198	177.799	121.9	140.488	644.626
PA14_08270	286.449	1445.3	206.471	3515.23	273.917	182.443	2234.29	314.129	2708.2	1285.77	3502.71	2126.36	2987.05	246.351	331.594	1235.38	197.304	248.918	133.581	173.629	880.727
PA14_08280	561.965	885.314	139.03	1649.96	322.126	291.908	961.539	287.583	2052.43	1181.05	2304.8	1343.97	2061.56	258.244	318.166	748.605	177.431	306.328	155.326	210.372	698.286
PA14_08300	1943.92	4789.23	823.807	11027.1	1233.72	1293.58	7580.71	1302.02	8228.65	4763.3	11577.3	7564.89	10017.3	1561.36	1501.51	4332.32	920.412	1239.88	716.241	969.007	2607.84
PA14_08310	701.91	607.987	390.115	1574.96	348.422	301.325	661.058	390.607	945.822	1070.01	1101.33	817.424	1187.66	337.246	388.221	492.678	261.179	369.307	372.659	353.742	487.941
PA14_08320	218.663	202.662	230.334	239.51	168.733	134.184	302.627	176.342	384.634	285.167	417.874	294.06	419.469	196.231	188.565	189.548	164.251	163.661	198.818	135.445	221.076
PA14_08330	185.864	143.997	271.836	273.38	210.368	105.934	158.826	105.552	204.928	237.219	267.439	208.072	314.602	101.089	127.267	131.283	130.995	119.532	113.575	105.186	111.611
PA14_08340	100.585	207.995	61.2149	188.705	107.375	102.403	210.337	83.4306	151.332	59.3046	238.343	191.086	243.026	144.413	100.412	129.807	82.3281	113.106	89.7166	90.7769	110.18
PA14_08350	131.198	458.657	102.717	358.055	94.2273	204.807	405.649	154.22	431.925	253.622	367.11	318.477	403.656	138.466	130.186	195.449	106.459	130.243	106.74	122.477	191.742
PA14_08360	89.652	191.996	14.5256	159.673	39.444	64.7377	128.778	58.1486	173.401	100.944	146.101	145.438	153.14	88.3465	73.5578	52.3655	52.1141	68.9774	62.7519	62.6793	62.2447
PA14_08370	223.037	223.995	180.532	333.862	149.011	210.692	343.407	173.182	368.871	244.789	183.864	157.115	200.579	81.5506	124.348	134.97	105.445	89.9705	106.119	105.186	145.953
PA14_08380	34.9862	58.6654	81.9657	147.577	83.2706	84.7476	45.0722	36.0268	37.8329	17.6652	89.7654	98.7279	81.5634	53.5176	61.2981	44.2525	49.478	59.5519	49.953	51.8725	74.4075
PA14_08390	382.661	255.994	254.197	391.925	192.837	215.4	156.679	146.636	236.455	184.223	344.204	173.039	293.795	163.951	147.699	175.535	163.44	164.089	178.315	190.199	157.4
PA14_08400	32.7995	191.996	161.856	428.215	354.996	220.108	214.629	114.401	157.637	228.386	104.623	133.76	134.829	116.38	103.331	112.844	106.459	79.2597	116.433	90.7769	122.343
PA14_08420	83.0921	90.6647	84.0408	70.1595	81.0793	41.1967	30.0481	82.7985	56.7493	82.017	64.3835	59.449	73.2406	85.7981	68.3036	20.6512	50.8974	86.543	72.1957	56.1952	49.3665
PA14_08430	102.772	101.331	84.0408	304.831	155.585	101.226	281.164	78.3742	236.455	176.652	271.773	222.934	222.219	89.196	92.2391	171.11	55.5613	78.8313	65.2371	70.6042	144.522
PA14_08440	30.6129	117.331	50.8395	16.935	63.5486	88.2787	111.607	68.8934	59.9021	98.4205	78.6221	80.6808	77.402	35.6784	85.2336	63.4286	70.9725	79.2597	83.6278	80.6905	88.7166
PA14_08450	188.051	191.996	78.8531	162.093	157.776	136.538	145.948	171.918	138.721	237.219	161.578	179.409	147.314	162.252	165.213	185.123	150.259	176.514	178.191	183.715	126.636
PA14_08460	37.1728	117.331	32.1638	147.577	65.74	30.6033	92.2906	49.2999	56.7493	26.4978	81.0984	58.3874	70.7438	83.2496	54.2926	23.6013	62.8614	49.2696	49.7045	88.6155	57.952
PA14_08470	45.9193	85.3315	156.669	33.8701	50.4006	45.9049	45.0722	95.4395	31.5274	68.1372	89.1464	67.9418	91.5508	44.1733	57.2116	108.419	89.2226	84.4009	121.776	64.8406	56.5211
PA14_08480	32.7995	10.6664	41.5016	193.543	78.888	69.4459	17.1703	51.196	122.957	117.347	69.9551	54.1411	99.8736	24.6351	48.4547	102.518	34.8779	65.1215	35.2902	28.8181	51.5129
PA14_08490	142.131	106.664	76.778	118.545	65.74	74.1541	72.974	74.5819	176.553	85.8024	189.436	97.6663	141.488	81.5506	77.6443	73.7542	88.6143	65.5499	62.8762	64.8406	83.7084
PA14_08500	32.7995	207.995	100.641	251.606	48.2093	87.1017	160.972	104.288	145.026	172.867	178.912	122.083	148.978	115.53	93.4067	106.206	65.7003	102.395	124.385	125.359	103.741
PA14_08510	124.638	26.6661	48.7644	133.061	30.6786	36.4885	51.511	90.3831	349.954	65.6136	97.8134	168.793	121.513	105.336	37.9465	45.7276	33.0529	26.1343	32.9292	50.4316	59.3829
PA14_08520	76.5322	191.996	206.471	326.605	133.671	207.161	184.581	147.268	141.873	196.841	136.815	160.3	132.333	149.51	107.418	144.558	152.895	115.248	145.013	127.52	162.409
PA14_08540	301.756	570.654	343.426	573.372	350.613	477.882	714.716	369.749	803.949	469.39	347.918	349.263	382.017	347.44	288.977	303.867	323.026	269.055	267.286	303.31	309.793
PA14_08560	618.818	415.991	563.385	287.896	512.772	363.708	607.401	495.527	428.773	561.501	359.062	408.712	381.184	353.386	454.774	478.665	484.844	488.411	497.542	420.744	377.046
PA14_08580	336.742	575.987	472.081	345.959	525.92	426.092	246.824	1283.69	1220.11	637.209	516.306	715.512	1339.14	921.692	920.64	340.007	922.846	419.862	1153.76	2185.13	2452.59
PA14_08590	623.191	1263.97	985.664	967.717	1617.2	1032.27	568.768	2726.03	2906.83	1082.62	997.325	1731.45	3121.05	2137.31	1377.75	528.818	1278.52	314.468	1087.04	3747.07	5667.85
PA14_08620	203.357	165.33	119.317	96.7717	138.054	130.652	85.8517	139.051	119.804	186.746	138.672	92.3583	137.326	114.681	124.348	95.1429	107.675	123.817	127.492	144.811	133.79
PA14_08630	34.9862	111.998	62.2524	26.6122	10.9567	60.0295	30.0481	49.2999	34.6801	76.9698	70.5742	39.2788	52.4336	38.2269	43.7844	32.4519	55.3586	40.7009	56.9116	39.6248	51.5129
PA14_08640	111.518	175.996	131.768	224.994	70.1226	72.9771	175.996	106.184	72.513	141.322	115.766	97.6663	140.655	109.584	120.261	62.6911	126.737	120.389	134.326	116.713	105.888
PA14_08650	404.527	538.655	512.545	733.046	517.154	581.462	382.04	1583.92	1204.35	735.63	517.544	819.547	1533.89	1247.89	389.973	123.17	308.021	74.547	260.327	1025.2	1754.3
PA14_08660	52.4792	133.33	122.43	179.028	142.437	101.226	55.8036	218.057	195.47	95.8969	94.0989	138.007	262.168	148.66	62.4657	53.8406	49.478	58.695	43.8642	71.3247	156.685
PA14_08670	498.553	1130.64	907.848	566.115	891.872	986.368	259.701	3002.87	2049.28	1128.05	534.259	1066.9	2446.9	1917.29	1273.25	384.997	1251.35	308.042	1341.9	4072.71	5374.51
PA14_08680	653.804	975.979	699.302	1954.79	560.981	661.502	1699.86	832.41	2935.2	1313.53	906.94	899.167	1066.15	678.739	594.884	806.871	418.332	626.366	483.5	481.261	626.025
PA14_08690	115.892	127.997	135.918	205.64	149.011	96.5181	180.289	295.799	271.136	112.3	102.147	149.684	272.156	166.499	94.5743	62.6911	70.1614	22.7068	107.983	221.179	271.158
PA14_08695	122.452	95.9979	117.242	384.668	262.96	243.649	540.866	138.419	441.384	228.386	125.053	169.854	157.301	110.433	157.04	115.794	165.062	164.517	200.682	148.413	123.774
PA14_08710	242.716	357.325	320.6	479.02	177.498	304.856	673.936	305.912	447.689	336.901	208.008	248.412	246.355	185.188	204.911	194.711	196.493	236.922	186.143	204.608	190.311
PA14_08720	262.396	266.661	260.423	1098.36	92.0359	268.367	433.551	289.479	822.865	436.583	264.963	271.767	334.577	147.811	138.942	129.07	98.1449	157.663	140.167	123.918	186.734
PA14_08730	129.011	245.328	139.03	459.666	304.595	293.085	485.062	205.416	948.975	402.514	231.533	221.872	273.82	195.382	144.78	229.376	113.15	139.24	113.326	85.7337	227.515
PA14_08740	54.6659	250.661	81.9657	837.075	102.993	137.715	545.158	149.796	662.075	232.171	195.627	216.564	210.567	107.885	92.8229	222.738	85.3698	109.25	79.7757	83.5723	126.636
PA14_08750	341.115	245.328	321.638	198.382	63.5486	158.902	255.409	191.511	479.216	268.764	165.292	152.869	164.791	168.198	119.677	84.8173	123.492	65.5499	146.007	88.6155	100.879
PA14_08760	959.933	1562.63	1189.02	3270.88	1240.29	1324.18	3097.1	1044.15	2723.97	1341.29	1137.85	1158.19	1258.41	949.725	726.237	955.117	703.439	771.176	656.596	611.663	767.685
PA14_08780	1104.25	1386.64	968.025	2912.83	810.793	830.997	2174.19	784.374	2787.02	1124.26	866.701	878.996	1098.61	755.193	646.257	863.662	560.48	546.678	565.388	572.759	741.213
PA14_08790	249.276	613.32	507.357	1654.8	499.624	331.928	1888.74	470.877	1724.55	524.909	667.979	590.244	754.878	308.363	316.415	517.017	290.785	431.858	270.889	272.331	432.136
PA14_08810	264.583	458.657	356.914	781.432	140.245	267.19	1165.44	352.052	945.822	595.57	372.062	351.386	470.238	250.598	262.122	472.027	201.765	296.046	226.155	190.92	311.939
PA14_08820	817.801	1818.63	1144.41	3885.38	1211.81	951.056	1850.1	985.998	3650.87	1626.46	1127.33	1021.25	1369.93	691.482	664.939	983.144	546.488	738.615	535.938	492.068	702.578
PA14_08830	839.668	1285.31	652.613	2467.68	471.136	599.118	2049.71	818.505	4152.16	1382.93	1005.37	1059.47	1268.39	711.869	481.628	789.908	405.557	548.392	373.032	422.184	582.382
PA14_08840	376.101	287.994	249.01	512.89	151.202	157.725	646.034	206.048	611.632	271.287	205.532	243.104	226.38	112.982	121.429	123.907	168.306	130.671	145.261	124.638	162.409
PA14_08850	161.811	533.322	439.917	1042.72	699.035	519.079	719.008	562.524	1201.19	820.17	386.301	371.556	533.491	366.978	314.08	314.193	304.574	363.738	355.014	327.085	336.265
PA14_08860	83.0921	271.994	126.58	476.601	92.0359	215.4	152.387	116.929	368.871	157.725	143.625	148.623	144.817	118.928	84.6498	96.618	83.7476	85.6862	73.3141	61.2384	120.197
PA14_08870	59.0391	143.997	77.8155	268.541	76.6966	98.8722	103.022	75.2139	163.942	83.2788	66.8598	90.2351	68.247	81.5506	87.5688	98.8307	68.1336	93.3979	73.0656	51.152	92.2939
PA14_08880	225.223	245.328	223.071	629.016	265.151	196.567	371.309	161.805	532.813	166.558	216.675	215.503	264.665	163.951	143.029	200.611	104.634	130.243	96.4267	134.004	166.701
PA14_08890	238.343	191.996	72.6278	508.051	129.289	127.121	405.649	200.36	359.412	238.48	151.054	156.054	183.934	148.66	95.1581	129.07	99.7671	85.2578	100.527	103.745	98.733
PA14_08900	498.553	346.659	109.979	348.378	118.332	69.4459	328.383	93.5434	422.467	119.871	133.1	118.898	160.63	78.1527	84.066	102.518	69.1475	75.4038	69.8348	75.6474	93.0094
PA14_08910	260.21	351.992	283.249	481.439	227.899	227.171	682.521	170.653	460.3	181.699	217.913	204.887	232.206	218.318	217.754	198.399	191.017	200.934	153.463	140.488	165.986
PA14_08920	76.5322	330.659	207.508	316.927	131.48	241.295	356.285	136.523	318.427	182.961	177.055	159.238	172.282	69.6578	137.775	117.269	135.659	116.533	132.711	115.993	115.904
PA14_08930	45.9193	58.6654	78.8531	181.447	10.9567	143.6	120.192	59.4127	97.7349	47.9484	45.8113	77.4961	79.0666	66.2599	55.4602	36.1396	65.7003	75.4038	34.7931	38.1839	31.4801
PA14_08940	273.329	143.997	156.669	280.638	70.1226	57.6754	195.313	118.193	226.997	142.583	99.6706	113.59	89.8862	97.6909	105.083	82.6047	92.8726	107.536	95.3083	92.9382	108.034
PA14_08950	83.0921	245.328	114.129	244.349	140.245	56.4984	169.557	148.532	359.412	104.729	167.768	212.318	168.121	112.982	93.9905	119.482	75.0281	93.3979	89.3438	91.4973	166.701
PA14_08960	207.73	362.659	247.972	493.536	232.281	142.423	289.75	159.277	567.493	239.742	170.245	201.702	232.206	152.058	190.9	191.761	166.684	230.496	169.617	162.102	133.79
PA14_08970	168.371	197.329	177.419	333.862	129.289	110.643	379.894	156.116	463.453	325.545	184.483	180.47	239.697	152.907	147.699	224.213	126.939	143.524	127.865	106.627	177.433
PA14_08980	194.611	207.995	256.273	394.345	138.054	300.148	197.459	215.529	239.608	141.322	161.578	186.84	219.722	164.8	200.241	164.472	147.826	146.523	169.492	177.231	180.295
PA14_08990	695.35	773.316	511.508	791.109	617.956	489.653	358.431	532.186	867.003	611.973	354.109	429.944	421.134	372.075	458.277	393.11	518.911	572.812	506.986	443.798	385.631
PA14_09000	163.998	405.324	122.43	561.276	146.819	138.892	386.333	237.651	791.338	368.446	227.199	212.318	291.298	119.778	171.051	170.372	131.806	177.37	145.013	158.499	188.881
PA14_09010	45.9193	175.996	35.2764	413.699	10.9567	55.3213	191.02	58.1486	312.121	137.536	92.8608	144.376	124.842	50.9692	44.3682	61.9535	40.1502	34.7029	32.6807	57.6361	64.3911
PA14_09020	338.928	234.662	336.163	718.53	528.111	294.262	409.942	314.129	602.173	273.811	206.151	247.35	279.646	266.739	198.489	265.515	136.064	199.22	220.564	236.308	254.703
PA14_09030	34.9862	127.997	68.4777	58.063	15.3393	14.1246	193.166	30.9704	148.179	100.944	44.5732	61.5722	61.5887	37.3774	37.9465	36.1396	25.7529	37.2735	24.9765	32.4203	18.6019
PA14_09040	159.624	117.331	159.781	653.209	30.6786	115.351	300.481	103.656	416.162	220.815	149.815	128.452	152.307	57.765	75.3091	120.957	67.1197	49.698	55.5447	36.0226	120.912
PA14_09050	373.915	655.986	425.392	1531.41	398.822	587.348	1227.68	404.512	1472.33	622.068	488.448	423.574	570.112	316.009	344.437	469.077	280.443	374.02	263.309	237.028	422.119
PA14_09070	21.8663	127.997	8.30032	84.6752	2.19133	50.6131	30.0481	25.914	104.04	40.3776	42.716	48.8331	52.4336	28.033	17.5138	30.9768	14.6001	20.5647	8.44976	9.36587	18.6019
PA14_09080	166.184	207.995	98.5664	563.695	63.5486	162.433	585.938	122.618	580.104	204.412	180.769	147.561	183.102	84.9486	92.8229	202.087	92.8726	116.105	81.2668	95.0996	144.522
PA14_09090	85.2788	165.33	78.8531	162.093	78.888	65.9148	218.922	82.7985	267.983	88.326	63.7644	70.0649	104.867	44.1733	60.7143	44.2525	56.5752	59.5519	43.7399	58.3566	79.4157
PA14_09100	378.288	410.658	362.102	665.306	186.263	201.275	819.884	251.556	617.937	354.566	256.915	272.829	247.187	194.532	242.274	193.974	173.173	267.769	217.954	229.104	183.157
PA14_09115	295.196	522.655	313.337	904.815	350.613	359	371.309	306.544	747.199	456.772	318.203	333.339	338.738	211.522	270.879	334.107	241.712	224.498	246.658	236.308	248.979
PA14_09130	371.728	154.663	140.068	348.378	179.689	163.61	274.726	168.757	302.663	170.343	139.91	108.282	155.636	107.035	126.099	77.4419	117.814	182.512	144.267	139.768	117.335
PA14_09150	500.739	933.313	475.194	1379	396.631	549.682	1669.82	447.491	942.669	572.858	471.114	464.976	511.02	308.363	324.588	406.386	362.365	472.988	415.902	355.903	374.184
PA14_09160	177.117	389.325	124.505	396.764	118.332	154.193	521.549	96.0716	255.372	99.6823	140.529	154.992	138.991	118.928	89.9039	146.771	57.3864	70.2627	76.1721	87.8951	66.5375
PA14_09180	170.558	186.663	313.337	212.898	203.794	243.649	345.553	236.387	179.706	200.626	196.865	238.858	207.238	253.147	208.997	242.651	266.046	284.05	221.433	260.803	262.573
PA14_09195	107.145	133.33	174.307	391.925	173.115	190.682	515.11	175.078	274.288	165.296	212.961	267.521	276.317	239.555	131.937	191.023	113.556	97.6822	131.965	121.756	180.295
PA14_09200	312.689	223.995	128.655	442.731	241.047	85.9246	216.776	192.143	356.26	184.223	173.34	192.148	194.754	115.53	121.429	225.688	102.606	167.516	100.03	72.7656	133.075
PA14_09210	48.106	138.664	98.5664	104.03	41.6353	193.036	105.168	391.871	2932.05	642.257	728.029	1121.04	1544.71	289.675	95.1581	220.525	96.7254	137.098	58.7755	69.8838	382.769
PA14_09220	32.7995	111.998	59.1398	33.8701	61.3573	11.7705	0	142.211	781.879	341.948	236.485	416.143	547.64	62.0125	43.7844	48.6778	23.9279	38.9872	24.1067	23.7749	130.213
PA14_09230	76.5322	101.331	88.1909	19.3543	46.018	105.934	38.6333	185.823	1421.89	335.639	327.489	589.182	701.612	202.178	58.3792	98.8307	61.6447	76.6891	35.9115	46.1089	196.035
PA14_09240	251.463	223.995	103.754	227.414	92.0359	157.725	251.116	553.676	2642	782.316	653.121	996.833	1204.31	442.582	169.3	189.548	260.368	275.481	135.569	118.874	484.364
PA14_09260	65.599	53.3322	85.0783	26.6122	70.1226	88.2787	47.2184	109.345	286.899	157.725	130.624	207.01	148.146	90.895	86.985	132.758	116.8	135.813	84.6219	91.4973	158.116
PA14_09270	218.663	527.988	238.634	495.955	181.881	367.239	214.629	1598.45	10590.1	2203.1	2558.62	4702.84	6346.97	1320.1	316.415	744.918	320.39	441.284	194.096	268.728	1449.52
PA14_09280	225.223	1066.64	317.487	834.656	238.855	655.617	178.142	1967.57	11274.2	3254.18	3373.94	6843.01	9038.56	2548.46	403.4	954.38	516.477	694.487	186.392	283.858	2074.82
PA14_09290	72.159	250.661	75.7405	162.093	59.166	129.475	103.022	444.331	1935.78	789.887	589.356	1351.4	1667.89	384.817	100.996	304.605	96.5226	155.092	48.4619	56.9157	419.973
PA14_09300	131.198	63.9986	33.2013	157.254	28.4873	50.6131	143.802	212.369	1516.47	444.154	402.397	790.884	932.986	196.231	72.3902	232.326	95.1032	79.2597	41.876	40.3453	280.459
PA14_09320	61.2258	207.995	51.877	188.705	50.4006	155.371	115.9	436.114	1699.33	652.351	645.073	1262.23	1716.16	513.939	86.985	159.309	77.0559	126.816	54.4264	41.7862	314.085
PA14_09340	133.385	474.656	244.86	602.404	352.804	224.816	188.874	949.971	4104.87	1164.64	1290.76	2492.61	2972.9	1049.12	215.419	219.788	235.426	292.19	201.055	230.544	666.806
PA14_09350	8.74654	21.3329	9.33787	12.0965	4.38266	11.7705	0	20.8576	223.845	60.5664	82.3366	147.561	202.244	27.1835	8.17308	21.3887	7.70559	13.2814	6.33732	9.36587	64.3911
PA14_09370	4.37327	15.9996	39.4265	21.7736	65.74	85.9246	8.58517	119.457	567.493	185.485	182.007	306.799	395.333	235.308	53.7088	96.618	42.3807	65.1215	44.6098	49.7111	153.823
PA14_09380	67.7857	47.9989	45.6518	96.7717	67.9313	167.141	27.9018	158.645	595.868	158.987	216.056	387.48	398.662	192.833	74.7253	54.5781	93.2782	102.823	63.9945	65.5611	127.351
PA14_09400	102.772	58.6654	131.768	116.126	63.5486	52.9672	182.435	85.9588	148.179	65.6136	78.0031	109.344	65.7501	62.862	90.4877	131.283	78.0698	65.9784	49.953	71.3247	85.8548
PA14_09410	24.053	47.9989	18.6757	72.5788	13.148	7.0623	2.14629	40.4512	59.9021	7.5708	50.7639	26.5397	25.8007	13.5918	37.3627	16.9635	40.7585	39.8441	33.799	37.4635	47.2201
PA14_09420	78.7189	111.998	126.58	137.9	124.906	84.7476	113.754	75.846	81.9712	105.991	99.6706	84.9272	82.3957	62.0125	100.996	89.2426	89.6282	73.6901	82.3852	96.5405	90.863
PA14_09440	150.878	234.662	231.372	232.252	144.628	147.131	240.385	178.238	179.706	143.845	167.768	153.931	157.301	170.747	182.143	230.113	183.312	214.215	140.912	159.22	149.53
PA14_09450	52.4792	31.9993	31.1262	26.6122	6.574	35.3115	72.974	29.7063	53.5966	23.9742	32.1917	37.1556	28.2975	25.4846	36.1951	33.9269	30.4168	24.849	19.8818	31.6999	29.3337
PA14_09460	50.2926	149.33	31.1262	99.191	87.6533	136.538	42.9259	130.202	72.513	156.463	93.4799	111.467	100.706	82.4001	109.169	107.681	113.15	93.8264	97.6693	103.025	80.8466
PA14_09470	465.753	197.329	518.77	205.64	484.284	481.413	55.8036	355.212	104.04	389.896	235.866	182.593	176.443	190.285	311.161	311.98	284.498	427.574	474.926	415.7	282.605
PA14_09480	43.7327	31.9993	50.8395	2.41929	131.48	47.082	0	64.4691	12.611	35.3304	54.4783	32.9093	39.9494	42.4743	55.4602	53.8406	41.3668	50.1264	59.5211	48.2702	51.5129
PA14_09490	120.265	122.664	177.419	118.545	113.949	156.548	300.481	127.042	223.845	180.437	141.148	142.253	136.494	158.004	161.71	140.871	145.19	143.524	127.368	104.465	128.067
PA14_09500	463.567	634.653	432.654	979.814	429.501	363.708	1017.34	206.68	624.242	176.652	320.679	433.129	421.966	243.802	111.504	127.595	130.792	148.666	89.9651	110.229	130.213
PA14_09520	505.113	655.986	424.354	1069.33	545.642	679.158	1957.42	356.476	1138.14	374.755	603.595	724.004	655.837	473.164	242.857	390.16	224.07	276.766	200.433	230.544	236.101
PA14_09530	719.403	586.654	285.324	1270.13	433.884	601.472	1362.9	288.215	1008.88	396.205	472.971	564.766	590.919	249.749	199.657	344.432	132.617	208.646	104.628	137.606	134.506
PA14_09540	96.2119	453.323	101.679	435.473	67.9313	238.941	568.768	139.051	838.629	177.914	247.01	303.615	244.69	134.219	119.094	145.296	64.2808	107.108	63.8702	82.1314	119.481
PA14_09550	52.4792	101.331	128.655	72.5788	96.4186	57.6754	105.168	87.2229	81.9712	80.7552	81.7175	80.6808	69.9115	51.8186	56.044	72.2791	70.1614	73.6901	70.5803	92.9382	65.1066
PA14_09570	32.7995	37.3325	43.5767	14.5158	78.888	43.5508	75.1203	60.6768	75.6658	60.5664	83.5747	61.5722	85.7248	104.487	53.7088	108.419	83.1392	66.8352	65.8584	104.465	79.4157
PA14_09580	2.18663	26.6661	25.9385	104.03	65.74	30.6033	12.8778	44.2435	167.095	69.399	54.4783	71.1265	56.595	67.1094	43.7844	30.2392	40.7585	101.11	41.1304	77.0883	95.8712
PA14_09600	91.8387	165.33	63.29	91.9331	92.0359	65.9148	206.044	58.1486	122.957	64.3518	66.8598	72.1881	92.3831	37.3774	67.7198	66.3788	51.5058	34.2745	49.7045	64.8406	57.2365
PA14_09610	2.18663	53.3322	49.8019	16.935	87.6533	64.7377	10.7315	40.4512	53.5966	69.399	58.1928	73.2497	65.7501	70.5073	60.7143	27.2891	58.4002	96.397	70.4561	58.3566	73.692
PA14_09630	24.053	245.328	40.4641	215.317	120.523	123.59	233.946	102.392	334.19	141.322	111.433	138.007	130.668	118.079	91.0715	68.5914	97.131	67.6921	74.4324	118.154	80.8466
PA14_09660	159.624	117.331	107.904	215.317	85.462	154.193	272.579	102.392	160.79	174.128	141.148	139.068	121.513	203.877	103.915	138.658	110.92	74.1185	122.397	90.7769	165.986
PA14_09680	50.2926	58.6654	74.7029	140.319	63.5486	34.1344	85.8517	58.1486	69.3603	49.2102	102.766	143.315	213.064	95.1424	98.6608	85.5549	97.7393	91.6842	83.752	107.347	116.619
PA14_09690	32.7995	21.3329	43.5767	84.6752	24.1047	42.3738	212.483	59.4127	44.1384	103.468	47.6685	69.0033	49.9368	75.6042	58.3792	75.9668	69.1475	44.5568	41.7518	43.9475	37.9192
PA14_09700	24.053	229.328	109.979	29.0315	43.8266	101.226	64.3888	60.0447	214.386	45.4248	61.9072	123.144	76.5698	121.476	61.8819	36.1396	56.5752	42.8431	75.6751	60.5179	67.9684
PA14_09710	50.2926	53.3322	56.0272	21.7736	94.2273	107.112	42.9259	81.5344	34.6801	90.8496	74.2886	88.112	100.706	71.3568	100.412	80.3921	107.878	93.3979	91.0834	94.3791	104.457
PA14_09730	43.7327	26.6661	51.877	45.9666	19.722	68.2689	57.9499	42.9794	53.5966	52.9956	34.668	28.6629	48.2722	28.8825	46.7033	50.8904	52.9252	33.846	48.5861	73.486	38.6347
PA14_09740	181.491	122.664	136.955	50.8051	149.011	50.6131	40.7796	135.891	34.6801	76.9698	113.909	119.96	113.19	114.681	126.099	146.033	143.162	178.656	148.244	150.574	113.758
PA14_09750	177.117	74.665	132.805	45.9666	162.159	143.6	62.2425	134.627	126.11	169.081	131.862	115.713	120.681	138.466	141.861	113.581	142.351	169.23	155.451	143.37	138.799
PA14_09760	135.571	58.6654	155.631	31.4508	129.289	107.112	19.3166	84.0626	81.9712	164.034	86.051	89.1736	64.9178	114.681	126.683	74.4918	134.442	86.543	96.1781	138.327	94.4403
PA14_09770	59.0391	53.3322	80.9282	53.2244	52.592	118.882	40.7796	95.4395	25.2219	75.708	94.718	83.8656	67.4147	104.487	66.5523	103.256	95.5087	119.532	69.462	81.411	85.1393
PA14_09780	8.74654	0	7.26278	21.7736	8.76533	43.5508	10.7315	17.0653	22.0692	10.0944	17.334	28.6629	18.3102	41.6248	19.2651	33.1894	20.4806	16.2804	13.6687	22.334	18.6019
PA14_09790	96.2119	74.665	53.9521	45.9666	28.4873	71.8	34.3407	32.8666	34.6801	36.5922	38.3825	38.2172	52.4336	28.8825	47.8709	40.5648	53.3308	50.1264	49.0832	48.9907	74.4075
PA14_09810	4.37327	15.9996	29.0511	4.83859	37.2526	10.5934	0	8.8487	28.3747	8.8326	33.4299	30.7861	23.3038	14.4413	32.6923	17.701	10.95	22.7068	39.2665	30.9794	30.0492
PA14_09820	354.235	85.3315	136.955	188.705	234.473	215.4	193.166	178.87	179.706	113.562	151.673	149.684	165.624	121.476	159.375	110.631	170.74	139.24	154.829	178.672	154.539
PA14_09850	220.85	53.3322	70.5528	4.83859	32.87	84.7476	4.29259	49.9319	12.611	88.326	68.717	45.6484	44.9431	74.7548	63.6333	42.0399	64.6864	110.535	72.0715	49.7111	56.5211
PA14_09870	26.2396	21.3329	119.317	43.5473	157.776	82.3935	128.778	151.692	28.3747	111.038	76.1458	80.6808	98.209	45.8722	91.6553	127.595	108.487	74.9754	110.965	115.272	71.5457
PA14_09880	115.892	10.6664	4.15016	2.41929	13.148	9.4164	49.3647	19.5935	6.30548	2.5236	13.6196	9.55431	7.49052	24.6351	18.0975	25.814	23.3195	19.2794	21.7457	25.9362	13.5937
PA14_09890	30.6129	15.9996	54.9897	26.6122	56.9746	8.23935	25.7555	42.9794	34.6801	21.4506	32.1917	27.6013	29.1298	39.0764	30.941	64.1662	27.1723	23.5637	35.663	22.334	32.1955
PA14_09900	135.571	85.3315	108.942	183.866	30.6786	183.62	92.2906	66.3652	97.7349	54.2574	62.5263	77.4961	82.3957	67.9589	58.3792	15.4884	94.6976	95.1117	59.3968	78.5292	65.822
PA14_09910	212.104	85.3315	117.242	94.3524	122.715	133.007	34.3407	87.2229	12.611	143.845	122.576	93.4199	92.3831	136.767	115.591	54.5781	123.898	90.3989	103.385	136.886	103.026
PA14_09920	61.2258	15.9996	2.07508	9.67717	15.3393	14.1246	12.8778	30.3384	12.611	15.1416	33.4299	29.7245	24.1361	48.4207	29.7734	77.4419	30.6196	41.9862	33.9233	29.5385	30.0492
PA14_09930	89.652	58.6654	35.2764	48.3859	54.7833	110.643	21.4629	31.6025	22.0692	25.236	55.0974	43.5252	45.7754	63.7114	51.9575	36.8771	57.3864	48.8411	67.101	45.3884	47.9356
PA14_09940	41.5461	47.9989	137.993	140.319	164.35	165.964	347.699	69.5255	107.193	84.5406	82.9556	57.3259	92.3831	78.1527	75.3091	67.8539	72.1892	117.819	75.4265	67.7224	78.7002
PA14_09950	59.0391	31.9993	63.29	36.2894	8.76533	57.6754	32.1944	43.6114	104.04	47.9484	29.7155	72.1881	34.9558	43.3238	46.7033	34.6645	52.7224	14.5667	42.3731	33.1408	31.4801
PA14_09960	0	47.9989	50.8395	26.6122	39.444	80.0394	0	21.4897	15.7637	49.2102	50.7639	19.1086	37.4526	21.2371	39.114	25.814	34.8779	32.5607	42.8701	36.0226	42.9274
PA14_09970	72.159	106.664	177.419	72.5788	138.054	105.934	122.339	154.852	97.7349	95.8969	159.721	133.76	114.855	327.052	137.775	261.827	144.378	197.507	156.818	174.349	163.84
PA14_09980	91.8387	106.664	101.679	113.707	70.1226	94.164	25.7555	156.116	72.513	80.7552	102.766	73.2497	90.7185	115.53	113.839	145.296	124.101	151.665	130.723	144.811	145.953
PA14_09990	63.4124	58.6654	51.877	43.5473	61.3573	75.3312	0	83.4306	56.7493	85.8024	77.384	69.0033	57.4273	100.239	81.1471	100.306	80.0976	105.394	115.439	65.5611	72.9766
PA14_10010	177.117	63.9986	94.4162	26.6122	127.097	89.4558	17.1703	97.3357	44.1384	141.322	97.1943	71.1265	80.7312	95.1424	105.083	144.558	149.853	100.681	100.776	82.1314	115.189
PA14_10020	61.2258	10.6664	20.7508	67.7402	35.0613	42.3738	64.3888	46.1396	59.9021	50.472	34.668	31.8477	49.1045	30.5815	37.3627	131.283	42.5835	46.2705	45.3553	51.8725	67.9684
PA14_10040	26.2396	122.664	95.4537	60.4823	166.541	120.059	158.826	77.1101	233.303	170.343	138.672	131.637	99.0413	111.283	95.7418	78.917	88.817	87.3999	78.036	85.7337	83.7084
PA14_10050	24.053	10.6664	35.2764	33.8701	0	18.8328	15.0241	58.1486	6.30548	34.0686	39.6206	37.1556	39.9494	26.3341	39.6978	16.9635	37.9196	31.2755	48.0891	44.668	55.8056
PA14_10070	61.2258	90.6647	44.6142	2.41929	83.2706	100.049	17.1703	39.1871	37.8329	16.4034	52.6211	49.8947	57.4273	17.8392	53.7088	53.8406	46.0308	95.5401	55.5447	56.1952	48.6511
PA14_10080	15.3064	10.6664	52.9146	21.7736	21.9133	36.4885	2.14629	33.4986	15.7637	37.854	36.5252	28.6629	31.6266	32.2805	33.2761	59.7409	37.9196	30.4186	47.3435	54.7543	39.3501
PA14_10090	89.652	42.6657	61.2149	55.6437	21.9133	87.1017	66.5351	53.0922	40.9856	80.7552	31.5727	37.1556	44.1108	65.4104	49.6223	49.4153	53.7363	67.6921	53.8051	55.4747	58.6674
PA14_10110	15.3064	69.3318	86.1159	36.2894	48.2093	64.7377	0	49.9319	6.30548	26.4978	47.0495	46.71	44.9431	69.6578	64.8009	56.7907	66.917	78.4029	64.8643	77.0883	51.5129
PA14_10120	89.652	133.33	135.918	135.48	122.715	164.787	94.4369	118.825	56.7493	75.708	93.4799	88.112	119.016	119.778	125.515	113.581	130.995	135.813	131.468	127.52	135.221
PA14_10130	111.518	15.9996	26.9761	45.9666	8.76533	69.4459	75.1203	37.923	72.513	27.7596	54.4783	65.8186	39.9494	22.9361	41.4492	50.1529	44.003	42.4147	29.5742	28.8181	44.3583
PA14_10140	24.053	26.6661	62.2524	9.67717	24.1047	10.5934	21.4629	16.4333	22.0692	5.0472	20.4294	23.355	21.6393	24.6351	19.2651	8.85051	32.039	24.849	25.3493	30.9794	25.7564
PA14_10160	2.18663	5.33322	17.6382	2.41929	4.38266	41.1967	34.3407	20.8576	15.7637	20.1888	21.0484	21.2318	29.1298	19.5382	25.103	42.0399	26.1584	46.2705	18.1421	13.6886	37.9192
PA14_10170	43.7327	111.998	49.8019	4.83859	52.592	29.4262	12.8778	72.6857	63.0548	75.708	45.1922	38.2172	66.5824	33.13	75.8929	109.894	43.1919	65.9784	58.7755	72.7656	76.5539
PA14_10180	34.9862	74.665	88.1909	62.9016	70.1226	44.7279	87.998	92.9113	40.9856	118.609	74.9077	101.913	63.2533	100.239	111.504	129.07	89.0198	83.9725	107.859	142.649	77.9848
PA14_10190	26.2396	0	29.0511	36.2894	43.8266	10.5934	8.58517	26.5461	107.193	26.4978	51.383	27.6013	49.9368	24.6351	35.0275	10.3256	52.1141	59.5519	23.8581	19.4522	32.911
PA14_10200	242.716	255.994	205.433	137.9	230.09	316.626	208.19	289.479	163.942	136.274	217.913	248.412	283.807	285.427	301.237	250.027	345.738	294.76	314.132	303.31	340.557
PA14_10210	15.3064	53.3322	35.2764	31.4508	41.6353	21.1869	70.8277	34.7627	44.1384	5.0472	46.4304	27.6013	34.1235	76.4537	46.7033	11.0631	70.3642	62.1225	44.4855	53.3134	31.4801
PA14_10220	6.5599	15.9996	49.8019	16.935	48.2093	35.3115	8.58517	25.282	12.611	23.9742	16.7149	24.4166	24.9684	50.9692	39.6978	43.515	43.3946	33.4176	42.4973	39.6248	30.0492
PA14_10230	166.184	53.3322	43.5767	101.61	37.2526	18.8328	49.3647	54.9883	47.2911	39.1158	59.4309	57.3259	35.788	75.6042	61.2981	26.5515	53.9391	74.1185	48.0891	43.2271	61.5293
PA14_10240	45.9193	58.6654	61.2149	24.1929	19.722	125.944	124.485	60.0447	66.2075	47.9484	77.384	46.71	73.2406	96.8414	84.066	34.6645	79.0837	96.8254	79.4029	67.7224	102.31
PA14_10250	26.2396	37.3325	28.0136	7.25788	50.4006	64.7377	60.0962	50.564	22.0692	49.2102	47.6685	47.7715	44.9431	29.732	60.1305	94.4054	67.7281	82.2587	51.3199	50.4316	76.5539
PA14_10260	142.131	53.3322	80.9282	36.2894	98.6099	98.8722	70.8277	50.564	44.1384	50.472	63.1453	60.5106	37.4526	118.928	67.136	58.2658	80.3003	87.3999	62.3791	91.4973	74.4075
PA14_10270	87.4654	10.6664	9.33787	43.5473	41.6353	57.6754	45.0722	14.5371	37.8329	18.927	22.9057	26.5397	21.6393	15.2907	33.8599	25.814	34.0668	47.9843	28.8286	20.8931	33.6265
PA14_10280	91.8387	79.9982	58.1023	36.2894	37.2526	122.413	160.972	43.6114	31.5274	82.017	27.8582	37.1556	30.7944	50.9692	56.6278	52.3655	61.2391	40.2725	40.3849	54.7543	32.1955
PA14_10290	262.396	330.659	83.0032	389.506	219.133	184.797	371.309	196.568	236.455	127.442	190.055	164.546	213.064	118.928	133.105	100.306	173.984	138.812	126.001	123.918	158.831
PA14_10300	8.74654	0	19.7133	65.3209	28.4873	21.1869	0	23.3858	18.9164	34.0686	26.6201	24.4166	25.8007	33.13	42.033	47.9402	57.9947	23.5637	35.663	57.6361	28.6183
PA14_10320	54.6659	42.6657	96.4913	104.03	83.2706	171.849	47.2184	72.6857	53.5966	84.5406	55.7165	60.5106	79.0666	33.9794	58.3792	70.0665	80.9087	83.1156	72.4443	65.5611	48.6511
PA14_10330	111.518	122.664	116.205	179.028	83.2706	17.6557	141.655	77.7421	28.3747	40.3776	66.2407	74.3113	74.9052	63.7114	68.3036	112.106	54.5475	53.9823	63.0004	65.5611	55.8056
PA14_10340	148.691	154.663	39.4265	227.414	159.967	142.423	279.018	111.873	126.11	166.558	99.0515	89.1736	111.526	144.413	117.342	123.17	119.842	73.6901	117.054	101.584	109.465
PA14_10350	159.624	271.994	80.9282	462.085	190.646	184.797	375.601	103.024	208.081	70.6608	66.8598	101.913	109.029	79.8517	77.0605	123.17	104.228	69.8342	74.5567	89.336	64.3911
PA14_10360	645.057	607.987	464.818	1761.25	587.277	444.925	1671.96	192.143	466.606	425.227	284.773	313.169	388.675	234.458	182.727	259.615	178.648	197.507	247.155	193.081	208.913
PA14_10370	732.523	1066.64	330.975	2220.91	339.656	554.39	1770.69	116.297	561.188	394.944	235.247	223.995	349.558	130.821	105.666	106.944	92.6698	146.095	112.084	119.595	97.3021
PA14_10380	1217.96	1893.29	486.607	4473.27	628.912	826.289	3947.03	300.224	1942.09	861.81	701.408	840.779	1420.7	227.662	42.033	70.804	41.7724	66.4068	32.5564	47.5498	55.8056
PA14_10400	279.889	170.663	344.463	130.642	387.866	271.898	135.216	396.927	182.859	483.27	237.105	227.18	237.2	204.726	283.723	317.143	288.757	311.898	547.992	380.398	350.574
PA14_10410	54.6659	21.3329	23.8634	24.1929	54.7833	43.5508	4.29259	46.7717	12.611	21.4506	42.0969	57.3259	43.2786	22.9361	50.7899	28.7641	46.0308	75.8323	58.4028	44.668	32.911
PA14_10420	148.691	37.3325	32.1638	50.8051	113.949	64.7377	66.5351	78.3742	18.9164	78.2316	55.7165	70.0649	60.7564	95.1424	72.974	112.844	91.4532	90.3989	92.8231	96.5405	92.2939
PA14_10440	251.463	138.664	275.986	157.254	243.238	237.764	103.022	161.173	97.7349	158.987	132.481	141.191	189.76	195.382	172.219	241.176	188.381	285.335	226.901	209.651	238.247
PA14_10470	135.571	47.9989	98.5664	67.7402	92.0359	67.0918	72.974	64.4691	47.2911	32.8068	72.4314	61.5722	69.0792	92.594	60.1305	33.1894	82.1253	45.8421	84.3733	93.6587	73.692
PA14_10480	30.6129	69.3318	40.4641	77.4174	65.74	84.7476	72.974	62.5729	28.3747	56.781	35.9062	35.0325	38.2849	42.4743	49.6223	30.9768	74.217	31.7039	58.4028	59.077	38.6347
PA14_10490	146.505	31.9993	29.0511	70.1595	2.19133	28.2492	60.0962	15.8012	56.7493	12.618	32.1917	41.402	26.633	16.1402	11.6758	8.85051	9.5306	4.71274	9.56811	5.76361	10.7318
PA14_10500	170.558	362.659	172.232	607.242	354.996	221.285	648.181	241.443	680.992	290.214	288.488	280.26	253.013	180.941	190.9	159.309	146.609	206.932	173.717	177.951	207.482
PA14_10530	327.995	346.659	179.495	735.465	330.891	330.751	523.696	193.407	460.3	177.914	253.819	263.274	216.393	162.252	151.202	146.033	146.609	188.938	143.025	129.681	192.458
PA14_10540	190.237	293.327	214.771	435.473	317.743	318.98	347.699	175.71	403.551	225.862	234.628	251.597	258.839	200.479	131.937	170.372	132.212	161.518	125.007	121.036	161.693
PA14_10550	813.428	954.646	541.596	1773.34	565.364	492.007	1450.89	379.862	1251.64	558.978	638.882	616.784	646.682	478.261	274.382	449.163	247.593	290.905	207.64	262.244	450.022
PA14_10560	142.131	101.331	71.5903	362.894	46.018	160.079	214.629	45.5076	204.928	65.6136	103.385	127.391	113.19	52.6681	35.6113	105.469	23.1168	59.1235	19.8818	24.4953	47.2201
PA14_10570	48.106	15.9996	38.389	0	28.4873	29.4262	40.7796	22.7538	12.611	10.0944	30.3345	52.0179	31.6266	22.0866	30.3572	13.2758	26.7668	23.1353	18.2664	36.743	20.7482
PA14_10590	61.2258	42.6657	179.495	65.3209	146.819	98.8722	55.8036	97.9677	31.5274	52.9956	91.6226	95.5431	82.3957	97.6909	94.5743	87.03	100.173	85.6862	109.226	77.0883	56.5211
PA14_10600	28.4263	58.6654	119.317	26.6122	87.6533	95.341	32.1944	85.3267	85.124	124.918	69.3361	77.4961	64.9178	101.938	102.747	67.1163	108.487	81.8303	131.344	126.079	61.5293
PA14_10610	4.37327	0	47.7269	21.7736	32.87	24.718	0	17.0653	12.611	13.8798	22.2866	10.6159	16.6456	14.4413	18.6813	2.21263	27.7807	16.2804	22.367	28.8181	10.7318
PA14_10620	13.1198	106.664	29.0511	128.223	21.9133	81.2164	8.58517	51.8281	31.5274	70.6608	49.5258	52.0179	29.1298	44.1733	50.2061	50.8904	68.9447	42.8431	39.3908	54.7543	43.6429
PA14_10630	126.825	37.3325	107.904	72.5788	205.985	142.423	115.9	121.354	56.7493	117.347	121.957	108.282	114.855	115.53	127.85	174.06	193.856	106.679	148.616	131.843	165.27
PA14_10640	177.117	58.6654	48.7644	58.063	85.462	129.475	36.487	101.128	44.1384	94.635	81.7175	97.6663	74.0729	95.9919	116.175	138.658	106.053	116.105	118.794	115.272	116.619
PA14_10650	45.9193	42.6657	100.641	24.1929	6.574	50.6131	6.43888	32.2345	12.611	15.1416	32.1917	38.2172	39.9494	35.6784	33.2761	44.2525	49.6808	63.4078	44.6098	62.6793	25.041
PA14_10660	131.198	85.3315	100.641	14.5158	26.296	67.0918	85.8517	97.3357	50.4438	71.9226	65.6216	70.0649	70.7438	109.584	86.4012	81.8672	88.2087	77.1176	85.3674	64.1202	74.4075
PA14_10670	10.9332	101.331	16.6006	16.935	26.296	63.5607	17.1703	30.9704	15.7637	35.3304	27.8582	35.0325	30.7944	40.7753	37.3627	36.8771	42.3807	9.85391	37.2784	43.2271	36.4883
PA14_10680	8.74654	42.6657	18.6757	36.2894	83.2706	56.4984	92.2906	35.3948	22.0692	54.2574	49.5258	55.2027	25.8007	45.0228	37.3627	48.6778	30.4168	30.4186	36.9056	56.9157	61.5293
PA14_10700	249.276	335.993	172.232	554.018	372.526	190.682	480.77	201.624	400.398	358.351	314.489	261.151	272.156	247.2	201.992	219.788	220.015	166.231	194.344	156.338	203.905
PA14_10710	26.2396	90.6647	33.2013	137.9	43.8266	43.5508	272.579	44.8755	81.9712	25.236	87.9082	87.0504	126.507	38.2269	49.6223	79.6546	31.0251	33.4176	29.5742	51.8725	37.2037
PA14_10730	308.316	261.328	233.447	212.898	192.837	198.921	62.2425	170.653	66.2075	124.918	160.34	141.191	138.991	125.724	138.359	125.382	147.42	152.093	176.948	169.306	149.53
PA14_10740	21.8663	42.6657	34.2388	26.6122	21.9133	43.5508	79.4128	51.8281	100.888	31.545	55.7165	61.5722	65.7501	69.6578	48.4547	70.804	55.1558	45.4137	60.7637	56.9157	57.952
PA14_10750	28.4263	101.331	76.778	55.6437	35.0613	70.623	60.0962	55.6204	59.9021	60.5664	64.3835	61.5722	68.247	77.3032	90.4877	55.3157	106.864	74.547	85.1189	82.1314	77.9848
PA14_10770	220.85	303.993	183.645	157.254	162.159	134.184	334.822	164.333	198.623	142.583	167.149	195.333	194.754	187.736	196.154	318.618	168.915	169.659	179.93	175.79	150.246
PA14_10780	21.8663	42.6657	40.4641	45.9666	35.0613	64.7377	120.192	29.0743	47.2911	37.854	31.5727	62.6338	69.0792	42.4743	31.5248	63.4286	21.6973	31.2755	18.5149	29.5385	52.9438
PA14_10790	98.3986	74.665	86.1159	60.4823	100.801	103.58	122.339	115.033	53.5966	145.107	108.957	107.221	88.2217	203.877	120.261	89.9801	107.27	125.102	135.072	141.208	103.741
PA14_10800	52.4792	181.329	101.679	96.7717	223.516	123.59	36.487	106.184	116.651	198.103	105.861	78.5577	104.867	59.464	133.688	81.8672	129.981	107.536	131.841	148.413	78.7002
PA14_10820	89.652	90.6647	44.6142	9.67717	74.5053	84.7476	32.1944	52.4601	44.1384	79.4934	63.7644	71.1265	68.247	45.0228	71.8064	67.8539	60.6308	41.9862	50.0773	37.4635	128.067
PA14_10830	87.4654	95.9979	81.9657	87.0945	89.8446	196.567	79.4128	80.2703	47.2911	135.013	84.1938	64.757	112.358	95.1424	89.9039	75.9668	110.514	154.664	115.563	108.788	105.888
PA14_10840	32.7995	31.9993	65.3651	33.8701	2.19133	17.6557	60.0962	25.282	15.7637	6.309	40.8587	29.7245	26.633	15.2907	30.941	0.737542	24.3334	23.9921	21.1244	20.1726	45.7892
PA14_10850	67.7857	26.6661	85.0783	67.7402	46.018	20.0098	203.898	53.7242	9.45822	21.4506	48.2876	57.3259	47.44	81.5506	79.9795	63.4286	77.4614	107.108	74.4324	72.0451	77.9848
PA14_10870	87.4654	63.9986	31.1262	12.0965	19.722	67.0918	27.9018	66.3652	50.4438	65.6136	48.2876	41.402	61.5887	67.9589	72.974	42.0399	60.428	101.967	70.3318	76.3678	58.6674
PA14_10890	2.18663	37.3325	10.3754	12.0965	35.0613	14.1246	10.7315	28.4422	0	2.5236	11.7624	18.047	10.8196	44.1733	25.6868	12.5382	33.0529	26.1343	26.4676	32.4203	36.4883
PA14_10900	2.18663	37.3325	8.30032	0	19.722	4.7082	2.14629	22.7538	6.30548	10.0944	25.3819	13.8007	16.6456	28.033	21.6003	12.5382	31.8362	41.9862	29.2014	32.4203	31.4801
PA14_10910	10.9332	37.3325	32.1638	14.5158	35.0613	61.2066	21.4629	48.6678	31.5274	66.8754	49.5258	45.6484	53.2659	67.9589	31.5248	38.3522	59.4141	37.7019	53.0595	55.4747	66.5375
PA14_10920	24.053	37.3325	76.778	12.0965	52.592	18.8328	0	47.4037	3.15274	18.927	37.1443	36.0941	34.9558	54.3671	69.4712	25.0764	21.6973	101.538	52.9353	36.0226	25.041
PA14_10940	172.744	261.328	68.4777	36.2894	151.202	180.089	21.4629	111.241	113.499	105.991	77.384	110.405	85.7248	44.1733	101.58	115.057	111.528	119.532	106.492	112.39	115.189
PA14_10950	17.4931	21.3329	92.3411	9.67717	46.018	8.23935	42.9259	32.2345	22.0692	13.8798	23.5247	20.1702	23.3038	21.2371	26.8544	6.63788	31.0251	37.7019	35.5387	26.6567	16.4555
PA14_10960	17.4931	58.6654	45.6518	50.8051	39.444	90.6328	70.8277	67.6293	22.0692	42.9012	54.4783	60.5106	48.2722	61.163	61.2981	75.2293	67.5253	54.8392	76.0478	58.3566	80.8466
PA14_10970	72.159	53.3322	64.3275	19.3543	8.76533	25.8951	72.974	29.0743	28.3747	15.1416	14.2387	30.7861	31.6266	33.13	39.6978	12.5382	34.4724	37.7019	42.0003	40.3453	29.3337
PA14_10980	10.9332	42.6657	42.5392	0	21.9133	24.718	62.2425	28.4422	6.30548	5.0472	38.3825	22.2934	31.6266	24.6351	28.6058	28.0266	41.1641	30.847	33.4263	39.6248	35.0574
PA14_10990	6.5599	10.6664	5.1877	87.0945	8.76533	23.541	10.7315	32.2345	9.45822	7.5708	22.2866	11.6775	28.2975	34.8289	28.6058	5.1628	19.264	69.4058	34.2961	42.5066	33.6265
PA14_11000	32.7995	175.996	116.205	38.7087	221.325	178.912	165.265	144.107	88.2767	59.3046	140.529	83.8656	110.693	162.252	145.364	145.296	156.748	141.382	143.397	164.983	123.059
PA14_11010	65.599	31.9993	75.7405	62.9016	21.9133	77.6853	0	58.7806	88.2767	59.3046	79.2412	91.2967	74.0729	17.8392	56.6278	69.329	38.1224	47.9843	54.5507	72.7656	43.6429
PA14_11020	2.18663	10.6664	37.3515	2.41929	70.1226	3.53115	6.43888	22.7538	9.45822	39.1158	22.2866	24.4166	16.6456	13.5918	28.022	19.1761	26.1584	28.2764	22.7398	24.4953	19.3173
PA14_11030	80.9055	15.9996	20.7508	24.1929	39.444	12.9475	19.3166	46.7717	12.611	29.0214	35.2871	25.4782	36.6203	39.0764	46.1195	23.6013	41.5696	53.5539	36.2843	46.8293	47.2201
PA14_11050	24.053	15.9996	15.5631	0	24.1047	38.8426	2.14629	28.4422	3.15274	6.309	22.2866	27.6013	22.4716	67.1094	36.1951	35.402	38.7307	57.4097	28.8286	33.8612	22.1792
PA14_11060	48.106	63.9986	84.0408	70.1595	67.9313	36.4885	23.6092	63.837	12.611	46.6866	65.0026	58.3874	60.7564	118.079	99.2446	65.6413	97.131	89.1136	106.119	82.8519	90.863
PA14_11070	205.544	266.661	373.515	120.965	396.631	314.272	197.459	378.598	100.888	367.184	180.15	239.919	213.896	260.792	322.253	256.665	302.14	368.451	443.488	377.516	284.752
PA14_11080	362.981	117.331	219.959	43.5473	120.523	164.787	25.7555	125.146	28.3747	140.06	97.8134	107.221	97.3768	152.907	133.105	161.522	137.281	113.106	149.113	162.822	113.758
PA14_11090	50.2926	15.9996	36.3139	12.0965	13.148	34.1344	40.7796	42.9794	37.8329	40.3776	45.1922	25.4782	40.7817	47.5712	43.7844	96.618	50.0863	34.2745	45.6039	73.486	61.5293
PA14_11100	181.491	293.327	258.348	142.738	245.429	267.19	248.97	272.414	126.11	157.725	258.772	226.119	224.716	287.126	269.712	362.133	353.646	293.475	309.41	297.546	279.028
PA14_11110	37.1728	79.9982	61.2149	33.8701	100.801	124.767	70.8277	70.7896	44.1384	83.2788	58.8118	91.2967	55.7628	107.035	86.985	75.2293	87.6004	63.8362	82.2609	82.8519	69.3993
PA14_11120	19.6797	69.3318	87.1534	7.25788	39.444	89.4558	4.29259	50.564	12.611	23.9742	45.1922	46.71	53.2659	93.4435	72.3902	77.4419	98.5504	54.4107	103.385	92.2178	52.2283
PA14_11130	157.438	218.662	78.8531	193.543	32.87	60.0295	336.968	36.0268	141.873	59.3046	113.909	82.804	95.7122	25.4846	43.2006	31.7143	44.4085	45.8421	24.728	19.4522	58.6674
PA14_11140	452.633	1146.64	407.753	2022.53	269.534	271.898	1448.75	283.158	1532.23	580.428	493.4	504.255	550.969	299.869	267.377	302.392	249.012	310.612	154.332	236.308	304.785
PA14_11150	6.5599	5.33322	0	12.0965	2.19133	51.7902	2.14629	8.8487	9.45822	16.4034	13.0005	16.9854	13.3165	21.2371	12.2596	25.814	13.5862	14.1382	14.0415	5.04316	20.0328
PA14_11160	102.772	31.9993	52.9146	12.0965	46.018	8.23935	15.0241	38.555	63.0548	65.6136	40.2397	24.4166	31.6266	30.5815	37.9465	15.4884	44.2057	37.7019	46.2252	48.2702	27.9028
PA14_11170	45.9193	21.3329	95.4537	24.1929	46.018	47.082	103.022	56.8845	75.6658	46.6866	81.7175	74.3113	69.9115	29.732	40.2816	28.0266	56.3725	23.5637	27.3375	56.9157	35.0574
PA14_11180	41.5461	106.664	16.6006	31.4508	26.296	65.9148	53.6573	66.9973	15.7637	46.6866	46.4304	61.5722	40.7817	44.1733	54.8764	25.814	56.9808	51.8401	51.8169	60.5179	62.9602
PA14_11190	111.518	42.6657	88.1909	125.803	120.523	80.0394	57.9499	85.3267	69.3603	78.2316	61.2881	105.097	96.5445	129.971	88.7363	134.97	100.781	62.9793	81.5153	85.7337	75.8384
PA14_11210	115.892	37.3325	67.4401	53.2244	50.4006	32.9574	17.1703	36.6589	50.4438	45.4248	65.6216	48.8331	51.6014	62.0125	57.7954	60.4785	67.9308	29.9902	57.7814	79.9701	60.8138
PA14_11230	13.1198	5.33322	26.9761	7.25788	2.19133	9.4164	17.1703	24.6499	9.45822	23.9742	20.4294	7.43113	25.8007	5.09692	22.7679	20.6512	9.73337	15.4235	17.3966	14.409	8.58548
PA14_11240	80.9055	79.9982	18.6757	0	30.6786	30.6033	4.29259	33.4986	66.2075	23.9742	37.7634	62.6338	53.2659	87.497	50.7899	42.7774	37.9196	44.9852	38.1482	39.6248	53.6592
PA14_11250	30.6129	170.663	35.2764	195.963	52.592	58.8525	53.6573	57.5165	113.499	94.635	93.4799	92.3583	100.706	42.4743	35.0275	36.8771	47.0446	92.5411	53.5566	43.9475	64.3911
PA14_11260	43.7327	53.3322	106.867	58.063	181.881	121.236	115.9	102.392	63.0548	90.8496	124.433	107.221	94.8799	97.6909	88.7363	61.216	119.842	104.537	76.6691	91.4973	120.912
PA14_11270	301.756	469.323	197.133	832.237	289.256	205.984	759.788	249.028	1286.32	256.146	333.68	392.788	382.849	206.425	147.699	379.097	105.242	180.369	70.4561	90.7769	207.482
PA14_11280	80.9055	47.9989	56.0272	45.9666	37.2526	48.259	10.7315	27.8102	22.0692	23.9742	29.7155	32.9093	30.7944	51.8186	33.2761	32.4519	44.8141	41.5578	39.6393	19.4522	26.4719
PA14_11290	120.265	15.9996	73.6654	60.4823	54.7833	69.4459	53.6573	72.6857	47.2911	71.9226	69.3361	54.1411	77.402	71.3568	75.3091	70.0665	83.7476	87.3999	85.4917	63.3997	55.8056
PA14_11310	0	31.9993	7.26278	16.935	41.6353	16.4787	10.7315	26.5461	22.0692	13.8798	34.049	10.6159	21.6393	37.3774	24.5193	27.2891	27.3751	23.1353	23.3611	20.1726	14.3091
PA14_11320	120.265	37.3325	54.9897	45.9666	78.888	84.7476	38.6333	57.5165	44.1384	37.854	69.3361	74.3113	48.2722	72.2063	62.4657	59.7409	70.9725	78.8313	63.8702	61.9588	60.0984
PA14_11330	10.9332	37.3325	10.3754	33.8701	6.574	20.0098	25.7555	15.1692	44.1384	6.309	27.8582	24.4166	27.4652	9.34435	19.8489	16.9635	10.95	24.4206	17.6451	14.409	17.8864
PA14_11340	89.652	207.995	94.4162	87.0945	138.054	115.351	218.922	127.674	195.47	213.244	121.957	185.778	171.45	110.433	124.931	157.096	126.939	115.248	103.758	85.7337	155.254
PA14_11350	4.37327	15.9996	21.7884	9.67717	41.6353	21.1869	79.4128	13.273	22.0692	32.8068	20.4294	28.6629	24.1361	22.0866	21.0165	25.814	32.039	12.8529	18.3907	10.0863	21.4637
PA14_11370	8.74654	21.3329	39.4265	4.83859	56.9746	21.1869	85.8517	34.7627	56.7493	66.8754	42.716	27.6013	36.6203	62.862	43.7844	71.5416	39.3391	58.695	39.6393	50.4316	27.9028
PA14_11380	65.599	138.664	48.7644	48.3859	39.444	47.082	2.14629	34.1307	53.5966	45.4248	44.5732	28.6629	55.7628	43.3238	25.6868	20.6512	29.6057	50.9833	25.7221	25.9362	25.041
PA14_11400	65.599	95.9979	30.0887	210.478	142.437	60.0295	309.066	36.0268	129.262	61.8282	65.0026	149.684	122.345	107.035	29.7734	65.6413	20.2779	37.7019	25.5978	23.0544	73.692
PA14_11410	30.6129	37.3325	49.8019	74.9981	41.6353	74.1541	23.6092	73.9498	63.0548	107.253	53.8593	47.7715	69.9115	65.4104	67.7198	143.083	81.7198	67.6921	76.2964	72.0451	79.4157
PA14_11420	150.878	117.331	156.669	60.4823	65.74	175.38	113.754	127.042	141.873	162.772	118.862	142.253	119.848	146.961	112.088	118.744	131.806	131.1	102.391	100.863	133.79
PA14_11430	32.7995	31.9993	67.4401	241.929	67.9313	75.3312	141.655	74.5819	160.79	103.468	84.1938	94.4815	102.37	59.464	42.033	57.5283	46.0308	38.5588	38.1482	29.5385	55.8056
PA14_11450	85.2788	143.997	115.167	239.51	149.011	91.8099	165.265	112.505	167.095	69.399	115.147	142.253	148.978	95.9919	82.8984	119.482	76.042	134.099	100.155	134.004	100.879
PA14_11460	37.1728	106.664	106.867	101.61	63.5486	24.718	49.3647	39.8191	28.3747	31.545	72.4314	61.5722	76.5698	38.2269	43.7844	58.2658	34.8779	53.1254	25.1008	30.259	52.9438
PA14_11470	45.9193	31.9993	195.058	41.128	67.9313	47.082	62.2425	67.6293	34.6801	64.3518	37.7634	62.6338	42.4463	108.734	53.125	84.0798	48.8697	55.696	74.8052	56.1952	80.1311
PA14_11480	4.37327	90.6647	70.5528	19.3543	35.0613	18.8328	191.02	39.8191	44.1384	85.8024	65.0026	37.1556	66.5824	15.2907	46.7033	53.8406	40.5557	36.8451	47.095	28.8181	44.3583
PA14_11490	28.4263	90.6647	31.1262	133.061	52.592	48.259	8.58517	27.1781	15.7637	41.6394	48.9067	67.9418	40.7817	48.4207	40.2816	43.515	39.7446	85.6862	36.5328	49.7111	41.4965
PA14_11510	78.7189	58.6654	42.5392	181.447	21.9133	55.3213	49.3647	36.0268	75.6658	59.3046	55.7165	40.3404	46.6077	48.4207	39.114	37.6147	57.5891	19.7078	34.5446	36.743	50.7974
PA14_11520	100.585	15.9996	3.11262	24.1929	19.722	11.7705	0	17.0653	6.30548	1.2618	15.4768	9.55431	12.4842	33.9794	11.092	23.6013	15.8167	10.7108	15.4084	8.64542	17.171
PA14_11530	2.18663	15.9996	70.5528	50.8051	0	34.1344	36.487	13.273	18.9164	17.6652	42.0969	25.4782	14.981	8.49486	26.8544	30.2392	17.0334	40.7009	17.6451	29.5385	19.3173
PA14_11550	457.007	255.994	288.436	541.922	192.837	238.941	332.675	187.087	239.608	204.412	271.773	220.811	233.038	133.369	196.738	230.113	231.37	198.364	181.297	156.338	176.002
PA14_11560	0	15.9996	30.0887	82.256	30.6786	30.6033	81.5591	41.0832	34.6801	8.8326	30.3345	36.0941	32.4589	33.13	33.2761	33.1894	37.9196	21.85	31.9351	22.334	27.9028
PA14_11570	13.1198	53.3322	24.901	48.3859	26.296	95.341	45.0722	26.5461	34.6801	20.1888	19.8103	29.7245	18.3102	40.7753	21.6003	15.4884	21.6973	40.7009	25.4735	33.8612	32.1955
PA14_11580	102.772	117.331	45.6518	53.2244	142.437	107.112	32.1944	66.9973	37.8329	60.5664	76.7649	88.112	85.7248	97.6909	77.6443	115.794	76.4475	50.1264	80.397	90.7769	85.8548
PA14_11590	6.5599	10.6664	41.5016	9.67717	72.314	47.082	49.3647	41.7153	25.2219	8.8326	22.9057	40.3404	43.2786	53.5176	43.7844	110.631	63.0642	52.2686	34.4203	35.3021	49.3665
PA14_11600	89.652	37.3325	65.3651	77.4174	85.462	154.193	66.5351	73.3178	69.3603	117.347	81.7175	98.7279	80.7312	58.6145	109.753	103.256	97.7393	59.1235	112.953	95.0996	104.457
PA14_11610	80.9055	37.3325	56.0272	4.83859	87.6533	40.0197	64.3888	45.5076	37.8329	108.515	73.6696	26.5397	55.7628	64.5609	65.3847	29.5017	74.6225	64.2646	76.0478	76.3678	64.3911
PA14_11620	229.597	95.9979	136.955	77.4174	72.314	41.1967	2.14629	85.9588	63.0548	45.4248	92.8608	81.7424	87.3894	111.283	130.186	108.419	133.226	126.387	138.551	108.068	113.042
PA14_11630	32.7995	95.9979	136.955	79.8367	186.263	180.089	77.2666	133.995	97.7349	70.6608	126.291	82.804	113.19	158.004	124.931	116.532	158.573	143.096	155.824	177.951	163.84
PA14_11650	98.3986	154.663	97.5288	157.254	116.141	100.049	62.2425	95.4395	47.2911	104.729	92.8608	83.8656	102.37	58.6145	86.985	92.1928	120.653	82.2587	119.788	97.9814	96.5866
PA14_11660	43.7327	26.6661	37.3515	0	41.6353	31.7803	4.29259	56.2524	25.2219	90.8496	60.669	48.8331	47.44	47.5712	46.7033	48.6778	77.867	50.9833	53.8051	50.4316	55.8056
PA14_11670	21.8663	5.33322	62.2524	12.0965	37.2526	30.6033	0	35.3948	37.8329	25.236	34.668	30.7861	24.1361	30.5815	50.7899	25.814	39.3391	23.1353	35.4144	26.6567	26.4719
PA14_11680	194.611	79.9982	81.9657	145.158	118.332	82.3935	175.996	104.92	116.651	136.274	77.384	99.7895	99.0413	85.7981	99.2446	126.12	119.437	141.811	92.8231	100.863	93.0094
PA14_11690	76.5322	63.9986	100.641	82.256	50.4006	112.997	42.9259	71.4216	72.513	35.3304	37.1443	54.1411	33.2912	51.8186	77.0605	90.7177	48.4641	60.8372	68.4679	64.1202	69.3993
PA14_11700	59.0391	37.3325	31.1262	36.2894	35.0613	111.82	75.1203	47.4037	22.0692	47.9484	37.1443	24.4166	34.1235	39.9258	47.8709	59.0034	49.8835	90.3989	47.592	50.4316	41.4965
PA14_11720	30.6129	31.9993	56.0272	70.1595	67.9313	49.4361	64.3888	54.3563	63.0548	34.0686	47.0495	64.757	70.7438	38.2269	78.2281	44.9901	44.4085	106.251	65.9827	73.486	64.3911
PA14_11730	6.5599	37.3325	39.4265	16.935	35.0613	16.4787	47.2184	29.7063	15.7637	17.6652	60.669	52.0179	55.7628	74.7548	53.125	27.2891	49.8835	29.1333	46.4737	56.1952	58.6674
PA14_11740	15.3064	26.6661	24.901	162.093	105.184	38.8426	75.1203	24.6499	47.2911	73.1844	52.6211	55.2027	49.1045	47.5712	46.7033	50.1529	37.1085	54.4107	30.3197	41.7862	57.2365
PA14_11750	139.945	101.331	57.0647	133.061	43.8266	23.541	356.285	64.4691	91.4295	118.609	46.4304	59.449	63.2533	64.5609	47.8709	50.1529	59.8197	45.4137	53.8051	65.5611	62.9602
PA14_11760	26.2396	58.6654	85.0783	45.9666	46.018	29.4262	4.29259	44.8755	97.7349	59.3046	47.0495	82.804	59.9242	78.1527	56.6278	36.8771	62.8614	48.4127	76.2964	55.4747	65.822
PA14_11770	34.9862	90.6647	113.092	58.063	76.6966	63.5607	118.046	70.1575	63.0548	95.8969	82.9556	80.6808	64.9178	87.497	89.3201	75.9668	98.7532	146.095	98.9119	121.036	93.0094
PA14_11790	83.0921	122.664	64.3275	38.7087	89.8446	105.934	62.2425	138.419	59.9021	112.3	94.718	99.7895	73.2406	117.229	99.2446	56.0532	98.7532	86.1146	113.078	108.788	110.18
PA14_11810	161.811	255.994	228.259	389.506	282.682	173.026	259.701	225.642	438.231	254.884	238.962	181.532	201.412	259.943	200.241	187.336	187.976	178.227	187.883	170.747	183.157
PA14_11830	170.558	234.662	155.631	476.601	179.689	195.39	272.579	140.315	422.467	136.274	196.865	236.735	244.69	228.512	131.353	289.854	119.031	158.519	121.9	73.486	88.0012
PA14_11845	94.0253	117.331	118.28	171.77	107.375	228.348	107.315	127.674	173.401	90.8496	114.528	135.884	126.507	142.714	91.0715	123.907	133.226	102.823	93.4444	105.906	114.473
PA14_11860	0	53.3322	15.5631	50.8051	28.4873	22.3639	49.3647	55.6204	44.1384	22.7124	45.8113	60.5106	40.7817	30.5815	34.4437	59.0034	53.128	56.5529	29.8227	14.409	40.781
PA14_11880	17.4931	21.3329	22.8259	31.4508	13.148	9.4164	77.2666	17.0653	25.2219	0	16.0959	11.6775	14.1488	19.5382	15.1786	10.3256	16.6278	22.7068	11.9291	15.8499	17.8864
PA14_11890	150.878	229.328	98.5664	270.961	89.8446	233.056	319.798	109.345	94.5822	69.399	130.005	106.159	113.19	82.4001	101.58	74.4918	79.4892	60.4088	80.894	78.5292	96.5866
PA14_11900	118.078	154.663	195.058	299.992	205.985	254.243	255.409	171.286	157.637	138.798	143.625	156.054	163.959	119.778	159.959	101.781	146.203	144.81	149.362	148.413	142.376
PA14_11910	15.3064	101.331	128.655	31.4508	78.888	70.623	98.7295	92.9113	129.262	108.515	68.717	65.8186	84.0603	65.4104	66.5523	67.8539	70.567	89.5421	112.829	103.745	106.603
PA14_11920	48.106	37.3325	28.0136	55.6437	6.574	29.4262	60.0962	19.5935	18.9164	13.8798	33.4299	20.1702	21.6393	28.033	29.7734	24.3389	37.7168	24.4206	31.8109	58.3566	17.8864
PA14_11930	37.1728	85.3315	34.2388	36.2894	94.2273	91.8099	98.7295	45.5076	25.2219	31.545	48.9067	47.7715	45.7754	45.0228	44.3682	63.4286	37.7168	65.1215	40.6334	44.668	26.4719
PA14_11940	6.5599	47.9989	57.0647	104.03	41.6353	64.7377	60.0962	77.7421	88.2767	21.4506	54.4783	60.5106	61.5887	81.5506	50.7899	33.1894	59.2114	20.1363	39.1423	48.9907	38.6347
PA14_11960	21.8663	15.9996	23.8634	120.965	59.166	43.5508	94.4369	42.9794	132.415	55.5192	65.0026	72.1881	41.614	51.8186	44.952	66.3788	44.8141	22.7068	34.9174	41.0657	61.5293
PA14_11970	107.145	58.6654	46.6893	84.6752	10.9567	37.6656	79.4128	75.846	72.513	76.9698	56.3355	43.5252	59.9242	39.0764	43.2006	84.0798	56.1697	92.5411	46.3494	59.077	59.3829
PA14_11980	148.691	53.3322	81.9657	70.1595	122.715	55.3213	21.4629	66.9973	15.7637	34.0686	50.7639	90.2351	48.2722	84.9486	92.2391	58.2658	80.3003	67.2637	75.9236	96.5405	47.2201
PA14_11990	41.5461	58.6654	50.8395	2.41929	116.141	25.8951	21.4629	79.6383	78.8185	95.8969	56.3355	50.9563	73.2406	42.4743	79.3957	53.103	59.4141	59.9803	69.8348	70.6042	84.4239
PA14_12010	203.357	154.663	88.1909	273.38	219.133	168.318	171.703	170.653	138.721	227.124	140.529	141.191	162.295	89.196	122.012	84.8173	104.431	151.236	122.522	172.908	175.287
PA14_12020	100.585	122.664	117.242	147.577	133.671	149.485	169.557	69.5255	56.7493	103.468	81.7175	45.6484	76.5698	73.9053	52.5413	78.1795	45.0169	24.4206	54.5507	53.3134	62.2447
PA14_12030	63.4124	138.664	76.778	60.4823	146.819	51.7902	105.168	42.3473	50.4438	126.18	45.1922	54.1411	50.7691	80.7012	55.4602	48.6778	54.1419	49.2696	57.7814	51.152	72.2611
PA14_12050	37.1728	79.9982	59.1398	152.415	54.7833	89.4558	55.8036	37.923	40.9856	142.583	43.335	48.8331	65.7501	41.6248	49.6223	32.4519	53.3308	33.4176	43.9885	39.6248	50.082
PA14_12060	170.558	175.996	159.781	179.028	188.455	216.577	62.2425	149.164	122.957	131.227	126.91	106.159	133.997	119.778	187.981	229.376	156.951	161.947	170.238	147.693	168.848
PA14_12070	72.159	165.33	102.717	154.835	188.455	134.184	109.461	120.722	53.5966	66.8754	92.2417	111.467	93.2154	87.497	114.423	115.794	150.665	122.531	110.592	119.595	98.733
PA14_12080	150.878	47.9989	90.266	133.061	89.8446	49.4361	98.7295	83.4306	113.499	94.635	99.6706	92.3583	86.5571	73.9053	77.6443	63.4286	65.2947	89.9705	48.8346	58.3566	84.4239
PA14_12090	491.993	186.663	243.822	498.374	363.761	197.744	388.479	205.416	315.274	199.365	228.438	290.876	263	174.145	194.986	342.22	198.318	178.656	205.404	188.038	237.532
PA14_12100	183.677	170.663	243.822	333.862	179.689	153.016	248.97	94.1754	274.288	93.3732	169.007	154.992	179.772	141.015	96.3256	87.7675	99.1588	140.525	92.0775	108.068	105.888
PA14_12110	6.5599	21.3329	12.4505	74.9981	26.296	14.1246	81.5591	32.8666	50.4438	44.163	26.6201	26.5397	29.1298	16.1402	16.93	13.2758	11.5584	25.7059	15.4084	9.36587	25.041
PA14_12120	85.2788	149.33	215.808	125.803	133.671	108.289	178.142	115.033	195.47	79.4934	101.528	161.362	139.823	136.767	103.331	145.296	93.8865	99.396	106.74	134.724	128.782
PA14_12130	104.958	106.664	125.542	302.412	192.837	171.849	122.339	96.7036	261.677	157.725	130.624	93.4199	158.133	68.8084	98.077	166.685	110.109	131.528	95.1841	91.4973	108.749
PA14_12140	183.677	85.3315	84.0408	36.2894	157.776	128.298	281.164	84.6947	100.888	100.944	132.481	88.112	108.196	56.9156	110.337	66.3788	107.473	139.24	154.705	120.315	145.953
PA14_12150	4.37327	85.3315	39.4265	29.0315	96.4186	8.23935	21.4629	57.5165	15.7637	18.927	37.7634	44.5868	35.788	60.3135	41.4492	43.515	54.3447	57.4097	41.6275	42.5066	29.3337
PA14_12160	181.491	47.9989	90.266	232.252	85.462	75.3312	128.778	84.6947	148.179	58.0428	120.1	89.1736	104.867	161.402	109.169	87.03	94.9004	101.538	88.5982	82.8519	85.8548
PA14_12170	8.74654	42.6657	14.5256	0	30.6786	5.88525	0	11.3769	3.15274	0	9.90515	8.49272	8.3228	1.69897	10.5083	11.0631	3.44724	3.42745	12.1776	11.5272	8.58548
PA14_12180	6.5599	26.6661	37.3515	24.1929	15.3393	0	4.29259	9.48075	15.7637	15.1416	8.04793	24.4166	19.1424	2.54846	17.5138	33.9269	8.71948	21.4215	13.4202	5.76361	2.14637
PA14_12200	163.998	69.3318	34.2388	171.77	129.289	128.298	94.4369	79.0062	141.873	121.133	94.718	79.6192	82.3957	106.186	107.418	124.645	101.795	128.529	111.214	110.229	123.059
PA14_12210	161.811	74.665	107.904	147.577	96.4186	90.6328	120.192	113.137	119.804	78.2316	87.2891	100.851	102.37	116.38	81.1471	81.1296	54.953	80.1166	80.2727	58.3566	67.2529
PA14_12230	334.555	613.32	542.634	716.111	514.963	450.81	824.177	531.554	633.701	519.862	456.256	427.821	423.631	438.335	369.54	395.323	354.052	422.004	434.417	412.819	342.704
PA14_12260	8.74654	58.6654	68.4777	84.6752	140.245	23.541	92.2906	39.8191	81.9712	47.9484	48.2876	35.0325	78.2343	48.4207	39.6978	70.804	26.9696	21.4215	27.8345	25.9362	47.2201
PA14_12270	2.18663	63.9986	10.3754	41.128	37.2526	14.1246	2.14629	24.6499	34.6801	18.927	30.9536	32.9093	29.1298	49.2702	28.6058	13.2758	14.6001	7.71176	21.0001	20.1726	14.3091
PA14_12280	148.691	117.331	127.617	120.965	56.9746	51.7902	60.0962	56.2524	56.7493	15.1416	79.8603	64.757	49.1045	34.8289	73.5578	56.7907	78.0698	58.695	70.3318	56.1952	60.0984
PA14_12300	65.599	53.3322	146.293	154.835	190.646	122.413	229.653	69.5255	154.484	104.729	77.384	94.4815	89.054	127.423	74.7253	54.5781	70.1614	117.39	84.6219	81.411	75.8384
PA14_12310	52.4792	69.3318	133.843	382.248	122.715	105.934	210.337	53.0922	214.386	95.8969	89.7654	106.159	90.7185	146.112	58.963	98.8307	86.7893	70.6911	62.2548	51.8725	67.2529
PA14_12330	352.048	293.327	340.313	486.278	276.108	175.38	903.589	230.066	485.522	282.643	332.442	268.582	256.342	217.468	211.333	258.14	215.148	252.774	197.327	172.188	198.897
PA14_12350	557.592	239.995	186.757	179.028	192.837	138.892	141.655	215.529	176.553	220.815	164.673	161.362	158.133	170.747	185.646	132.758	183.312	201.791	183.782	171.467	216.068
PA14_12360	135.571	170.663	189.87	55.6437	282.682	104.757	62.2425	205.416	78.8185	198.103	107.099	123.144	143.984	175.844	172.219	208.724	170.334	209.074	234.978	173.629	169.563
PA14_12370	17.4931	47.9989	53.9521	203.221	48.2093	10.5934	21.4629	65.1011	145.026	36.5922	75.5268	81.7424	85.7248	38.2269	51.3737	48.6778	57.1836	83.9725	42.2488	60.5179	104.457
PA14_12390	32.7995	143.997	98.5664	159.673	92.0359	70.623	75.1203	82.1665	88.2767	93.3732	89.1464	102.974	78.2343	101.089	64.2171	98.0931	66.7142	50.9833	74.3082	81.411	85.8548
PA14_12400	19.6797	74.665	102.717	164.512	63.5486	71.8	180.289	80.9024	88.2767	126.18	76.7649	67.9418	76.5698	47.5712	66.5523	98.0931	76.6503	32.5607	65.2371	64.1202	54.3747
PA14_12410	6.5599	58.6654	14.5256	79.8367	155.585	95.341	57.9499	57.5165	94.5822	20.1888	61.2881	72.1881	72.4084	39.9258	31.5248	22.1263	40.7585	26.1343	26.4676	33.1408	42.9274
PA14_12440	8.74654	5.33322	85.0783	82.256	37.2526	108.289	169.557	51.196	179.706	60.5664	60.05	96.6047	87.3894	62.862	60.1305	115.057	47.653	39.4156	29.5742	31.6999	78.7002
PA14_12450	192.424	149.33	151.481	321.766	295.83	129.475	306.92	156.116	368.871	148.892	234.628	225.057	213.064	139.316	132.521	120.219	139.309	142.239	117.178	105.186	230.377
PA14_12470	28.4263	37.3325	28.0136	19.3543	8.76533	28.2492	45.0722	66.9973	132.415	78.2316	59.4309	88.112	71.5761	26.3341	33.8599	57.5283	21.2918	71.9764	20.006	28.0976	49.3665
PA14_12490	188.051	69.3318	116.205	82.256	89.8446	130.652	64.3888	68.8934	113.499	109.777	104.004	110.405	74.9052	121.476	97.4932	116.532	81.7198	73.6901	112.084	100.143	119.481
PA14_12530	52.4792	69.3318	26.9761	29.0315	102.993	109.466	30.0481	50.564	66.2075	79.4934	75.5268	83.8656	87.3894	47.5712	64.8009	37.6147	76.6503	117.39	57.4087	63.3997	114.473
PA14_12540	17.4931	26.6661	18.6757	91.9331	4.38266	23.541	64.3888	30.9704	59.9021	39.1158	27.2392	26.5397	28.2975	33.9794	29.7734	50.1529	14.8028	11.5676	22.2427	13.6886	27.9028
PA14_12550	115.892	47.9989	50.8395	53.2244	26.296	129.475	42.9259	65.7332	34.6801	61.8282	51.383	22.2934	54.9305	60.3135	53.125	8.11296	74.8253	77.9744	77.539	96.5405	44.3583
PA14_12560	118.078	63.9986	144.218	24.1929	54.7833	168.318	49.3647	131.466	50.4438	78.2316	86.6701	79.6192	82.3957	33.13	102.747	112.106	108.689	90.3989	126.374	126.079	77.9848
PA14_12570	113.705	191.996	245.897	116.126	232.281	98.8722	36.487	192.143	34.6801	188.008	89.1464	98.7279	86.5571	192.833	144.78	128.332	137.889	186.796	179.806	202.447	139.514
PA14_12590	21.8663	74.665	72.6278	60.4823	85.462	61.2066	66.5351	48.6678	85.124	56.781	43.335	56.2643	44.1108	44.1733	43.2006	32.4519	47.2474	52.697	45.7281	44.668	37.2037
PA14_12610	109.332	58.6654	73.6654	133.061	39.444	162.433	10.7315	70.7896	66.2075	63.09	60.669	37.1556	48.2722	60.3135	58.963	90.7177	91.0476	65.5499	73.4384	58.3566	57.2365
PA14_12620	37.1728	85.3315	121.392	104.03	67.9313	22.3639	92.2906	69.5255	91.4295	99.6823	77.384	53.0795	62.421	70.5073	70.6388	73.7542	74.8253	95.5401	98.0421	72.7656	53.6592
PA14_12630	185.864	175.996	84.0408	179.028	83.2706	63.5607	150.241	85.9588	129.262	71.9226	121.957	116.775	121.513	64.5609	110.92	104.731	111.123	89.5421	76.0478	95.0996	133.075
PA14_12640	26.2396	21.3329	79.8906	12.0965	35.0613	44.7279	0	37.923	22.0692	6.309	43.9541	54.1411	27.4652	44.1733	39.114	33.9269	56.9808	43.2715	42.3731	51.8725	61.5293
PA14_12650	15.3064	42.6657	57.0647	12.0965	37.2526	40.0197	40.7796	44.8755	31.5274	26.4978	43.9541	27.6013	29.1298	70.5073	39.114	32.4519	21.089	14.9951	44.1127	55.4747	17.8864
PA14_12670	59.0391	58.6654	123.467	60.4823	109.567	91.8099	47.2184	67.6293	22.0692	102.206	66.2407	67.9418	52.4336	91.7445	68.8874	93.6679	83.1392	83.1156	88.5982	90.7769	74.4075
PA14_12680	37.1728	10.6664	37.3515	89.5138	70.1226	34.1344	122.339	23.3858	31.5274	41.6394	52.6211	41.402	59.9242	22.0866	37.9465	38.3522	34.6751	44.5568	35.2902	52.5929	33.6265
PA14_12690	63.4124	21.3329	13.488	41.128	17.5307	11.7705	21.4629	27.1781	44.1384	47.9484	30.9536	32.9093	24.9684	65.4104	35.6113	33.9269	33.0529	13.2814	41.379	30.9794	35.0574
PA14_12700	146.505	106.664	83.0032	99.191	65.74	147.131	81.5591	123.882	37.8329	52.9956	69.9551	69.0033	96.5445	69.6578	102.164	94.4054	154.112	60.4088	117.303	115.993	106.603
PA14_12710	45.9193	138.664	152.518	72.5788	120.523	165.964	51.511	168.125	37.8329	156.463	116.386	150.746	116.519	212.371	167.548	229.376	160.601	141.382	185.646	177.231	165.986
PA14_12730	15.3064	37.3325	69.5152	29.0315	70.1226	52.9672	25.7555	32.8666	31.5274	66.8754	42.716	31.8477	34.9558	33.9794	47.2871	30.9768	73.6086	69.4058	59.8939	53.3134	37.9192
PA14_12740	32.7995	37.3325	22.8259	31.4508	41.6353	9.4164	55.8036	35.3948	63.0548	69.399	46.4304	59.449	54.9305	24.6351	36.1951	120.219	37.3113	20.1363	20.2546	32.4203	70.1147
PA14_12750	24.053	5.33322	43.5767	48.3859	138.054	50.6131	8.58517	32.8666	53.5966	25.236	56.3355	42.4636	32.4589	59.464	38.5303	36.8771	61.0364	32.9892	36.7813	42.5066	33.6265
PA14_12760	148.691	31.9993	164.969	72.5788	133.671	135.361	66.5351	84.0626	107.193	51.7338	76.7649	112.529	111.526	73.9053	106.834	96.618	92.6698	91.6842	72.9413	101.584	73.692
PA14_12770	144.318	79.9982	101.679	104.03	61.3573	163.61	62.2425	56.8845	44.1384	97.1587	65.6216	85.9888	90.7185	73.9053	69.4712	92.1928	62.6586	63.4078	55.2962	58.3566	91.5784
PA14_12780	19.6797	143.997	73.6654	38.7087	28.4873	131.83	19.3166	77.7421	25.2219	51.7338	78.6221	41.402	53.2659	147.811	66.5523	93.6679	79.4892	74.1185	93.8172	61.2384	93.7248
PA14_12810	417.647	287.994	237.597	89.5138	214.751	284.846	175.996	330.562	145.026	374.755	191.912	233.55	253.013	330.45	343.853	354.02	292.61	324.322	498.287	361.667	311.939
PA14_12820	185.864	506.656	373.515	261.284	457.988	399.02	175.996	424.738	138.721	466.866	297.155	298.307	307.944	400.108	425.584	427.774	440.841	493.124	428.577	431.55	414.965
PA14_12840	6.5599	170.663	34.2388	84.6752	26.296	41.1967	92.2906	65.7332	122.957	82.017	83.5747	72.1881	101.538	103.637	63.0495	135.708	68.3364	43.7	80.397	63.3997	72.2611
PA14_12850	6.5599	42.6657	68.4777	106.449	26.296	44.7279	30.0481	42.9794	59.9021	22.7124	40.8587	62.6338	51.6014	24.6351	40.8654	36.8771	34.4724	45.8421	37.6511	28.0976	45.7892
PA14_12860	212.104	101.331	57.0647	135.48	138.054	103.58	94.4369	57.5165	122.957	36.5922	100.29	87.0504	86.5571	62.862	78.8119	120.219	78.0698	96.8254	81.0183	108.788	118.05
PA14_12870	50.2926	127.997	192.983	169.35	127.097	87.1017	60.0962	137.787	163.942	79.4934	84.1938	91.2967	104.867	85.7981	118.51	128.332	109.703	107.965	135.445	99.4223	113.758
PA14_12890	2.18663	5.33322	33.2013	12.0965	32.87	8.23935	34.3407	12.0089	6.30548	13.8798	15.4768	13.8007	21.6393	16.1402	22.7679	26.5515	20.8862	29.5617	19.3847	13.6886	15.0246
PA14_12900	52.4792	79.9982	107.904	142.738	85.462	94.164	75.1203	111.873	189.164	128.704	96.5752	124.206	121.513	85.7981	60.7143	91.4552	46.8419	22.2784	54.0536	36.0226	93.0094
PA14_12910	8.74654	21.3329	57.0647	21.7736	0	11.7705	0	27.8102	22.0692	16.4034	22.2866	15.9238	16.6456	1.69897	12.2596	43.515	12.7751	25.2774	17.148	15.1295	11.4473
PA14_12920	59.0391	101.331	95.4537	38.7087	102.993	162.433	42.9259	151.06	12.611	93.3732	95.9561	91.2967	98.209	128.272	116.175	120.219	113.556	131.957	122.397	136.165	128.067
PA14_12940	109.332	15.9996	32.1638	0	122.715	44.7279	40.7796	34.7627	28.3747	13.8798	31.5727	39.2788	34.9558	15.2907	32.1085	23.6013	46.2335	40.2725	44.9825	28.0976	65.822
PA14_12960	61.2258	10.6664	51.877	0	2.19133	31.7803	0	13.9051	0	56.781	39.0015	10.6159	24.1361	22.9361	27.4382	21.3887	41.5696	39.4156	22.9883	30.259	30.7646
PA14_12970	13.1198	53.3322	18.6757	12.0965	85.462	57.6754	4.29259	14.5371	12.611	10.0944	24.1438	25.4782	29.1298	30.5815	35.0275	19.1761	41.3668	9.42548	32.3079	53.3134	32.1955
PA14_12980	153.064	165.33	142.143	193.543	197.22	198.921	178.142	155.484	167.095	211.983	147.339	133.76	156.469	213.221	151.786	168.897	185.542	153.807	164.646	125.359	160.978
PA14_12990	142.131	159.996	204.395	84.6752	81.0793	156.548	98.7295	133.995	94.5822	75.708	121.957	102.974	114.855	198.78	134.272	91.4552	137.687	167.945	133.332	130.402	136.652
PA14_13000	115.892	37.3325	86.1159	48.3859	124.906	78.8623	15.0241	69.5255	50.4438	31.545	52.002	42.4636	53.2659	92.594	78.2281	50.1529	86.992	52.2686	79.8999	83.5723	40.0656
PA14_13010	13.1198	69.3318	42.5392	14.5158	83.2706	27.0721	51.511	48.0358	25.2219	85.8024	45.1922	41.402	41.614	29.732	59.5468	33.1894	46.8419	59.5519	64.6158	64.1202	95.8712
PA14_13030	39.3594	165.33	118.28	106.449	109.567	127.121	173.85	142.211	252.219	99.6823	127.529	173.039	149.81	140.165	152.953	130.545	133.834	184.654	141.658	111.67	149.53
PA14_13040	109.332	138.664	136.955	96.7717	46.018	84.7476	66.5351	91.6472	151.332	99.6823	86.6701	101.913	118.184	99.3899	88.7363	80.3921	84.5587	65.1215	94.19	69.1633	90.1475
PA14_13050	0	0	12.4505	2.41929	13.148	9.4164	2.14629	15.1692	28.3747	0	9.90515	22.2934	7.49052	1.69897	5.25413	0.737542	10.5445	9.85391	12.0533	5.76361	9.30094
PA14_13060	59.0391	42.6657	34.2388	24.1929	35.0613	37.6656	57.9499	37.2909	59.9021	60.5664	60.05	52.0179	44.1108	53.5176	50.7899	29.5017	55.7641	38.1304	49.953	35.3021	63.6756
PA14_13070	15.3064	37.3325	43.5767	29.0315	28.4873	83.5705	100.876	91.6472	31.5274	108.515	55.0974	69.0033	62.421	62.0125	79.3957	137.183	77.0559	60.8372	81.1425	78.5292	128.782
PA14_13090	194.611	42.6657	126.58	208.059	32.87	123.59	210.337	143.475	189.164	140.06	133.72	143.315	109.861	123.175	128.434	161.522	143.162	104.537	124.634	113.111	139.514
PA14_13110	376.101	202.662	173.269	191.124	304.595	211.869	182.435	187.719	217.539	352.042	170.864	178.347	192.257	234.458	187.397	286.166	172.362	195.793	219.569	162.822	206.052
PA14_13130	137.758	426.657	224.109	239.51	449.223	247.18	296.188	255.348	592.715	354.566	283.535	248.412	248.852	222.565	220.673	204.299	156.951	166.66	200.433	239.19	213.922
PA14_13140	218.663	133.33	103.754	208.059	181.881	49.4361	311.213	126.41	264.83	165.296	144.244	141.191	154.804	84.9486	110.337	181.435	119.234	90.8274	123.019	87.8951	110.18
PA14_13150	124.638	133.33	153.556	408.86	170.924	165.964	145.948	193.407	318.427	141.322	248.248	246.289	233.871	152.058	143.029	286.904	138.295	162.804	110.344	164.263	157.4
PA14_13170	432.954	197.329	157.706	694.337	184.072	197.744	296.188	79.0062	274.288	102.206	219.771	201.702	203.076	118.079	100.996	98.0931	94.4948	71.548	86.8586	108.788	158.116
PA14_13190	279.889	282.66	256.273	292.734	151.202	127.121	298.335	152.324	252.219	234.695	183.245	203.825	168.121	167.349	146.532	234.538	126.737	158.519	159.179	98.7018	135.937
PA14_13200	80.9055	21.3329	77.8155	36.2894	26.296	60.0295	68.6814	96.7036	31.5274	47.9484	59.4309	55.2027	50.7691	121.476	71.2226	39.8273	82.3281	79.6881	70.0833	59.077	72.9766
PA14_13210	13.1198	58.6654	51.877	84.6752	59.166	11.7705	139.509	37.923	56.7493	6.309	43.9541	43.5252	49.1045	36.5279	25.6868	24.3389	30.8224	27.4196	32.4322	23.0544	32.911
PA14_13220	48.106	74.665	9.33787	0	0	3.53115	0	44.8755	9.45822	30.2832	30.9536	23.355	29.9621	35.6784	41.4492	9.58805	32.6474	41.5578	38.1482	37.4635	37.2037
PA14_13230	1213.58	1199.97	850.783	3067.66	1163.6	849.83	4084.4	750.875	3518.46	1468.74	1197.9	1500.03	1730.31	497.799	188.565	457.276	139.714	122.103	89.8408	128.961	323.386
PA14_13240	150.878	117.331	106.867	604.823	72.314	175.38	405.649	133.363	494.98	135.013	132.481	180.47	199.747	75.6042	39.114	42.7774	12.9778	35.1313	16.154	30.9794	51.5129
PA14_13250	236.157	447.99	292.586	1132.23	245.429	230.702	1292.07	278.102	1090.85	372.231	390.015	502.132	526.001	191.984	99.8284	238.964	51.303	101.538	41.2547	49.7111	148.815
PA14_13260	590.391	853.315	708.64	3065.24	587.277	687.397	2184.93	453.812	2140.71	825.218	784.364	920.398	882.217	372.924	124.931	235.276	83.342	93.3979	55.669	76.3678	230.377
PA14_13280	916.2	1583.97	818.62	3837	530.302	1307.7	2747.26	461.396	2194.31	582.952	917.465	1135.9	1230.11	431.539	129.602	314.931	113.962	173.086	54.5507	77.0883	245.402
PA14_13290	317.062	554.654	354.839	2158.01	398.822	340.167	1309.24	236.387	1235.87	350.781	310.774	405.527	441.941	192.833	118.51	250.764	115.584	99.8244	80.6455	72.0451	136.652
PA14_13300	201.17	501.322	224.109	1403.19	210.368	347.23	1176.17	184.559	819.712	233.433	266.201	418.266	372.861	190.285	81.7308	151.196	51.303	59.5519	38.1482	69.8838	98.0176
PA14_13320	352.048	319.993	176.382	1458.83	241.047	373.125	839.201	112.505	573.799	288.952	284.154	284.506	319.596	108.734	67.7198	88.5051	74.217	77.1176	29.4499	45.3884	88.0012
PA14_13330	146.505	90.6647	96.4913	239.51	155.585	191.859	270.433	81.5344	113.499	60.5664	102.766	121.021	119.016	142.714	118.51	88.5051	104.431	98.9675	107.362	104.465	139.514
PA14_13340	65.599	218.662	109.979	154.835	166.541	231.879	10.7315	209.841	94.5822	100.944	170.245	158.177	163.127	124.874	185.062	183.648	189.395	194.079	191.362	182.274	151.677
PA14_13350	135.571	63.9986	83.0032	82.256	142.437	120.059	94.4369	62.5729	53.5966	124.918	65.6216	47.7715	54.9305	90.0455	73.5578	33.9269	85.5726	66.4068	86.7343	89.336	69.3993
PA14_13360	150.878	47.9989	80.9282	58.063	92.0359	54.1443	113.754	60.6768	9.45822	45.4248	56.9546	48.8331	59.0919	67.9589	72.974	89.9801	71.7836	75.8323	69.462	71.3247	37.2037
PA14_13370	54.6659	26.6661	112.054	91.9331	144.628	177.734	25.7555	75.2139	50.4438	97.1587	55.0974	54.1411	73.2406	100.239	61.8819	53.103	97.9421	117.39	91.5805	73.486	27.9028
PA14_13380	2.18663	15.9996	6.22524	84.6752	8.76533	27.0721	21.4629	16.4333	6.30548	22.7124	21.6675	19.1086	19.1424	32.2805	23.3517	21.3887	27.7807	26.9911	10.935	12.9681	23.6101
PA14_13390	13.1198	37.3325	51.877	147.577	46.018	56.4984	90.1443	25.914	69.3603	5.0472	53.8593	62.6338	54.0982	37.3774	25.6868	75.2293	29.4029	23.1353	27.7102	30.259	47.2201
PA14_13410	360.795	378.658	294.662	179.028	284.873	273.075	285.457	262.301	116.651	369.708	186.341	213.38	226.38	293.922	241.69	209.462	247.593	318.324	264.801	234.867	198.897
PA14_13420	100.585	63.9986	48.7644	82.256	32.87	51.7902	19.3166	56.2524	47.2911	34.0686	44.5732	85.9888	58.2596	31.431	57.2116	60.4785	36.9057	24.4206	50.9471	79.2496	45.7892
PA14_13430	122.452	159.996	201.283	113.707	203.794	248.357	113.754	190.879	88.2767	181.699	162.816	121.021	144.817	210.673	221.841	161.522	225.49	263.057	221.433	228.383	194.604
PA14_13450	21.8663	5.33322	81.9657	2.41929	59.166	56.4984	12.8778	70.1575	25.2219	70.6608	68.0979	71.1265	54.0982	51.8186	67.136	66.3788	55.3586	60.8372	64.6158	46.8293	47.2201
PA14_13460	50.2926	10.6664	42.5392	2.41929	46.018	8.23935	17.1703	36.0268	50.4438	3.7854	48.9067	55.2027	32.4589	90.0455	36.1951	39.8273	49.0724	38.9872	39.3908	38.1839	56.5211
PA14_13470	0	26.6661	22.8259	7.25788	28.4873	23.541	8.58517	34.1307	59.9021	22.7124	35.9062	31.8477	35.788	23.7856	25.6868	29.5017	48.8697	41.5578	34.2961	21.6135	15.74
PA14_13490	34.9862	117.331	84.0408	9.67717	8.76533	48.259	96.5832	66.9973	25.2219	54.2574	55.0974	46.71	41.614	61.163	63.6333	34.6645	81.1115	61.2656	79.7757	59.7975	68.6838
PA14_13500	144.318	133.33	73.6654	19.3543	15.3393	120.059	19.3166	79.0062	85.124	82.017	75.5268	31.8477	57.4273	67.9589	62.4657	84.8173	64.0781	67.2637	63.8702	42.5066	47.9356
PA14_13510	85.2788	79.9982	92.3411	62.9016	50.4006	95.341	180.289	89.7511	91.4295	124.918	104.623	81.7424	69.0792	84.0991	110.92	55.3157	79.2864	68.1205	99.7817	88.6155	100.164
PA14_13520	120.265	69.3318	33.2013	29.0315	92.0359	142.423	47.2184	66.3652	31.5274	127.442	76.1458	75.3729	61.5887	83.2496	92.8229	70.804	94.2921	98.5391	101.646	95.82	98.0176
PA14_13530	170.558	106.664	93.3787	65.3209	164.35	95.341	15.0241	73.9498	37.8329	84.5406	107.099	70.0649	54.0982	50.9692	95.7418	42.7774	104.228	75.4038	109.598	123.918	92.2939
PA14_13560	69.9723	95.9979	169.119	21.7736	74.5053	68.2689	57.9499	60.0447	18.9164	71.9226	86.051	70.0649	74.0729	95.1424	88.7363	87.7675	102.809	49.2696	81.6396	62.6793	110.18
PA14_13580	50.2926	111.998	172.232	251.606	149.011	140.069	182.435	129.57	154.484	78.2316	83.5747	93.4199	105.7	183.489	133.688	170.372	134.848	94.2548	150.853	170.027	86.5703
PA14_13590	89.652	74.665	90.266	48.3859	144.628	75.3312	242.531	72.0537	78.8185	99.6823	71.1933	105.097	55.7628	105.336	79.3957	148.246	93.0754	96.397	85.4917	71.3247	62.2447
PA14_13600	78.7189	26.6661	40.4641	67.7402	48.2093	43.5508	122.339	54.3563	25.2219	39.1158	61.9072	35.0325	44.9431	48.4207	57.2116	70.804	44.8141	60.4088	57.7814	65.5611	24.3255
PA14_13610	131.198	58.6654	17.6382	16.935	2.19133	27.0721	77.2666	24.6499	15.7637	45.4248	24.1438	39.2788	38.2849	45.0228	30.3572	53.103	48.8697	42.4147	33.9233	27.3771	30.7646
PA14_13620	120.265	127.997	102.717	74.9981	135.863	143.6	150.241	80.2703	44.1384	40.3776	90.3845	85.9888	94.8799	95.1424	99.8284	126.857	93.481	109.678	117.054	126.079	80.1311
PA14_13630	69.9723	37.3325	0	0	10.9567	27.0721	51.511	17.6974	28.3747	13.8798	6.80979	9.55431	13.3165	12.7423	13.4272	2.21263	11.9639	8.56862	10.5622	6.48406	10.7318
PA14_13650	26.2396	122.664	103.754	116.126	37.2526	30.6033	10.7315	65.1011	44.1384	26.4978	62.5263	61.5722	62.421	72.2063	83.4822	36.8771	88.0059	83.1156	76.2964	66.2815	60.0984
PA14_13660	17.4931	47.9989	33.2013	4.83859	0	25.8951	0	24.0179	22.0692	31.545	14.2387	13.8007	15.8133	10.1938	35.6113	26.5515	29.8085	13.7098	28.3315	30.259	27.1874
PA14_13670	0	15.9996	0	55.6437	30.6786	24.718	17.1703	12.0089	0	11.3562	16.0959	19.1086	4.99368	10.1938	6.42171	6.63788	16.4251	4.71274	5.21897	5.04316	14.3091
PA14_13680	50.2926	26.6661	58.1023	21.7736	2.19133	28.2492	294.042	46.7717	44.1384	34.0686	32.1917	29.7245	34.9558	71.3568	35.0275	102.518	36.0946	44.1284	35.0417	41.7862	46.5047
PA14_13690	43.7327	58.6654	69.5152	123.384	89.8446	56.4984	85.8517	31.6025	66.2075	17.6652	58.1928	75.3729	60.7564	71.3568	60.1305	42.0399	31.4307	45.8421	40.0121	45.3884	50.082
PA14_13710	32.7995	95.9979	42.5392	176.608	48.2093	36.4885	75.1203	41.0832	53.5966	84.5406	44.5732	36.0941	46.6077	11.0433	32.1085	13.2758	35.2835	16.7088	21.87	28.0976	27.1874
PA14_13720	268.956	165.33	89.2285	384.668	94.2273	220.108	268.287	29.7063	110.346	76.9698	59.4309	67.9418	75.7375	50.1197	26.8544	93.6679	15.4112	9.42548	17.6451	20.1726	40.0656
PA14_13730	50.2926	143.997	78.8531	176.608	72.314	68.2689	100.876	65.7332	47.2911	63.09	61.9072	88.112	61.5887	64.5609	61.2981	132.758	79.4892	70.6911	55.4205	28.8181	74.4075
PA14_13740	303.942	170.663	178.457	128.223	129.289	173.026	289.75	186.455	154.484	165.296	219.771	168.793	210.567	191.984	202.576	143.821	197.912	155.52	199.066	194.522	174.571
PA14_13750	159.624	314.66	216.846	1016.1	291.447	160.079	837.054	137.155	576.951	211.983	175.197	215.503	183.102	149.51	120.261	188.811	95.9143	161.518	103.758	127.52	165.986
PA14_13770	181.491	314.66	141.106	1347.55	159.967	246.003	1365.04	221.217	939.516	310.403	273.63	254.782	238.864	173.295	151.202	275.841	71.1753	119.104	70.9531	101.584	183.157
PA14_13780	1482.54	2655.94	1147.52	5324.86	1619.39	1304.17	5348.56	1062.48	5132.66	1322.37	1516.11	1538.24	1335.81	961.618	803.297	1418.29	629.222	697.057	503.382	541.059	877.15
PA14_13800	575.085	1269.31	670.251	2794.28	1038.69	813.341	2966.18	641.531	2739.73	892.093	683.455	805.747	715.761	318.557	385.303	658.625	301.532	392.014	280.582	402.012	470.77
PA14_13810	87.4654	282.66	112.054	522.567	70.1226	153.016	879.98	115.033	671.534	61.8282	149.815	119.96	123.177	46.7217	50.2061	180.698	45.2196	86.1146	32.6807	24.4953	86.5703
PA14_13830	461.38	421.324	119.317	1112.87	267.343	195.39	1154.71	198.464	1021.49	299.047	247.629	217.626	243.026	142.714	159.959	271.416	141.742	158.948	124.51	140.488	191.742
PA14_13840	347.675	458.657	144.218	1565.28	341.848	207.161	1313.53	254.084	917.447	282.643	286.63	321.662	291.298	105.336	138.942	368.034	93.8865	47.5558	86.3615	100.143	204.621
PA14_13850	251.463	101.331	122.43	800.786	374.718	274.253	500.086	128.938	501.286	152.678	173.959	214.441	152.307	119.778	111.504	252.977	84.5587	86.543	77.9118	109.509	153.108
PA14_13860	26.2396	26.6661	31.1262	48.3859	35.0613	55.3213	10.7315	27.1781	50.4438	50.472	30.3345	27.6013	36.6203	21.2371	30.941	54.5781	61.4419	24.849	48.8346	33.1408	47.2201
PA14_13870	393.594	213.329	311.262	70.1595	330.891	215.4	154.533	285.687	94.5822	335.639	152.292	156.054	165.624	212.371	266.793	303.13	214.945	241.207	322.582	299.708	195.32
PA14_13880	126.825	101.331	95.4537	0	74.5053	89.4558	10.7315	109.345	25.2219	74.4462	56.9546	49.8947	61.5887	97.6909	95.7418	93.6679	79.8948	35.9882	108.48	98.7018	52.2283
PA14_13890	56.8525	101.331	213.733	74.9981	122.715	135.361	45.0722	168.125	72.513	138.798	118.243	92.3583	124.01	171.596	154.121	180.698	148.028	194.079	175.705	134.724	168.132
PA14_13920	148.691	85.3315	150.443	31.4508	109.567	142.423	49.3647	158.645	94.5822	124.918	89.1464	91.2967	101.538	227.662	143.613	152.671	174.187	116.533	188.007	167.145	122.343
PA14_13940	1607.18	1071.98	1259.57	537.083	1463.81	1244.14	485.062	1527.66	772.421	2132.44	1202.86	1229.32	1328.32	1228.36	1405.77	1232.43	1239.79	1792.55	1828.25	1430.82	1020.96
PA14_13950	938.066	485.323	598.661	186.286	793.262	407.259	349.846	902.567	324.732	1153.29	475.447	565.827	498.536	644.76	692.377	550.206	518.099	722.335	960.29	720.451	597.406
PA14_13960	37.1728	10.6664	23.8634	38.7087	74.5053	34.1344	64.3888	29.7063	6.30548	45.4248	53.8593	87.0504	42.4463	34.8289	61.2981	44.2525	51.9113	106.251	99.6575	48.9907	34.3419
PA14_13970	148.691	170.663	161.856	193.543	43.8266	102.403	223.214	92.2793	94.5822	104.729	79.2412	92.3583	112.358	124.874	95.1581	62.6911	90.2365	75.4038	129.232	81.411	93.0094
PA14_13990	39.3594	165.33	59.1398	229.833	131.48	52.9672	152.387	119.457	296.358	76.9698	150.434	203.825	183.934	110.433	103.915	222	64.2808	74.9754	88.5982	101.584	151.677
PA14_14000	65.599	63.9986	44.6142	7.25788	37.2526	76.5082	103.022	48.0358	34.6801	50.472	34.668	45.6484	54.9305	61.163	58.3792	42.7774	50.2891	62.9793	49.5802	59.077	78.7002
PA14_14010	111.518	79.9982	75.7405	38.7087	56.9746	64.7377	111.607	97.3357	78.8185	75.708	79.2412	69.0033	54.9305	54.3671	89.3201	91.4552	88.4115	171.372	103.758	66.2815	88.0012
PA14_14020	43.7327	111.998	119.317	96.7717	50.4006	105.934	94.4369	97.9677	28.3747	80.7552	48.2876	64.757	60.7564	79.0022	86.985	47.9402	88.0059	78.8313	82.2609	113.831	105.172
PA14_14040	157.438	218.662	144.218	365.313	197.22	185.974	141.655	163.701	201.775	164.034	182.626	207.01	183.934	143.563	148.283	92.1928	116.598	83.544	127.368	159.22	125.205
PA14_14060	293.009	143.997	129.693	101.61	201.603	335.459	137.363	213.001	154.484	254.884	204.913	233.55	201.412	174.145	205.495	128.332	174.592	207.361	201.427	222.619	212.491
PA14_14080	4.37327	31.9993	11.4129	65.3209	35.0613	81.2164	53.6573	12.0089	66.2075	8.8326	37.1443	31.8477	34.9558	13.5918	29.7734	19.9136	11.3556	21.4215	21.87	20.1726	22.1792
PA14_14100	120.265	74.665	92.3411	164.512	70.1226	88.2787	223.214	59.4127	91.4295	69.399	130.005	102.974	104.867	107.885	61.2981	48.6778	55.1558	78.4029	45.2311	59.7975	80.1311
PA14_14110	59.0391	37.3325	124.505	84.6752	59.166	24.718	130.924	36.0268	37.8329	54.2574	79.8603	32.9093	53.2659	33.13	45.5358	17.701	50.4919	83.544	48.4619	49.7111	30.0492
PA14_14130	10.9332	21.3329	20.7508	58.063	4.38266	3.53115	122.339	18.3294	22.0692	12.618	29.7155	27.6013	21.6393	10.1938	30.941	8.85051	19.264	25.7059	23.6096	13.6886	19.3173
PA14_14140	56.8525	111.998	54.9897	152.415	83.2706	47.082	60.0962	84.6947	88.2767	103.468	63.1453	64.757	94.8799	38.2269	65.3847	44.2525	73.4059	66.8352	49.8287	43.2271	67.2529
PA14_14150	0	42.6657	10.3754	53.2244	0	14.1246	23.6092	27.1781	34.6801	16.4034	17.334	10.6159	27.4652	7.64537	22.1841	7.37542	17.2362	4.28431	12.1776	25.9362	32.1955
PA14_14160	91.8387	15.9996	133.843	62.9016	50.4006	78.8623	72.974	54.9883	44.1384	108.515	65.6216	54.1411	50.7691	35.6784	49.0385	44.9901	64.0781	77.9744	58.03	38.1839	82.993
PA14_14170	21.8663	31.9993	32.1638	101.61	32.87	18.8328	143.802	59.4127	85.124	108.515	60.669	88.112	77.402	45.8722	49.6223	26.5515	46.2335	43.2715	50.0773	36.0226	44.3583
PA14_14200	0	21.3329	51.877	99.191	48.2093	23.541	72.974	31.6025	72.513	29.0214	55.7165	57.3259	36.6203	63.7114	35.6113	18.4386	34.6751	37.2735	31.5623	27.3771	27.1874
PA14_14210	120.265	63.9986	50.8395	96.7717	74.5053	78.8623	2.14629	82.1665	135.568	60.5664	69.3361	61.5722	81.5634	61.163	90.4877	88.5051	93.6837	107.965	75.5508	74.9269	99.4485
PA14_14220	115.892	101.331	206.471	145.158	151.202	144.777	115.9	163.069	167.095	184.223	132.481	162.423	184.766	222.565	159.959	183.648	183.109	131.957	201.8	211.813	150.246
PA14_14230	104.958	58.6654	109.979	145.158	140.245	100.049	66.5351	118.825	88.2767	141.322	76.1458	89.1736	73.2406	59.464	85.8174	43.515	71.3781	191.937	90.8349	94.3791	46.5047
PA14_14250	8.74654	37.3325	26.9761	45.9666	4.38266	29.4262	0	8.21665	28.3747	26.4978	22.9057	10.6159	29.1298	8.49486	23.3517	3.68771	19.0612	3.42745	22.8641	25.9362	37.2037
PA14_14270	48.106	53.3322	39.4265	106.449	122.715	40.0197	77.2666	47.4037	167.095	22.7124	87.2891	127.391	87.3894	33.13	51.9575	85.5549	25.7529	51.4117	28.083	26.6567	91.5784
PA14_14280	2.18663	53.3322	14.5256	7.25788	17.5307	78.8623	25.7555	33.4986	75.6658	32.8068	53.2402	47.7715	47.44	13.5918	47.8709	134.233	62.4558	62.9793	34.9174	36.743	65.1066
PA14_14290	69.9723	85.3315	83.0032	99.191	70.1226	85.9246	148.094	69.5255	85.124	98.4205	65.0026	101.913	84.8926	79.0022	76.4767	54.5781	75.0281	76.6891	90.4621	68.4429	86.5703
PA14_14300	89.652	69.3318	147.331	36.2894	81.0793	68.2689	72.974	89.7511	72.513	60.5664	96.5752	77.4961	82.3957	90.0455	112.088	127.595	92.0615	127.244	99.906	108.788	118.05
PA14_14310	72.159	63.9986	30.0887	21.7736	32.87	7.0623	8.58517	30.9704	44.1384	32.8068	31.5727	38.2172	42.4463	26.3341	29.1896	18.4386	34.0668	16.7088	35.1659	36.0226	45.0738
PA14_14320	19.6797	15.9996	42.5392	33.8701	10.9567	51.7902	2.14629	38.555	34.6801	25.236	17.9531	14.8623	32.4589	29.732	32.6923	17.701	27.7807	32.1323	36.657	32.4203	39.3501
PA14_14330	39.3594	58.6654	26.9761	14.5158	30.6786	49.4361	21.4629	44.2435	50.4438	46.6866	24.7629	18.047	29.9621	50.9692	44.952	44.9901	47.8558	52.697	47.9648	48.9907	47.2201
PA14_14340	30.6129	21.3329	54.9897	38.7087	50.4006	194.213	47.2184	91.0152	50.4438	123.656	82.3366	73.2497	57.4273	57.765	102.747	59.0034	137.687	117.819	116.93	90.0564	82.993
PA14_14360	321.435	149.33	121.392	104.03	271.725	84.7476	49.3647	146.636	88.2767	54.2574	138.053	119.96	137.326	136.767	133.105	238.964	182.095	121.246	148.368	130.402	123.059
PA14_14370	26.2396	37.3325	79.8906	67.7402	109.567	75.3312	19.3166	55.6204	72.513	45.4248	70.5742	64.757	64.0856	101.089	66.5523	64.9037	52.9252	88.6852	77.4147	60.5179	70.8302
PA14_14380	39.3594	69.3318	101.679	33.8701	122.715	160.079	4.29259	87.8549	56.7493	59.3046	86.6701	77.4961	43.2786	150.359	87.5688	51.628	84.9643	76.6891	100.9	96.5405	80.1311
PA14_14390	28.4263	143.997	127.617	53.2244	230.09	231.879	141.655	197.832	201.775	171.605	165.292	179.409	155.636	152.058	140.11	206.512	127.142	101.11	122.024	144.811	148.1
PA14_14400	15.3064	10.6664	0	19.3543	0	0	0	0.63205	0	0	11.1433	4.24636	5.82596	0	7.0055	0	12.3695	5.5696	6.33732	12.2477	12.1628
PA14_14420	8.74654	117.331	119.317	14.5158	67.9313	23.541	19.3166	61.9409	66.2075	73.1844	53.8593	55.2027	58.2596	89.196	58.3792	67.1163	69.9586	82.6872	66.1069	58.3566	59.3829
PA14_14430	124.638	42.6657	17.6382	48.3859	63.5486	36.4885	8.58517	47.4037	18.9164	105.991	32.1917	39.2788	53.2659	48.4207	46.7033	36.8771	26.3612	11.1392	41.379	30.9794	52.2283
PA14_14440	299.569	181.329	226.184	237.091	420.736	366.062	309.066	273.046	186.012	166.558	271.153	238.858	238.032	278.631	227.679	269.94	295.246	237.351	263.185	229.824	273.304
PA14_14450	32.7995	85.3315	68.4777	36.2894	120.523	54.1443	42.9259	87.8549	59.9021	90.8496	60.669	70.0649	52.4336	70.5073	65.3847	53.8406	52.5197	55.2676	100.403	68.4429	75.8384
PA14_14460	80.9055	42.6657	28.0136	70.1595	63.5486	101.226	10.7315	19.5935	66.2075	11.3562	56.9546	28.6629	31.6266	12.7423	36.1951	29.5017	33.0529	19.7078	25.7221	18.0113	26.4719
PA14_14470	133.385	314.66	97.5288	423.376	181.881	318.98	225.361	131.466	255.372	147.631	203.056	153.931	174.779	107.035	107.418	151.196	129.17	86.543	115.687	131.843	120.197
PA14_14480	19.6797	10.6664	22.8259	19.3543	26.296	52.9672	6.43888	34.7627	25.2219	31.545	35.2871	52.0179	41.614	21.2371	34.4437	19.9136	24.5362	53.9823	26.5919	8.64542	50.7974
PA14_14490	8.74654	10.6664	62.2524	14.5158	17.5307	43.5508	85.8517	31.6025	22.0692	122.395	29.7155	46.71	24.1361	49.2702	39.6978	52.3655	44.4085	85.6862	31.3138	45.3884	41.4965
PA14_14500	39.3594	79.9982	147.331	237.091	74.5053	133.007	152.387	137.787	85.124	129.965	79.8603	75.3729	92.3831	129.971	104.499	187.336	113.759	74.547	107.859	142.649	98.733
PA14_14510	50.2926	26.6661	86.1159	87.0945	4.38266	50.6131	77.2666	32.8666	44.1384	42.9012	45.8113	44.5868	65.7501	35.6784	42.6168	17.701	51.5058	45.4137	51.0713	42.5066	53.6592
PA14_14520	2.18663	21.3329	15.5631	12.0965	4.38266	5.88525	2.14629	14.5371	25.2219	25.236	27.2392	19.1086	22.4716	25.4846	23.9355	25.0764	25.3473	35.9882	19.3847	19.4522	25.041
PA14_14530	65.599	106.664	148.368	79.8367	186.263	143.6	75.1203	161.173	110.346	79.4934	134.958	123.144	156.469	167.349	184.478	171.847	192.842	161.09	193.102	196.683	186.019
PA14_14540	124.638	138.664	59.1398	251.606	4.38266	88.2787	167.411	37.923	151.332	113.562	177.055	111.467	168.121	27.1835	42.033	50.8904	37.3113	32.9892	26.3434	46.1089	51.5129
PA14_14550	664.737	842.648	343.426	1903.98	142.437	399.02	1079.59	310.969	775.574	575.381	744.124	834.41	1122.75	190.285	254.533	393.11	188.787	251.489	201.427	207.49	339.842
PA14_14560	72.159	5.33322	42.5392	4.83859	39.444	16.4787	19.3166	39.1871	28.3747	42.9012	24.1438	24.4166	25.8007	50.1197	32.1085	21.3887	40.9613	46.2705	34.7931	28.8181	33.6265
PA14_14570	124.638	186.663	132.805	65.3209	179.689	160.079	87.998	337.515	249.066	209.459	118.243	173.039	332.08	251.448	256.868	96.618	160.195	43.2715	257.966	497.111	497.958
PA14_14590	107.145	111.998	59.1398	166.931	188.455	170.672	124.485	150.428	119.804	129.965	124.433	125.268	165.624	91.7445	115.007	112.844	142.756	194.508	169.989	144.811	115.189
PA14_14600	100.585	106.664	81.9657	101.61	159.967	129.475	113.754	77.7421	97.7349	64.3518	103.385	94.4815	127.339	79.8517	92.8229	141.608	100.781	113.534	109.101	115.272	93.7248
PA14_14610	2.18663	10.6664	14.5256	41.128	41.6353	1.17705	118.046	48.0358	50.4438	65.6136	22.9057	41.402	32.4589	24.6351	23.9355	21.3887	22.3057	47.1274	36.16	22.334	23.6101
PA14_14630	347.675	213.329	146.293	338.701	234.473	278.961	414.235	221.217	327.885	228.386	195.008	219.749	193.089	215.769	164.045	199.874	192.64	222.784	205.528	157.058	193.173
PA14_14650	89.652	159.996	49.8019	84.6752	96.4186	125.944	2.14629	127.042	81.9712	114.824	80.4793	106.159	81.5634	103.637	96.9094	75.9668	114.57	116.533	105.498	95.0996	89.4321
PA14_14660	271.143	154.663	164.969	350.797	83.2706	217.754	678.229	279.998	1075.08	285.167	417.874	467.1	397.83	203.877	251.03	363.608	186.151	182.083	98.2906	211.813	658.936
PA14_14680	118.078	63.9986	51.877	186.286	61.3573	85.9246	126.631	46.1396	122.957	97.1587	97.8134	87.0504	102.37	90.0455	56.6278	85.5549	61.6447	68.1205	70.9531	70.6042	74.4075
PA14_14690	229.597	95.9979	90.266	333.862	46.018	174.203	128.778	105.552	151.332	74.4462	125.672	108.282	126.507	99.3899	92.2391	98.8307	110.312	93.8264	113.45	80.6905	112.327
PA14_14700	159.624	154.663	43.5767	60.4823	201.603	122.413	85.8517	67.6293	113.499	97.1587	115.147	101.913	118.184	52.6681	71.2226	83.3423	55.3586	54.8392	48.3376	45.3884	77.9848
PA14_14710	430.767	218.662	251.085	752.4	181.881	318.98	590.231	329.93	1863.27	422.703	580.689	670.925	560.957	282.029	171.051	209.462	135.253	169.659	87.9769	118.874	244.686
PA14_14730	933.693	1061.31	788.531	1928.18	957.612	550.859	3054.18	1111.14	7591.8	1480.09	1719.78	1985.17	1757.78	1188.43	635.165	1358.55	448.749	581.381	331.653	409.216	1103.23
PA14_14740	577.272	506.656	261.46	728.207	157.776	306.033	854.225	435.482	2011.45	416.394	502.067	611.476	639.191	448.529	227.095	320.831	158.573	211.645	106.243	121.756	300.492
PA14_14750	4.37327	42.6657	79.8906	186.286	46.018	49.4361	175.996	76.478	608.479	172.867	154.149	205.948	124.01	51.8186	52.5413	116.532	41.5696	49.698	16.5267	17.2908	73.692
PA14_14770	205.544	346.659	245.897	832.237	258.577	401.374	1201.92	373.542	2544.26	566.548	604.833	584.936	652.508	237.007	252.782	586.346	191.017	233.495	139.421	134.724	380.623
PA14_14780	295.196	298.66	211.658	749.981	186.263	174.203	603.108	287.583	1604.74	391.158	471.114	479.839	516.014	232.759	199.657	334.107	191.626	250.204	134.451	188.038	349.858
PA14_14800	157.438	53.3322	62.2524	435.473	30.6786	74.1541	257.555	87.2229	450.842	171.605	136.815	168.793	205.573	109.584	79.9795	135.708	58.1975	68.1205	56.6631	33.8612	76.5539
PA14_14810	4.37327	74.665	4.15016	21.7736	4.38266	20.0098	30.0481	17.6974	88.2767	10.0944	27.2392	41.402	50.7691	54.3671	16.3462	0.737542	9.93615	26.1343	7.70419	33.1408	19.3173
PA14_14820	148.691	159.996	112.054	481.439	94.2273	109.466	326.237	135.891	362.565	235.957	119.481	139.068	133.997	90.0455	80.5633	46.4652	90.6421	101.11	83.6278	65.5611	68.6838
PA14_14830	96.2119	245.328	203.358	430.634	330.891	244.826	375.601	234.491	387.787	280.12	248.867	235.673	220.554	136.767	154.121	177.748	193.451	145.238	191.735	131.843	186.734
PA14_14850	137.758	154.663	91.3036	280.638	92.0359	162.433	272.579	111.241	217.539	99.6823	116.386	119.96	123.177	68.8084	90.4877	65.6413	95.7115	87.8283	83.0065	104.465	95.8712
PA14_14860	166.184	282.66	76.778	292.734	177.498	147.131	223.214	110.609	198.623	186.746	117.005	136.945	134.829	162.252	113.839	65.6413	96.9282	60.4088	100.03	139.047	100.164
PA14_14880	321.435	159.996	140.068	510.471	328.7	211.869	553.744	159.277	271.136	300.309	204.294	198.517	241.361	173.295	169.3	160.047	139.106	118.247	131.717	154.177	179.58
PA14_14890	242.716	186.663	191.945	404.022	195.029	140.069	414.235	147.9	214.386	277.596	158.482	165.608	168.953	171.596	133.105	101.781	122.276	171.372	104.379	113.831	126.636
PA14_14900	113.705	159.996	187.795	428.215	50.4006	174.203	236.092	108.713	195.47	70.6608	98.4324	157.115	122.345	101.089	89.3201	146.033	85.3698	74.9754	87.4799	87.8951	81.5621
PA14_14910	98.3986	47.9989	87.1534	401.603	129.289	74.1541	300.481	80.2703	217.539	137.536	145.482	110.405	124.842	50.9692	68.8874	50.1529	55.9669	58.2666	55.7933	38.9044	67.2529
PA14_14930	323.622	213.329	223.071	280.638	177.498	150.662	263.994	176.974	186.012	129.965	163.435	198.517	158.965	160.553	166.964	100.306	155.531	161.947	144.889	141.208	188.165
PA14_14940	72.159	149.33	58.1023	60.4823	59.166	58.8525	100.876	42.3473	107.193	26.4978	61.9072	50.9563	59.0919	22.9361	49.6223	61.216	72.1892	51.4117	46.7222	79.2496	36.4883
PA14_14960	15.3064	90.6647	32.1638	222.575	10.9567	63.5607	23.6092	60.0447	119.804	61.8282	80.4793	111.467	114.855	56.0661	53.125	45.7276	40.5557	53.1254	35.4144	61.2384	93.7248
PA14_14975	59.0391	26.6661	38.389	116.126	50.4006	32.9574	17.1703	38.555	47.2911	17.6652	47.0495	72.1881	51.6014	32.2805	39.6978	63.4286	41.3668	32.9892	37.1541	34.5817	40.781
PA14_14990	56.8525	234.662	45.6518	275.799	83.2706	164.787	221.068	49.9319	85.124	102.206	68.717	88.112	79.8989	96.8414	95.1581	52.3655	49.0724	65.9784	82.6337	94.3791	117.335
PA14_15000	24.053	10.6664	90.266	24.1929	17.5307	34.1344	53.6573	42.3473	44.1384	54.2574	32.8108	31.8477	50.7691	67.9589	54.2926	33.1894	56.778	44.1284	50.5743	67.002	52.9438
PA14_15020	34.9862	42.6657	44.6142	19.3543	41.6353	65.9148	12.8778	17.6974	28.3747	7.5708	31.5727	15.9238	39.9494	34.8289	15.1786	5.90034	20.6834	15.8519	38.1482	28.0976	44.3583
PA14_15030	579.458	378.658	284.286	800.786	339.656	271.898	334.822	312.865	419.314	333.115	310.155	267.521	292.963	273.534	287.809	418.924	297.273	327.75	331.902	297.546	269.727
PA14_15050	4.37327	31.9993	20.7508	133.061	70.1226	48.259	197.459	66.3652	91.4295	111.038	86.6701	60.5106	75.7375	35.6784	32.6923	73.0167	27.7807	31.2755	26.0948	23.7749	16.4555
PA14_15070	98.3986	127.997	95.4537	181.447	102.993	137.715	105.168	95.4395	116.651	27.7596	105.242	102.974	132.333	140.165	102.747	196.186	104.025	95.9685	107.486	139.047	128.067
PA14_15080	150.878	42.6657	76.778	38.7087	48.2093	85.9246	210.337	65.1011	40.9856	16.4034	66.8598	89.1736	50.7691	116.38	70.6388	89.2426	64.8892	96.397	64.243	62.6793	68.6838
PA14_15090	28.4263	42.6657	52.9146	14.5158	21.9133	55.3213	40.7796	19.5935	9.45822	61.8282	21.6675	29.7245	29.9621	11.0433	19.2651	18.4386	18.8584	25.2774	17.0238	17.2908	70.8302
PA14_15100	54.6659	138.664	128.655	104.03	116.141	92.9869	92.2906	118.825	119.804	122.395	112.052	82.804	99.8736	86.6476	82.3146	81.1296	89.4254	83.9725	92.4503	67.7224	99.4485
PA14_15110	61.2258	127.997	137.993	171.77	56.9746	264.836	285.457	71.4216	223.845	98.4205	142.387	175.162	168.953	51.8186	38.5303	134.233	39.5418	41.5578	20.2546	21.6135	52.2283
PA14_15120	59.0391	42.6657	72.6278	149.996	26.296	57.6754	100.876	54.3563	163.942	60.5664	71.1933	72.1881	64.0856	79.0022	36.1951	16.9635	25.3473	33.846	30.3197	26.6567	54.3747
PA14_15130	19.6797	74.665	53.9521	120.965	28.4873	49.4361	49.3647	49.2999	135.568	16.4034	40.8587	66.8802	65.7501	56.0661	47.2871	34.6645	42.7863	63.8362	23.8581	27.3771	37.9192
PA14_15140	30.6129	5.33322	58.1023	19.3543	32.87	25.8951	12.8778	17.6974	15.7637	12.618	21.6675	22.2934	20.807	45.8722	26.8544	11.8007	37.9196	56.9813	39.6393	33.1408	18.6019
PA14_15150	124.638	127.997	16.6006	29.0315	24.1047	23.541	19.3166	36.0268	107.193	25.236	42.716	65.8186	61.5887	34.8289	29.1896	77.4419	31.0251	59.1235	20.006	38.1839	50.082
PA14_15160	19.6797	21.3329	45.6518	12.0965	2.19133	30.6033	6.43888	13.9051	9.45822	3.7854	36.5252	19.1086	30.7944	16.1402	25.6868	17.701	13.7889	36.4166	20.3788	21.6135	26.4719
PA14_15180	67.7857	42.6657	22.8259	0	122.715	95.341	36.487	71.4216	31.5274	42.9012	65.6216	41.402	45.7754	68.8084	72.3902	126.12	68.3364	87.3999	73.3141	59.7975	99.4485
PA14_15190	2.18663	5.33322	14.5256	16.935	6.574	3.53115	0	5.68845	15.7637	0	8.04793	6.36954	11.6519	6.79589	11.092	16.2259	16.0195	11.5676	13.2959	12.2477	10.0164
PA14_15200	264.583	53.3322	61.2149	65.3209	32.87	29.4262	12.8778	53.7242	31.5274	27.7596	52.6211	50.9563	53.2659	31.431	63.6333	50.1529	69.5531	72.8333	49.7045	56.1952	74.4075
PA14_15210	100.585	47.9989	139.03	43.5473	70.1226	37.6656	12.8778	49.2999	53.5966	76.9698	45.8113	39.2788	69.9115	33.13	49.6223	39.8273	67.1197	39.4156	56.166	70.6042	47.9356
PA14_15230	2.18663	47.9989	153.556	82.256	146.819	125.944	51.511	29.7063	91.4295	56.781	76.1458	60.5106	57.4273	40.7753	47.8709	81.8672	56.9808	32.1323	42.2488	40.3453	58.6674
PA14_15240	80.9055	10.6664	88.1909	60.4823	52.592	30.6033	45.0722	32.2345	3.15274	20.1888	39.0015	21.2318	24.9684	54.3671	43.2006	50.8904	28.1862	53.9823	36.657	54.7543	47.2201
PA14_15250	2.18663	79.9982	50.8395	53.2244	105.184	38.8426	4.29259	46.7717	18.9164	26.4978	55.7165	28.6629	34.1235	72.2063	57.7954	56.0532	49.8835	67.2637	52.0654	46.8293	60.0984
PA14_15260	104.958	21.3329	77.8155	24.1929	46.018	60.0295	70.8277	63.837	69.3603	29.0214	58.8118	40.3404	59.9242	73.9053	82.8984	60.4785	88.0059	88.6852	71.3259	73.486	77.9848
PA14_15270	10.9332	42.6657	111.017	2.41929	107.375	36.4885	25.7555	25.914	22.0692	8.8326	32.8108	35.0325	29.1298	69.6578	47.8709	49.4153	68.9447	46.699	47.592	36.743	40.0656
PA14_15280	34.9862	37.3325	25.9385	4.83859	15.3393	49.4361	10.7315	61.9409	28.3747	21.4506	52.6211	45.6484	39.1172	36.5279	53.7088	76.7044	63.2669	53.1254	62.8762	54.7543	51.5129
PA14_15290	50.2926	111.998	133.843	84.6752	107.375	136.538	111.607	84.6947	104.04	75.708	98.4324	85.9888	76.5698	96.8414	85.2336	120.219	95.1032	140.097	115.19	120.315	87.2857
PA14_15310	317.062	597.32	171.194	474.181	227.899	149.485	476.477	171.918	372.023	180.437	214.818	245.227	225.548	124.874	123.18	169.635	133.834	113.106	104.255	100.863	188.881
PA14_15340	365.168	218.662	171.194	457.246	420.736	367.239	126.631	187.719	154.484	157.725	157.863	194.271	181.437	154.606	179.808	136.445	188.787	185.511	193.972	198.124	205.336
PA14_15350	271.143	287.994	288.436	353.217	205.985	216.577	257.555	262.301	501.286	225.862	290.964	282.383	312.105	214.07	238.771	201.349	232.993	292.19	208.51	264.406	289.044
PA14_15360	282.076	351.992	350.689	179.028	223.516	341.344	401.357	315.393	602.173	451.725	323.775	391.727	357.88	353.386	422.081	523.655	301.937	388.587	321.339	390.485	731.197
PA14_15370	69.9723	15.9996	12.4505	7.25788	21.9133	35.3115	23.6092	21.4897	15.7637	34.0686	19.1912	9.55431	24.9684	11.0433	23.9355	16.9635	31.0251	63.4078	17.6451	23.0544	38.6347
PA14_15380	61.2258	90.6647	135.918	9.67717	155.585	115.351	15.0241	98.5998	40.9856	97.1587	77.384	97.6663	89.8862	98.5404	83.4822	142.346	112.948	166.66	115.066	89.336	114.473
PA14_15400	209.917	186.663	172.232	84.6752	92.0359	124.767	23.6092	154.22	100.888	132.489	113.29	124.206	154.804	102.788	185.062	174.06	198.723	184.225	186.019	173.629	169.563
PA14_15430	192.424	165.33	287.399	58.063	109.567	156.548	57.9499	194.671	100.888	194.317	136.196	148.623	114.855	191.134	223.592	202.824	190.206	250.204	223.794	242.072	158.116
PA14_15435	251.463	58.6654	123.467	65.3209	72.314	125.944	87.998	99.2318	81.9712	88.326	94.718	113.59	75.7375	105.336	121.429	87.7675	119.234	95.1117	111.711	106.627	93.7248
PA14_15445	45.9193	0	4.15016	0	26.296	4.7082	0	11.3769	18.9164	39.1158	12.3814	11.6775	19.9747	23.7856	15.1786	0	15.8167	8.56862	17.3966	15.8499	14.3091
PA14_15450	2.18663	5.33322	10.3754	16.935	8.76533	7.0623	0	20.2256	22.0692	2.5236	23.5247	13.8007	19.1424	20.3877	18.0975	30.2392	11.3556	12.8529	13.2959	15.1295	20.7482
PA14_15460	126.825	53.3322	86.1159	183.866	118.332	130.652	79.4128	63.205	135.568	71.9226	73.6696	98.7279	70.7438	75.6042	86.4012	71.5416	70.3642	85.6862	68.5922	72.0451	101.595
PA14_15470	39.3594	10.6664	67.4401	82.256	65.74	64.7377	152.387	47.4037	37.8329	69.399	47.0495	54.1411	40.7817	40.7753	31.5248	36.1396	35.2835	16.2804	58.6513	55.4747	39.3501
PA14_15475	115.892	37.3325	106.867	29.0315	50.4006	94.164	64.3888	74.5819	44.1384	83.2788	61.9072	65.8186	41.614	14.4413	67.7198	61.216	63.0642	42.8431	92.8231	67.7224	45.7892
PA14_15480	17.4931	117.331	73.6654	125.803	30.6786	55.3213	175.996	76.478	151.332	92.1114	67.4788	57.3259	79.8989	86.6476	65.3847	73.0167	65.2947	109.678	61.6335	52.5929	98.0176
PA14_15490	80.9055	0	13.488	2.41929	30.6786	4.7082	15.0241	21.4897	22.0692	3.7854	12.3814	12.7391	12.4842	6.79589	18.6813	19.9136	8.5167	32.5607	22.6155	15.1295	11.4473
PA14_15500	56.8525	133.33	62.2524	48.3859	133.671	104.757	34.3407	67.6293	25.2219	66.8754	48.9067	47.7715	54.9305	64.5609	67.136	100.306	72.7975	60.4088	67.7223	54.7543	63.6756
PA14_15510	13.1198	58.6654	122.43	159.673	83.2706	52.9672	79.4128	94.1754	56.7493	36.5922	81.7175	125.268	78.2343	91.7445	107.418	154.884	105.242	70.2627	91.7047	104.465	79.4157
PA14_15520	69.9723	37.3325	48.7644	9.67717	46.018	57.6754	34.3407	88.487	22.0692	45.4248	68.0979	54.1411	62.421	132.52	68.3036	76.7044	96.7254	114.819	90.2136	100.863	98.733
PA14_15530	76.5322	31.9993	35.2764	2.41929	65.74	23.541	27.9018	42.3473	12.611	36.5922	27.8582	24.4166	47.44	38.2269	54.2926	31.7143	32.2418	45.8421	38.6452	52.5929	42.2119
PA14_15540	190.237	175.996	114.129	65.3209	70.1226	135.361	68.6814	140.947	69.3603	78.2316	95.3371	117.836	79.8989	48.4207	127.85	93.6679	124.506	66.4068	135.196	132.563	106.603
PA14_15560	135.571	117.331	120.355	278.219	94.2273	149.485	115.9	139.683	249.066	108.515	143.006	251.597	140.655	142.714	111.504	61.216	90.6421	136.241	112.953	121.756	95.1557
PA14_15570	4.37327	42.6657	67.4401	130.642	21.9133	35.3115	148.094	57.5165	104.04	54.2574	91.0036	95.5431	76.5698	73.9053	42.6168	47.2027	47.653	86.1146	48.0891	48.9907	73.692
PA14_15580	603.511	847.981	1163.08	483.859	913.785	839.236	502.233	894.351	709.366	985.466	595.547	657.124	640.856	650.706	742.583	772.944	778.467	879.14	905.988	763.678	849.962
PA14_15590	299.569	282.66	341.351	210.478	262.96	255.42	201.752	308.44	318.427	336.901	222.247	256.905	267.994	287.126	273.215	269.94	271.318	226.212	282.57	287.46	316.232
PA14_15600	223.037	223.995	258.348	212.898	199.411	229.525	139.509	221.85	245.914	161.51	210.484	163.485	214.728	223.415	235.852	222.738	222.651	254.488	223.049	242.072	223.222
PA14_15610	293.009	357.325	335.126	200.801	403.205	311.918	474.331	292.007	365.718	300.309	301.488	269.644	305.447	289.675	332.177	307.555	305.79	327.75	282.073	270.89	299.061
PA14_15620	85.2788	85.3315	66.4026	36.2894	76.6966	136.538	6.43888	80.2703	72.513	61.8282	93.4799	54.1411	56.595	77.3032	87.5688	131.283	79.4892	94.2548	86.8586	59.7975	60.8138
PA14_15630	135.571	255.994	230.334	181.447	330.891	205.984	98.7295	277.47	163.942	232.171	196.865	185.778	206.405	232.759	279.636	174.06	260.773	281.479	279.463	280.976	230.377
PA14_15650	131.198	117.331	77.8155	48.3859	129.289	32.9574	27.9018	87.8549	40.9856	50.472	73.0505	84.9272	89.054	84.0991	88.1526	104.731	99.7671	102.395	120.906	82.8519	108.034
PA14_15660	113.705	101.331	192.983	60.4823	122.715	151.839	70.8277	104.288	50.4438	74.4462	108.957	85.9888	113.19	183.489	139.526	108.419	129.778	112.249	151.599	135.445	130.929
PA14_15670	231.783	165.33	100.641	77.4174	271.725	157.725	77.2666	171.286	167.095	89.5878	182.007	182.593	177.276	141.015	171.051	137.92	135.659	182.083	184.155	164.983	158.831
PA14_15680	196.797	15.9996	148.368	26.6122	70.1226	108.289	38.6333	92.9113	129.262	109.777	141.767	85.9888	95.7122	73.9053	100.412	105.469	95.5087	107.108	121.776	113.831	95.8712
PA14_15700	96.2119	117.331	143.181	50.8051	89.8446	123.59	90.1443	105.552	59.9021	65.6136	89.1464	105.097	63.2533	120.627	92.8229	121.694	91.8587	84.4009	108.977	139.047	69.3993
PA14_15710	8.74654	0	21.7884	104.03	83.2706	56.4984	79.4128	47.4037	138.721	35.3304	52.6211	71.1265	74.9052	69.6578	51.9575	92.1928	35.4863	56.9813	32.8049	54.0338	105.888
PA14_15720	209.917	234.662	180.532	278.219	192.837	253.066	135.216	216.161	148.179	218.292	191.293	192.148	199.747	248.899	204.911	205.774	181.487	224.069	178.315	212.533	193.889
PA14_15740	529.166	463.99	383.89	856.43	422.927	441.394	1047.39	427.266	561.188	600.617	471.114	473.469	441.941	367.827	370.124	348.857	398.257	404.867	395.026	396.969	425.697
PA14_15750	2.18663	5.33322	104.792	21.7736	0	2.3541	30.0481	3.7923	12.611	3.7854	10.5242	13.8007	7.49052	0	11.092	23.6013	7.90837	9.85391	8.3255	15.8499	28.6183
PA14_15770	126.825	63.9986	62.2524	33.8701	39.444	69.4459	36.487	66.9973	50.4438	42.9012	85.4319	77.4961	74.0729	29.732	84.066	68.5914	61.4419	92.1126	62.1306	58.3566	90.1475
PA14_15780	52.4792	47.9989	53.9521	21.7736	32.87	96.5181	51.511	70.1575	75.6658	44.163	54.4783	73.2497	64.0856	51.8186	79.3957	44.2525	78.4753	88.2568	67.101	101.584	103.026
PA14_15790	220.85	133.33	94.4162	55.6437	138.054	203.63	40.7796	106.816	94.5822	51.7338	108.957	112.529	138.991	134.219	127.85	174.797	128.359	125.102	105.622	149.133	140.229
PA14_15810	8.74654	26.6661	47.7269	24.1929	48.2093	36.4885	8.58517	56.8845	28.3747	18.927	51.383	48.8331	40.7817	41.6248	51.9575	45.7276	52.3169	28.2764	59.1483	81.411	77.9848
PA14_15820	142.131	58.6654	36.3139	26.6122	85.462	44.7279	79.4128	91.0152	40.9856	121.133	81.7175	59.449	74.0729	73.9053	95.1581	67.8539	79.2864	130.243	107.237	98.7018	126.636
PA14_15830	91.8387	90.6647	105.829	77.4174	96.4186	77.6853	60.0962	88.487	56.7493	82.017	91.6226	90.2351	75.7375	83.2496	98.077	92.9303	117.409	70.6911	119.664	96.5405	101.595
PA14_15840	78.7189	90.6647	77.8155	125.803	89.8446	83.5705	135.216	91.6472	63.0548	90.8496	91.6226	111.467	93.2154	85.7981	82.8984	188.811	70.567	101.967	86.8586	59.077	52.2283
PA14_15850	4.37327	5.33322	15.5631	123.384	54.7833	94.164	47.2184	57.5165	91.4295	41.6394	61.9072	91.2967	57.4273	33.9794	49.0385	22.8638	41.5696	30.847	41.6275	35.3021	83.7084
PA14_15860	163.998	95.9979	94.4162	133.061	100.801	108.289	272.579	123.25	271.136	138.798	152.911	154.992	203.909	152.058	133.688	168.16	99.9699	198.364	91.4562	118.154	192.458
PA14_15870	124.638	58.6654	115.167	193.543	133.671	89.4558	229.653	123.25	170.248	114.824	95.9561	136.945	152.307	135.068	105.083	122.432	94.6976	92.1126	82.1366	109.509	133.075
PA14_15880	26.2396	95.9979	6.22524	12.0965	8.76533	65.9148	72.974	20.2256	59.9021	3.7854	20.4294	15.9238	24.1361	9.34435	26.2706	17.701	31.8362	41.1294	23.6096	28.8181	40.781
PA14_15890	135.571	143.997	114.129	77.4174	74.5053	76.5082	173.85	84.6947	157.637	66.8754	75.5268	65.8186	79.0666	88.3465	93.9905	61.216	67.9308	86.1146	83.6278	71.3247	90.863
PA14_15910	0	31.9993	16.6006	104.03	41.6353	15.3016	34.3407	36.0268	37.8329	22.7124	24.7629	23.355	38.2849	33.9794	38.5303	43.515	39.1363	64.6931	19.2605	19.4522	28.6183
PA14_15920	159.624	42.6657	56.0272	72.5788	162.159	142.423	154.533	103.024	50.4438	143.845	79.8603	84.9272	115.687	79.8517	94.5743	226.425	119.031	134.956	124.758	129.681	84.4239
PA14_15930	207.73	261.328	320.6	128.223	256.386	247.18	40.7796	283.158	122.957	174.128	173.34	222.934	202.244	221.716	231.765	224.95	276.793	264.77	280.83	384.721	194.604
PA14_15940	30.6129	63.9986	196.095	4.83859	35.0613	20.0098	19.3166	90.3831	40.9856	75.708	76.1458	76.4345	53.2659	66.2599	72.3902	110.631	76.4475	54.8392	85.2432	86.4542	80.8466
PA14_15960	214.29	303.993	368.327	568.534	403.205	371.948	710.423	262.301	390.94	425.227	291.583	286.629	319.596	343.192	216.587	285.429	163.237	200.506	171.605	196.683	251.841
PA14_15970	8.74654	47.9989	79.8906	111.287	0	97.6951	257.555	19.5935	160.79	55.5192	48.9067	62.6338	49.1045	24.6351	26.2706	14.0133	21.4945	36.8451	34.7931	26.6567	27.9028
PA14_15980	80.9055	202.662	123.467	493.536	144.628	110.643	319.798	151.06	211.234	85.8024	133.1	166.67	181.437	168.198	82.8984	98.0931	40.1502	98.1107	53.5566	73.486	80.8466
PA14_15990	212.104	186.663	199.208	672.563	379.1	218.931	354.138	143.475	340.496	211.983	220.39	191.086	211.399	181.79	169.883	237.489	124.506	212.073	124.261	134.724	174.571
PA14_16000	13.1198	282.66	285.324	416.118	70.1226	162.433	165.265	170.653	154.484	194.317	118.243	170.916	130.668	208.974	151.786	203.562	157.762	161.947	157.687	133.283	124.489
PA14_16010	54.6659	58.6654	84.0408	7.25788	102.993	37.6656	100.876	81.5344	40.9856	61.8282	45.1922	59.449	71.5761	103.637	64.8009	34.6645	91.6559	97.6822	95.0598	99.4223	52.2283
PA14_16020	190.237	138.664	227.221	350.797	214.751	112.997	111.607	188.983	176.553	184.223	165.292	199.579	208.07	172.446	165.797	176.273	170.942	275.91	245.789	232.706	213.922
PA14_16030	69.9723	106.664	167.044	48.3859	164.35	125.944	135.216	130.202	78.8185	84.5406	141.767	151.807	110.693	254.846	150.618	178.485	166.278	166.66	174.214	157.058	168.848
PA14_16040	203.357	138.664	178.457	74.9981	142.437	89.4558	32.1944	117.561	97.7349	140.06	109.576	80.6808	98.209	133.369	136.607	68.5914	131.198	123.388	123.888	103.025	100.879
PA14_16050	166.184	117.331	133.843	208.059	76.6966	83.5705	118.046	123.25	223.845	141.322	137.434	184.717	153.14	134.219	92.2391	112.844	81.517	71.1195	94.8113	84.2928	116.619
PA14_16070	297.382	133.33	227.221	263.703	254.195	165.964	137.363	116.929	157.637	105.991	107.099	114.652	128.171	112.982	154.121	81.1296	139.714	115.676	142.528	131.122	153.108
PA14_16090	120.265	31.9993	148.368	87.0945	153.393	57.6754	42.9259	123.882	94.5822	132.489	109.576	61.5722	95.7122	117.229	103.915	141.608	111.325	111.392	114.32	122.477	89.4321
PA14_16100	148.691	261.328	111.017	254.026	140.245	169.495	133.07	193.407	315.274	171.605	238.343	243.104	254.678	140.165	123.18	134.97	130.387	110.535	119.664	128.24	137.368
PA14_16110	10.9332	58.6654	59.1398	123.384	78.888	65.9148	182.435	46.1396	85.124	37.854	60.669	60.5106	54.0982	24.6351	42.033	30.2392	40.1502	13.2814	34.1718	35.3021	37.9192
PA14_16130	115.892	69.3318	115.167	113.707	56.9746	145.954	45.0722	116.297	135.568	76.9698	127.529	102.974	103.203	141.015	134.856	98.0931	126.331	136.669	121.9	99.4223	132.359
PA14_16140	113.705	42.6657	197.133	166.931	65.74	145.954	315.505	107.448	971.044	206.935	162.816	192.148	175.611	151.208	85.8174	116.532	89.6282	86.9715	91.7047	68.4429	224.653
PA14_16150	54.6659	266.661	67.4401	220.156	83.2706	89.4558	324.09	163.701	1122.38	256.146	263.725	226.119	278.814	182.639	137.775	197.661	97.7393	99.8244	88.3497	105.906	271.158
PA14_16160	61.2258	53.3322	48.7644	31.4508	28.4873	72.9771	38.6333	64.4691	252.219	102.206	61.9072	83.8656	74.9052	66.2599	65.3847	52.3655	79.0837	80.1166	48.0891	74.2065	67.2529
PA14_16180	391.408	234.662	560.272	435.473	298.021	421.384	474.331	422.841	867.003	418.918	328.108	359.879	364.539	484.207	401.649	357.708	361.352	353.456	369.926	393.366	487.226
PA14_16190	760.949	378.658	531.221	268.541	444.84	634.43	259.701	448.123	416.162	317.974	408.587	383.234	469.406	458.722	469.952	503.004	463.146	387.73	476.666	480.541	409.957
PA14_16200	67.7857	42.6657	61.2149	36.2894	54.7833	42.3738	38.6333	38.555	22.0692	50.472	42.0969	40.3404	51.6014	58.6145	60.7143	23.6013	44.2057	55.696	40.6334	54.0338	52.9438
PA14_16210	28.4263	74.665	70.5528	45.9666	21.9133	85.9246	32.1944	49.2999	18.9164	12.618	43.9541	27.6013	29.9621	55.2166	37.3627	36.8771	36.2974	57.8382	32.0594	43.9475	29.3337
PA14_16220	65.599	159.996	95.4537	43.5473	151.202	153.016	124.485	101.76	59.9021	124.918	123.195	116.775	136.494	158.004	141.861	172.585	128.359	115.676	134.326	139.047	165.986
PA14_16250	754.389	1770.63	712.79	4301.5	766.966	881.61	3826.84	867.173	5375.42	1153.29	1110	1291.95	1642.09	431.539	403.984	727.954	322.824	401.868	162.782	238.469	432.851
PA14_16260	89.652	303.993	85.0783	321.766	43.8266	158.902	347.699	75.2139	372.023	170.343	148.577	183.655	200.579	133.369	102.747	116.532	58.1975	106.251	61.7578	58.3566	87.2857
PA14_16270	85.2788	122.664	94.4162	82.256	32.87	70.623	107.315	82.7985	85.124	90.8496	93.4799	94.4815	84.0603	79.8517	84.6498	123.907	52.3169	139.668	117.178	92.9382	88.7166
PA14_16280	100.585	223.995	80.9282	60.4823	52.592	68.2689	240.385	123.882	151.332	45.4248	120.719	143.315	105.7	114.681	96.9094	65.6413	78.0698	96.397	91.9533	91.4973	125.205
PA14_16290	83.0921	53.3322	45.6518	152.415	50.4006	49.4361	51.511	99.2318	368.871	84.5406	99.6706	116.775	99.0413	125.724	71.2226	156.359	62.253	72.8333	59.2726	72.7656	95.1557
PA14_16300	8.74654	53.3322	37.3515	0	6.574	10.5934	19.3166	30.9704	72.513	15.1416	22.2866	16.9854	24.1361	54.3671	26.2706	28.7641	17.2362	19.7078	18.7634	33.8612	43.6429
PA14_16310	50.2926	15.9996	128.655	91.9331	72.314	65.9148	25.7555	89.7511	157.637	69.399	102.766	132.699	101.538	96.8414	91.6553	148.246	108.487	81.8303	88.971	97.2609	123.059
PA14_16320	13.1198	53.3322	51.877	21.7736	56.9746	45.9049	10.7315	33.4986	37.8329	25.236	30.3345	35.0325	31.6266	29.732	37.9465	24.3389	46.8419	32.9892	40.6334	31.6999	37.9192
PA14_16330	343.302	111.998	253.16	94.3524	208.177	103.58	120.192	151.692	163.942	151.416	130.005	153.931	148.146	118.079	144.197	161.522	135.862	85.2578	138.8	116.713	151.677
PA14_16340	15.3064	90.6647	19.7133	72.5788	8.76533	43.5508	72.974	23.3858	15.7637	3.7854	52.002	47.7715	28.2975	33.9794	36.1951	26.5515	21.9001	39.8441	32.5564	21.6135	38.6347
PA14_16350	61.2258	58.6654	116.205	48.3859	131.48	48.259	42.9259	113.137	72.513	29.0214	76.1458	69.0033	81.5634	102.788	115.007	121.694	86.7893	179.941	136.936	149.854	122.343
PA14_16360	255.836	111.998	286.361	203.221	83.2706	238.941	94.4369	204.784	91.4295	148.892	147.958	150.746	155.636	190.285	224.176	162.997	230.357	217.214	239.7	233.426	222.507
PA14_16370	43.7327	218.662	103.754	607.242	173.115	180.089	545.158	183.927	592.715	268.764	259.391	342.894	322.092	182.639	117.342	185.123	104.228	120.389	60.3909	74.2065	181.726
PA14_16380	74.3456	106.664	77.8155	62.9016	140.245	127.121	60.0962	113.769	91.4295	27.7596	113.29	67.9418	90.7185	131.67	102.164	92.9303	106.864	135.813	119.042	97.9814	67.9684
PA14_16390	19.6797	277.327	217.884	345.959	225.707	197.744	289.75	151.06	110.346	105.991	98.4324	118.898	125.674	104.487	136.023	109.156	95.1032	114.391	118.545	119.595	135.937
PA14_16410	69.9723	101.331	83.0032	31.4508	142.437	193.036	4.29259	92.9113	66.2075	108.515	84.8129	75.3729	69.0792	55.2166	93.4067	132.758	89.4254	108.393	112.953	95.82	98.0176
PA14_16430	133.385	437.324	253.16	154.835	223.516	257.774	394.918	139.683	214.386	210.721	221.628	164.546	178.108	133.369	161.127	150.459	166.278	254.916	157.687	185.156	148.815
PA14_16440	0	10.6664	21.7884	113.707	30.6786	18.8328	6.43888	7.5846	44.1384	23.9742	20.4294	16.9854	24.1361	33.9794	21.0165	4.42525	6.89447	28.7049	13.6687	18.0113	19.3173
PA14_16450	262.396	69.3318	41.5016	67.7402	43.8266	32.9574	15.0241	50.564	59.9021	27.7596	36.5252	42.4636	44.1108	84.9486	31.5248	68.5914	42.3807	30.4186	33.302	51.152	46.5047
PA14_16460	21.8663	26.6661	35.2764	38.7087	76.6966	158.902	66.5351	45.5076	47.2911	42.9012	68.717	65.8186	66.5824	74.7548	61.8819	50.8904	51.9113	87.3999	68.7164	69.1633	50.7974
PA14_16470	28.4263	117.331	122.43	191.124	157.776	167.141	188.874	215.529	179.706	254.884	183.245	141.191	168.953	228.512	189.149	243.389	187.367	168.802	183.409	190.92	140.945
PA14_16480	91.8387	133.33	136.955	108.868	54.7833	136.538	49.3647	149.164	154.484	116.086	97.1943	101.913	142.32	104.487	98.6608	106.206	113.556	53.9823	93.0716	90.0564	118.766
PA14_16500	253.65	138.664	169.119	164.512	173.115	160.079	70.8277	125.778	145.026	133.751	134.958	135.884	119.848	131.67	139.526	95.1429	145.798	127.244	121.776	176.511	126.636
PA14_16510	120.265	159.996	128.655	350.797	63.5486	160.079	195.313	113.137	129.262	195.579	136.815	159.238	108.196	151.208	119.094	193.236	101.998	152.95	105.498	101.584	95.1557
PA14_16530	170.558	79.9982	246.935	166.931	214.751	201.275	362.724	138.419	104.04	142.583	145.482	113.59	116.519	129.122	154.705	145.296	137.484	196.65	155.575	172.188	163.124
PA14_16550	30.6129	165.33	35.2764	41.128	30.6786	38.8426	197.459	70.1575	72.513	71.9226	73.6696	69.0033	70.7438	56.9156	78.2281	28.0266	89.0198	81.4019	59.2726	47.5498	82.993
PA14_16560	39.3594	90.6647	108.942	181.447	85.462	64.7377	169.557	99.8639	148.179	118.609	99.6706	87.0504	109.861	112.132	90.4877	109.156	107.473	84.4009	62.0063	64.1202	71.5457
PA14_16580	153.064	191.996	176.382	113.707	131.48	67.0918	53.6573	106.816	179.706	114.824	120.1	143.315	122.345	151.208	110.92	98.0931	92.8726	108.821	139.297	107.347	148.815
PA14_16590	48.106	21.3329	50.8395	58.063	39.444	52.9672	19.3166	28.4422	37.8329	12.618	32.8108	29.7245	29.1298	26.3341	36.1951	89.2426	37.3113	27.848	37.6511	39.6248	47.9356
PA14_16600	17.4931	95.9979	42.5392	273.38	50.4006	64.7377	100.876	79.6383	91.4295	64.3518	78.6221	72.1881	72.4084	93.4435	72.3902	55.3157	63.6725	52.697	64.9886	58.3566	60.8138
PA14_16610	37.1728	26.6661	31.1262	26.6122	4.38266	23.541	4.29259	19.5935	9.45822	10.0944	13.0005	21.2318	29.9621	13.5918	16.93	8.11296	13.1806	27.4196	15.2841	12.2477	8.58548
PA14_16620	4.37327	47.9989	68.4777	70.1595	24.1047	29.4262	55.8036	34.1307	37.8329	40.3776	36.5252	33.9709	32.4589	38.2269	32.1085	82.6047	37.514	53.5539	32.9292	25.9362	26.4719
PA14_16630	295.196	335.993	200.245	1572.54	326.508	616.774	1880.15	123.882	491.827	166.558	204.294	163.485	136.494	89.196	110.92	187.336	91.0476	91.6842	87.7284	103.745	185.303
PA14_16640	489.806	197.329	204.395	1173.36	372.526	273.075	1895.18	111.873	416.162	177.914	180.769	184.717	132.333	42.4743	79.9795	75.9668	90.0337	87.3999	38.1482	51.8725	108.034
PA14_16660	198.984	309.327	97.5288	374.99	265.151	88.2787	148.094	204.784	431.925	188.008	229.057	270.705	240.529	202.178	200.241	269.203	184.934	220.213	139.048	131.122	256.849
PA14_16670	85.2788	47.9989	106.867	29.0315	87.6533	14.1246	62.2425	63.837	104.04	56.781	87.9082	61.5722	86.5571	101.089	72.3902	107.681	70.7697	64.2646	68.3436	62.6793	106.603
PA14_16680	24.053	53.3322	43.5767	50.8051	46.018	16.4787	94.4369	63.205	100.888	104.729	52.6211	101.913	87.3894	35.6784	41.4492	29.5017	27.7807	35.9882	26.5919	23.7749	49.3665
PA14_16690	461.38	335.993	198.17	556.437	70.1226	225.994	512.964	163.701	353.107	181.699	237.724	222.934	253.845	255.695	195.57	286.904	206.834	218.928	146.131	182.995	178.149
PA14_16700	111.518	149.33	111.017	210.478	78.888	45.9049	160.972	56.8845	182.859	55.5192	84.8129	83.8656	89.8862	157.155	65.9685	90.7177	63.0642	87.8283	57.9057	61.9588	108.749
PA14_16710	0	37.3325	3.11262	43.5473	10.9567	18.8328	32.1944	24.6499	37.8329	0	21.0484	20.1702	33.2912	28.033	18.6813	26.5515	23.3195	11.5676	19.6333	23.7749	20.0328
PA14_16720	174.931	42.6657	67.4401	118.545	63.5486	74.1541	169.557	46.7717	154.484	27.7596	70.5742	153.931	115.687	27.1835	37.9465	52.3655	31.6335	30.4186	30.6925	30.259	64.3911
PA14_16730	50.2926	37.3325	60.1774	77.4174	70.1226	42.3738	21.4629	31.6025	9.45822	8.8326	53.2402	41.402	24.9684	16.9897	35.6113	17.701	29.6057	30.4186	31.9351	36.743	32.911
PA14_16740	4.37327	5.33322	89.2285	14.5158	6.574	24.718	0	21.4897	3.15274	3.7854	22.9057	12.7391	19.9747	10.1938	21.0165	19.1761	16.4251	23.9921	16.154	23.0544	25.7564
PA14_16750	0	26.6661	37.3515	0	30.6786	15.3016	109.461	18.3294	9.45822	26.4978	21.6675	23.355	24.1361	14.4413	19.8489	38.3522	24.9418	17.5657	25.7221	26.6567	25.7564
PA14_16770	26.2396	74.665	57.0647	19.3543	21.9133	43.5508	15.0241	53.0922	34.6801	13.8798	47.0495	44.5868	39.1172	28.8825	43.2006	19.1761	26.564	32.5607	34.2961	36.0226	20.7482
PA14_16780	19.6797	26.6661	17.6382	33.8701	21.9133	64.7377	19.3166	30.3384	18.9164	50.472	43.335	37.1556	56.595	38.2269	64.8009	24.3389	42.7863	27.4196	39.6393	69.1633	47.2201
PA14_16790	30.6129	47.9989	24.901	45.9666	39.444	52.9672	17.1703	70.7896	94.5822	79.4934	53.2402	40.3404	63.2533	48.4207	38.5303	43.515	56.5752	47.5558	48.2133	45.3884	53.6592
PA14_16800	26.2396	42.6657	133.843	16.935	76.6966	12.9475	64.3888	96.7036	141.873	79.4934	146.72	121.021	92.3831	101.089	119.094	86.2924	87.8032	89.9705	74.9295	104.465	203.19
PA14_16820	262.396	229.328	242.784	195.963	168.733	270.721	145.948	298.328	353.107	166.558	273.63	301.492	244.69	360.182	305.323	308.293	296.665	356.455	358.618	318.439	267.581
PA14_16830	91.8387	69.3318	71.5903	70.1595	56.9746	92.9869	128.778	61.9409	40.9856	47.9484	70.5742	74.3113	79.0666	86.6476	60.1305	67.8539	72.1892	64.6931	76.4206	67.7224	68.6838
PA14_16840	120.265	26.6661	24.901	60.4823	28.4873	27.0721	40.7796	37.923	18.9164	18.927	34.049	14.8623	28.2975	38.2269	37.9465	39.0897	38.1224	38.9872	29.4499	23.7749	46.5047
PA14_16860	314.875	133.33	249.01	191.124	374.718	255.42	188.874	277.47	211.234	270.025	196.246	242.043	221.386	295.621	263.29	237.489	266.654	370.593	329.416	288.181	280.459
PA14_16870	56.8525	37.3325	13.488	4.83859	94.2273	42.3738	90.1443	56.8845	37.8329	49.2102	48.9067	38.2172	61.5887	102.788	73.5578	118.744	56.1697	56.1244	67.2253	64.1202	65.822
PA14_16880	69.9723	31.9993	52.9146	45.9666	46.018	104.757	77.2666	67.6293	56.7493	102.206	58.1928	61.5722	49.9368	58.6145	65.9685	61.216	56.778	68.5489	77.4147	73.486	64.3911
PA14_16890	137.758	106.664	93.3787	87.0945	83.2706	62.3836	12.8778	88.487	22.0692	31.545	85.4319	77.4961	69.0792	103.637	109.753	110.631	75.0281	61.2656	100.155	118.874	108.749
PA14_16910	87.4654	58.6654	120.355	79.8367	116.141	85.9246	92.2906	67.6293	104.04	84.5406	102.766	113.59	84.8926	47.5712	80.5633	99.5682	85.167	132.385	76.2964	85.7337	78.7002
PA14_16920	89.652	79.9982	70.5528	65.3209	122.715	42.3738	40.7796	40.4512	9.45822	52.9956	21.6675	47.7715	47.44	50.9692	28.022	30.2392	47.0446	59.5519	42.1245	47.5498	33.6265
PA14_16930	30.6129	53.3322	98.5664	307.25	41.6353	110.643	107.315	52.4601	78.8185	18.927	66.2407	57.3259	64.9178	37.3774	47.8709	89.9801	38.7307	45.8421	46.2252	53.3134	43.6429
PA14_16950	190.237	133.33	145.256	147.577	140.245	105.934	98.7295	101.128	135.568	44.163	86.6701	123.144	106.532	76.4537	92.2391	85.5549	122.681	110.107	77.539	95.0996	99.4485
PA14_16960	37.1728	0	33.2013	16.935	13.148	7.0623	17.1703	17.6974	88.2767	16.4034	25.3819	26.5397	27.4652	33.9794	30.3572	21.3887	22.3057	20.5647	14.4143	24.4953	23.6101
PA14_16970	37.1728	47.9989	3.11262	33.8701	26.296	7.0623	36.487	29.0743	72.513	60.5664	35.2871	57.3259	49.9368	28.033	22.7679	28.7641	30.6196	35.1313	17.7693	30.9794	40.781
PA14_16980	39.3594	42.6657	60.1774	72.5788	105.184	62.3836	57.9499	43.6114	53.5966	68.1372	39.6206	38.2172	53.2659	32.2805	49.6223	168.897	54.3447	57.8382	62.1306	53.3134	47.9356
PA14_16990	111.518	79.9982	196.095	130.642	85.462	144.777	216.776	104.288	167.095	65.6136	131.862	176.224	116.519	43.3238	85.8174	111.369	73.6086	59.9803	57.6572	82.8519	82.2775
PA14_17000	135.571	69.3318	127.617	14.5158	72.314	52.9672	21.4629	121.986	44.1384	70.6608	91.0036	56.2643	71.5761	117.229	84.066	163.734	88.2087	76.6891	130.101	128.961	78.7002
PA14_17010	115.892	122.664	155.631	261.284	120.523	124.767	124.485	146.636	182.859	176.652	134.958	143.315	143.984	128.272	161.71	191.761	171.754	199.22	153.711	198.845	134.506
PA14_17030	8.74654	31.9993	31.1262	9.67717	63.5486	68.2689	6.43888	41.0832	28.3747	59.3046	50.1448	60.5106	43.2786	24.6351	47.8709	20.6512	35.0807	23.9921	46.9707	46.8293	32.1955
PA14_17040	205.544	245.328	277.023	338.701	298.021	243.649	223.214	277.47	186.012	273.811	228.438	217.626	214.728	220.866	282.555	239.701	268.682	229.639	266.54	249.276	243.971
PA14_17050	327.995	175.996	285.324	408.86	120.523	204.807	257.555	308.44	400.398	205.674	191.912	266.459	286.304	254.846	187.397	229.376	183.92	239.064	214.226	193.801	186.734
PA14_17060	389.221	495.989	148.368	570.953	302.404	276.607	742.617	258.508	854.393	454.248	309.536	267.521	355.384	242.953	204.911	251.502	151.678	176.514	182.912	149.854	248.263
PA14_17070	118.078	325.326	80.9282	440.311	138.054	173.026	639.595	173.182	447.689	153.94	223.485	223.995	218.057	86.6476	116.758	112.844	87.1948	146.523	98.7876	79.2496	207.482
PA14_17080	286.449	239.995	177.419	159.673	195.029	101.226	208.19	115.033	242.761	109.777	131.862	142.253	153.972	128.272	121.429	131.283	129.778	145.238	138.427	146.252	121.628
PA14_17100	282.076	298.66	206.471	377.41	319.934	344.876	409.942	250.924	438.231	179.176	159.101	168.793	225.548	147.811	180.392	230.113	112.542	129.815	123.267	121.756	156.685
PA14_17110	50.2926	74.665	61.2149	45.9666	48.2093	25.8951	358.431	68.2614	104.04	108.515	110.814	57.3259	90.7185	109.584	50.2061	102.518	43.5974	79.2597	47.8406	48.2702	93.7248
PA14_17120	113.705	85.3315	77.8155	45.9666	54.7833	24.718	83.7054	60.0447	104.04	42.9012	77.384	54.1411	58.2596	18.6887	48.4547	29.5017	47.2474	53.1254	38.3967	27.3771	80.8466
PA14_17130	39.3594	143.997	33.2013	268.541	122.715	82.3935	214.629	85.3267	201.775	128.704	91.6226	106.159	114.022	96.8414	65.9685	73.7542	75.6364	51.4117	47.3435	52.5929	66.5375
PA14_17140	148.691	63.9986	211.658	290.315	109.567	123.59	251.116	154.22	353.107	195.579	193.15	170.916	179.772	144.413	139.526	123.17	113.15	77.9744	118.794	146.972	144.522
PA14_17150	275.516	383.992	412.941	672.563	475.519	522.61	401.357	405.144	561.188	357.09	385.682	405.527	448.599	372.075	290.144	382.784	285.918	332.891	300.836	315.558	286.183
PA14_17170	104.958	69.3318	66.4026	106.449	70.1226	78.8623	324.09	47.4037	167.095	36.5922	73.0505	57.3259	53.2659	83.2496	43.2006	72.2791	44.6113	54.8392	34.7931	36.0226	51.5129
PA14_17180	605.698	293.327	84.0408	389.506	118.332	171.849	259.701	177.606	296.358	191.794	205.532	195.333	193.089	129.971	147.116	168.897	136.876	185.939	138.924	184.436	162.409
PA14_17190	126.825	197.329	219.959	53.2244	258.577	188.328	68.6814	153.588	100.888	58.0428	79.8603	101.913	95.7122	123.175	122.012	122.432	108.689	165.803	185.646	170.747	108.749
PA14_17210	170.558	117.331	48.7644	162.093	96.4186	17.6557	152.387	88.487	135.568	44.163	81.7175	98.7279	89.054	84.9486	85.8174	120.219	94.2921	92.9695	86.3615	82.8519	63.6756
PA14_17220	45.9193	101.331	71.5903	58.063	109.567	75.3312	182.435	73.3178	47.2911	55.5192	63.7644	76.4345	72.4084	112.982	80.5633	71.5416	66.917	65.9784	77.4147	75.6474	67.2529
PA14_17230	30.6129	74.665	85.0783	16.935	74.5053	78.8623	60.0962	55.6204	31.5274	103.468	49.5258	38.2172	46.6077	61.163	65.3847	65.6413	67.1197	79.6881	77.0419	75.6474	72.9766
PA14_17250	218.663	165.33	179.495	84.6752	131.48	144.777	115.9	162.437	126.11	201.888	144.244	124.206	134.829	138.466	153.537	146.771	230.154	200.506	199.191	162.822	142.376
PA14_17260	417.647	415.991	346.539	556.437	315.552	333.105	530.134	307.176	274.288	256.146	308.298	312.107	312.105	352.537	287.226	309.03	268.682	341.459	270.392	301.149	283.321
PA14_17270	183.677	165.33	123.467	224.994	223.516	112.997	238.239	136.523	217.539	251.098	143.006	162.423	145.649	101.938	124.931	114.319	108.892	125.53	115.439	115.272	133.075
PA14_17280	244.903	74.665	73.6654	62.9016	30.6786	55.3213	107.315	58.1486	44.1384	71.9226	75.5268	52.0179	64.0856	80.7012	94.5743	148.246	86.7893	71.1195	68.3436	65.5611	52.2283
PA14_17290	336.742	565.321	324.75	854.01	466.754	403.728	1107.49	403.88	674.686	422.703	462.447	454.36	479.393	366.978	336.848	479.402	302.546	428.859	377.878	364.548	427.128
PA14_17310	203.357	287.994	271.836	447.569	252.003	248.357	351.992	197.2	195.47	253.622	208.627	198.517	169.785	158.854	213.084	213.15	165.265	238.208	231.374	225.501	164.555
PA14_17320	566.338	330.659	434.73	689.498	433.884	366.062	332.675	248.396	406.703	161.51	258.153	250.535	238.864	234.458	202.576	239.701	218.798	221.499	228.641	262.244	250.41
PA14_17330	6.5599	63.9986	25.9385	36.2894	32.87	45.9049	70.8277	38.555	50.4438	11.3562	55.7165	22.2934	33.2912	28.8825	35.0275	61.9535	24.1307	40.2725	29.8227	30.9794	65.1066
PA14_17340	0	79.9982	45.6518	140.319	10.9567	24.718	47.2184	39.1871	22.0692	8.8326	37.1443	89.1736	70.7438	64.5609	63.0495	64.1662	61.4419	72.8333	37.2784	63.3997	62.2447
PA14_17350	2.18663	5.33322	12.4505	2.41929	10.9567	38.8426	8.58517	13.273	3.15274	17.6652	11.1433	5.30795	16.6456	10.1938	7.58929	19.9136	12.7751	23.5637	9.94089	13.6886	5.72365
PA14_17370	214.29	31.9993	61.2149	79.8367	142.437	202.453	27.9018	73.9498	53.5966	129.965	84.8129	83.8656	76.5698	54.3671	94.5743	146.033	112.948	74.1185	110.22	82.1314	117.335
PA14_17380	34.9862	58.6654	56.0272	55.6437	39.444	97.6951	150.241	72.0537	47.2911	76.9698	53.2402	83.8656	59.9242	66.2599	72.974	100.306	70.3642	63.4078	63.746	78.5292	89.4321
PA14_17400	220.85	197.329	172.232	251.606	170.924	202.453	206.044	123.25	277.441	92.1114	185.722	176.224	181.437	134.219	150.034	123.907	171.956	187.224	143.149	154.177	111.611
PA14_17410	74.3456	26.6661	54.9897	77.4174	28.4873	49.4361	57.9499	62.5729	91.4295	63.09	57.5737	80.6808	59.9242	79.8517	46.1195	50.1529	54.3447	52.697	51.3199	39.6248	39.3501
PA14_17420	26.2396	159.996	13.488	58.063	85.462	31.7803	53.6573	55.6204	75.6658	41.6394	55.0974	98.7279	84.0603	42.4743	32.6923	31.7143	43.8002	17.1372	25.7221	39.6248	31.4801
PA14_17440	54.6659	111.998	106.867	111.287	92.0359	56.4984	175.996	68.8934	81.9712	119.871	83.5747	96.6047	93.2154	67.9589	53.7088	87.7675	47.653	56.5529	37.6511	46.8293	24.3255
PA14_17450	83.0921	149.33	122.43	99.191	39.444	27.0721	158.826	58.7806	176.553	65.6136	64.3835	88.112	98.209	74.7548	67.7198	72.2791	57.1836	63.8362	62.0063	48.9907	70.1147
PA14_17460	190.237	101.331	102.717	130.642	78.888	160.079	186.728	127.042	327.885	287.691	171.483	151.807	181.437	111.283	99.2446	185.123	127.953	136.669	95.6811	85.0133	99.4485
PA14_17470	369.541	319.993	273.911	682.241	199.411	216.577	1227.68	311.601	1683.56	516.076	401.159	368.372	727.413	240.405	175.138	219.05	118.22	108.821	95.6811	110.229	226.8
PA14_17480	190.237	1301.3	383.89	2525.74	501.815	542.62	2858.86	908.888	5624.49	1916.68	1090.8	1150.76	1716.99	580.199	357.864	623.223	255.907	381.732	229.51	295.385	583.097
PA14_17490	17.4931	15.9996	56.0272	53.2244	52.592	22.3639	40.7796	42.9794	78.8185	59.3046	41.4778	71.1265	58.2596	93.4435	39.114	38.3522	33.0529	33.4176	36.5328	41.0657	72.2611
PA14_17500	166.184	127.997	160.819	72.5788	153.393	198.921	216.776	145.371	104.04	214.506	163.435	128.452	133.165	164.8	173.386	153.409	174.187	207.361	210.623	167.865	186.019
PA14_17510	168.371	37.3325	73.6654	24.1929	98.6099	32.9574	49.3647	54.3563	56.7493	54.2574	50.7639	52.0179	49.9368	55.2166	61.8819	67.1163	71.9864	123.388	94.5628	79.9701	99.4485
PA14_17520	113.705	26.6661	37.3515	0	32.87	28.2492	64.3888	39.8191	59.9021	8.8326	36.5252	42.4636	36.6203	24.6351	36.7789	65.6413	37.3113	21.4215	30.1955	36.0226	38.6347
PA14_17530	478.873	549.321	326.825	1083.84	565.364	632.076	476.477	467.717	1380.9	594.308	909.417	961.8	957.122	539.424	462.363	764.094	321.81	398.869	359.488	420.023	890.028
PA14_17540	13.1198	53.3322	50.8395	128.223	67.9313	27.0721	137.363	38.555	148.179	15.1416	87.9082	77.4961	98.209	27.1835	67.136	56.0532	59.2114	54.8392	50.0773	64.1202	111.611
PA14_17550	54.6659	31.9993	134.88	183.866	155.585	114.174	135.216	84.0626	163.942	55.5192	91.6226	111.467	110.693	84.9486	105.083	103.993	55.9669	92.1126	89.5923	77.8087	92.2939
PA14_17570	198.984	197.329	157.706	133.061	138.054	42.3738	369.162	86.5908	290.052	262.455	165.292	185.778	148.978	145.262	136.023	227.163	147.826	152.95	114.693	127.52	152.392
PA14_17580	487.62	218.662	186.757	333.862	370.335	241.295	710.423	291.375	800.796	365.922	347.918	460.73	377.023	304.965	231.765	213.15	139.309	238.208	161.042	169.306	271.874
PA14_17590	6.5599	58.6654	154.594	116.126	48.2093	175.38	62.2425	89.7511	50.4438	122.395	56.3355	31.8477	59.9242	41.6248	66.5523	45.7276	60.8336	45.4137	67.9709	77.8087	65.822
PA14_17600	4.37327	47.9989	35.2764	157.254	67.9313	98.8722	107.315	79.6383	97.7349	80.7552	59.4309	52.0179	56.595	34.8289	60.7143	178.485	74.0142	74.547	57.2844	53.3134	45.7892
PA14_17610	157.438	47.9989	187.795	67.7402	127.097	76.5082	115.9	91.0152	69.3603	99.6823	121.338	65.8186	103.203	125.724	116.175	122.432	141.945	185.939	138.675	125.359	108.749
PA14_17620	32.7995	21.3329	90.266	9.67717	37.2526	28.2492	25.7555	91.6472	22.0692	68.1372	96.5752	75.3729	54.0982	51.8186	65.9685	174.797	107.473	107.536	91.332	121.036	64.3911
PA14_17630	170.558	26.6661	50.8395	12.0965	37.2526	74.1541	49.3647	32.8666	3.15274	60.5664	40.8587	42.4636	30.7944	58.6145	53.7088	39.0897	44.6113	26.5627	50.9471	55.4747	48.6511
PA14_17640	198.984	101.331	185.72	31.4508	78.888	141.246	23.6092	91.0152	63.0548	126.18	110.814	114.652	116.519	99.3899	143.029	160.047	138.295	117.819	138.427	157.058	90.863
PA14_17650	52.4792	26.6661	29.0511	2.41929	59.166	40.0197	4.29259	27.1781	28.3747	12.618	30.9536	23.355	23.3038	16.1402	24.5193	39.0897	20.4806	40.7009	32.8049	32.4203	22.8946
PA14_17660	32.7995	63.9986	41.5016	21.7736	32.87	27.0721	38.6333	48.0358	18.9164	27.7596	47.0495	31.8477	43.2786	55.2166	51.9575	50.1529	31.8362	60.8372	56.5388	53.3134	54.3747
PA14_17670	19.6797	42.6657	31.1262	33.8701	30.6786	40.0197	10.7315	32.8666	56.7493	26.4978	40.8587	45.6484	44.1108	22.0866	37.3627	15.4884	44.4085	23.1353	34.6689	46.1089	24.3255
PA14_17675	6.5599	0	23.8634	9.67717	2.19133	20.0098	87.998	9.48075	34.6801	18.927	14.8577	29.7245	14.1488	32.2805	15.7624	16.9635	28.9973	17.1372	30.941	18.7317	25.7564
PA14_17690	266.769	191.996	181.57	239.51	289.256	276.607	137.363	227.538	163.942	307.879	170.245	179.409	163.127	288.825	227.095	151.196	254.082	303.329	261.073	268.008	214.637
PA14_17700	72.159	117.331	102.717	43.5473	50.4006	154.193	47.2184	70.1575	198.623	69.399	135.577	187.901	113.19	117.229	106.25	143.821	66.1058	80.545	75.6751	99.4223	108.749
PA14_17710	8.74654	15.9996	7.26278	4.83859	0	7.0623	8.58517	18.9615	160.79	25.236	34.668	84.9272	59.9242	2.54846	44.3682	74.4918	35.0807	49.698	32.4322	36.0226	105.888
PA14_17720	48.106	31.9993	73.6654	12.0965	13.148	22.3639	10.7315	55.6204	69.3603	35.3304	48.9067	52.0179	52.4336	79.8517	64.2171	83.3423	56.5752	32.5607	45.6039	61.2384	55.8056
PA14_17730	172.744	31.9993	92.3411	62.9016	100.801	109.466	66.5351	95.4395	97.7349	103.468	115.766	143.315	71.5761	107.885	116.758	163.734	98.5504	145.238	125.752	141.929	199.612
PA14_17740	21.8663	47.9989	52.9146	62.9016	72.314	43.5508	85.8517	44.2435	56.7493	25.236	42.0969	58.3874	42.4463	53.5176	52.5413	76.7044	69.1475	52.697	57.2844	69.8838	93.0094
PA14_17760	37.1728	79.9982	19.7133	53.2244	10.9567	35.3115	49.3647	53.0922	50.4438	80.7552	42.716	42.4636	40.7817	44.1733	44.952	53.8406	34.4724	67.2637	42.6216	78.5292	36.4883
PA14_17780	104.958	53.3322	148.368	89.5138	140.245	145.954	115.9	103.024	40.9856	99.6823	98.4324	105.097	129.836	83.2496	115.591	158.572	141.742	101.538	138.427	118.154	131.644
PA14_17790	131.198	159.996	128.655	60.4823	120.523	60.0295	60.0962	122.618	56.7493	71.9226	95.9561	96.6047	101.538	115.53	85.2336	83.3423	133.226	119.961	113.699	118.154	105.172
PA14_17810	236.157	69.3318	104.792	77.4174	166.541	109.466	8.58517	118.193	56.7493	42.9012	89.1464	90.2351	90.7185	134.219	116.758	61.9535	141.134	88.2568	117.178	179.392	100.164
PA14_17820	30.6129	37.3325	77.8155	14.5158	76.6966	34.1344	17.1703	41.0832	22.0692	31.545	57.5737	23.355	39.9494	120.627	61.8819	34.6645	51.9113	51.8401	44.4855	54.7543	52.2283
PA14_17850	26.2396	37.3325	21.7884	2.41929	17.5307	74.1541	57.9499	49.2999	9.45822	16.4034	34.049	26.5397	21.6393	18.6887	25.6868	41.3024	28.7946	33.846	39.1423	34.5817	36.4883
PA14_17860	52.4792	74.665	41.5016	0	52.592	44.7279	27.9018	72.0537	31.5274	27.7596	58.8118	54.1411	57.4273	60.3135	68.8874	79.6546	52.5197	43.2715	48.0891	49.7111	55.0902
PA14_17880	56.8525	5.33322	10.3754	0	43.8266	17.6557	10.7315	36.0268	18.9164	31.545	42.0969	33.9709	47.44	26.3341	52.5413	84.8173	35.0807	24.849	48.5861	36.743	52.2283
PA14_17890	190.237	106.664	84.0408	67.7402	63.5486	71.8	42.9259	69.5255	31.5274	45.4248	99.6706	74.3113	69.9115	119.778	97.4932	89.9801	82.3281	80.545	77.2904	77.0883	104.457
PA14_17900	8.74654	133.33	56.0272	198.382	94.2273	38.8426	118.046	60.6768	59.9021	40.3776	77.384	52.0179	64.0856	98.5404	63.0495	95.1429	78.2726	113.106	65.3614	54.7543	76.5539
PA14_17910	115.892	90.6647	22.8259	77.4174	21.9133	23.541	6.43888	49.2999	12.611	34.0686	39.0015	44.5868	36.6203	45.0228	46.7033	25.814	67.7281	82.2587	50.8228	44.668	43.6429
PA14_17920	10.9332	47.9989	30.0887	60.4823	13.148	32.9574	0	30.9704	18.9164	40.3776	20.4294	12.7391	23.3038	9.34435	20.4327	25.0764	15.614	5.14117	21.7457	20.8931	10.7318
PA14_17930	443.887	175.996	116.205	227.414	475.519	136.538	485.062	158.012	526.508	290.214	123.814	135.884	192.257	174.145	127.85	185.123	169.929	151.236	126.746	122.477	106.603
PA14_17940	76.5322	58.6654	62.2524	21.7736	37.2526	56.4984	79.4128	82.1665	59.9021	92.1114	65.6216	62.6338	57.4273	90.0455	75.3091	78.1795	88.2087	69.8342	71.0774	69.8838	70.8302
PA14_17960	146.505	85.3315	153.556	38.7087	166.541	122.413	77.2666	166.861	110.346	158.987	153.53	114.652	164.791	148.66	127.267	83.3423	141.337	80.9734	158.433	128.961	135.221
PA14_17980	30.6129	111.998	38.389	113.707	78.888	38.8426	148.094	70.1575	148.179	46.6866	88.5273	108.282	100.706	71.3568	77.6443	64.9037	67.7281	44.1284	57.9057	46.8293	84.4239
PA14_17990	52.4792	15.9996	16.6006	24.1929	17.5307	28.2492	115.9	34.1307	40.9856	45.4248	34.049	40.3404	25.8007	33.13	22.7679	33.9269	35.689	45.8421	18.6392	13.6886	27.9028
PA14_18010	32.7995	69.3318	48.7644	79.8367	89.8446	91.8099	212.483	75.846	81.9712	141.322	84.8129	75.3729	79.8989	95.9919	70.055	80.3921	82.7337	79.2597	85.9887	80.6905	70.8302
PA14_18020	153.064	42.6657	91.3036	203.221	87.6533	57.6754	135.216	101.128	201.775	92.1114	121.957	58.3874	119.016	100.239	86.985	92.1928	56.3725	105.822	48.7104	71.3247	73.692
PA14_18040	24.053	42.6657	78.8531	14.5158	32.87	109.466	77.2666	12.0089	122.957	23.9742	69.9551	70.0649	72.4084	18.6887	34.4437	51.628	35.8918	27.4196	24.8522	31.6999	64.3911
PA14_18050	8.74654	95.9979	35.2764	224.994	6.574	28.2492	49.3647	46.7717	72.513	8.8326	81.0984	66.8802	50.7691	29.732	33.2761	73.0167	40.5557	14.9951	22.1185	27.3771	25.041
PA14_18060	113.705	223.995	126.58	33.8701	170.924	144.777	72.974	185.191	59.9021	126.18	89.1464	81.7424	86.5571	90.0455	131.937	146.033	131.806	89.1136	168.498	185.156	140.945
PA14_18070	72.159	79.9982	30.0887	41.128	37.2526	55.3213	105.168	56.2524	75.6658	83.2788	105.861	89.1736	101.538	80.7012	75.3091	123.17	59.4141	78.4029	43.9885	52.5929	83.7084
PA14_18080	45.9193	5.33322	43.5767	19.3543	39.444	30.6033	0	58.1486	22.0692	83.2788	45.1922	89.1736	44.9431	52.6681	57.7954	50.1529	67.5253	122.103	61.385	69.1633	45.7892
PA14_18090	69.9723	53.3322	53.9521	19.3543	67.9313	41.1967	42.9259	40.4512	50.4438	47.9484	74.9077	93.4199	48.2722	59.464	31.5248	84.0798	39.1363	44.1284	40.0121	41.0657	56.5211
PA14_18100	61.2258	175.996	29.0511	125.803	63.5486	91.8099	231.8	76.478	308.969	138.798	136.196	207.01	188.095	73.9053	52.5413	54.5781	28.1862	22.7068	20.5031	24.4953	55.0902
PA14_18110	39.3594	79.9982	190.907	43.5473	98.6099	151.839	32.1944	126.41	78.8185	141.322	87.9082	73.2497	89.8862	64.5609	108.001	61.9535	116.598	204.362	140.042	123.197	94.4403
PA14_18120	293.009	325.326	166.006	312.089	186.263	167.141	248.97	161.805	192.317	66.8754	170.864	163.485	189.76	152.058	161.71	120.957	171.348	108.821	163.031	116.713	158.831
PA14_18140	107.145	95.9979	13.488	62.9016	32.87	47.082	105.168	25.282	28.3747	34.0686	48.9067	42.4636	41.614	22.9361	32.1085	29.5017	17.0334	14.9951	25.9706	21.6135	26.4719
PA14_18150	50.2926	229.328	170.157	89.5138	127.097	167.141	111.607	170.653	192.317	198.103	159.721	141.191	148.146	68.8084	184.478	157.834	146.812	198.792	137.681	131.843	158.116
PA14_18160	32.7995	106.664	20.7508	77.4174	133.671	62.3836	47.2184	137.787	201.775	162.772	112.671	145.438	128.171	112.132	113.256	130.545	127.751	100.253	104.752	100.863	216.783
PA14_18180	80.9055	117.331	107.904	77.4174	120.523	57.6754	137.363	113.137	145.026	136.274	65.6216	89.1736	94.8799	63.7114	127.85	88.5051	102.809	120.818	153.587	103.025	296.914
PA14_18200	98.3986	31.9993	41.5016	16.935	35.0613	57.6754	8.58517	36.0268	6.30548	35.3304	31.5727	45.6484	54.9305	32.2805	35.6113	17.701	32.6474	12.8529	25.8463	54.0338	34.3419
PA14_18210	69.9723	0	24.901	87.0945	32.87	27.0721	2.14629	32.8666	40.9856	0	35.9062	11.6775	23.3038	23.7856	24.5193	28.0266	21.4945	25.7059	19.2605	24.4953	22.8946
PA14_18230	85.2788	26.6661	54.9897	96.7717	54.7833	52.9672	77.2666	34.7627	56.7493	22.7124	34.668	33.9709	40.7817	71.3568	37.3627	20.6512	34.4724	21.85	43.7399	36.0226	38.6347
PA14_18250	111.518	117.331	96.4913	84.6752	92.0359	71.8	47.2184	107.448	100.888	116.086	145.482	94.4815	102.37	145.262	122.596	89.2426	147.826	119.532	112.705	127.52	113.042
PA14_18260	74.3456	42.6657	35.2764	77.4174	96.4186	37.6656	6.43888	25.282	50.4438	51.7338	56.3355	52.0179	49.9368	80.7012	54.2926	13.2758	40.7585	53.5539	48.2133	58.3566	44.3583
PA14_18275	170.558	21.3329	46.6893	31.4508	157.776	63.5607	49.3647	32.2345	25.2219	39.1158	58.8118	45.6484	62.421	73.9053	60.1305	98.0931	83.5448	59.9803	60.1424	75.6474	75.8384
PA14_18300	109.332	95.9979	147.331	157.254	67.9313	90.6328	68.6814	84.6947	145.026	76.9698	66.2407	82.804	71.5761	117.229	86.985	118.007	90.8448	65.5499	123.64	84.2928	106.603
PA14_18310	15.3064	37.3325	54.9897	96.7717	54.7833	55.3213	4.29259	37.2909	56.7493	37.854	32.8108	42.4636	34.1235	55.2166	39.114	15.4884	38.5279	14.1382	31.9351	24.4953	37.2037
PA14_18320	142.131	37.3325	43.5767	14.5158	32.87	34.1344	0	8.21665	31.5274	0	19.8103	14.8623	14.1488	58.6145	24.5193	25.0764	39.1363	16.2804	21.9942	12.2477	2.86183
PA14_18330	6.5599	31.9993	88.1909	210.478	52.592	149.485	27.9018	39.8191	56.7493	21.4506	42.716	40.3404	59.0919	37.3774	37.3627	46.4652	52.7224	34.7029	53.1838	37.4635	37.2037
PA14_18340	19.6797	10.6664	46.6893	135.48	50.4006	52.9672	53.6573	7.5846	50.4438	35.3304	14.2387	30.7861	20.807	16.9897	17.5138	14.0133	21.2918	31.2755	18.0179	18.7317	29.3337
PA14_18350	295.196	53.3322	136.955	389.506	144.628	101.226	500.086	95.4395	460.3	132.489	123.195	141.191	127.339	169.048	124.931	99.5682	123.087	138.383	108.356	137.606	100.879
PA14_18360	240.53	85.3315	172.232	476.601	120.523	125.944	246.824	112.505	173.401	90.8496	115.766	127.391	106.532	79.0022	99.2446	74.4918	125.723	127.244	113.699	111.67	110.18
PA14_18370	188.051	90.6647	141.106	227.414	43.8266	82.3935	152.387	67.6293	179.706	136.274	81.7175	132.699	74.0729	115.53	97.4932	75.2293	110.109	156.377	118.794	89.336	117.335
PA14_18380	251.463	175.996	150.443	116.126	236.664	182.443	96.5832	120.722	56.7493	121.133	126.91	149.684	130.668	163.951	140.694	115.794	152.084	171.801	193.102	160.661	178.149
PA14_18410	13.1198	58.6654	40.4641	0	24.1047	8.23935	0	24.6499	12.611	26.4978	34.668	28.6629	26.633	25.4846	34.4437	33.9269	28.1862	26.9911	37.0298	36.743	30.7646
PA14_18430	32.7995	90.6647	74.7029	45.9666	32.87	104.757	10.7315	53.0922	37.8329	65.6136	51.383	48.8331	46.6077	32.2805	56.6278	24.3389	44.8141	32.9892	76.9177	55.4747	61.5293
PA14_18450	67.7857	53.3322	158.744	41.128	107.375	155.371	25.7555	147.9	44.1384	196.841	118.243	94.4815	99.0413	108.734	129.018	129.807	138.295	145.238	167.628	109.509	140.229
PA14_18470	26.2396	5.33322	92.3411	33.8701	43.8266	28.2492	8.58517	56.8845	18.9164	59.3046	39.6206	54.1411	50.7691	73.9053	63.6333	85.5549	78.0698	83.9725	56.7874	72.0451	73.692
PA14_18480	59.0391	85.3315	86.1159	38.7087	96.4186	117.705	42.9259	82.1665	31.5274	98.4205	69.3361	87.0504	98.209	87.497	110.92	89.2426	131.401	117.39	142.031	121.036	130.213
PA14_18500	28.4263	111.998	60.1774	21.7736	166.541	70.623	42.9259	123.882	116.651	104.729	82.9556	109.344	85.7248	103.637	124.348	151.934	105.445	142.239	152.841	139.768	93.7248
PA14_18510	135.571	53.3322	151.481	26.6122	138.054	109.466	0	108.713	56.7493	79.4934	89.7654	87.0504	72.4084	107.885	105.666	70.804	130.589	78.4029	117.303	77.0883	80.1311
PA14_18520	65.599	58.6654	65.3651	72.5788	43.8266	84.7476	66.5351	84.0626	15.7637	52.9956	69.3361	63.6954	49.9368	114.681	110.92	98.8307	93.2782	95.9685	107.983	74.9269	111.611
PA14_18550	163.998	74.665	159.781	26.6122	127.097	134.184	87.998	129.57	34.6801	122.395	82.9556	92.3583	94.0476	132.52	122.012	154.146	118.828	200.506	166.634	132.563	95.8712
PA14_18565	220.85	95.9979	89.2285	60.4823	65.74	138.892	49.3647	139.051	31.5274	118.609	105.861	110.405	96.5445	149.51	129.018	144.558	133.023	237.351	171.108	135.445	90.1475
PA14_18580	129.011	207.995	216.846	65.3209	254.195	362.531	107.315	243.339	148.179	165.296	149.196	151.807	143.984	193.683	251.614	281.004	242.726	327.75	259.333	269.449	273.304
PA14_18590	135.571	58.6654	80.9282	55.6437	46.018	138.892	77.2666	94.8075	75.6658	75.708	81.7175	95.5431	68.247	147.811	88.1526	126.857	100.578	131.1	106.368	112.39	72.9766
PA14_18600	194.611	53.3322	62.2524	181.447	116.141	81.2164	137.363	81.5344	59.9021	61.8282	89.7654	63.6954	72.4084	68.8084	80.5633	109.156	79.0837	80.9734	72.32	62.6793	85.8548
PA14_18610	28.4263	101.331	31.1262	87.0945	39.444	129.475	19.3166	83.4306	53.5966	69.399	71.1933	56.2643	61.5887	90.0455	89.9039	108.419	87.8032	80.9734	88.2254	73.486	77.9848
PA14_18620	8.74654	47.9989	33.2013	33.8701	17.5307	0	27.9018	27.1781	59.9021	45.4248	39.0015	50.9563	49.9368	35.6784	28.6058	25.814	27.1723	59.5519	16.8995	23.0544	43.6429
PA14_18630	188.051	191.996	190.907	108.868	124.906	194.213	128.778	214.897	110.346	127.442	149.196	199.579	149.81	157.155	171.051	205.774	215.959	227.068	188.504	209.651	155.254
PA14_18640	188.051	122.664	225.146	55.6437	208.177	47.082	45.0722	103.656	132.415	107.253	108.957	117.836	110.693	139.316	124.931	170.372	118.017	57.8382	113.699	92.2178	120.197
PA14_18650	299.569	213.329	282.211	215.317	162.159	147.131	311.213	173.814	261.677	132.489	174.578	185.778	152.307	151.208	131.937	155.621	119.234	87.8283	168.622	131.843	167.417
PA14_18660	24.053	85.3315	34.2388	120.965	92.0359	42.3738	75.1203	57.5165	34.6801	51.7338	57.5737	49.8947	52.4336	55.2166	74.1415	46.4652	49.2752	64.6931	56.0418	77.0883	55.8056
PA14_18670	314.875	266.661	236.559	529.825	363.761	229.525	1206.22	192.775	1175.97	248.575	322.536	342.894	231.374	211.522	147.116	158.572	103.012	101.538	121.403	141.929	188.165
PA14_18680	80.9055	53.3322	141.106	43.5473	116.141	24.718	32.1944	195.935	170.248	138.798	140.529	247.35	178.94	110.433	89.9039	174.06	85.7754	80.545	117.054	120.315	151.677
PA14_18690	760.949	954.646	279.098	1891.89	326.508	337.813	1888.74	868.437	5539.36	1427.1	1136.62	1404.48	1255.08	487.605	392.308	874.725	214.337	304.186	140.291	218.297	632.464
PA14_18700	4.37327	5.33322	9.33787	50.8051	52.592	16.4787	27.9018	39.1871	69.3603	56.781	52.002	82.804	53.2659	47.5712	37.9465	40.5648	47.0446	42.4147	28.083	48.9907	25.7564
PA14_18710	218.663	74.665	29.0511	149.996	32.87	130.652	8.58517	56.8845	141.873	99.6823	56.3355	58.3874	82.3957	92.594	60.1305	48.6778	66.1058	85.2578	56.4146	65.5611	59.3829
PA14_18720	192.424	122.664	152.518	142.738	102.993	101.226	115.9	87.2229	28.3747	47.9484	78.0031	67.9418	71.5761	121.476	103.331	138.658	132.212	97.6822	84.3733	92.9382	69.3993
PA14_18740	129.011	154.663	207.508	258.864	249.812	164.787	42.9259	200.992	141.873	135.013	156.006	152.869	153.14	131.67	172.219	219.788	118.626	152.093	186.267	178.672	154.539
PA14_18750	34.9862	186.663	147.331	96.7717	59.166	181.266	81.5591	133.363	252.219	112.3	121.338	128.452	153.972	126.573	124.348	101.781	138.092	179.941	130.35	115.272	130.929
PA14_18760	34.9862	85.3315	59.1398	14.5158	41.6353	65.9148	0	54.9883	25.2219	87.0642	69.9551	45.6484	61.5887	129.971	63.6333	68.5914	94.6976	47.5558	56.166	63.3997	37.9192
PA14_18780	295.196	207.995	233.447	205.64	234.473	191.859	62.2425	216.161	116.651	203.15	206.77	203.825	193.921	259.093	229.43	285.429	243.943	185.939	243.055	207.49	213.922
PA14_18790	26.2396	47.9989	102.717	58.063	8.76533	32.9574	49.3647	60.0447	25.2219	47.9484	42.716	96.6047	67.4147	85.7981	71.8064	36.1396	77.0559	45.4137	49.0832	67.7224	50.082
PA14_18800	153.064	10.6664	50.8395	237.091	85.462	48.259	109.461	75.2139	66.2075	84.5406	47.0495	70.0649	65.7501	58.6145	60.1305	43.515	58.1975	92.5411	73.5626	80.6905	54.3747
PA14_18810	150.878	74.665	59.1398	62.9016	76.6966	63.5607	105.168	128.938	113.499	105.991	105.242	88.112	89.054	131.67	130.186	142.346	117.612	139.668	156.072	141.208	148.815
PA14_18820	317.062	106.664	166.006	14.5158	94.2273	121.236	66.5351	154.22	88.2767	132.489	120.719	92.3583	114.022	108.734	158.791	183.648	149.853	213.359	160.794	143.37	130.929
PA14_18830	19.6797	53.3322	71.5903	33.8701	59.166	25.8951	15.0241	63.205	50.4438	29.0214	69.3361	42.4636	54.9305	18.6887	64.8009	69.329	62.8614	86.9715	75.5508	81.411	76.5539
PA14_18850	98.3986	101.331	159.781	130.642	317.743	138.892	109.461	159.277	148.179	193.056	138.053	140.13	140.655	185.188	179.808	196.924	204.806	147.38	179.806	238.469	176.718
PA14_18860	98.3986	101.331	54.9897	48.3859	46.018	52.9672	62.2425	64.4691	18.9164	39.1158	63.7644	63.6954	63.2533	87.497	72.3902	70.804	70.9725	88.6852	80.0242	61.2384	100.879
PA14_18870	98.3986	197.329	189.87	215.317	94.2273	328.397	103.022	151.692	148.179	155.201	155.387	183.655	129.836	144.413	134.856	120.219	78.2726	132.385	129.356	95.0996	120.912
PA14_18880	297.382	223.995	209.583	72.5788	326.508	256.597	160.972	242.707	40.9856	147.631	162.816	108.282	138.991	196.231	190.316	138.658	186.962	294.332	225.161	194.522	185.303
PA14_18890	39.3594	5.33322	12.4505	4.83859	35.0613	35.3115	17.1703	22.7538	22.0692	34.0686	30.3345	27.6013	24.9684	62.0125	32.1085	25.814	40.1502	31.7039	28.083	29.5385	18.6019
PA14_18900	50.2926	31.9993	24.901	45.9666	6.574	7.0623	47.2184	18.9615	25.2219	46.6866	16.0959	24.4166	18.3102	44.1733	24.5193	42.7774	26.3612	51.4117	28.4558	16.5704	33.6265
PA14_18910	146.505	10.6664	17.6382	72.5788	10.9567	28.2492	81.5591	22.7538	22.0692	40.3776	29.0964	31.8477	24.9684	37.3774	32.6923	22.1263	26.9696	30.847	25.1008	30.9794	27.1874
PA14_18920	102.772	74.665	133.843	94.3524	39.444	131.83	150.241	82.7985	78.8185	27.7596	85.4319	65.8186	96.5445	102.788	74.1415	117.269	61.4419	92.5411	74.3082	96.5405	73.692
PA14_18930	0	21.3329	14.5256	38.7087	43.8266	12.9475	4.29259	13.273	22.0692	20.1888	22.2866	19.1086	22.4716	30.5815	19.8489	17.701	25.3473	27.4196	18.3907	10.0863	10.0164
PA14_18950	32.7995	37.3325	108.942	48.3859	24.1047	65.9148	23.6092	62.5729	53.5966	51.7338	53.2402	35.0325	64.9178	33.9794	62.4657	40.5648	42.9891	45.4137	62.5034	57.6361	66.5375
PA14_18960	126.825	143.997	290.511	31.4508	219.133	97.6951	10.7315	206.68	63.0548	195.579	118.862	108.282	111.526	231.91	176.305	188.811	156.545	148.237	208.137	189.479	123.774
PA14_18970	760.949	421.324	605.924	87.0945	694.652	554.39	236.092	592.231	179.706	464.343	409.207	416.143	393.668	527.531	619.403	481.615	637.536	697.057	732.147	585.727	480.787
PA14_18985	345.488	90.6647	251.085	53.2244	190.646	256.597	107.315	235.755	107.193	184.223	172.721	153.931	167.288	263.341	253.366	219.05	230.154	278.909	300.588	257.201	250.41
PA14_19010	4.37327	47.9989	30.0887	2.41929	19.722	14.1246	87.998	39.1871	50.4438	13.8798	29.0964	26.5397	25.8007	19.5382	34.4437	19.1761	36.5002	43.2715	27.3375	51.152	23.6101
PA14_19020	48.106	42.6657	80.9282	31.4508	30.6786	57.6754	57.9499	86.5908	63.0548	66.8754	86.051	46.71	59.9242	96.8414	93.4067	132.758	80.0976	130.671	76.0478	96.5405	118.05
PA14_19030	65.599	159.996	97.5288	140.319	67.9313	89.4558	92.2906	53.0922	167.095	116.086	65.6216	94.4815	83.228	112.982	58.3792	59.0034	52.9252	42.4147	42.2488	66.2815	51.5129
PA14_19050	638.497	501.322	473.119	849.172	271.725	635.607	1010.9	487.943	737.741	615.759	414.159	486.208	529.33	395.86	319.918	261.827	295.448	324.322	327.552	256.481	324.102
PA14_19065	96.2119	37.3325	78.8531	268.541	50.4006	47.082	201.752	68.2614	145.026	56.781	99.6706	93.4199	101.538	105.336	63.6333	50.8904	61.0364	47.5558	44.8583	56.9157	65.822
PA14_19090	183.677	111.998	87.1534	82.256	102.993	69.4459	180.289	99.8639	85.124	182.961	102.147	145.438	79.8989	97.6909	96.3256	83.3423	99.7671	51.4117	123.64	98.7018	88.7166
PA14_19100	826.548	687.985	399.453	2027.37	422.927	514.371	2084.05	270.517	1516.47	451.725	381.967	410.835	657.501	275.233	169.883	500.054	84.1531	203.505	83.8763	113.111	228.946
PA14_19110	518.232	970.645	591.398	1741.89	604.808	612.066	2163.46	353.316	1428.19	646.042	443.875	632.708	751.549	265.889	223.008	309.03	179.865	224.926	166.013	172.908	276.882
PA14_19120	636.311	938.646	445.105	1238.68	352.804	294.262	1206.22	290.743	803.949	415.132	447.589	405.527	590.919	312.611	202.576	306.08	182.095	219.785	159.551	179.392	173.856
PA14_19130	236.157	143.997	223.071	619.339	50.4006	256.597	382.04	142.211	413.009	128.704	208.008	199.579	252.181	112.982	105.666	112.106	73.2031	66.8352	87.6041	82.1314	78.7002
PA14_19140	155.251	111.998	111.017	137.9	109.567	115.351	133.07	142.843	107.193	47.9484	113.909	134.822	107.364	111.283	123.18	120.957	124.912	109.25	114.196	110.229	103.026
PA14_19150	54.6659	0	13.488	7.25788	4.38266	38.8426	0	38.555	31.5274	20.1888	50.1448	39.2788	39.9494	31.431	30.3572	24.3389	39.7446	21.4215	42.1245	41.7862	37.9192
PA14_19160	4.37327	26.6661	32.1638	21.7736	13.148	28.2492	79.4128	45.5076	15.7637	50.472	40.8587	25.4782	34.1235	25.4846	22.7679	28.0266	27.7807	15.4235	22.367	25.2158	40.0656
PA14_19170	144.318	117.331	148.368	360.475	102.993	89.4558	332.675	105.552	214.386	55.5192	151.673	199.579	120.681	76.4537	92.2391	98.0931	88.6143	129.386	100.03	74.9269	124.489
PA14_19190	85.2788	175.996	132.805	203.221	173.115	121.236	255.409	159.277	428.773	184.223	136.815	190.025	176.443	226.813	127.267	144.558	121.667	147.809	133.332	115.272	137.368
PA14_19205	0	0	63.29	48.3859	2.19133	17.6557	19.3166	14.5371	18.9164	30.2832	14.8577	26.5397	24.9684	3.39794	11.092	3.68771	36.5002	7.71176	13.9173	12.9681	10.0164
PA14_19210	19.6797	58.6654	63.29	104.03	142.437	52.9672	30.0481	65.7332	151.332	66.8754	71.8123	75.3729	78.2343	103.637	56.044	59.0034	79.4892	48.4127	67.3496	40.3453	82.993
PA14_19230	188.051	79.9982	116.205	149.996	109.567	121.236	107.315	144.739	148.179	128.704	156.006	182.593	143.984	148.66	140.694	213.887	153.909	116.533	150.853	196.683	167.417
PA14_19270	19.6797	69.3318	50.8395	31.4508	19.722	51.7902	0	77.1101	22.0692	61.8282	77.384	45.6484	74.9052	60.3135	66.5523	101.781	85.7754	96.397	88.7225	72.7656	76.5539
PA14_19290	126.825	149.33	93.3787	278.219	131.48	213.046	98.7295	94.1754	138.721	66.8754	119.481	129.514	110.693	140.165	120.845	100.306	108.284	134.527	104.379	123.918	98.0176
PA14_19310	107.145	234.662	128.655	220.156	124.906	271.898	195.313	125.146	151.332	122.395	154.768	135.884	115.687	172.446	114.423	88.5051	126.534	124.245	120.409	123.918	101.595
PA14_19320	39.3594	21.3329	104.792	24.1929	144.628	50.6131	10.7315	57.5165	72.513	76.9698	90.3845	69.0033	87.3894	56.9156	86.4012	106.944	109.703	80.9734	82.5094	98.7018	101.595
PA14_19330	2.18663	106.664	15.5631	24.1929	19.722	54.1443	12.8778	32.2345	6.30548	6.309	19.1912	19.1086	15.8133	8.49486	19.2651	3.68771	26.9696	30.4186	19.7575	20.8931	10.7318
PA14_19340	166.184	202.662	88.1909	96.7717	87.6533	77.6853	115.9	101.128	97.7349	194.317	99.0515	102.974	99.8736	173.295	124.931	137.92	127.953	129.815	103.882	134.004	123.059
PA14_19350	37.1728	58.6654	65.3651	227.414	67.9313	118.882	218.922	72.6857	113.499	105.991	55.0974	72.1881	74.9052	81.5506	74.1415	21.3887	74.217	52.2686	51.8169	38.9044	55.8056
PA14_19360	233.97	287.994	199.208	491.116	431.692	181.266	772.666	130.834	444.536	94.635	170.864	163.485	109.861	110.433	144.197	174.06	116.192	94.6832	127.119	139.768	138.083
PA14_19370	303.942	351.992	197.133	500.794	414.162	187.151	787.69	214.265	450.842	195.579	231.533	233.55	225.548	152.058	196.738	207.987	170.74	266.056	234.481	216.135	256.849
PA14_19380	50.2926	63.9986	78.8531	159.673	109.567	124.767	68.6814	59.4127	94.5822	66.8754	79.8603	126.329	90.7185	39.9258	53.7088	70.0665	33.864	71.1195	67.101	38.1839	43.6429
PA14_19390	0	21.3329	22.8259	19.3543	59.166	36.4885	17.1703	27.1781	50.4438	15.1416	27.8582	39.2788	22.4716	13.5918	16.93	34.6645	20.6834	32.1323	20.6274	23.0544	15.0246
PA14_19400	131.198	5.33322	39.4265	120.965	138.054	56.4984	51.511	34.7627	50.4438	37.854	57.5737	47.7715	45.7754	80.7012	42.033	42.7774	49.6808	77.546	38.2724	51.8725	45.7892
PA14_19410	185.864	218.662	130.73	297.573	146.819	121.236	233.946	187.087	258.525	145.107	159.101	139.068	136.494	206.425	190.9	123.17	160.398	163.661	151.723	148.413	120.912
PA14_19430	155.251	213.329	92.3411	67.7402	302.404	196.567	178.142	122.618	110.346	145.107	99.6706	102.974	163.127	178.392	116.175	124.645	167.495	147.809	166.883	151.295	128.067
PA14_19450	78.7189	53.3322	11.4129	26.6122	19.722	31.7803	0	25.282	12.611	21.4506	31.5727	18.047	35.788	13.5918	43.7844	19.9136	43.3946	20.5647	35.1659	57.6361	37.2037
PA14_19470	345.488	223.995	213.733	123.384	247.621	313.095	62.2425	225.642	138.721	312.927	182.626	235.673	166.456	227.662	255.701	165.947	267.871	269.911	282.321	257.922	249.694
PA14_19480	144.318	37.3325	10.3754	82.256	32.87	4.7082	8.58517	33.4986	97.7349	56.781	47.0495	56.2643	49.1045	18.6887	27.4382	22.8638	45.4224	27.4196	21.9942	33.1408	40.781
PA14_19490	63.4124	31.9993	107.904	58.063	63.5486	65.9148	30.0481	73.3178	50.4438	76.9698	72.4314	83.8656	90.7185	105.336	89.3201	120.957	86.3837	197.935	95.9296	118.874	77.9848
PA14_19500	26.2396	15.9996	39.4265	19.3543	87.6533	32.9574	12.8778	26.5461	0	41.6394	25.3819	39.2788	24.1361	56.9156	42.033	40.5648	53.3308	59.1235	47.9648	41.0657	70.8302
PA14_19510	52.4792	0	8.30032	0	4.38266	4.7082	32.1944	12.0089	0	20.1888	35.2871	29.7245	17.4779	32.2805	22.1841	6.63788	34.4724	9.85391	23.7339	17.2908	46.5047
PA14_19520	0	10.6664	11.4129	0	59.166	45.9049	2.14629	31.6025	12.611	23.9742	46.4304	28.6629	26.633	18.6887	39.6978	22.8638	31.0251	42.8431	39.018	18.0113	44.3583
PA14_19530	37.1728	15.9996	17.6382	60.4823	65.74	16.4787	15.0241	35.3948	12.611	66.8754	52.002	44.5868	43.2786	50.9692	57.7954	70.0665	40.5557	71.9764	49.2074	54.0338	59.3829
PA14_19540	59.0391	31.9993	91.3036	58.063	164.35	108.289	25.7555	63.837	50.4438	45.4248	62.5263	82.804	51.6014	126.573	81.1471	97.3556	106.459	40.2725	100.279	82.1314	70.8302
PA14_19560	196.797	31.9993	47.7269	9.67717	100.801	55.3213	83.7054	109.345	34.6801	66.8754	98.4324	74.3113	59.0919	131.67	88.1526	64.9037	110.514	50.5548	99.2847	111.67	87.2857
PA14_19570	6.5599	37.3325	47.7269	4.83859	28.4873	49.4361	10.7315	21.4897	9.45822	6.309	39.0015	23.355	25.8007	49.2702	41.4492	39.0897	44.6113	49.698	36.7813	37.4635	42.2119
PA14_19580	59.0391	47.9989	14.5256	19.3543	13.148	23.541	10.7315	28.4422	12.611	10.0944	32.8108	29.7245	26.633	39.0764	42.033	14.7508	45.0169	68.5489	39.2665	28.0976	36.4883
PA14_19590	41.5461	5.33322	34.2388	21.7736	6.574	8.23935	47.2184	39.1871	6.30548	36.5922	16.0959	20.1702	24.1361	43.3238	33.8599	38.3522	57.1836	26.5627	25.4735	35.3021	22.8946
PA14_19600	48.106	69.3318	41.5016	60.4823	15.3393	32.9574	79.4128	44.2435	104.04	37.854	52.002	37.1556	59.0919	48.4207	28.022	78.1795	28.5918	20.5647	31.3138	33.1408	32.1955
PA14_19610	74.3456	138.664	83.0032	145.158	118.332	49.4361	186.728	98.5998	365.718	174.128	150.434	190.025	127.339	39.9258	48.4547	80.3921	52.7224	59.5519	45.8524	35.3021	86.5703
PA14_19620	32.7995	63.9986	20.7508	4.83859	39.444	49.4361	60.0962	76.478	69.3603	59.3046	58.8118	57.3259	49.1045	8.49486	29.7734	22.8638	59.4141	7.71176	44.1127	22.334	61.5293
PA14_19630	61.2258	218.662	385.965	258.864	260.769	261.305	427.112	257.876	264.83	251.098	212.342	175.162	259.671	304.116	227.095	307.555	244.145	253.631	277.227	204.608	183.157
PA14_19640	21.8663	95.9979	64.3275	101.61	98.6099	62.3836	32.1944	69.5255	94.5822	54.2574	68.717	76.4345	82.3957	57.765	44.3682	44.9901	68.5392	50.1264	65.6099	67.7224	80.1311
PA14_19650	2.18663	15.9996	22.8259	0	0	25.8951	6.43888	12.0089	3.15274	8.8326	16.7149	20.1702	21.6393	25.4846	12.8434	16.2259	18.4529	15.4235	15.4084	14.409	16.4555
PA14_19660	21.8663	5.33322	20.7508	58.063	35.0613	4.7082	17.1703	19.5935	66.2075	34.0686	35.2871	27.6013	35.788	14.4413	13.4272	59.0034	25.3473	17.5657	15.5326	12.2477	20.0328
PA14_19670	17.4931	42.6657	49.8019	38.7087	63.5486	51.7902	23.6092	54.9883	18.9164	71.9226	44.5732	33.9709	38.2849	30.5815	64.8009	60.4785	69.9586	62.1225	46.8465	54.7543	42.9274
PA14_19680	26.2396	5.33322	1.03754	2.41929	30.6786	4.7082	17.1703	10.7448	3.15274	1.2618	11.1433	14.8623	9.98736	10.1938	17.5138	15.4884	17.6417	0.856862	17.2723	10.0863	34.3419
PA14_19690	13.1198	26.6661	22.8259	19.3543	8.76533	21.1869	66.5351	15.8012	25.2219	22.7124	22.2866	15.9238	25.8007	24.6351	22.1841	28.7641	17.8445	13.7098	22.7398	9.36587	31.4801
PA14_19700	100.585	202.662	98.5664	254.026	87.6533	203.63	128.778	136.523	192.317	78.2316	133.1	141.191	96.5445	106.186	123.764	185.123	108.284	107.965	98.5391	79.9701	79.4157
PA14_19710	142.131	53.3322	107.904	123.384	131.48	174.203	186.728	91.6472	69.3603	69.399	74.9077	111.467	89.8862	197.081	79.3957	196.924	128.156	75.4038	94.0657	92.2178	57.2365
PA14_19720	72.159	5.33322	24.901	26.6122	19.722	18.8328	12.8778	34.1307	9.45822	2.5236	21.6675	27.6013	11.6519	35.6784	18.0975	51.628	30.6196	35.5598	21.3729	27.3771	14.3091
PA14_19730	65.599	21.3329	72.6278	118.545	87.6533	87.1017	163.118	79.6383	88.2767	98.4205	69.9551	81.7424	67.4147	67.9589	72.3902	123.907	59.6169	67.2637	59.7696	50.4316	63.6756
PA14_19740	247.09	122.664	60.1774	333.862	87.6533	140.069	186.728	78.3742	85.124	109.777	95.9561	87.0504	88.2217	84.0991	81.1471	134.233	74.0142	128.529	63.2489	67.002	96.5866
PA14_19750	0	5.33322	9.33787	91.9331	6.574	23.541	25.7555	25.914	12.611	10.0944	17.334	28.6629	19.9747	18.6887	28.6058	7.37542	26.3612	20.9931	23.4854	17.2908	18.6019
PA14_19770	146.505	69.3318	50.8395	94.3524	96.4186	49.4361	193.166	63.205	56.7493	73.1844	54.4783	58.3874	62.421	76.4537	57.2116	11.8007	70.7697	34.7029	49.4559	57.6361	66.5375
PA14_19800	139.945	69.3318	53.9521	4.83859	59.166	72.9771	47.2184	49.9319	53.5966	16.4034	47.0495	43.5252	40.7817	65.4104	51.9575	43.515	70.9725	75.8323	63.3732	70.6042	63.6756
PA14_19810	126.825	122.664	203.358	133.061	140.245	155.371	111.607	182.662	72.513	156.463	138.053	132.699	156.469	124.874	196.738	193.974	176.215	98.1107	240.942	195.242	194.604
PA14_19830	32.7995	117.331	127.617	74.9981	118.332	61.2066	32.1944	151.692	75.6658	105.991	91.6226	81.7424	65.7501	137.617	114.423	67.1163	108.487	214.215	114.196	103.025	77.9848
PA14_19850	45.9193	133.33	59.1398	62.9016	113.949	144.777	141.655	80.9024	75.6658	85.8024	77.384	109.344	104.035	130.821	103.915	146.771	127.142	125.102	87.2313	88.6155	102.31
PA14_19860	100.585	31.9993	64.3275	137.9	28.4873	50.6131	81.5591	32.2345	85.124	56.781	56.3355	53.0795	63.2533	84.0991	49.0385	22.1263	34.2696	59.5519	36.5328	51.8725	27.1874
PA14_19870	74.3456	197.329	232.409	394.345	223.516	108.289	328.383	110.609	397.245	123.656	190.055	353.509	280.478	144.413	92.8229	140.133	91.4532	87.8283	59.3968	94.3791	176.718
PA14_19900	146.505	111.998	88.1909	345.959	190.646	121.236	214.629	87.2229	406.703	105.991	177.055	200.64	203.076	84.9486	77.0605	74.4918	74.8253	121.246	52.1897	85.0133	131.644
PA14_19910	30.6129	85.3315	56.0272	195.963	109.567	54.1443	85.8517	68.8934	151.332	61.8282	115.147	133.76	118.184	76.4537	61.2981	79.6546	47.0446	83.9725	43.1186	45.3884	55.0902
PA14_19920	6.5599	53.3322	44.6142	116.126	94.2273	64.7377	109.461	67.6293	198.623	42.9012	92.8608	126.329	108.196	50.1197	40.2816	38.3522	41.7724	20.9931	36.5328	38.9044	42.9274
PA14_19930	6.5599	5.33322	14.5256	58.063	2.19133	41.1967	0	7.5846	22.0692	18.927	22.9057	10.6159	31.6266	13.5918	15.1786	8.85051	18.2501	16.2804	17.8936	19.4522	36.4883
PA14_19940	26.2396	0	12.4505	48.3859	4.38266	24.718	47.2184	17.6974	9.45822	44.163	39.0015	72.1881	84.8926	29.732	25.103	48.6778	31.2279	16.2804	26.2191	41.0657	62.9602
PA14_19950	89.652	111.998	52.9146	224.994	81.0793	63.5607	238.239	116.929	141.873	189.27	120.719	119.96	172.282	101.938	93.4067	89.9801	83.1392	116.533	90.8349	91.4973	124.489
PA14_19960	6.5599	26.6661	16.6006	12.0965	4.38266	27.0721	19.3166	34.1307	31.5274	16.4034	14.2387	15.9238	19.9747	41.6248	28.022	33.1894	27.9835	30.847	26.0948	20.8931	27.9028
PA14_19970	0	0	0	14.5158	10.9567	0	2.14629	6.95255	9.45822	3.7854	5.57165	14.8623	10.8196	29.732	7.58929	15.4884	4.46113	4.28431	12.3019	5.04316	2.86183
PA14_19990	54.6659	69.3318	41.5016	4.83859	28.4873	40.0197	8.58517	48.6678	18.9164	131.227	59.4309	37.1556	52.4336	33.13	62.4657	84.8173	63.4697	70.2627	66.2312	61.2384	80.8466
PA14_20000	0	0	14.5256	2.41929	32.87	15.3016	4.29259	25.914	22.0692	17.6652	33.4299	41.402	14.1488	25.4846	25.6868	13.2758	23.9279	26.9911	23.9824	30.259	26.4719
PA14_20010	198.984	95.9979	222.034	157.254	298.021	213.046	68.6814	269.253	100.888	232.171	212.342	193.209	192.257	247.2	266.209	170.372	211.701	329.035	241.315	289.621	213.206
PA14_20020	179.304	15.9996	65.3651	2.41929	46.018	36.4885	62.2425	35.3948	25.2219	31.545	39.6206	24.4166	29.1298	68.8084	43.7844	52.3655	60.6308	35.9882	44.8583	49.7111	50.082
PA14_20030	76.5322	21.3329	21.7884	2.41929	39.444	42.3738	2.14629	19.5935	28.3747	17.6652	27.8582	22.2934	24.9684	32.2805	33.8599	59.7409	49.478	29.1333	44.9825	48.9907	30.7646
PA14_20040	61.2258	26.6661	12.4505	0	17.5307	25.8951	55.8036	39.1871	15.7637	26.4978	43.335	32.9093	30.7944	77.3032	55.4602	92.9303	37.3113	66.8352	41.7518	65.5611	45.0738
PA14_20050	89.652	10.6664	30.0887	43.5473	13.148	36.4885	30.0481	29.7063	15.7637	51.7338	54.4783	41.402	35.788	50.9692	44.3682	47.9402	74.8253	56.9813	41.6275	44.668	67.2529
PA14_20060	8.74654	21.3329	12.4505	31.4508	13.148	16.4787	0	21.4897	34.6801	60.5664	19.8103	10.6159	29.9621	16.1402	16.3462	14.0133	25.1446	19.7078	20.7516	16.5704	22.1792
PA14_20070	131.198	10.6664	24.901	0	21.9133	80.0394	2.14629	51.8281	31.5274	64.3518	34.668	31.8477	45.7754	43.3238	49.0385	45.7276	43.8002	19.2794	38.1482	59.077	39.3501
PA14_20080	15.3064	15.9996	59.1398	38.7087	72.314	36.4885	100.876	53.7242	31.5274	60.5664	40.2397	36.0941	54.0982	50.9692	53.125	67.8539	60.6308	46.2705	52.1897	46.8293	59.3829
PA14_20100	37.1728	111.998	161.856	67.7402	94.2273	135.361	32.1944	130.202	56.7493	88.326	120.719	102.974	106.532	197.93	103.331	85.5549	137.078	137.526	152.096	152.736	115.904
PA14_20110	177.117	69.3318	118.28	21.7736	116.141	54.1443	55.8036	109.345	47.2911	17.6652	63.1453	47.7715	50.7691	96.8414	74.7253	75.2293	66.7142	73.6901	82.5094	67.002	54.3747
PA14_20120	4.37327	42.6657	5.1877	24.1929	4.38266	16.4787	85.8517	29.0743	56.7493	32.8068	43.9541	25.4782	33.2912	14.4413	20.4327	12.5382	20.0751	8.56862	21.87	12.9681	9.30094
PA14_20130	89.652	31.9993	139.03	116.126	37.2526	200.098	173.85	99.8639	40.9856	58.0428	84.1938	75.3729	83.228	36.5279	96.9094	98.0931	94.6976	117.39	90.7107	110.229	115.189
PA14_20140	159.624	53.3322	111.017	147.577	76.6966	62.3836	92.2906	70.7896	56.7493	34.0686	81.0984	63.6954	76.5698	87.497	75.8929	93.6679	88.4115	50.9833	75.0537	74.9269	89.4321
PA14_20150	271.143	133.33	52.9146	353.217	81.0793	117.705	201.752	30.3384	170.248	45.4248	63.1453	89.1736	62.421	49.2702	33.8599	15.4884	19.6695	40.2725	19.6333	33.8612	40.781
PA14_20170	223.037	223.995	195.058	629.016	96.4186	150.662	276.872	55.6204	176.553	73.1844	94.0989	73.2497	83.228	91.7445	43.7844	58.2658	72.7975	59.9803	46.1009	53.3134	50.082
PA14_20180	227.41	154.663	80.9282	677.402	131.48	248.357	311.213	53.7242	141.873	50.472	126.91	127.391	123.177	63.7114	50.2061	131.283	44.6113	26.5627	31.3138	33.1408	61.5293
PA14_20190	491.993	490.656	285.324	1248.36	201.603	509.662	963.686	182.03	529.66	434.059	271.153	255.843	365.371	249.749	127.267	192.499	126.534	147.38	92.4503	121.756	186.734
PA14_20200	861.534	1274.64	548.859	3621.68	907.211	825.112	3200.12	423.473	2560.02	793.673	732.362	738.867	869.733	462.12	304.739	471.289	185.948	251.489	184.155	235.588	384.916
PA14_20230	1045.21	1050.64	625.637	2474.94	578.512	906.328	1744.94	434.218	1349.37	528.694	845.033	1045.67	969.606	516.487	268.544	710.253	215.148	201.791	233.487	238.469	351.289
PA14_20240	37.1728	31.9993	70.5528	12.0965	30.6786	11.7705	2.14629	22.7538	31.5274	18.927	30.3345	44.5868	17.4779	45.8722	33.8599	31.7143	40.5557	23.1353	41.1304	41.0657	37.9192
PA14_20250	13.1198	5.33322	10.3754	2.41929	2.19133	12.9475	0	12.641	15.7637	10.0944	21.0484	23.355	23.3038	1.69897	17.5138	12.5382	13.5862	17.5657	15.1599	14.409	17.8864
PA14_20260	0	15.9996	29.0511	19.3543	4.38266	14.1246	0	19.5935	53.5966	13.8798	26.6201	13.8007	13.3165	5.09692	20.4327	28.0266	6.6917	4.28431	12.5504	22.334	21.4637
PA14_20270	15.3064	47.9989	39.4265	12.0965	52.592	64.7377	4.29259	45.5076	40.9856	103.468	48.9067	29.7245	47.44	112.982	58.963	42.7774	46.2335	71.1195	41.6275	51.8725	72.9766
PA14_20280	19.6797	10.6664	26.9761	9.67717	32.87	28.2492	64.3888	13.9051	25.2219	0	21.0484	9.55431	9.15508	39.0764	18.0975	25.0764	13.9917	5.5696	14.0415	18.7317	22.8946
PA14_20290	376.101	207.995	255.235	735.465	214.751	258.951	1103.19	330.562	690.45	232.171	289.107	417.205	278.814	150.359	159.375	312.718	140.12	131.1	148.989	167.145	270.443
PA14_20300	63.4124	69.3318	61.2149	50.8051	118.332	47.082	8.58517	65.1011	31.5274	32.8068	39.6206	63.6954	44.9431	83.2496	59.5468	95.1429	103.823	91.2558	81.0183	59.7975	74.4075
PA14_20320	115.892	95.9979	141.106	36.2894	159.967	120.059	34.3407	126.41	40.9856	37.854	73.6696	96.6047	90.7185	117.229	132.521	91.4552	108.689	155.949	120.782	91.4973	84.4239
PA14_20330	37.1728	37.3325	9.33787	45.9666	52.592	43.5508	25.7555	41.0832	15.7637	21.4506	34.668	16.9854	33.2912	32.2805	44.3682	49.4153	44.4085	62.1225	45.6039	65.5611	30.0492
PA14_20350	2.18663	31.9993	39.4265	45.9666	28.4873	34.1344	4.29259	60.0447	37.8329	55.5192	62.5263	35.0325	43.2786	77.3032	58.3792	53.103	60.0225	52.2686	67.4738	64.1202	40.0656
PA14_20360	19.6797	31.9993	5.1877	0	4.38266	3.53115	2.14629	10.1128	6.30548	12.618	13.0005	6.36954	9.98736	21.2371	19.2651	2.95017	26.1584	13.7098	12.9232	18.0113	24.3255
PA14_20370	4.37327	21.3329	47.7269	4.83859	72.314	20.0098	10.7315	8.21665	12.611	42.9012	11.1433	8.49272	15.8133	58.6145	11.092	28.7641	41.1641	44.1284	26.4676	21.6135	32.911
PA14_20380	41.5461	106.664	71.5903	0	17.5307	41.1967	92.2906	55.6204	18.9164	23.9742	40.8587	62.6338	56.595	44.1733	54.8764	87.03	93.481	97.6822	62.2548	47.5498	70.8302
PA14_20390	4.37327	58.6654	50.8395	0	61.3573	48.259	49.3647	36.0268	6.30548	34.0686	34.668	16.9854	22.4716	28.033	58.963	15.4884	28.389	32.9892	39.3908	43.9475	31.4801
PA14_20400	28.4263	37.3325	41.5016	4.83859	81.0793	20.0098	23.6092	52.4601	22.0692	66.8754	60.05	33.9709	28.2975	73.9053	47.2871	30.9768	49.0724	29.5617	43.7399	64.8406	24.3255
PA14_20420	50.2926	0	10.3754	0	13.148	12.9475	0	14.5371	9.45822	12.618	22.2866	22.2934	21.6393	22.9361	32.6923	22.8638	15.8167	26.5627	25.8463	35.3021	20.7482
PA14_20430	30.6129	37.3325	49.8019	152.415	8.76533	10.5934	87.998	34.7627	59.9021	21.4506	42.716	53.0795	48.2722	56.9156	42.033	25.814	29.2001	62.9793	47.592	36.743	58.6674
PA14_20440	98.3986	47.9989	124.505	67.7402	32.87	57.6754	60.0962	73.3178	56.7493	66.8754	49.5258	74.3113	65.7501	17.8392	49.6223	60.4785	35.8918	35.5598	53.6808	36.743	29.3337
PA14_20450	76.5322	10.6664	57.0647	31.4508	46.018	94.164	107.315	16.4333	6.30548	32.8068	42.0969	28.6629	35.788	8.49486	31.5248	32.4519	51.5058	32.9892	30.6925	52.5929	29.3337
PA14_20460	52.4792	58.6654	54.9897	222.575	59.166	112.997	251.116	21.4897	78.8185	17.6652	29.7155	7.43113	34.1235	39.0764	21.6003	14.7508	13.1806	11.5676	24.2309	30.9794	15.0246
PA14_20470	157.438	15.9996	23.8634	283.057	41.6353	43.5508	519.403	15.8012	75.6658	45.4248	43.335	8.49272	40.7817	11.0433	20.4327	1.47508	17.439	25.2774	17.8936	11.5272	18.6019
PA14_20480	244.903	95.9979	163.931	297.573	223.516	316.626	1412.26	75.2139	179.706	105.991	104.623	78.5577	95.7122	97.6909	54.8764	38.3522	39.1363	55.696	52.0654	41.7862	29.3337
PA14_20491	15.3064	15.9996	86.1159	14.5158	13.148	107.112	45.0722	27.1781	3.15274	22.7124	32.8108	28.6629	39.1172	50.9692	33.2761	42.0399	46.8419	71.9764	36.9056	31.6999	54.3747
PA14_20500	80.9055	213.329	121.392	135.48	142.437	102.403	191.02	653.54	491.827	352.042	200.579	347.14	522.672	344.891	278.469	95.1429	218.393	93.3979	341.594	766.56	655.358
PA14_20510	756.576	303.993	736.654	137.9	679.313	541.443	137.363	496.159	321.579	517.338	289.726	300.43	296.292	413.7	447.184	393.11	392.579	529.969	572.595	456.046	402.802
PA14_20520	627.564	431.99	550.934	241.929	663.974	508.485	394.918	655.436	271.136	859.286	438.922	384.296	482.722	526.681	625.825	556.107	618.678	718.479	818.508	559.791	475.779
PA14_20530	535.726	229.328	420.204	166.931	372.526	315.449	145.948	767.309	223.845	945.089	419.112	445.868	391.172	650.706	614.149	467.602	519.722	636.648	867.964	726.935	460.754
PA14_20550	30.6129	47.9989	58.1023	14.5158	30.6786	24.718	42.9259	48.0358	28.3747	25.236	39.0015	46.71	52.4336	69.6578	39.114	53.8406	73.0003	32.9892	72.817	49.7111	67.2529
PA14_20560	118.078	117.331	177.419	331.443	151.202	147.131	182.435	336.251	677.839	261.193	355.347	373.68	399.494	212.371	168.716	162.259	151.476	146.095	171.977	171.467	201.759
PA14_20570	34.9862	133.33	92.3411	77.4174	35.0613	117.705	100.876	147.9	331.038	172.867	146.72	151.807	188.928	136.767	134.856	123.17	133.631	121.246	121.279	124.638	193.173
PA14_20580	133.385	37.3325	33.2013	84.6752	37.2526	57.6754	111.607	100.496	151.332	99.6823	102.147	145.438	106.532	82.4001	71.8064	49.4153	80.5031	91.6842	71.6987	67.002	108.034
PA14_20590	177.117	10.6664	66.4026	38.7087	63.5486	51.7902	21.4629	84.0626	91.4295	116.086	82.9556	101.913	89.054	69.6578	87.5688	90.7177	106.662	80.9734	88.2254	76.3678	113.758
PA14_20600	91.8387	63.9986	104.792	145.158	81.0793	60.0295	62.2425	72.0537	81.9712	51.7338	87.2891	64.757	80.7312	152.058	92.2391	104.731	98.1449	109.678	88.474	101.584	74.4075
PA14_20610	104.958	191.996	205.433	348.378	102.993	160.079	306.92	111.241	217.539	218.292	211.723	122.083	144.817	129.122	120.845	195.449	103.417	68.9774	100.776	125.359	177.433
PA14_20620	21.8663	42.6657	42.5392	62.9016	19.722	14.1246	4.29259	18.9615	25.2219	36.5922	26.6201	22.2934	28.2975	27.1835	38.5303	11.0631	25.9557	48.4127	31.3138	28.8181	40.0656
PA14_20630	198.984	95.9979	154.594	43.5473	232.281	115.351	8.58517	106.816	53.5966	116.086	95.3371	81.7424	56.595	67.9589	85.8174	73.0167	129.981	90.8274	120.285	130.402	113.758
PA14_20640	8.74654	0	8.30032	14.5158	4.38266	10.5934	36.487	34.1307	15.7637	2.5236	20.4294	21.2318	19.1424	22.0866	30.941	30.2392	44.2057	17.1372	21.6214	23.7749	22.1792
PA14_20650	69.9723	26.6661	11.4129	60.4823	96.4186	34.1344	32.1944	53.7242	44.1384	32.8068	58.8118	50.9563	43.2786	43.3238	46.7033	64.1662	38.7307	62.1225	47.2192	43.9475	42.9274
PA14_20670	341.115	261.328	135.918	435.473	98.6099	225.994	90.1443	188.983	296.358	195.579	160.34	195.333	170.617	156.305	136.023	170.372	115.584	173.086	116.433	122.477	146.669
PA14_20680	163.998	79.9982	70.5528	74.9981	124.906	54.1443	154.533	87.8549	88.2767	30.2832	126.91	129.514	122.345	65.4104	95.1581	123.17	83.9504	38.1304	89.8408	108.068	128.067
PA14_20690	63.4124	15.9996	34.2388	125.803	63.5486	27.0721	55.8036	25.914	113.499	46.6866	60.669	78.5577	69.9115	24.6351	40.8654	56.0532	27.9835	26.5627	26.7162	25.9362	41.4965
PA14_20700	225.223	90.6647	174.307	48.3859	177.498	229.525	160.972	105.552	148.179	195.579	128.767	144.376	85.7248	185.188	115.591	148.984	126.128	119.961	101.397	106.627	100.879
PA14_20720	0	63.9986	20.7508	162.093	81.0793	34.1344	118.046	48.6678	170.248	64.3518	92.8608	117.836	82.3957	46.7217	46.1195	72.2791	32.2418	64.2646	32.4322	48.2702	90.863
PA14_20730	74.3456	133.33	44.6142	314.508	179.689	82.3935	433.551	112.505	302.663	132.489	160.959	216.564	149.81	72.2063	110.337	194.711	84.3559	73.2617	68.8407	74.2065	161.693
PA14_20740	94.0253	37.3325	36.3139	70.1595	48.2093	47.082	38.6333	64.4691	75.6658	40.3776	79.8603	81.7424	64.0856	101.089	61.2981	34.6645	58.1975	71.1195	53.9293	41.0657	70.1147
PA14_20750	207.73	234.662	225.146	713.691	269.534	120.059	1515.28	146.636	703.061	281.382	246.391	256.905	275.485	158.004	124.931	221.263	128.562	128.101	88.7225	104.465	173.856
PA14_20760	118.078	207.995	153.556	266.122	78.888	102.403	160.972	96.0716	220.692	122.395	130.624	140.13	145.649	71.3568	105.666	138.658	94.6976	92.9695	65.3614	79.2496	132.359
PA14_20770	192.424	101.331	97.5288	365.313	61.3573	87.1017	141.655	77.1101	236.455	79.4934	127.529	111.467	131.5	83.2496	74.1415	65.6413	60.8336	57.4097	58.1542	72.0451	55.0902
PA14_20780	142.131	357.325	202.32	321.766	195.029	171.849	356.285	197.832	261.677	238.48	205.532	244.166	240.529	135.918	196.154	217.575	167.698	210.36	174.96	173.629	213.922
PA14_20800	43.7327	42.6657	16.6006	0	2.19133	55.3213	34.3407	48.0358	44.1384	31.545	31.5727	42.4636	29.9621	10.1938	32.1085	45.7276	37.514	36.4166	40.1364	45.3884	24.3255
PA14_20810	483.246	330.659	212.696	399.183	245.429	189.505	379.894	218.057	517.049	182.961	273.011	345.017	312.937	191.984	203.16	340.007	153.706	208.217	175.83	189.479	221.792
PA14_20820	48.106	47.9989	95.4537	26.6122	61.3573	128.298	64.3888	70.7896	59.9021	70.6608	81.0984	63.6954	65.7501	79.8517	84.6498	54.5781	62.253	59.9803	71.6987	83.5723	58.6674
PA14_20840	72.159	101.331	68.4777	55.6437	59.166	31.7803	30.0481	36.0268	40.9856	22.7124	55.0974	53.0795	31.6266	53.5176	64.8009	123.17	44.8141	62.5509	50.2015	61.9588	77.2693
PA14_20850	26.2396	74.665	61.2149	33.8701	67.9313	45.9049	8.58517	50.564	113.499	40.3776	48.2876	44.5868	49.1045	69.6578	46.7033	41.3024	54.1419	80.1166	65.9827	43.9475	42.9274
PA14_20860	249.276	154.663	42.5392	43.5473	52.592	82.3935	152.387	60.0447	81.9712	40.3776	84.1938	73.2497	107.364	131.67	86.985	90.7177	124.912	102.823	71.3259	76.3678	94.4403
PA14_20870	201.17	197.329	210.621	79.8367	179.689	197.744	27.9018	150.428	88.2767	186.746	141.148	118.898	133.165	183.489	161.127	156.359	198.723	173.515	216.339	175.79	178.149
PA14_20880	2.18663	31.9993	40.4641	82.256	2.19133	15.3016	6.43888	39.1871	12.611	37.854	35.2871	57.3259	29.1298	55.2166	44.3682	78.1795	41.9752	67.6921	56.4146	31.6999	52.9438
PA14_20890	111.518	149.33	91.3036	229.833	83.2706	211.869	309.066	82.7985	327.885	75.708	110.195	101.913	129.836	88.3465	72.3902	156.359	48.6669	56.9813	44.3612	36.743	61.5293
PA14_20900	21.8663	53.3322	17.6382	91.9331	63.5486	18.8328	92.2906	67.6293	81.9712	79.4934	47.0495	33.9709	36.6203	55.2166	44.3682	39.8273	40.1502	58.2666	37.7754	56.9157	55.8056
PA14_20920	63.4124	111.998	48.7644	7.25788	102.993	94.164	83.7054	51.196	28.3747	47.9484	69.9551	53.0795	41.614	46.7217	62.4657	70.0665	60.0225	44.9852	63.1247	62.6793	55.8056
PA14_20940	39.3594	117.331	67.4401	21.7736	10.9567	36.4885	57.9499	58.7806	34.6801	49.2102	40.2397	35.0325	39.1172	68.8084	39.6978	39.0897	44.2057	66.8352	33.4263	31.6999	47.2201
PA14_20950	111.518	218.662	29.0511	222.575	144.628	35.3115	135.216	72.6857	220.692	69.399	50.1448	56.2643	71.5761	83.2496	65.3847	94.4054	52.5197	59.5519	58.03	74.2065	98.0176
PA14_20960	4.37327	21.3329	4.15016	45.9666	8.76533	31.7803	38.6333	37.923	34.6801	13.8798	34.668	29.7245	26.633	67.1094	44.3682	27.2891	26.1584	44.1284	39.6393	38.1839	28.6183
PA14_20970	341.115	154.663	175.344	137.9	78.888	63.5607	257.555	99.2318	201.775	118.609	102.147	90.2351	111.526	191.984	102.747	94.4054	141.539	162.375	126.995	119.595	100.879
PA14_20980	323.622	15.9996	39.4265	176.608	67.9313	48.259	75.1203	31.6025	31.5274	116.086	45.8113	41.402	34.9558	64.5609	29.7734	21.3887	28.5918	56.1244	26.5919	32.4203	27.9028
PA14_21000	21.8663	47.9989	101.679	142.738	46.018	65.9148	137.363	59.4127	50.4438	76.9698	82.9556	58.3874	63.2533	104.487	60.7143	75.9668	75.6364	53.9823	63.6217	43.2271	88.7166
PA14_21010	0	42.6657	44.6142	87.0945	43.8266	68.2689	47.2184	41.7153	37.8329	85.8024	45.8113	30.7861	60.7564	62.0125	51.3737	64.9037	54.5475	41.1294	50.0773	39.6248	37.2037
PA14_21020	651.617	378.658	436.805	694.337	335.274	375.479	435.698	439.275	416.162	238.48	399.92	335.462	387.842	338.945	366.037	443.263	374.127	356.883	373.529	386.162	404.233
PA14_21030	196.797	623.986	252.122	907.235	168.733	330.751	1360.75	385.55	1361.98	370.969	391.253	478.777	650.011	315.159	187.397	277.316	157.153	198.364	182.415	158.499	214.637
PA14_21040	8.74654	5.33322	28.0136	36.2894	32.87	14.1246	55.8036	37.923	31.5274	18.927	34.049	29.7245	39.1172	50.9692	40.2816	29.5017	24.5362	25.2774	34.5446	33.8612	38.6347
PA14_21050	8.74654	63.9986	98.5664	79.8367	74.5053	65.9148	19.3166	107.448	85.124	143.845	102.147	115.713	98.209	178.392	109.169	153.409	121.87	98.9675	102.64	103.745	119.481
PA14_21060	48.106	42.6657	30.0887	24.1929	41.6353	27.0721	19.3166	55.6204	119.804	12.618	52.6211	95.5431	50.7691	27.1835	56.044	54.5781	60.6308	31.7039	48.3376	38.9044	50.082
PA14_21070	76.5322	58.6654	9.33787	12.0965	46.018	51.7902	64.3888	58.1486	22.0692	6.309	59.4309	57.3259	58.2596	56.9156	38.5303	54.5781	41.1641	76.6891	40.2606	34.5817	41.4965
PA14_21080	34.9862	47.9989	70.5528	50.8051	37.2526	71.8	30.0481	89.119	66.2075	105.991	68.717	78.5577	56.595	83.2496	73.5578	101.781	62.8614	79.6881	82.8822	67.002	98.0176
PA14_21090	63.4124	207.995	106.867	60.4823	111.758	114.174	21.4629	101.128	37.8329	71.9226	58.8118	54.1411	59.9242	63.7114	107.418	65.6413	98.5504	191.937	115.811	128.961	120.912
PA14_21110	76.5322	250.661	142.143	87.0945	105.184	184.797	34.3407	159.277	56.7493	150.154	105.242	145.438	108.196	128.272	138.942	179.96	170.537	236.065	171.977	155.617	130.929
PA14_21120	102.772	47.9989	41.5016	29.0315	21.9133	45.9049	15.0241	55.6204	22.0692	105.991	47.0495	46.71	42.4463	108.734	61.2981	39.8273	76.6503	39.4156	60.2667	86.4542	49.3665
PA14_21130	98.3986	63.9986	16.6006	48.3859	35.0613	88.2787	66.5351	22.7538	31.5274	5.0472	30.9536	29.7245	34.9558	40.7753	38.5303	25.0764	33.864	23.9921	31.9351	36.0226	50.082
PA14_21140	87.4654	15.9996	19.7133	19.3543	4.38266	9.4164	12.8778	56.2524	25.2219	8.8326	27.2392	33.9709	38.2849	45.0228	48.4547	64.9037	37.9196	45.4137	57.7814	55.4747	37.9192
PA14_21150	4.37327	37.3325	3.11262	36.2894	28.4873	24.718	21.4629	19.5935	28.3747	17.6652	36.5252	8.49272	15.8133	31.431	21.6003	19.9136	16.6278	35.5598	23.7339	31.6999	25.7564
PA14_21160	43.7327	42.6657	7.26278	58.063	10.9567	38.8426	21.4629	40.4512	44.1384	40.3776	21.6675	29.7245	24.1361	38.2269	42.033	14.7508	45.0169	31.7039	37.8997	34.5817	30.0492
PA14_21175	21.8663	53.3322	21.7884	94.3524	133.671	45.9049	53.6573	50.564	40.9856	8.8326	63.1453	56.2643	62.421	104.487	65.3847	49.4153	59.4141	88.2568	61.385	56.1952	54.3747
PA14_21180	13.1198	90.6647	31.1262	60.4823	65.74	17.6557	2.14629	44.8755	18.9164	17.6652	40.2397	40.3404	43.2786	21.2371	34.4437	22.8638	24.1307	33.4176	32.6807	43.2271	32.1955
PA14_21190	98.3986	122.664	114.129	118.545	46.018	183.62	109.461	124.514	63.0548	147.631	118.243	113.59	110.693	142.714	116.758	225.688	152.084	203.076	131.22	167.865	115.904
PA14_21210	161.811	85.3315	126.58	50.8051	111.758	100.049	25.7555	112.505	63.0548	165.296	92.8608	82.804	63.2533	88.3465	116.175	55.3157	159.79	134.527	120.036	133.283	107.318
PA14_21220	124.638	213.329	140.068	491.116	59.166	248.357	560.183	159.909	479.216	181.699	260.629	268.582	295.459	94.2929	58.3792	157.834	59.2114	71.548	28.7043	29.5385	94.4403
PA14_21230	155.251	277.327	271.836	254.026	276.108	200.098	223.214	286.951	258.525	291.476	255.058	261.151	245.523	336.396	264.458	310.505	282.471	306.757	294.499	296.826	250.41
PA14_21240	76.5322	15.9996	62.2524	108.868	83.2706	71.8	66.5351	54.9883	91.4295	60.5664	45.8113	84.9272	58.2596	35.6784	40.8654	73.7542	35.2835	69.4058	18.6392	27.3771	149.53
PA14_21250	102.772	90.6647	56.0272	43.5473	59.166	70.623	115.9	48.6678	107.193	59.3046	69.9551	121.021	83.228	167.349	67.7198	80.3921	53.7363	40.2725	55.0477	58.3566	80.1311
PA14_21260	1307.61	1173.31	1118.47	1746.73	317.743	948.702	2811.64	569.477	2386.62	627.115	1005.99	1606.19	1900.93	591.242	140.11	214.625	76.2448	83.544	82.6337	83.5723	249.694
PA14_21280	233.97	106.664	86.1159	60.4823	109.567	180.089	87.998	124.514	138.721	95.8969	120.719	105.097	101.538	152.058	105.666	175.535	128.764	99.8244	103.261	123.918	117.335
PA14_21290	67.7857	85.3315	79.8906	91.9331	98.6099	91.8099	85.8517	68.8934	69.3603	27.7596	58.8118	79.6192	87.3894	86.6476	91.6553	48.6778	91.8587	67.2637	82.7579	76.3678	98.0176
PA14_21300	203.357	15.9996	59.1398	43.5473	65.74	32.9574	19.3166	36.0268	69.3603	34.0686	57.5737	41.402	49.1045	61.163	45.5358	29.5017	61.0364	97.2538	46.8465	62.6793	55.8056
PA14_21310	8.74654	79.9982	52.9146	82.256	39.444	68.2689	141.655	48.6678	129.262	85.8024	50.1448	87.0504	47.44	90.0455	56.044	50.8904	56.3725	37.2735	62.1306	67.7224	82.993
PA14_21320	45.9193	47.9989	99.6039	21.7736	61.3573	130.652	165.265	80.9024	167.095	85.8024	79.8603	91.2967	75.7375	95.1424	89.9039	61.9535	84.9643	107.536	77.4147	79.9701	109.465
PA14_21340	161.811	85.3315	253.16	261.284	416.353	203.63	345.553	247.764	305.816	302.832	182.626	195.333	236.368	234.458	246.944	237.489	273.143	236.065	276.233	168.586	226.8
PA14_21370	238.343	266.661	261.46	377.41	236.664	400.197	397.064	220.585	258.525	235.957	242.676	231.427	217.225	248.05	211.333	107.681	215.148	203.933	230.132	242.792	226.8
PA14_21380	0	10.6664	4.15016	26.6122	0	2.3541	6.43888	10.1128	0	22.7124	11.1433	16.9854	7.49052	2.54846	6.42171	5.90034	10.1389	1.71372	12.0533	5.04316	7.15457
PA14_21400	170.558	213.329	270.798	222.575	383.483	309.564	409.942	254.716	283.747	271.287	226.58	263.274	276.317	327.052	258.62	251.502	260.165	270.34	244.546	286.74	261.857
PA14_21410	216.477	138.664	145.256	16.935	245.429	177.734	47.2184	128.938	85.124	92.1114	137.434	159.238	133.997	167.349	152.37	271.416	182.095	205.218	202.049	207.49	109.465
PA14_21440	74.3456	117.331	111.017	53.2244	111.758	87.1017	12.8778	92.2793	81.9712	111.038	89.7654	46.71	73.2406	96.8414	91.6553	188.073	78.6781	120.818	99.6575	95.0996	77.2693
PA14_21450	183.677	69.3318	100.641	82.256	94.2273	128.298	143.802	111.873	53.5966	127.442	119.481	113.59	94.8799	169.048	144.197	165.209	141.134	125.959	146.752	116.713	109.465
PA14_21460	59.0391	10.6664	44.6142	38.7087	30.6786	68.2689	15.0241	29.0743	22.0692	26.4978	10.5242	20.1702	18.3102	22.0866	26.8544	7.37542	16.0195	10.2823	18.8877	33.1408	22.1792
PA14_21470	391.408	138.664	233.447	72.5788	287.065	94.164	83.7054	238.283	141.873	296.523	155.387	180.47	148.978	132.52	234.684	223.475	244.145	317.896	248.025	200.285	209.629
PA14_21480	577.272	170.663	373.515	60.4823	433.884	328.397	214.629	530.29	211.234	518.6	350.395	347.14	320.428	409.452	460.028	407.123	557.033	652.5	690.147	442.357	373.468
PA14_21490	684.417	639.986	665.064	87.0945	499.624	573.223	268.287	694.623	545.424	990.514	518.163	598.737	516.014	507.143	705.804	596.672	650.108	831.156	830.81	794.658	693.993
PA14_21510	0	10.6664	12.4505	36.2894	67.9313	21.1869	25.7555	20.2256	15.7637	16.4034	16.7149	21.2318	17.4779	32.2805	20.4327	5.1628	18.2501	32.9892	17.5208	22.334	20.0328
PA14_21520	2.18663	31.9993	37.3515	0	56.9746	47.082	135.216	29.0743	9.45822	76.9698	39.6206	25.4782	51.6014	39.0764	47.2871	72.2791	25.5501	74.9754	41.1304	44.668	51.5129
PA14_21530	39.3594	31.9993	54.9897	2.41929	24.1047	60.0295	45.0722	49.2999	40.9856	68.1372	34.668	35.0325	35.788	32.2805	44.952	4.42525	41.1641	46.2705	48.0891	43.9475	40.0656
PA14_21540	15.3064	58.6654	68.4777	195.963	92.0359	49.4361	118.046	92.9113	138.721	65.6136	118.243	115.713	94.8799	92.594	77.6443	115.057	66.1058	61.2656	65.9827	75.6474	80.8466
PA14_21550	24.053	10.6664	29.0511	74.9981	24.1047	44.7279	103.022	27.1781	81.9712	54.2574	55.0974	67.9418	54.9305	34.8289	37.9465	47.2027	24.1307	46.2705	18.7634	14.409	35.7728
PA14_21560	13.1198	42.6657	5.1877	45.9666	4.38266	5.88525	12.8778	13.273	31.5274	6.309	6.80979	6.36954	4.1614	16.1402	2.33517	13.2758	6.08336	7.28333	5.21897	7.20451	11.4473
PA14_21570	0	15.9996	2.07508	2.41929	6.574	8.23935	4.29259	18.3294	9.45822	10.0944	14.8577	20.1702	28.2975	38.2269	25.103	22.1263	14.8028	45.8421	21.87	28.8181	14.3091
PA14_21580	61.2258	53.3322	60.1774	43.5473	50.4006	64.7377	2.14629	66.9973	9.45822	59.3046	42.0969	61.5722	63.2533	57.765	44.952	61.9535	69.5531	38.5588	46.4737	82.8519	57.952
PA14_21590	26.2396	5.33322	32.1638	21.7736	4.38266	10.5934	8.58517	18.9615	31.5274	0	28.4773	12.7391	19.9747	8.49486	24.5193	28.0266	21.9001	17.5657	13.0474	41.0657	30.7646
PA14_21600	24.053	21.3329	49.8019	2.41929	21.9133	36.4885	27.9018	11.3769	0	16.4034	11.1433	27.6013	10.8196	0.849486	26.8544	37.6147	11.1528	20.1363	14.5386	23.0544	7.87002
PA14_21610	80.9055	69.3318	60.1774	24.1929	67.9313	87.1017	113.754	98.5998	18.9164	39.1158	57.5737	48.8331	59.0919	84.0991	67.7198	87.03	97.7393	83.544	85.9887	74.9269	47.9356
PA14_21620	41.5461	111.998	109.979	7.25788	87.6533	58.8525	42.9259	54.3563	34.6801	90.8496	57.5737	45.6484	49.1045	67.1094	88.1526	78.1795	103.823	76.6891	63.8702	113.831	63.6756
PA14_21630	0	10.6664	16.6006	7.25788	4.38266	15.3016	0	22.7538	63.0548	40.3776	25.3819	29.7245	18.3102	33.13	23.3517	24.3389	12.7751	31.2755	15.7812	23.0544	11.4473
PA14_21640	41.5461	90.6647	102.717	91.9331	109.567	65.9148	21.4629	130.202	66.2075	112.3	101.528	87.0504	85.7248	112.982	108.001	140.871	120.451	104.966	107.983	112.39	95.1557
PA14_21650	91.8387	31.9993	91.3036	12.0965	111.758	94.164	64.3888	75.2139	31.5274	49.2102	50.1448	48.8331	49.1045	45.0228	60.1305	55.3157	45.4224	53.9823	74.5567	95.82	74.4075
PA14_21660	19.6797	15.9996	21.7884	58.063	43.8266	28.2492	45.0722	16.4333	3.15274	55.5192	35.2871	13.8007	18.3102	28.033	23.9355	21.3887	27.3751	25.7059	13.6687	25.9362	16.4555
PA14_21670	113.705	181.329	91.3036	21.7736	96.4186	74.1541	435.698	41.7153	37.8329	32.8068	45.1922	25.4782	46.6077	14.4413	48.4547	36.1396	34.8779	53.1254	34.0476	41.0657	28.6183
PA14_21680	28.4263	47.9989	5.1877	29.0315	6.574	62.3836	206.044	29.7063	40.9856	31.545	35.2871	46.71	39.1172	22.0866	29.1896	12.5382	27.3751	8.14019	31.4381	38.9044	34.3419
PA14_21690	218.663	213.329	158.744	626.597	212.559	218.931	562.329	147.9	271.136	150.154	209.865	279.198	211.399	121.476	177.473	142.346	165.67	198.792	141.161	182.274	209.629
PA14_21700	310.502	165.33	204.395	418.538	308.978	273.075	191.02	173.814	226.997	214.506	217.913	234.611	254.678	235.308	192.651	233.801	233.398	200.934	213.108	192.36	191.742
PA14_21710	39.3594	85.3315	38.389	0	70.1226	70.623	75.1203	44.2435	113.499	64.3518	82.3366	102.974	71.5761	29.732	60.7143	39.8273	51.303	36.4166	46.8465	52.5929	37.2037
PA14_21720	63.4124	31.9993	22.8259	43.5473	8.76533	28.2492	10.7315	40.4512	31.5274	32.8068	28.4773	29.7245	32.4589	43.3238	40.8654	34.6645	46.6391	47.5558	37.0298	41.7862	34.3419
PA14_21730	179.304	181.329	168.082	145.158	249.812	175.38	154.533	133.363	72.513	113.562	139.91	130.576	133.997	157.155	175.721	146.033	185.137	155.949	169.119	180.833	138.799
PA14_21750	177.117	117.331	124.505	145.158	149.011	72.9771	45.0722	140.947	78.8185	164.034	136.196	90.2351	95.7122	64.5609	126.099	62.6911	93.481	133.242	114.817	95.82	87.2857
PA14_21760	72.159	106.664	142.143	283.057	105.184	148.308	253.263	153.588	88.2767	97.1587	84.8129	98.7279	109.861	105.336	100.412	94.4054	73.4059	134.527	90.7107	127.52	104.457
PA14_21770	144.318	15.9996	56.0272	2.41929	74.5053	21.1869	21.4629	39.8191	40.9856	34.0686	24.7629	41.402	31.6266	28.8825	47.2871	46.4652	39.9474	75.4038	33.1777	36.0226	37.2037
PA14_21780	15.3064	63.9986	66.4026	4.83859	15.3393	18.8328	40.7796	51.8281	37.8329	22.7124	56.9546	33.9709	41.614	60.3135	44.952	70.0665	53.3308	54.8392	40.1364	38.1839	37.9192
PA14_21790	137.758	85.3315	129.693	43.5473	98.6099	204.807	53.6573	133.363	141.873	74.4462	104.623	101.913	94.0476	101.089	109.753	64.9037	122.276	132.814	120.285	123.918	117.335
PA14_21800	310.502	618.653	566.497	803.205	907.211	522.61	414.235	2006.76	2519.04	700.299	646.311	1117.85	2336.21	1482.35	1318.79	452.851	1115.28	297.331	1048.02	2840.02	4656.91
PA14_21810	321.435	495.989	346.539	331.443	451.414	442.571	403.503	1092.18	1648.88	439.107	416.016	653.939	1320	900.455	701.134	166.685	642.808	107.108	657.714	1651.27	2320.23
PA14_21820	146.505	122.664	187.795	188.705	48.2093	112.997	122.339	135.891	163.942	58.0428	112.052	168.793	102.37	138.466	113.256	101.043	80.0976	106.251	93.8172	101.584	120.197
PA14_21830	63.4124	90.6647	85.0783	125.803	72.314	163.61	171.703	99.2318	100.888	56.781	115.147	107.221	76.5698	73.0558	102.747	106.944	98.956	71.548	86.4858	82.1314	96.5866
PA14_21840	157.438	202.662	73.6654	65.3209	32.87	81.2164	109.461	66.9973	91.4295	79.4934	70.5742	60.5106	103.203	89.196	92.2391	21.3887	70.7697	71.548	69.5863	65.5611	76.5539
PA14_21850	76.5322	101.331	86.1159	84.6752	109.567	151.839	143.802	136.523	258.525	84.5406	124.433	147.561	157.301	147.811	100.412	129.807	79.8948	77.546	73.3141	85.7337	127.351
PA14_21860	2.18663	37.3325	26.9761	198.382	39.444	47.082	90.1443	20.8576	75.6658	68.1372	40.2397	43.5252	57.4273	26.3341	23.9355	18.4386	24.3334	40.2725	20.006	14.409	45.0738
PA14_21870	96.2119	95.9979	61.2149	4.83859	102.993	77.6853	19.3166	110.609	72.513	117.347	103.385	78.5577	99.0413	118.079	113.256	148.984	120.045	156.806	126.001	113.831	103.026
PA14_21880	625.378	613.32	506.32	1265.29	600.425	526.141	1858.69	429.794	1081.39	452.986	564.594	604.045	732.406	445.131	307.658	374.671	283.485	299.045	279.588	293.224	232.523
PA14_21890	327.995	85.3315	81.9657	249.187	210.368	58.8525	225.361	73.9498	261.677	90.8496	99.6706	142.253	124.842	74.7548	78.8119	108.419	104.634	65.5499	66.3555	51.152	62.2447
PA14_21900	17.4931	117.331	57.0647	62.9016	63.5486	64.7377	38.6333	80.2703	44.1384	70.6608	71.1933	57.3259	59.9242	166.499	84.6498	58.2658	88.0059	67.2637	88.971	89.336	67.2529
PA14_21910	118.078	85.3315	81.9657	74.9981	129.289	105.934	64.3888	147.268	53.5966	78.2316	100.29	81.7424	88.2217	129.122	102.164	86.2924	96.7254	93.3979	117.675	104.465	81.5621
PA14_21920	146.505	26.6661	33.2013	48.3859	116.141	85.9246	6.43888	92.2793	6.30548	36.5922	45.1922	33.9709	39.1172	30.5815	61.8819	55.3157	77.6642	50.9833	82.0124	61.2384	39.3501
PA14_21930	10.9332	31.9993	40.4641	29.0315	39.444	65.9148	2.14629	29.0743	3.15274	51.7338	21.6675	37.1556	32.4589	22.9361	39.6978	27.2891	38.5279	39.4156	45.1068	27.3771	45.7892
PA14_21940	6.5599	31.9993	31.1262	0	72.314	14.1246	0	27.8102	22.0692	8.8326	26.6201	26.5397	26.633	30.5815	26.8544	8.85051	31.0251	39.8441	34.2961	20.8931	42.2119
PA14_21960	28.4263	37.3325	115.167	116.126	142.437	138.892	77.2666	85.9588	66.2075	102.206	89.1464	89.1736	86.5571	110.433	105.083	103.993	132.212	124.673	119.788	108.788	98.0176
PA14_21970	6.5599	53.3322	10.3754	31.4508	4.38266	15.3016	12.8778	13.273	12.611	3.7854	12.3814	14.8623	24.1361	23.7856	23.9355	9.58805	28.7946	54.4107	18.8877	18.0113	23.6101
PA14_21980	13.1198	5.33322	8.30032	33.8701	2.19133	38.8426	66.5351	25.282	15.7637	3.7854	38.3825	54.1411	23.3038	37.3774	19.2651	8.85051	30.0112	14.1382	15.1599	17.2908	43.6429
PA14_21990	196.797	42.6657	79.8906	152.415	146.819	161.256	216.776	109.345	132.415	94.635	110.195	105.097	119.016	152.058	122.596	101.781	136.47	118.247	116.806	118.154	104.457
PA14_22000	37.1728	79.9982	33.2013	38.7087	21.9133	28.2492	40.7796	35.3948	18.9164	20.1888	45.8113	24.4166	19.9747	62.862	46.1195	41.3024	45.0169	32.1323	48.3376	33.8612	54.3747
PA14_22010	98.3986	21.3329	76.778	125.803	70.1226	191.859	210.337	137.787	94.5822	124.918	100.909	71.1265	92.3831	70.5073	81.1471	94.4054	63.4697	110.107	76.1721	46.1089	102.31
PA14_22020	610.071	394.658	225.146	585.469	212.559	244.826	845.639	368.485	826.018	393.682	331.823	366.249	318.763	210.673	203.743	228.638	201.968	281.479	205.777	194.522	267.581
PA14_22040	91.8387	122.664	30.0887	106.449	70.1226	108.289	8.58517	72.0537	113.499	30.2832	73.6696	82.804	95.7122	60.3135	55.4602	77.4419	52.3169	91.6842	58.1542	43.2271	80.1311
PA14_22050	39.3594	74.665	64.3275	159.673	94.2273	67.0918	145.948	108.081	44.1384	76.9698	100.909	98.7279	123.177	121.476	82.8984	98.8307	99.5643	68.9774	93.8172	115.993	98.0176
PA14_22060	268.956	213.329	117.242	217.736	72.314	160.079	90.1443	158.645	223.845	185.485	169.626	148.623	169.785	132.52	165.213	160.047	148.637	103.68	121.403	134.724	179.58
PA14_22075	94.0253	95.9979	51.877	111.287	28.4873	62.3836	150.241	75.2139	113.499	133.751	95.3371	108.282	101.538	105.336	43.7844	27.2891	49.2752	96.397	46.8465	45.3884	51.5129
PA14_22080	365.168	362.659	412.941	224.994	339.656	278.961	184.581	563.156	583.257	834.05	484.114	573.259	474.4	600.587	500.31	448.426	525.399	565.529	669.643	511.52	450.022
PA14_22090	607.885	426.657	1065.55	326.605	574.129	861.6	107.315	831.146	261.677	1035.94	406.73	457.545	433.618	733.106	802.13	701.403	762.65	707.339	983.527	810.508	600.268
PA14_22100	293.009	149.33	420.204	111.287	348.422	281.315	51.511	228.17	91.4295	456.772	212.342	205.948	177.276	225.114	299.485	230.851	311.671	348.314	386.825	297.546	217.499
PA14_22110	994.919	533.322	759.48	205.64	709.992	555.567	216.776	1003.06	384.634	1152.02	529.926	616.784	507.691	846.088	821.979	729.429	849.845	1134.49	1213.78	838.605	739.782
PA14_22120	1524.08	933.313	1316.64	336.282	1194.28	1129.97	347.699	1271.68	387.787	1381.67	652.502	646.508	732.406	797.667	1091.11	938.891	1109	1308.43	1439.19	1200.27	927.947
PA14_22130	369.541	405.324	410.866	118.545	615.764	366.062	103.022	481.622	182.859	735.63	247.01	333.339	262.168	384.817	443.682	352.545	512.624	515.402	648.768	597.975	331.256
PA14_22140	704.096	442.657	741.842	145.158	497.432	596.764	233.946	752.771	214.386	1241.61	407.349	436.313	454.425	603.135	743.167	602.572	626.383	786.171	960.29	696.676	575.227
PA14_22160	400.154	309.327	408.791	94.3524	287.065	324.866	94.4369	391.239	151.332	774.746	255.058	291.937	286.304	545.37	421.498	432.2	494.78	652.929	570.235	379.678	289.76
PA14_22180	78.7189	85.3315	117.242	26.6122	107.375	63.5607	30.0481	169.389	94.5822	225.862	84.8129	113.59	96.5445	150.359	170.467	98.0931	142.756	210.36	235.351	260.083	176.718
PA14_22190	334.555	287.994	370.402	60.4823	295.83	341.344	92.2906	352.052	226.997	320.497	235.866	187.901	215.561	314.31	355.529	263.303	371.49	449.852	471.944	406.335	306.931
PA14_22210	6.5599	47.9989	54.9897	19.3543	54.7833	2.3541	0	38.555	31.5274	50.472	36.5252	31.8477	43.2786	27.1835	48.4547	70.804	74.217	65.5499	76.2964	51.8725	61.5293
PA14_22220	553.219	389.325	626.675	84.6752	819.558	527.318	133.07	1026.45	157.637	889.569	313.869	446.929	386.178	868.175	727.988	415.974	530.063	685.061	1023.29	1043.93	608.854
PA14_22230	120.265	58.6654	156.669	67.7402	72.314	110.643	34.3407	140.315	47.2911	209.459	113.909	88.112	84.0603	162.252	130.186	168.16	114.57	241.207	185.895	143.37	86.5703
PA14_22240	244.903	122.664	298.812	50.8051	308.978	216.577	83.7054	326.77	122.957	420.18	229.676	179.409	175.611	202.178	383.551	268.465	319.376	368.022	414.66	362.387	225.369
PA14_22250	446.074	309.327	266.648	108.868	374.718	147.131	139.509	297.063	94.5822	455.51	219.151	188.963	217.225	355.935	340.351	251.502	317.957	396.299	438.642	337.892	231.808
PA14_22260	247.09	159.996	155.631	24.1929	186.263	145.954	55.8036	278.102	104.04	451.725	143.006	178.347	142.32	198.78	241.69	151.934	249.215	388.158	389.559	224.06	206.767
PA14_22270	918.387	858.648	1292.78	418.538	1402.45	1114.67	328.383	1097.24	453.995	1239.09	620.31	652.878	721.587	801.065	1115.04	817.197	985.504	1131.49	1369.11	1090.04	773.409
PA14_22280	28.4263	5.33322	12.4505	0	56.9746	16.4787	25.7555	30.3384	69.3603	46.6866	45.8113	37.1556	23.3038	44.1733	26.8544	25.814	24.5362	17.1372	17.6451	32.4203	30.7646
PA14_22290	181.491	181.329	160.819	108.868	100.801	160.079	30.0481	137.787	88.2767	92.1114	102.147	123.144	92.3831	113.831	104.499	102.518	143.162	89.9705	137.557	154.897	131.644
PA14_22310	131.198	106.664	200.245	256.445	219.133	281.315	133.07	200.992	110.346	258.669	138.672	126.329	179.772	192.833	206.662	158.572	225.084	163.661	227.398	226.942	181.011
PA14_22320	80.9055	31.9993	43.5767	7.25788	78.888	21.1869	19.3166	58.7806	22.0692	36.5922	42.716	30.7861	40.7817	29.732	48.4547	98.8307	61.2391	59.9803	55.7933	64.1202	65.1066
PA14_22330	146.505	106.664	109.979	74.9981	56.9746	84.7476	113.754	85.9588	47.2911	42.9012	53.8593	54.1411	61.5887	100.239	83.4822	73.7542	62.0503	68.9774	79.1544	48.2702	80.8466
PA14_22340	72.159	127.997	84.0408	19.3543	133.671	37.6656	70.8277	101.76	97.7349	69.399	79.8603	73.2497	107.364	70.5073	89.3201	89.2426	100.781	127.672	123.267	95.0996	85.8548
PA14_22350	192.424	138.664	181.57	128.223	89.8446	100.049	154.533	130.834	318.427	111.038	143.006	142.253	165.624	186.887	137.775	74.4918	108.081	119.104	157.936	109.509	99.4485
PA14_22370	275.516	63.9986	61.2149	101.61	124.906	100.049	75.1203	163.701	179.706	82.017	135.577	116.775	111.526	155.456	119.094	154.146	144.176	118.247	127.492	113.111	122.343
PA14_22380	13.1198	53.3322	46.6893	53.2244	83.2706	163.61	40.7796	41.7153	59.9021	76.9698	51.383	58.3874	56.595	83.2496	40.8654	46.4652	48.8697	78.4029	60.2667	71.3247	57.952
PA14_22400	34.9862	53.3322	98.5664	188.705	52.592	80.0394	236.092	114.401	85.124	112.3	53.8593	63.6954	95.7122	95.9919	93.4067	62.6911	113.556	98.5391	94.8113	106.627	94.4403
PA14_22410	96.2119	74.665	62.2524	79.8367	135.863	42.3738	115.9	50.564	116.651	34.0686	56.9546	70.0649	53.2659	21.2371	50.7899	22.1263	65.0919	102.823	38.1482	43.2271	42.2119
PA14_22420	0	5.33322	44.6142	0	6.574	27.0721	6.43888	35.3948	37.8329	11.3562	50.1448	57.3259	46.6077	15.2907	33.2761	96.618	46.0308	69.8342	33.4263	41.7862	40.781
PA14_22440	54.6659	165.33	148.368	159.673	118.332	149.485	124.485	185.191	163.942	162.772	190.055	166.67	158.965	138.466	134.856	241.176	150.867	196.65	149.983	131.843	153.823
PA14_22450	72.159	53.3322	84.0408	55.6437	54.7833	37.6656	75.1203	62.5729	85.124	23.9742	51.383	43.5252	47.44	74.7548	40.2816	21.3887	49.6808	64.2646	63.6217	59.077	60.8138
PA14_22460	85.2788	63.9986	64.3275	70.1595	41.6353	51.7902	109.461	101.76	182.859	34.0686	91.6226	77.4961	94.0476	33.9794	90.4877	44.9901	73.0003	95.9685	70.7046	78.5292	88.7166
PA14_22470	19.6797	74.665	25.9385	152.415	61.3573	111.82	178.142	63.205	233.303	73.1844	105.242	156.054	133.997	112.982	77.6443	73.0167	68.3364	93.8264	53.4323	51.152	82.993
PA14_22480	673.484	271.994	395.303	266.122	159.967	198.921	135.216	344.467	208.081	417.656	152.911	146.499	199.747	169.897	182.727	209.462	157.965	160.233	299.345	205.329	160.262
PA14_22490	67.7857	63.9986	49.8019	31.4508	98.6099	71.8	150.241	67.6293	9.45822	98.4205	69.3361	62.6338	68.247	81.5506	85.8174	51.628	90.6421	86.543	116.433	74.2065	75.1229
PA14_22500	34.9862	106.664	72.6278	4.83859	74.5053	71.8	23.6092	89.7511	22.0692	63.09	50.1448	87.0504	72.4084	59.464	109.753	42.7774	100.984	111.82	95.4326	78.5292	74.4075
PA14_22510	21.8663	21.3329	60.1774	53.2244	41.6353	3.53115	0	27.8102	6.30548	22.7124	27.2392	21.2318	34.9558	26.3341	26.2706	3.68771	23.7251	50.9833	28.8286	35.3021	27.1874
PA14_22520	290.822	170.663	272.873	130.642	493.05	120.059	85.8517	312.865	173.401	254.884	165.292	140.13	162.295	244.652	218.338	283.954	236.845	175.657	272.878	280.256	190.311
PA14_22530	144.318	10.6664	58.1023	41.128	26.296	38.8426	32.1944	80.2703	50.4438	83.2788	48.2876	48.8331	44.1108	75.6042	65.3847	60.4785	58.4002	43.7	99.5332	60.5179	86.5703
PA14_22540	100.585	143.997	194.02	62.9016	120.523	81.2164	62.2425	142.211	94.5822	92.1114	105.242	126.329	89.8862	172.446	160.543	142.346	133.631	237.351	181.794	157.779	119.481
PA14_22550	17.4931	133.33	141.106	26.6122	113.949	117.705	30.0481	58.7806	85.124	60.5664	80.4793	54.1411	78.2343	81.5506	75.3091	109.894	96.7254	100.681	106.989	97.9814	131.644
PA14_22560	50.2926	5.33322	24.901	2.41929	15.3393	10.5934	6.43888	30.3384	40.9856	31.545	29.0964	26.5397	24.9684	16.1402	26.8544	27.2891	36.2974	34.2745	25.8463	30.259	32.1955
PA14_22570	21.8663	0	17.6382	7.25788	4.38266	17.6557	38.6333	41.7153	12.611	45.4248	26.6201	36.0941	27.4652	17.8392	27.4382	11.8007	35.2835	30.847	25.8463	35.3021	21.4637
PA14_22580	24.053	175.996	91.3036	106.449	50.4006	69.4459	36.487	77.7421	44.1384	64.3518	59.4309	39.2788	48.2722	60.3135	54.2926	50.8904	70.567	52.697	72.1957	105.906	57.952
PA14_22590	85.2788	37.3325	56.0272	19.3543	48.2093	29.4262	15.0241	46.7717	40.9856	105.991	46.4304	43.5252	52.4336	33.13	50.7899	48.6778	50.2891	50.9833	45.9766	44.668	54.3747
PA14_22600	28.4263	47.9989	75.7405	87.0945	100.801	65.9148	98.7295	65.7332	47.2911	47.9484	65.6216	53.0795	53.2659	23.7856	62.4657	121.694	83.9504	54.8392	52.5625	79.9701	67.2529
PA14_22620	63.4124	122.664	155.631	24.1929	116.141	94.164	113.754	126.41	192.317	78.2316	125.053	128.452	148.146	161.402	144.197	180.698	144.784	152.093	146.255	121.756	147.384
PA14_22630	34.9862	0	3.11262	2.41929	6.574	47.082	96.5832	33.4986	15.7637	16.4034	32.8108	54.1411	21.6393	6.79589	28.022	62.6911	29.2001	39.4156	21.9942	35.3021	35.7728
PA14_22640	56.8525	53.3322	48.7644	87.0945	46.018	28.2492	57.9499	44.2435	63.0548	82.017	48.2876	47.7715	66.5824	50.1197	56.6278	44.9901	53.5336	51.8401	39.6393	36.743	44.3583
PA14_22650	13.1198	10.6664	79.8906	145.158	8.76533	47.082	47.2184	34.7627	66.2075	39.1158	35.2871	47.7715	54.9305	30.5815	33.2761	47.9402	32.2418	35.1313	25.4735	21.6135	16.4555
PA14_22660	170.558	127.997	114.129	222.575	50.4006	91.8099	83.7054	66.9973	78.8185	40.3776	84.8129	94.4815	88.2217	124.025	90.4877	109.156	74.0142	106.679	70.0833	87.8951	97.3021
PA14_22670	52.4792	63.9986	56.0272	108.868	70.1226	65.9148	55.8036	30.9704	72.513	32.8068	61.9072	60.5106	56.595	80.7012	51.9575	72.2791	47.653	30.847	46.2252	38.9044	58.6674
PA14_22680	59.0391	127.997	142.143	174.189	74.5053	115.351	156.679	76.478	66.2075	41.6394	115.766	122.083	110.693	79.8517	99.8284	77.4419	98.7532	125.102	91.4562	80.6905	113.758
PA14_22690	122.452	159.996	130.73	154.835	326.508	157.725	96.5832	239.547	104.04	218.292	174.578	110.405	143.984	195.382	157.624	177.01	177.229	214.644	212.362	190.199	192.458
PA14_22700	74.3456	47.9989	36.3139	58.063	32.87	69.4459	27.9018	41.0832	9.45822	13.8798	29.7155	16.9854	38.2849	31.431	36.1951	23.6013	43.5974	60.8372	40.3849	41.0657	21.4637
PA14_22710	19.6797	5.33322	41.5016	135.48	50.4006	42.3738	137.363	37.2909	72.513	46.6866	51.383	37.1556	35.788	32.2805	18.0975	47.9402	12.3695	15.8519	15.2841	15.1295	28.6183
PA14_22720	8.74654	10.6664	52.9146	4.83859	0	16.4787	40.7796	13.9051	18.9164	7.5708	12.3814	22.2934	19.1424	7.64537	13.4272	10.3256	20.2779	11.5676	12.1776	11.5272	17.171
PA14_22730	34.9862	15.9996	28.0136	123.384	65.74	111.82	98.7295	82.1665	72.513	49.2102	122.576	98.7279	91.5508	123.175	82.8984	121.694	99.5643	104.109	81.8881	94.3791	107.318
PA14_22740	129.011	234.662	70.5528	241.929	173.115	151.839	328.383	528.394	1232.72	238.48	385.682	387.48	248.852	163.951	281.971	540.618	319.985	283.621	110.344	190.199	406.379
PA14_22760	159.624	21.3329	53.9521	14.5158	6.574	41.1967	30.0481	53.0922	15.7637	21.4506	37.7634	40.3404	44.9431	30.5815	40.8654	22.1263	36.7029	29.5617	30.8168	54.7543	22.1792
PA14_22770	45.9193	15.9996	17.6382	72.5788	15.3393	4.7082	81.5591	32.8666	91.4295	16.4034	55.0974	39.2788	49.9368	11.8928	34.4437	11.0631	24.1307	14.1382	15.7812	17.2908	26.4719
PA14_22780	126.825	37.3325	41.5016	123.384	46.018	100.049	156.679	56.2524	88.2767	74.4462	35.9062	70.0649	52.4336	55.2166	35.0275	2.95017	12.9778	15.4235	27.586	35.3021	70.1147
PA14_22800	61.2258	58.6654	101.679	99.191	50.4006	82.3935	122.339	86.5908	195.47	60.5664	96.5752	69.0033	80.7312	41.6248	75.8929	50.8904	73.4059	103.252	83.1307	102.304	75.8384
PA14_22820	21.8663	31.9993	31.1262	38.7087	6.574	8.23935	87.998	41.0832	34.6801	27.7596	33.4299	52.0179	41.614	37.3774	40.8654	28.7641	23.3195	33.4176	33.1777	36.743	52.2283
PA14_22830	63.4124	191.996	72.6278	137.9	32.87	37.6656	6.43888	43.6114	44.1384	29.0214	42.716	64.757	67.4147	58.6145	56.6278	74.4918	38.1224	55.2676	48.5861	69.1633	69.3993
PA14_22840	15.3064	31.9993	58.1023	65.3209	81.0793	81.2164	19.3166	48.6678	53.5966	37.854	80.4793	54.1411	81.5634	92.594	66.5523	83.3423	81.1115	49.698	71.5744	70.6042	74.4075
PA14_22860	129.011	159.996	83.0032	280.638	76.6966	115.351	165.265	121.354	107.193	68.1372	155.387	150.746	100.706	91.7445	107.418	99.5682	105.445	93.3979	95.0598	137.606	95.8712
PA14_22870	17.4931	0	21.7884	12.0965	52.592	35.3115	118.046	45.5076	18.9164	10.0944	24.1438	10.6159	30.7944	54.3671	26.8544	33.9269	14.1945	18.851	17.6451	19.4522	27.1874
PA14_22880	0	15.9996	29.0511	29.0315	52.592	98.8722	2.14629	18.9615	18.9164	0	18.5722	12.7391	8.3228	11.8928	17.5138	28.0266	13.7889	14.9951	6.7101	16.5704	16.4555
PA14_22890	65.599	138.664	62.2524	94.3524	72.314	56.4984	203.898	118.825	160.79	113.562	112.671	138.007	93.2154	112.982	92.2391	64.9037	82.3281	102.823	75.4265	60.5179	86.5703
PA14_22910	185.864	133.33	121.392	246.768	184.072	350.761	525.842	205.416	384.634	220.815	209.246	188.963	213.896	228.512	187.397	231.588	157.762	169.23	170.114	241.351	199.612
PA14_22930	61.2258	127.997	81.9657	188.705	35.0613	43.5508	191.02	68.2614	116.651	50.472	110.195	62.6338	69.0792	65.4104	47.2871	67.8539	58.8058	51.4117	50.45	40.3453	46.5047
PA14_22940	0	21.3329	8.30032	36.2894	46.018	51.7902	98.7295	27.1781	47.2911	20.1888	43.9541	44.5868	39.9494	17.8392	37.9465	59.7409	33.4585	37.2735	33.0535	41.0657	46.5047
PA14_22960	54.6659	95.9979	91.3036	29.0315	61.3573	127.121	115.9	64.4691	50.4438	88.326	98.4324	66.8802	85.7248	74.7548	102.747	105.469	91.8587	119.961	84.2491	74.2065	76.5539
PA14_22980	120.265	159.996	109.979	220.156	96.4186	148.308	148.094	180.766	305.816	229.648	214.818	190.025	113.19	146.961	109.753	112.106	112.137	69.8342	94.687	110.949	104.457
PA14_22990	78.7189	31.9993	58.1023	65.3209	52.592	43.5508	15.0241	58.1486	47.2911	65.6136	100.29	50.9563	56.595	52.6681	63.0495	58.2658	77.2587	53.9823	82.6337	67.7224	101.595
PA14_23000	113.705	58.6654	43.5767	48.3859	17.5307	18.8328	124.485	75.2139	40.9856	25.236	78.0031	44.5868	33.2912	61.163	48.4547	95.1429	38.5279	90.8274	48.9589	46.1089	50.082
PA14_23010	78.7189	186.663	65.3651	55.6437	107.375	84.7476	68.6814	119.457	97.7349	85.8024	163.435	149.684	99.0413	109.584	129.018	151.934	97.131	94.6832	136.687	97.9814	153.108
PA14_23030	148.691	74.665	119.317	62.9016	21.9133	102.403	124.485	112.505	179.706	104.729	91.0036	81.7424	61.5887	100.239	85.2336	98.0931	61.0364	38.9872	58.6513	76.3678	63.6756
PA14_23050	61.2258	85.3315	50.8395	77.4174	219.133	143.6	294.042	84.6947	122.957	155.201	122.576	76.4345	138.158	87.497	76.4767	106.206	124.912	119.532	80.894	77.0883	138.799
PA14_23060	104.958	95.9979	118.28	70.1595	70.1226	81.2164	145.948	84.6947	56.7493	89.5878	92.8608	75.3729	104.035	67.1094	100.996	124.645	85.5726	137.955	97.7935	100.143	84.4239
PA14_23070	89.652	122.664	123.467	220.156	50.4006	103.58	77.2666	163.069	201.775	176.652	169.626	138.007	179.772	101.089	123.764	154.884	126.331	103.252	149.735	108.788	147.384
PA14_23080	21.8663	106.664	29.0511	31.4508	35.0613	24.718	27.9018	28.4422	72.513	18.927	38.3825	41.402	41.614	28.033	40.2816	7.37542	17.439	38.1304	23.2368	15.1295	19.3173
PA14_23090	0	15.9996	29.0511	31.4508	48.2093	16.4787	12.8778	37.2909	50.4438	58.0428	77.384	60.5106	38.2849	60.3135	42.6168	49.4153	35.2835	52.2686	44.3612	43.9475	22.8946
PA14_23100	41.5461	15.9996	25.9385	50.8051	43.8266	31.7803	103.022	28.4422	88.2767	52.9956	34.668	28.6629	26.633	49.2702	27.4382	13.2758	16.0195	40.2725	21.6214	30.9794	18.6019
PA14_23110	98.3986	133.33	80.9282	24.1929	89.8446	97.6951	79.4128	79.0062	129.262	176.652	73.6696	127.391	94.0476	80.7012	83.4822	103.993	75.0281	100.681	88.2254	72.7656	86.5703
PA14_23120	2.18663	26.6661	13.488	36.2894	13.148	30.6033	100.876	27.1781	40.9856	42.9012	22.9057	36.0941	27.4652	18.6887	15.7624	19.1761	28.9973	20.9931	19.2605	17.2908	11.4473
PA14_23130	76.5322	58.6654	67.4401	77.4174	78.888	122.413	40.7796	70.1575	66.2075	64.3518	71.1933	88.112	59.9242	56.0661	72.974	64.9037	72.5948	30.4186	64.1188	62.6793	78.7002
PA14_23160	131.198	47.9989	53.9521	21.7736	63.5486	57.6754	27.9018	45.5076	28.3747	15.1416	49.5258	47.7715	31.6266	45.8722	63.0495	24.3389	53.128	62.1225	56.5388	45.3884	51.5129
PA14_23170	6.5599	90.6647	73.6654	16.935	48.2093	48.259	45.0722	56.8845	15.7637	108.515	61.9072	93.4199	55.7628	75.6042	58.963	100.306	74.4198	44.1284	63.0004	64.8406	72.9766
PA14_23190	238.343	111.998	147.331	99.191	166.541	147.131	57.9499	175.71	63.0548	107.253	95.9561	104.036	95.7122	111.283	141.278	115.057	151.273	216.786	225.907	226.222	129.498
PA14_23200	37.1728	122.664	16.6006	70.1595	155.585	90.6328	111.607	50.564	85.124	36.5922	60.669	52.0179	36.6203	77.3032	53.125	21.3887	41.7724	86.9715	48.9589	43.9475	54.3747
PA14_23210	76.5322	37.3325	21.7884	116.126	32.87	17.6557	107.315	38.555	201.775	31.545	49.5258	56.2643	57.4273	71.3568	31.5248	21.3887	22.7112	42.8431	32.8049	25.9362	62.2447
PA14_23220	161.811	101.331	182.607	297.573	116.141	333.105	145.948	128.938	277.441	100.944	104.623	115.713	138.158	60.3135	105.666	92.9303	101.998	112.249	86.61	74.2065	148.815
PA14_23240	87.4654	111.998	72.6278	104.03	89.8446	173.026	324.09	117.561	217.539	98.4205	153.53	177.286	123.177	64.5609	99.2446	115.057	100.375	99.8244	80.397	96.5405	128.782
PA14_23250	297.382	101.331	181.57	50.8051	72.314	72.9771	294.042	140.315	69.3603	76.9698	115.147	115.713	124.01	169.897	136.023	207.987	130.589	130.671	124.634	130.402	125.205
PA14_23260	542.285	261.328	596.586	1112.87	346.23	527.318	903.589	407.04	807.101	427.75	474.828	463.915	553.466	366.978	312.912	486.778	293.826	396.727	295.12	283.137	393.501
PA14_23270	80.9055	229.328	119.317	299.992	131.48	100.049	156.679	93.5434	189.164	108.515	133.1	121.021	108.196	136.767	103.915	123.17	67.5253	113.534	88.3497	72.7656	99.4485
PA14_23280	146.505	165.33	212.696	355.636	142.437	203.63	416.381	154.22	186.012	172.867	132.481	138.007	146.481	193.683	131.937	112.844	153.503	110.535	159.179	128.961	118.766
PA14_23290	10.9332	74.665	81.9657	72.5788	63.5486	137.715	36.487	47.4037	25.2219	112.3	66.2407	70.0649	28.2975	75.6042	48.4547	85.5549	71.1753	31.7039	51.5684	53.3134	61.5293
PA14_23310	129.011	117.331	132.805	273.38	149.011	107.112	246.824	153.588	157.637	148.892	161.578	135.884	130.668	119.778	131.353	143.821	107.473	114.819	150.232	159.22	134.506
PA14_23320	139.945	0	1.03754	62.9016	28.4873	12.9475	19.3166	34.7627	15.7637	21.4506	31.5727	43.5252	54.9305	22.9361	29.1896	10.3256	21.4945	27.4196	33.4263	32.4203	42.9274
PA14_23330	1078.01	986.645	941.049	3266.05	1010.2	821.581	2262.19	935.434	2519.04	1217.64	924.893	963.924	1180.17	699.976	591.381	657.15	537.972	571.955	538.424	409.216	591.683
PA14_23340	472.313	239.995	122.43	391.925	83.2706	108.289	261.848	292.007	863.851	273.811	301.488	341.832	401.991	139.316	186.813	335.582	159.587	204.362	165.889	200.285	294.053
PA14_23350	41.5461	165.33	123.467	157.254	122.715	80.0394	87.998	176.974	286.899	184.223	111.433	85.9888	147.314	55.2166	107.418	102.518	82.7337	133.67	93.0716	100.863	117.335
PA14_23360	922.76	469.323	861.159	208.059	558.79	666.21	418.527	650.379	510.744	599.355	364.633	424.636	436.947	348.289	537.088	460.226	435.974	583.094	591.359	369.592	452.169
PA14_23370	988.359	485.323	814.469	534.664	659.591	687.397	386.333	882.974	554.882	1154.55	489.067	441.621	515.181	568.306	678.366	542.093	630.033	659.784	915.184	724.774	466.478
PA14_23380	446.074	479.989	393.228	343.54	650.826	313.095	326.237	665.549	523.355	909.758	367.11	414.02	435.282	570.005	485.715	438.1	570.416	470.846	694.868	600.856	458.608
PA14_23390	645.057	463.99	556.122	454.827	1025.54	652.085	118.046	1606.04	737.741	2330.55	750.315	804.685	823.125	999.845	866.931	742.705	1253.78	571.098	1771.47	1070.59	762.677
PA14_23400	271.143	186.663	176.382	77.4174	460.18	157.725	118.046	512.592	274.288	794.934	324.394	331.216	209.735	523.283	319.918	340.744	376.965	283.193	631.62	487.025	266.865
PA14_23410	310.502	74.665	182.607	72.5788	214.751	117.705	165.265	337.515	204.928	378.54	211.723	249.474	182.269	248.899	267.377	261.09	239.887	218.5	389.31	286.74	195.32
PA14_23420	774.069	1002.64	1043.77	447.569	810.793	755.666	281.164	960.084	740.894	1140.67	684.074	687.91	699.947	686.385	890.866	829.735	1152.59	1318.28	1161.97	837.885	676.822
PA14_23430	765.322	405.324	674.401	208.059	639.869	390.78	263.994	743.923	444.536	854.239	521.259	559.458	453.593	393.312	728.572	761.881	796.514	883.853	925.746	690.913	550.186
PA14_23440	1373.21	645.319	776.08	541.922	1181.13	582.64	302.627	1502.38	558.035	2161.46	776.935	951.185	787.337	1103.48	1175.17	978.718	1442.97	1434.39	1941.08	1378.94	832.792
PA14_23450	369.541	170.663	209.583	145.158	335.274	197.744	130.924	249.66	138.721	285.167	213.58	243.104	177.276	266.739	281.388	348.857	308.426	302.472	367.44	306.912	258.995
PA14_23460	391.408	218.662	271.836	113.707	504.006	183.62	251.116	388.079	274.288	372.231	264.963	338.647	253.845	349.139	372.459	384.997	456.86	290.905	534.075	392.646	311.224
PA14_23470	325.809	586.654	361.064	488.697	468.945	457.872	461.453	401.352	504.438	291.476	344.204	382.172	443.605	266.739	312.329	390.897	342.899	320.038	349.671	273.051	239.678
PA14_23480	10.9332	5.33322	42.5392	12.0965	76.6966	71.8	10.7315	41.7153	44.1384	17.6652	23.5247	27.6013	34.1235	37.3774	35.0275	21.3887	31.2279	17.1372	25.4735	23.0544	28.6183
PA14_23490	747.829	1125.31	1057.25	520.148	865.576	992.253	626.718	3802.41	3480.62	1597.44	1224.52	1846.1	3467.28	2852.57	1521.36	333.369	967.862	203.505	1533.01	3906.29	5438.19
PA14_23500	426.394	213.329	300.887	365.313	319.934	183.62	407.796	220.585	230.15	392.42	133.72	170.916	216.393	180.091	226.511	330.419	246.173	225.783	260.451	248.556	248.263
PA14_23510	179.304	181.329	132.805	244.349	164.35	188.328	257.555	187.719	280.594	252.36	208.008	175.162	191.424	139.316	134.856	121.694	145.595	138.812	122.149	129.681	208.198
PA14_23520	155.251	106.664	120.355	94.3524	157.776	92.9869	87.998	182.03	50.4438	143.845	118.243	105.097	114.855	143.563	154.705	142.346	174.187	195.364	177.445	177.951	127.351
PA14_23530	17.4931	63.9986	60.1774	0	10.9567	52.9672	36.487	51.196	75.6658	42.9012	65.0026	44.5868	54.9305	105.336	82.3146	34.6645	82.1253	45.8421	75.6751	78.5292	59.3829
PA14_23540	4.37327	74.665	56.0272	104.03	107.375	105.934	154.533	109.345	50.4438	90.8496	82.9556	58.3874	72.4084	79.8517	84.066	103.993	95.9143	67.6921	86.7343	77.8087	80.1311
PA14_23560	170.558	127.997	74.7029	179.028	177.498	169.495	118.046	104.92	91.4295	111.038	116.386	109.344	129.003	148.66	142.445	123.17	155.126	122.531	137.184	115.272	100.879
PA14_23570	686.603	1258.64	1255.42	1599.15	1654.46	1583.13	725.447	3201.96	3486.93	1279.47	1119.9	2227.22	3577.14	2854.27	2200.31	854.811	2143.98	749.754	1500.58	4851.52	6563.6
PA14_23580	317.062	293.327	295.699	222.575	319.934	276.607	72.974	730.65	485.522	343.21	185.722	316.354	578.435	449.378	354.362	110.631	332.963	162.804	327.18	1080.68	1110.39
PA14_23590	87.4654	111.998	31.1262	41.128	26.296	83.5705	72.974	85.3267	44.1384	56.781	104.004	96.6047	105.7	56.9156	94.5743	152.671	54.7502	70.6911	82.7579	64.1202	93.0094
PA14_23610	21.8663	74.665	20.7508	19.3543	37.2526	25.8951	23.6092	21.4897	63.0548	5.0472	55.7165	25.4782	38.2849	26.3341	53.125	114.319	18.4529	8.14019	27.8345	23.0544	63.6756
PA14_23620	13.1198	26.6661	15.5631	36.2894	48.2093	20.0098	100.876	34.1307	34.6801	102.206	42.716	54.1411	49.9368	38.2269	40.2816	55.3157	35.2835	28.7049	34.9174	23.7749	42.9274
PA14_23630	21.8663	42.6657	69.5152	12.0965	32.87	49.4361	87.998	14.5371	85.124	26.4978	13.6196	14.8623	19.9747	5.09692	21.0165	33.1894	24.5362	28.2764	17.7693	24.4953	15.74
PA14_23640	78.7189	122.664	76.778	82.256	52.592	5.88525	45.0722	38.555	66.2075	39.1158	53.8593	36.0941	39.9494	34.8289	47.8709	86.2924	56.3725	41.1294	38.6452	64.1202	35.7728
PA14_23650	28.4263	37.3325	68.4777	79.8367	59.166	12.9475	118.046	52.4601	37.8329	13.8798	35.9062	29.7245	40.7817	60.3135	32.6923	22.8638	35.0807	56.5529	28.2073	23.0544	51.5129
PA14_23670	0	37.3325	25.9385	43.5473	10.9567	82.3935	49.3647	59.4127	59.9021	58.0428	53.8593	38.2172	41.614	74.7548	49.6223	59.7409	44.2057	25.2774	36.5328	27.3771	63.6756
PA14_23680	238.343	261.328	44.6142	449.988	63.5486	174.203	145.948	387.447	1652.04	426.489	801.079	817.424	605.068	319.407	468.201	708.04	356.688	572.812	155.326	281.696	1433.06
PA14_23690	170.558	5.33322	80.9282	31.4508	15.3393	18.8328	12.8778	70.7896	31.5274	55.5192	61.2881	76.4345	63.2533	55.2166	67.7198	112.106	56.778	44.5568	63.3732	57.6361	55.0902
PA14_23700	72.159	63.9986	84.0408	29.0315	89.8446	108.289	98.7295	73.3178	113.499	51.7338	61.2881	71.1265	87.3894	83.2496	71.2226	153.409	54.5475	46.2705	61.2608	79.2496	95.1557
PA14_23720	273.329	85.3315	66.4026	149.996	109.567	90.6328	188.874	48.0358	198.623	100.944	115.766	70.0649	121.513	120.627	44.952	56.7907	62.0503	52.697	69.462	74.9269	72.9766
PA14_23730	76.5322	21.3329	126.58	24.1929	133.671	81.2164	12.8778	69.5255	53.5966	84.5406	62.5263	74.3113	60.7564	61.163	65.3847	47.2027	53.3308	107.536	68.8407	86.4542	85.8548
PA14_23750	192.424	165.33	147.331	212.898	109.567	161.256	336.968	151.06	220.692	98.4205	136.196	188.963	124.842	128.272	113.256	105.469	98.5504	170.944	122.397	104.465	153.108
PA14_23760	32.7995	47.9989	72.6278	125.803	37.2526	84.7476	156.679	49.9319	59.9021	71.9226	81.0984	57.3259	58.2596	86.6476	57.7954	47.9402	52.7224	79.2597	57.5329	61.9588	85.1393
PA14_23770	45.9193	42.6657	61.2149	87.0945	78.888	40.0197	160.972	73.9498	81.9712	121.133	45.1922	33.9709	44.1108	65.4104	52.5413	32.4519	44.4085	51.4117	42.1245	34.5817	47.9356
PA14_23790	118.078	138.664	132.805	198.382	116.141	115.351	199.605	117.561	129.262	76.9698	110.195	105.097	119.016	106.186	106.834	121.694	122.073	162.375	112.208	131.122	118.05
PA14_23800	163.998	277.327	131.768	220.156	81.0793	82.3935	289.75	98.5998	327.885	143.845	131.862	169.854	151.475	130.821	115.007	186.598	134.239	141.811	125.255	149.854	149.53
PA14_23810	268.956	175.996	181.57	94.3524	164.35	122.413	98.7295	205.416	100.888	131.227	141.767	163.485	134.829	160.553	184.478	157.834	206.023	175.228	255.108	202.447	171.71
PA14_23830	743.456	879.981	392.19	945.943	587.277	409.613	519.403	422.841	945.822	672.54	559.022	631.646	540.982	325.353	388.805	497.841	322.012	377.448	292.262	337.892	383.485
PA14_23840	21.8663	5.33322	28.0136	29.0315	15.3393	90.6328	38.6333	34.1307	40.9856	42.9012	59.4309	30.7861	49.9368	73.9053	47.2871	43.515	55.7641	64.6931	59.2726	36.0226	58.6674
PA14_23850	190.237	175.996	40.4641	389.506	85.462	82.3935	233.946	82.7985	189.164	68.1372	109.576	116.775	141.488	88.3465	61.8819	78.1795	47.2474	44.1284	37.8997	48.2702	73.692
[truncated: 4,031 more rows]
