# Supplementary material for: Biofilm formation of Pseudomonas aeruginosa in spaceflight is minimized on lubricant impregnated surfaces
Source: NPJ Microgravity. 2023 Aug 16;9:66. doi: 10.1038/s41526-023-00316-w (PMC10432549; doi:10.1038/s41526-023-00316-w)
Supplement: Supplementary file 12 — Supplementary Table 11 [file 41526_2023_316_MOESM12_ESM.xlsx]

## Sheet: DEG
Supplementary Table 11. DEG list and normalized read counts per sample of 3-day-old with respect to 1-day-old biofilms on SS in microgravity
Genes with log2 fold change ≥ 2 in bold. The DEGs are listed in ascending order of significance values. Top 5 DEGs in color blue.
ID	log2FoldChange	pvalue	Gene_Name
PA14_40310	-2.61987	3.14948e-18
PA14_09280	3.21643	5.09986e-16	pchF
PA14_36590	-3.10855	4.65168e-14	malQ
PA14_06960	-2.81345	1.36016e-13
PA14_53290	-2.33548	2.87048e-13	trxB2
PA14_36650	-3.72509	4.98976e-13
PA14_09270	3.18079	5.11776e-13	pchE
PA14_09240	2.62676	1.4826e-12	pchD
PA14_09340	2.47146	2.54339e-12	fptA
PA14_16640	-3.28414	7.4366e-12
PA14_72360	-4.29124	1.19893e-11
PA14_72370	-5.13057	3.59839e-11
PA14_10380	-3.77274	1.92205e-10
PA14_09230	2.83358	6.16025e-10	pchC
PA14_68170	-2.01839	6.85449e-10	rmlB
PA14_36820	-2.86387	7.23428e-10
PA14_09220	3.30962	8.71554e-10	pchB
PA14_69710	-2.02598	1.36885e-09	xerC
PA14_39700	-2.44747	2.18081e-09
PA14_68190	-2.17864	4.51751e-09	rmlD
PA14_06650	-2.1104	5.23319e-09	nirN
PA14_20150	-2.62947	5.28501e-09	nosL
PA14_06900	-3.3501	1.06922e-08
PA14_20470	-3.22817	1.5527e-08
PA14_62680	-3.27477	1.90123e-08
PA14_09300	2.43912	2.22971e-08	pchH
PA14_10360	-2.06652	2.33106e-08
PA14_09290	3.48195	3.29026e-08	pchG
PA14_47120	-3.15545	3.5558e-08
PA14_10370	-2.18339	3.69186e-08
PA14_56910	-1.95932	9.68348e-08
PA14_20480	-3.07373	1.32075e-07
PA14_25140	-2.45712	1.40064e-07
PA14_06670	-2.35486	2.26589e-07	nirJ
PA14_09210	3.46345	2.50517e-07	pchA
PA14_49310	-1.82874	2.60408e-07
PA14_16630	-2.37755	2.97249e-07	ompA
PA14_48060	-1.56978	3.74063e-07	aprA
PA14_36580	-2.17765	3.84552e-07
PA14_06920	-2.22325	4.48829e-07
PA14_06660	-2.2602	7.3585e-07	nirE
PA14_09320	2.11016	7.6337e-07	pchI
PA14_53250	-2.02198	8.59134e-07	cpbD
PA14_20180	-1.98475	9.01035e-07	nosF
PA14_19100	-2.20733	9.01765e-07	rhlA
PA14_09500	-1.89013	9.10002e-07	opmD
PA14_06710	-2.30513	1.03493e-06
PA14_06090	1.94787	1.2187e-06
PA14_36520	-2.27012	1.24477e-06
PA14_34870	-2.17551	1.41851e-06	chiC
PA14_62690	-3.30389	1.71108e-06
PA14_18340	-2.80253	2.02015e-06
PA14_36500	-2.25631	2.61989e-06
PA14_27960	-1.62491	2.92435e-06	tal
PA14_36660	-1.91629	4.6246e-06
PA14_37745	-1.48934	5.16117e-06
PA14_46280	-2.29461	5.91961e-06
PA14_06930	-1.97027	6.01791e-06
PA14_34840	-1.46015	8.12088e-06
PA14_13290	-1.84178	9.95039e-06
PA14_20190	-1.64244	1.16402e-05	nosD
PA14_10340	-1.27142	1.40409e-05
PA14_06720	-1.95446	1.42496e-05	nirF
PA14_09380	2.01307	1.44709e-05
PA14_01620	-1.43544	1.60807e-05	aptA
PA14_39590	-1.79341	1.66467e-05	metE
PA14_29940	-1.18091	1.94032e-05	nuoG
PA14_36710	-1.37918	2.00825e-05	glgB
PA14_06680	-1.98234	2.13258e-05	nirH
PA14_36910	-1.84269	2.73496e-05	ligD
PA14_30630	-1.68702	3.15401e-05	pqsH
PA14_46490	1.37468	3.41747e-05	fabF2
PA14_63030	-1.3744	3.46044e-05	omlA
PA14_68200	-1.58285	3.87592e-05	rmlA
PA14_60480	1.61758	3.96981e-05
PA14_01490	-1.89556	3.97736e-05
PA14_20610	-1.49462	4.03433e-05	lecB
PA14_06690	-2.6899	4.22582e-05	nirG
PA14_20170	-1.7938	4.26169e-05	nosY
PA14_36560	-1.58669	4.4528e-05
PA14_53190	-1.89452	4.47374e-05	bolA
PA14_52750	1.26933	4.74251e-05	aotP
PA14_52190	-1.23786	4.89438e-05	rumA
PA14_21880	-1.41842	5.49487e-05	tsp
PA14_39690	-1.55854	5.50133e-05
PA14_50810	-1.50558	6.43289e-05
PA14_44290	-1.61182	6.54971e-05	acnA
PA14_18330	-1.89233	6.75705e-05	arnT
PA14_37770	-1.85719	6.97552e-05
PA14_49990	-1.77815	7.44422e-05
PA14_64520	-1.51684	7.63672e-05
PA14_65590	-1.46197	8.02976e-05
PA14_53430	-1.27565	8.11918e-05	slyD
PA14_20230	-1.49424	8.1336e-05	nosR
PA14_13170	-1.74115	8.24161e-05
PA14_24040	-2.46178	8.92417e-05	xcpU
PA14_66420	1.51529	8.96926e-05
PA14_35000	2.13304	9.16292e-05
PA14_09520	-1.34956	9.25936e-05	mexI
PA14_18350	-1.56035	9.4698e-05
PA14_13300	-1.50506	0.000102317
PA14_65250	-1.53178	0.000106838	hisZ
PA14_62330	1.28318	0.000111667
PA14_23120	-1.7992	0.000115155
PA14_02220	-1.07457	0.000121622
PA14_69010	-1.22873	0.00012217
PA14_02730	-1.28183	0.000128444
PA14_36730	-1.02046	0.000128969
PA14_28490	-1.49076	0.000150339
PA14_39710	-1.75736	0.000153747
PA14_45950	-1.23148	0.00015801	rsaL
PA14_41930	-1.5448	0.000160256
PA14_34810	-1.34448	0.000169169
PA14_02520	-1.78707	0.000185919
PA14_47000	1.41602	0.000188068
PA14_10350	-1.17011	0.000191118
PA14_13280	-1.64846	0.000193403	moeA1
PA14_36810	-1.40369	0.000193896	katE
PA14_37060	1.97747	0.000209233	cupA1
PA14_00470	-1.4007	0.000213183
PA14_02560	-2.28818	0.000224157
PA14_37760	-1.43032	0.000230904
PA14_35530	1.65724	0.000241463	bkdA1
PA14_12410	-1.67198	0.000251506	thiD
PA14_40370	1.11243	0.000269839
PA14_09260	1.27329	0.000284598	pchR
PA14_13210	-1.65386	0.000293598
PA14_66170	-0.979805	0.000297026
PA14_48800	-1.4355	0.000305108
PA14_06790	-1.80453	0.000312373
PA14_47130	-1.53622	0.000314313
PA14_66200	-1.54314	0.000315157
PA14_56010	1.01367	0.000320696	pctB
PA14_12310	-1.2873	0.000329413
PA14_03120	2.15018	0.00036287
PA14_24770	-1.21552	0.000370766
PA14_49300	-1.37003	0.000395806
PA14_14330	1.747	0.000397793
PA14_45260	-1.96617	0.000409448
PA14_61380	-1.10875	0.000411139
PA14_07030	-1.38178	0.000419457
PA14_43610	1.19893	0.000426044
PA14_44820	2.2057	0.000426894
PA14_19110	-1.33871	0.000434131	rhlB
PA14_06700	-2.10554	0.000435378	nirL
PA14_62720	-1.29794	0.000440349	rpsO
PA14_26390	1.51189	0.000457935
PA14_64900	1.31402	0.000487028
PA14_22490	1.07824	0.000506198	acpD
PA14_66460	-1.25319	0.000518226
PA14_02550	-1.07656	0.000521966	mdcA
PA14_15050	-1.51824	0.00052225
PA14_37630	1.10643	0.000534549
PA14_13450	1.211	0.000536528
PA14_17290	-0.932865	0.000543969	pyrG
PA14_19360	-1.11082	0.000550963
PA14_13320	-2.1353	0.000563986
PA14_68680	-1.16607	0.000574592	envZ
PA14_48040	-1.54539	0.000638978	aprI
PA14_06840	-1.46401	0.000639225
PA14_36570	-1.32671	0.00065193	glgA
PA14_66190	-1.12569	0.000670667
PA14_08400	-1.118	0.000697534
PA14_36900	-2.723	0.000708843
PA14_36620	-1.72349	0.000744287
PA14_62360	2.52348	0.000749943
PA14_31300	-1.40035	0.000770559
PA14_58180	-1.01125	0.000791734	gatA
PA14_69630	-1.20818	0.000885298	rnk
PA14_28600	-1.61079	0.000898191
PA14_23680	1.88979	0.00090776	ibpA
PA14_39810	1.85315	0.00100625
PA14_49910	-1.30231	0.0010159
PA14_45310	-1.11625	0.00105786	ccmF
PA14_50110	-1.36164	0.00106142	fliH
PA14_00290	-1.39743	0.00106953	aroE
PA14_31480	1.0919	0.00107082
PA14_21260	-1.46098	0.00112304
PA14_04870	-1.15215	0.00114955
PA14_49640	1.77119	0.00116144
PA14_61720	-0.910778	0.00117787
PA14_36530	-2.39837	0.00118911
PA14_13390	-1.5872	0.00120277
PA14_68330	-0.952002	0.00123998	arcA
PA14_51260	-1.10394	0.00127034
PA14_36850	-1.31315	0.00127129
PA14_06200	2.3576	0.00127141
PA14_09370	1.60057	0.00127475
PA14_65420	0.891836	0.00128974
PA14_19120	-1.11196	0.00132344	rhlR
PA14_27870	-1.53701	0.00132682
PA14_38350	-1.10072	0.00138042	galU
PA14_27840	1.6413	0.00140584
PA14_07370	-1.69613	0.00140947
PA14_62470	1.22729	0.00146402
PA14_18370	-1.01937	0.00146997
PA14_64960	0.936812	0.00165755	pncB1
PA14_57110	-1.49879	0.00166987
PA14_13460	1.52157	0.0016883
PA14_11050	1.98804	0.00169951
PA14_58040	1.32569	0.00173738
PA14_51290	-0.978812	0.00175685	bcp
PA14_48160	-0.939531	0.00182164
PA14_44670	-0.966475	0.00188993	zipA
PA14_10530	-0.874788	0.00189025
PA14_47110	-1.50488	0.00190132
PA14_69770	-1.21772	0.00191058	sutA
PA14_49250	-0.73291	0.00193462	napA
PA14_62760	-0.768631	0.00197335	infB
PA14_60230	-0.82268	0.00197916	comL
PA14_13710	-1.47837	0.00200048
PA14_51420	1.20216	0.00202353	pqsB
PA14_45590	-1.00537	0.00205107
PA14_32660	1.45526	0.00206123
PA14_69450	-1.28814	0.00208646	hemC
PA14_45410	-1.77313	0.00211075
PA14_54870	0.938766	0.00214601
PA14_21920	1.41627	0.00215844
PA14_72250	-1.17271	0.00217008
PA14_26600	-0.928123	0.00219913	sbrI
PA14_06800	-1.63369	0.00221006
PA14_18120	-0.672496	0.00222792	mmsA
PA14_65870	1.78426	0.00224702
PA14_53180	-0.837288	0.00232691
PA14_36920	-1.64484	0.00234827
PA14_56590	-1.33151	0.002387
PA14_69430	-1.09811	0.00244832
PA14_20290	-1.14449	0.00246671	amrZ
PA14_68820	-0.8346	0.00247728
PA14_25940	-1.15425	0.00247806
PA14_10330	-1.05707	0.00254383
PA14_03150	1.2594	0.00255914
PA14_18300	-1.01497	0.00257969
PA14_12970	1.66367	0.00262088	tauD
PA14_72230	-0.666727	0.00265327
PA14_43430	0.835495	0.00267146
PA14_65260	-2.13309	0.00269031
PA14_61500	1.35271	0.00270921
PA14_70270	-0.743258	0.00272638	algC
PA14_01960	-1.1233	0.0027755
PA14_36670	-1.27376	0.00278668
PA14_00710	-1.43212	0.00278923	osmC
PA14_61200	-0.78949	0.00296182
PA14_64050	-1.16618	0.00309593	gcbA
PA14_57720	0.774566	0.00314919	cysD
PA14_22500	1.0051	0.00318495
PA14_53220	-1.02177	0.00325718	fumC2
PA14_20460	-2.34664	0.003263
PA14_22740	1.26706	0.00326576
PA14_61020	1.11871	0.00327261
PA14_00400	1.31426	0.00328838
PA14_27430	1.26134	0.00330018
PA14_30940	1.26347	0.00330239
PA14_29070	1.06009	0.00335099
PA14_44030	-1.14724	0.00339927	sdhA
PA14_19410	-0.743626	0.00342602
PA14_24330	0.76782	0.00352043
PA14_52930	1.15204	0.00352176
PA14_71320	1.24099	0.00356604
PA14_62730	-1.05216	0.00357517	truB
PA14_53160	-1.38737	0.00358548
PA14_11140	-1.122	0.00360271
PA14_15360	0.656785	0.00361298
PA14_14940	1.40439	0.00362588
PA14_36390	-1.33786	0.0036305
PA14_49900	-1.4283	0.00366358
PA14_57980	-1.01041	0.00367867
PA14_19370	-0.957903	0.00372786
PA14_14930	-0.848412	0.00380948	engA
PA14_06270	-1.4748	0.00384168
PA14_26560	-1.11481	0.00389764
PA14_18670	-1.16229	0.00390118	bfrB
PA14_16600	-1.1455	0.00394501
PA14_47030	1.51879	0.00395242
PA14_70060	-1.40534	0.00397096
PA14_23030	1.18968	0.00406344	oprB
PA14_57990	1.39796	0.0040656
PA14_36020	0.712864	0.00409022
PA14_37965	1.52135	0.00413014	cynS
PA14_33150	1.90045	0.00415809
PA14_00720	-1.10367	0.00430982
PA14_17520	-1.14888	0.00431376
PA14_25020	0.720034	0.00440432
PA14_39090	1.23067	0.00445134
PA14_68550	1.57327	0.00449411
PA14_09150	-0.854985	0.00450488	katA
PA14_54220	-2.58366	0.00458245	icp
PA14_21970	-2.21314	0.00466109
PA14_06000	-0.927476	0.00473228
PA14_13260	-1.24344	0.00484209	moaB1
PA14_23350	1.18023	0.00484358	orfA
PA14_44780	-0.835589	0.00484602
PA14_14880	-0.878524	0.00492691	ispG
PA14_34070	-0.998437	0.00498753	hsiB3
PA14_33480	-1.11469	0.00500342	sndH
PA14_47330	-1.20765	0.00510408
PA14_19770	-0.987104	0.00528976
PA14_02270	-0.789541	0.00533085
PA14_69690	-1.1642	0.00535031	dapF
PA14_69670	-1.02873	0.00541272	lysA
PA14_27730	-0.910366	0.00543319	fadE
PA14_16480	-0.925579	0.00544238	wspF
PA14_40290	-1.56431	0.00545318	lasA
PA14_59610	0.612512	0.00553238
PA14_00020	-0.787926	0.00554333	dnaN
PA14_46620	0.624941	0.00556221
PA14_01250	0.840873	0.00557553
PA14_05120	-1.52264	0.00564462
PA14_36120	1.12772	0.00570354
PA14_45610	-0.966261	0.00580298	cheZ
PA14_09480	1.23515	0.00582627	phzA1
PA14_30320	-0.94808	0.00582988
PA14_61700	-0.978213	0.00587503	prfA
PA14_65230	-0.805775	0.00592517	purA
PA14_67810	-0.644986	0.00597563
PA14_23980	-0.848005	0.00606608	xcpP
PA14_30620	-1.03996	0.00614739
PA14_08440	0.923976	0.00620015
PA14_04430	-1.36423	0.00628279
PA14_64030	-0.888908	0.00629406
PA14_01610	-1.16117	0.00631859
PA14_23370	0.628073	0.00633185	orfK
PA14_17460	-0.875779	0.00639022	pcm
PA14_68140	0.86707	0.00642295
PA14_40070	-1.32	0.00648547
PA14_69090	-0.890282	0.0066742
PA14_05960	-0.944199	0.00669622
PA14_36550	-1.24331	0.00670843
PA14_04520	-1.60158	0.00683598
PA14_49530	1.69157	0.00686293
PA14_07200	-1.78047	0.00695155
PA14_14110	-0.95191	0.00696042	pcs
PA14_57410	-1.13121	0.00697312	murE
PA14_34580	0.996628	0.00700463
PA14_53640	-1.3144	0.00700503
PA14_14080	-1.55983	0.00708906
PA14_14420	1.18382	0.00715134
PA14_34680	0.789501	0.00719296
PA14_08730	-1.12624	0.00721517	rplA
PA14_32280	-1.47162	0.00722107
PA14_53520	0.91864	0.00723246	oruR
PA14_21670	-1.37061	0.00723787
PA14_38270	-1.74659	0.00723872
PA14_46020	1.43877	0.00728889
PA14_10050	1.2911	0.00730866
PA14_18500	0.914491	0.00734196	algG
PA14_48140	-1.0418	0.00734621
PA14_24810	1.23315	0.00768932
PA14_57220	-0.552866	0.00768952	secA
PA14_02590	-1.43438	0.00772971	mdcE
PA14_17210	-0.825249	0.00776477	lpxA
PA14_20580	0.923863	0.00777692	amiC
PA14_57930	-0.98699	0.00788301
PA14_64360	-1.34971	0.00790049
PA14_65350	-0.905035	0.00791287	mutL
PA14_30880	0.907531	0.00798285
PA14_16460	-0.973383	0.00803584	wspD
PA14_66700	-1.12961	0.0080704
PA14_05660	-0.837716	0.00814859
PA14_06730	-1.56076	0.00826869	nirC
PA14_16880	0.919512	0.0083506
PA14_06810	-1.09037	0.0084873	norC
PA14_51090	0.964111	0.00849712
PA14_53050	-0.767545	0.00852311	aroP2
PA14_69540	1.1582	0.0085587
PA14_68940	-1.28359	0.00857771
PA14_24970	-1.40666	0.00859256
PA14_68250	-0.847158	0.00861147
PA14_53200	-1.07955	0.00862523
PA14_36630	-0.971683	0.00863648
PA14_15120	-1.15799	0.00888595
PA14_01600	-0.845751	0.00891042
PA14_57300	-0.709796	0.00897836	ftsQ
PA14_59340	1.05364	0.00900209	pilT2
PA14_62910	-0.703235	0.00905088	carB
PA14_06770	-1.14913	0.00906728	nirQ
PA14_62930	-0.880887	0.00910143	carA
PA14_02260	-1.03309	0.00911912
PA14_49710	0.649933	0.00912773
PA14_09115	-0.849052	0.00933158	rpoA
PA14_68060	0.769964	0.00936467
PA14_68560	0.756998	0.00938036
PA14_06180	1.13307	0.00943259
PA14_43190	1.00432	0.00950675
PA14_41830	1.02803	0.00965294	thrH
PA14_32220	0.963404	0.00968873	catB
PA14_27440	0.869136	0.0097163
PA14_40020	0.849074	0.00977604
PA14_14850	-0.932975	0.00979101	pilF
PA14_12140	0.675703	0.00980625
PA14_69070	-0.646289	0.0098079
PA14_58510	1.36152	0.00990578
PA14_16750	1.72355	0.00993893
PA14_31240	0.881842	0.00994546
PA14_35700	0.784215	0.01
PA14_39280	-1.20679	0.0100057	rbsK
PA14_02700	0.998598	0.010045
PA14_65470	-0.801139	0.0100599
PA14_47640	1.08374	0.010099
PA14_21690	-0.808489	0.0101249
PA14_28130	1.02877	0.0101834
PA14_17900	-0.966485	0.0101896	metR
PA14_53980	0.873175	0.0102031
PA14_18800	-1.05767	0.0102795
PA14_58650	0.74682	0.0103364
PA14_12330	-0.793504	0.0103799
PA14_49170	-1.0931	0.010383	phoQ
PA14_23330	-1.03355	0.0104282	rpsA
PA14_37000	1.31254	0.0104987	cupA5
PA14_62780	-0.896913	0.0105621
PA14_03550	-1.07878	0.0105647
PA14_09540	-1.2233	0.0107456	mexG
PA14_63220	-2.27051	0.010765
PA14_20200	-1.14758	0.0109903	nosZ
PA14_67170	-1.08133	0.0110605
PA14_36605	-0.85839	0.0112615
PA14_31420	-1.04736	0.0112874
PA14_10870	1.17326	0.0113282
PA14_11350	-1.85158	0.0113427
PA14_07890	1.00212	0.0113637
PA14_43420	0.789565	0.0113886
PA14_16390	-0.871249	0.011423
PA14_22710	-1.34885	0.0115349
PA14_17030	-1.26489	0.0116207
PA14_08900	-1.06955	0.0116804	rplV
PA14_42310	1.24232	0.0118615	pscF
PA14_07560	-1.34084	0.0119309	rpsU
PA14_14170	-1.08766	0.0119528
PA14_64620	-1.2662	0.012239
PA14_66900	-0.999195	0.0123471	ubiE
PA14_58300	-1.12785	0.0123752
PA14_07770	-0.541978	0.012449	ostA
PA14_36890	-2.38129	0.0126402
PA14_62600	1.27884	0.012825	panD
PA14_40390	0.873077	0.0128516	modA
PA14_52990	-0.959407	0.012954	phhA
PA14_52760	-1.35977	0.0129667
PA14_46630	0.778989	0.0130542
PA14_24940	0.913289	0.0130808
PA14_58960	1.08034	0.0131111
PA14_05500	-1.338	0.0132618
PA14_18820	0.720487	0.0132668
PA14_34700	1.39178	0.0133255
PA14_00480	-1.08902	0.0134584
PA14_13230	-1.08126	0.0136486	moaC
PA14_71900	-1.18384	0.0137038
PA14_21210	1.05493	0.013752
PA14_62810	-0.96528	0.0137578	secG
PA14_17820	1.14305	0.0137673
PA14_54540	1.28834	0.0137746
PA14_35830	0.653458	0.013886	tnpT
PA14_33860	0.920333	0.0140917	lldA
PA14_31350	-0.828062	0.0140937
PA14_24880	-1.57037	0.0141774
PA14_32580	1.49604	0.0141989
PA14_45280	-0.972816	0.0143601	cycH
PA14_47180	1.02526	0.0143989	cyoC
PA14_16050	-0.894462	0.0144342	dsbC
PA14_26650	0.919307	0.0144345
PA14_33890	-0.863444	0.014527
PA14_21760	-0.970966	0.0145446	capB
PA14_53750	-0.925212	0.0145783
PA14_50950	-1.36737	0.014748
PA14_24730	-0.59005	0.0147684
PA14_26550	-1.26373	0.0148034
PA14_36830	-1.49442	0.0148309
PA14_57250	-1.19428	0.0148845
PA14_29620	0.807542	0.0149637
PA14_23970	-0.634562	0.0150292	xcpQ
PA14_57290	-0.723236	0.0150882	ftsA
PA14_56030	-1.02395	0.015141
PA14_22650	-1.4043	0.0151587
PA14_43520	-1.07716	0.0151799
PA14_04730	0.829939	0.0152549
PA14_23640	1.20571	0.0153046
PA14_57710	0.697581	0.0153361	cysN
PA14_59670	1.63808	0.0153772
PA14_58000	0.95391	0.0153958	sodM
PA14_61650	-1.03297	0.0154945	pagL
PA14_19400	-1.07755	0.0155814	mnmC
PA14_27660	1.22411	0.0157563
PA14_60830	0.619278	0.0157674	mexD
PA14_12230	-0.522837	0.0159614	leuS
PA14_06010	-1.06458	0.0160248
PA14_00770	0.952841	0.0160745
PA14_53810	-1.115	0.0162426
PA14_28060	-1.24169	0.0163066	cpg2
PA14_45330	-0.891356	0.0163823	ccmE
PA14_60270	-0.830057	0.0164227
PA14_49760	-1.30534	0.0164687	rhlC
PA14_46590	0.641941	0.0167499
PA14_47520	1.11338	0.0167981
PA14_40560	0.994529	0.016816
PA14_65170	-0.664244	0.0168932	rpsR
PA14_58030	0.700308	0.0169161	fumC
PA14_26470	-1.03126	0.0169538	cbiD
PA14_19640	-0.908323	0.0169575
PA14_22120	0.599557	0.0170538
PA14_67820	-1.27446	0.0173312
PA14_49380	-1.01929	0.0175053	dapE
PA14_12010	-0.620844	0.0175435	proA
PA14_00580	1.1224	0.0175934
PA14_31360	-0.917455	0.0176418
PA14_54010	1.34929	0.017747
PA14_66910	-1.1619	0.017812
PA14_14290	-0.743299	0.0178375
PA14_69280	-1.11318	0.0180142
PA14_44930	1.49146	0.0180369
PA14_22890	0.782021	0.0180383	gapA
PA14_65150	-1.05348	0.0180653	rplI
PA14_04490	0.821826	0.018077
PA14_54410	-1.04992	0.0183225	mucB
PA14_68090	1.23417	0.0185251
PA14_33410	0.741036	0.0185263
PA14_17440	-1.06478	0.0185344	truD
PA14_46890	-1.0936	0.0185545
PA14_70400	-0.838487	0.0185759
PA14_36680	-1.74784	0.0186615
PA14_41070	-0.964915	0.0187531
PA14_48700	0.668539	0.0187717	kefB
PA14_70530	-1.24198	0.0187922
PA14_40010	1.07078	0.0190814
PA14_12150	1.23676	0.0193616
PA14_50870	1.45478	0.0194183
PA14_48450	0.8672	0.019578
PA14_67840	0.830073	0.0197508
PA14_70640	-1.41324	0.0199085	rubA1
PA14_06740	-1.4798	0.0200799	nirM
PA14_09160	-0.798251	0.0201116	bfrA
PA14_58120	1.12873	0.0202369	mreD
PA14_18210	1.31268	0.0202424
PA14_52850	1.40341	0.0203124
PA14_06750	-1.41645	0.0204012	nirS
PA14_50790	-0.977596	0.0204831
PA14_25960	-0.719043	0.0205422
PA14_70070	-0.7516	0.0205824
PA14_71380	-2.00097	0.0207032
PA14_11100	0.63056	0.0207058	cupB5
PA14_68970	-0.98996	0.0207177
PA14_48230	3.17227	0.020777
PA14_20700	-0.821214	0.0208181	flgZ
PA14_32610	-0.873841	0.0208385	dsbG
PA14_72970	0.754274	0.0209434	tonB
PA14_16430	0.692603	0.0209507	wspA
PA14_63880	1.06939	0.0209583
PA14_72070	1.22867	0.021
PA14_61620	1.13739	0.021023
PA14_39910	0.601737	0.021031	phzE2
PA14_51950	1.26643	0.021068
PA14_19620	-1.13782	0.0211596	folX
PA14_18760	1.02031	0.0211967
PA14_70260	-1.25359	0.021308	dut
PA14_04930	-1.01925	0.0213441	rpoH
PA14_31370	-1.01038	0.0219676
PA14_71650	-0.915002	0.0222725	aspA
PA14_52310	0.86802	0.0223031	dinP
PA14_38010	-0.942942	0.0224205
PA14_30980	-0.875698	0.0224262
PA14_57390	-0.944197	0.0224278	murF
PA14_48200	1.68514	0.0225669
PA14_23590	0.814143	0.0225825	sawR
PA14_37030	0.616376	0.0228331	cupA3
PA14_26230	1.12506	0.0228707	hisQ
PA14_72560	-0.774831	0.0232091	np20
PA14_62390	-0.96472	0.0233576
PA14_27000	-0.615864	0.023444
PA14_29490	0.795323	0.0236569
PA14_35500	0.970523	0.0237276	bkdB
PA14_54890	0.656569	0.0238171
PA14_09910	0.996503	0.0238992
PA14_23610	1.59821	0.0240363
PA14_28310	0.776588	0.0241992
PA14_21550	-1.13531	0.0244529
PA14_36790	-1.62319	0.0244666
PA14_03170	0.826579	0.0244846
PA14_50500	-0.852947	0.024649
PA14_64510	-0.56978	0.0246683
PA14_61780	-0.654348	0.0246831
PA14_63210	-0.764874	0.0248089
PA14_10700	-0.643036	0.0248403
PA14_14700	-0.841891	0.0248532	cysE
PA14_03980	0.657388	0.0248785
PA14_55670	-0.575405	0.0249068	recB
PA14_48150	0.956892	0.0249693	qslA
PA14_17120	-0.963929	0.0251222	cdsA
PA14_30730	0.654552	0.0254086
PA14_16510	-0.675939	0.0258158
PA14_35400	0.819009	0.0259071	pvcC
PA14_04650	-1.05438	0.0259978	pfpI
PA14_40300	-0.980644	0.0260131
PA14_24060	-1.39814	0.0260178	xcpW
PA14_71100	1.08458	0.0261809
PA14_33050	-1.17812	0.0263585
PA14_28730	0.727002	0.0264435
PA14_64310	1.05229	0.0264952
PA14_68340	-0.709357	0.0266011	arcB
PA14_13840	-1.04577	0.0266776
PA14_67065	-0.567761	0.0268672	mdoH
PA14_40940	1.20643	0.0269299
PA14_57780	-0.624019	0.0272013	hisD
PA14_09710	1.04626	0.0273013
PA14_35440	1.41774	0.0273016	ansA
PA14_12870	0.795668	0.0273349	tesB
PA14_29990	-0.558083	0.0274831	nuoD
PA14_23340	0.885113	0.0276423	ihfB
PA14_05950	0.550375	0.0277605	dbpA
PA14_18360	-1.01133	0.0278243
PA14_10590	0.749382	0.0279256	hpcG
PA14_22530	0.85542	0.0280871
PA14_19940	1.67621	0.0281161
PA14_51490	0.869336	0.0281523
PA14_39470	0.560138	0.0282388
PA14_00360	-0.996465	0.0283757
PA14_36375	-0.855518	0.0284174
PA14_34440	0.787383	0.0284655	mtlR
PA14_02250	-0.854672	0.0285445	cheA
PA14_00630	-1.52136	0.0286462
PA14_26580	1.76566	0.0288615
PA14_13720	-1.13403	0.0288623
PA14_18860	0.797609	0.0289039
PA14_34830	-0.961992	0.0289861
PA14_38790	1.50385	0.0290815	pqqD
PA14_69040	-0.838415	0.0291666
PA14_15960	-0.594222	0.0291729	ffh
PA14_18950	0.78774	0.0292197
PA14_41300	1.41813	0.0294064
PA14_00280	-0.574637	0.029526	hemF
PA14_64840	0.813254	0.0295517
PA14_05000	0.634441	0.0299494	trmB
PA14_38330	-1.05105	0.0300362	gor
PA14_67260	0.809598	0.0300946
PA14_73120	0.773536	0.0301319
PA14_60520	-1.35461	0.0301837
PA14_66920	-0.609375	0.0301907	ubiB
PA14_37910	0.829818	0.0302589
PA14_70950	-0.656935	0.0302929	betB
PA14_29420	0.768705	0.030387
PA14_19960	-1.09715	0.0304059
PA14_63170	-0.905317	0.0304864
PA14_54640	-0.958192	0.0306612	dspI
PA14_49210	-1.22948	0.0306934	napE
PA14_07760	-0.547198	0.030833	surA
PA14_51730	-0.710423	0.0310507	tolA
PA14_01390	-0.698862	0.0310889
PA14_32810	-1.49652	0.0311113
PA14_72220	0.824397	0.0313486
PA14_00650	1.26104	0.0314983
PA14_21640	0.68882	0.0316716
PA14_06210	1.06537	0.0317222
PA14_60810	1.09392	0.0317624
PA14_25530	-0.77487	0.0317944	kdsB
PA14_66580	-0.619791	0.0318419
PA14_07870	0.723294	0.0320111
PA14_30470	0.853431	0.0320685
PA14_69250	-0.866468	0.0323409
PA14_49230	-1.0359	0.0323539	napD
PA14_64140	-0.809777	0.0323826	prmA
PA14_33340	-0.556127	0.0324504
PA14_32540	0.685495	0.0326151
PA14_50300	-0.532661	0.0328635
PA14_15290	0.900314	0.0328743
PA14_01310	1.08792	0.0329839
PA14_68400	-0.864309	0.0330782
PA14_20020	1.24391	0.0331283	hasAp
PA14_17170	-0.858827	0.0331912
PA14_66950	-0.721802	0.0332359	hisE
PA14_44630	-0.594137	0.0332937	dnaX
PA14_44910	0.523406	0.0333396
PA14_39780	0.934773	0.0334533
PA14_69440	-0.847302	0.0336627	hemD
PA14_15090	-1.16051	0.0336755
PA14_20690	-1.04574	0.0338707
PA14_62770	-0.542908	0.0339466	nusA
PA14_23110	0.790545	0.0341183
PA14_11130	-1.12045	0.0342736
PA14_28000	0.536489	0.0342999
PA14_07680	-0.750632	0.0344027
PA14_53890	1.27783	0.0344066
PA14_57330	-0.60834	0.0344362	murC
PA14_15250	0.990016	0.0344484
PA14_66970	-1.02673	0.0347259	tatB
PA14_36490	-1.40502	0.0347458
PA14_38730	-1.00012	0.035083
PA14_59900	0.850893	0.0352926
PA14_72890	-0.819693	0.0353366
PA14_42750	0.673865	0.0353777
PA14_21560	-2.18168	0.0355766
PA14_66520	1.10341	0.0357
PA14_13670	-1.59123	0.0357548
PA14_60870	-0.522535	0.0359195	morA
PA14_69000	-0.760411	0.0359206	pepP
PA14_66640	-0.731896	0.0361376	pilO
PA14_28820	0.485137	0.036159
PA14_45470	1.11786	0.036238
PA14_04000	0.876993	0.0363323
PA14_52720	-0.55686	0.0363933	argD
PA14_26870	0.916463	0.0366876
PA14_45540	-0.738649	0.0366957	motD
PA14_70740	-0.723282	0.036764
PA14_58470	0.700059	0.0367947	dppD
PA14_54520	0.667065	0.0368393
PA14_68630	-1.09127	0.0368707
PA14_00430	0.838981	0.0369564
PA14_41090	-0.522824	0.0370586	mltD
PA14_03370	0.571553	0.0371337
PA14_62540	-0.755557	0.0372134	cbrB
PA14_53510	-0.819082	0.0373348
PA14_71780	-0.436155	0.0374501
PA14_62380	1.5557	0.0374984
PA14_66990	-1.34592	0.0375488
PA14_06040	-0.724405	0.0375531
PA14_42610	1.27772	0.0376107	pscQ
PA14_51570	0.756452	0.0377456
PA14_63240	1.00524	0.0379184
PA14_41760	0.655605	0.0379436
PA14_20770	-0.960604	0.037952
PA14_66890	-1.00199	0.037962
PA14_58240	-0.913928	0.0380636
PA14_33540	0.902959	0.0381989
PA14_72420	-0.783268	0.038225
PA14_47670	-1.30513	0.0383626	cobT
PA14_42400	-0.8409	0.0385029	exsB
PA14_47870	1.45866	0.0385051
PA14_00830	-0.523185	0.0385779	tagR1
PA14_24270	-0.619096	0.0386036	pepN
PA14_71000	0.538292	0.0387508
PA14_18790	0.91034	0.0387641
PA14_44440	-0.503261	0.0388215
PA14_12090	-0.700227	0.0388965
PA14_16840	1.31766	0.0390042
PA14_55750	0.613828	0.03912
PA14_23440	0.525173	0.0393086	orfL
PA14_71350	1.70425	0.0393249
PA14_25600	-0.728509	0.0393526
PA14_72520	-0.806227	0.039361
PA14_68640	1.29069	0.0396946
PA14_68110	-0.846782	0.039791
PA14_49870	-0.968435	0.0397962
PA14_19490	0.89646	0.0398393	lsfA
PA14_28400	0.631947	0.0398821
PA14_20890	-0.873545	0.0399182	rfaD
PA14_37130	-0.805347	0.0400257
PA14_56550	-0.961451	0.0400422
PA14_49620	0.935922	0.0400882
PA14_66490	0.870889	0.0402772
PA14_36740	-0.81583	0.0404059
PA14_55250	0.891581	0.0404278
PA14_14810	-1.27609	0.0406789
PA14_62110	0.649403	0.040861
PA14_43070	0.771861	0.0408668	hcp2
PA14_46580	0.83528	0.040993
PA14_24740	-1.33774	0.0410213
PA14_51000	0.560749	0.0411175
PA14_30230	-0.748225	0.0411384	clpA
PA14_67210	0.454455	0.041373	tli5b1
PA14_26610	-1.15624	0.0415396	sbrR
PA14_45210	0.934555	0.0415471
PA14_23260	-0.638239	0.0415625	gyrA
PA14_44570	-1.18865	0.0416383
PA14_47540	-0.573755	0.041724
PA14_64860	0.83499	0.0417541
PA14_03030	1.34382	0.0417546	aroQ2
PA14_48780	-1.0101	0.0417846
PA14_54120	0.684347	0.0420237
PA14_38630	-0.866923	0.0420458	atoB
PA14_40770	0.565343	0.0422302	cysI
PA14_09530	-0.75855	0.0422552	mexH
PA14_32630	-0.949758	0.0422906
PA14_32890	-1.17505	0.0423301
PA14_36480	-1.35823	0.0425529
PA14_43160	0.793825	0.0426409
PA14_69600	-0.756643	0.0426974
PA14_17420	-1.05283	0.0427986	ispF
PA14_21220	-1.20888	0.0430767
PA14_47380	0.552994	0.0432182
PA14_22160	0.692538	0.0433089
PA14_20370	1.25368	0.0433714	phnH
PA14_70720	-1.61767	0.0435558	ubiC
PA14_26460	-1.55175	0.0436409	cobK
PA14_19920	-0.92507	0.0437527
PA14_18650	-0.716945	0.0439829
PA14_12120	-0.550586	0.0440219	lipB
PA14_63605	-0.620986	0.0441192	fdnG
PA14_26020	-0.589124	0.0441683
PA14_26400	1.32936	0.0442514
PA14_08540	-0.48971	0.0444206
PA14_42670	0.540502	0.0445113
PA14_44280	0.684018	0.0445981
PA14_27460	0.699121	0.0447777	tpm
PA14_50740	-0.709416	0.0449027
PA14_21530	1.06603	0.0449427
PA14_23890	-0.664067	0.0450936
PA14_28590	0.879038	0.0453908
PA14_23200	-0.901278	0.0454581
PA14_65820	0.827423	0.0456739
PA14_23840	-0.849505	0.0456946	truA
PA14_49260	-0.826065	0.0457134	napB
PA14_18690	1.1781	0.045842
PA14_02340	-0.794666	0.0458885
PA14_33450	-0.797708	0.0459	treA
PA14_59630	0.534788	0.0459273
PA14_43080	0.744734	0.04617	vgrG14
PA14_28240	1.39875	0.0461962
PA14_51510	0.788748	0.0462508
PA14_63840	0.920657	0.0463388
PA14_65570	-0.517303	0.0463834
PA14_06970	-1.06588	0.0464568
PA14_30290	-0.599293	0.0464896	ftsK
PA14_20070	0.946562	0.0465291
PA14_46530	0.707238	0.0465461
PA14_72880	0.612085	0.0466091
PA14_53450	-1.00896	0.0470356
PA14_01400	0.955083	0.0470857
PA14_15540	0.671199	0.0470865
PA14_06080	0.844678	0.0470894	creD
PA14_30900	0.728278	0.0471281
PA14_56540	-0.69576	0.0471321
PA14_50540	0.695885	0.0472088	livM
PA14_72710	0.702962	0.0474368
PA14_26090	0.793963	0.0475158
PA14_62370	1.08213	0.0475169
PA14_06240	0.882814	0.0476397
PA14_11420	0.592037	0.0477624	ribB
PA14_49080	0.621407	0.0477685
PA14_27610	0.911847	0.0477732
PA14_73390	0.865734	0.0480839
PA14_61540	0.851094	0.0480923
PA14_59110	1.17897	0.0481039
PA14_50730	0.537369	0.0481526	shaF
PA14_68260	0.571261	0.0482924
PA14_22230	0.759594	0.0483975
PA14_40050	1.03562	0.0484108
PA14_14820	-0.828693	0.0484489	ndk
PA14_24630	-1.57573	0.0484848
PA14_58390	0.555072	0.0489731	dppA3
PA14_21020	-0.371572	0.0490665
PA14_49200	-1.207	0.0491055	oprH
PA14_29480	0.724816	0.049118
PA14_69640	-0.695508	0.0491369	cyaY
PA14_69110	-0.702765	0.0492431
PA14_41350	0.763103	0.0492668	folD
PA14_35160	-0.862349	0.0493311
PA14_63620	0.793615	0.0495072	lipC
PA14_53590	0.548846	0.0495324
PA14_27250	0.851898	0.04955
PA14_03285	0.613254	0.0496451
PA14_66720	0.713182	0.0498257	priA
PA14_03180	-0.927851	0.0499507
Genes with log2 fold change ≥ 2 in bold. The DEGs are listed in ascending order of significance values. Top 5 DEGs in color blue.

## Sheet: Normalized counts
ID	F4.1	F4.2	F4.3	F4.4	F4.6	F4.7	F4.8	F10.1	F10.2	F10.3	F10.4	F10.5	F10.6	F10.8	F16.1	F16.2	F16.3	F16.4	F16.5	F16.6	F16.7
PA14_00010	246.529	260.292	144.328	257.464	421.967	291.776	302.36	473.814	197.994	219.084	382.891	221.48	237.304	323.099	285.077	195.298	159.696	272.771	280.964	240.232	232.13
PA14_00020	115.13	394.548	292.357	323.797	351.14	293.802	212.223	310.726	128.719	191.067	211.932	165.837	203.404	375.212	106.429	120.453	151.671	163.978	234.778	165.232	205.91
PA14_00030	112.627	131.516	148.491	168.644	257.37	168.176	193.967	326.176	177.882	140.085	274.099	119.468	122.527	124.458	117.832	134.487	157.288	153.73	177.046	64.4524	127.248
PA14_00050	206.483	295.911	185.498	199	153.624	397.139	352.564	401.712	223.47	194.742	313.66	265.121	242.147	297.349	153.942	315.751	152.473	207.338	330.999	232.029	259.122
PA14_00060	16.2684	26.0292	27.2928	48.3448	29.9267	38.4982	36.5115	42.918	22.347	59.7085	40.9736	26.7303	21.7933	7.97019	60.8165	32.7446	29.6922	45.7247	55.808	44.5307	46.2718
PA14_00070	27.5311	21.9193	36.5446	39.3504	136.665	32.4195	36.5115	56.6517	29.9449	38.1216	48.038	22.9117	32.4477	45.3688	9.50258	9.35559	79.4467	37.8411	11.5465	22.2654	26.9919
PA14_00080	78.8391	83.5674	73.5518	79.8251	47.8828	101.311	74.1639	89.2693	172.966	75.3246	60.7539	57.8248	54.241	78.4757	115.931	129.809	130.004	63.8569	32.715	110.155	96.3997
PA14_00090	115.13	169.875	242.86	155.153	221.458	251.251	303.501	228.324	135.87	176.829	156.83	228.026	157.88	202.32	136.837	191.79	154.078	188.417	202.063	208.591	161.18
PA14_00100	45.0509	52.0584	51.3475	52.8419	68.8315	72.9439	33.0885	108.153	62.5715	66.1386	73.4699	49.0966	63.4426	75.4103	95.0258	28.0668	36.1121	85.9309	94.2962	90.2333	74.035
PA14_00110	18.7712	12.3296	81.8784	21.3616	26.9341	30.3933	12.5508	15.4505	12.0674	14.2382	8.47729	49.6421	28.5734	19.0058	53.2144	11.6945	1.60498	24.4391	17.3197	29.2965	21.5935
PA14_00120	92.6047	97.267	54.123	69.7064	129.683	50.6555	58.1901	75.5356	51.398	77.1618	163.894	94.92	76.5185	177.183	104.528	73.6753	94.694	103.275	101.994	79.6866	128.019
PA14_00130	65.0735	43.8386	59.2115	59.5877	96.7631	68.8915	30.8065	56.6517	32.1796	34.4472	36.7349	35.4586	26.6362	109.13	60.8165	50.2863	101.114	39.4178	67.3545	56.2493	42.4159
PA14_00140	50.0566	73.9777	8.32662	76.4522	62.8461	14.1835	14.8328	25.7508	68.8287	40.8774	31.0834	34.9131	62.9583	45.3688	57.0155	98.2337	105.929	40.2062	80.8253	64.4524	57.8398
PA14_00150	76.3363	15.0695	52.7352	39.3504	26.9341	8.10488	23.9606	13.7337	32.6266	19.2904	1.41288	25.6393	34.3849	44.7557	66.5181	23.389	23.2723	15.7671	53.8836	51.5619	35.4751
PA14_00160	20.0226	64.388	13.4151	37.1018	11.9707	6.07866	30.8065	18.8839	30.3919	43.6331	11.3031	18.5476	10.1702	19.0058	13.3036	42.1001	2.40748	13.4021	17.3197	12.8905	16.9663
PA14_00170	135.153	145.216	156.818	77.5765	102.748	97.2586	71.8819	123.604	168.943	95.5336	100.315	129.833	131.728	127.523	159.643	108.759	130.806	115.1	127.011	76.171	106.425
PA14_00180	88.8504	71.2378	116.573	51.7176	99.7558	95.2324	73.0229	61.8019	44.247	79.4582	43.7994	110.74	89.1102	85.2197	79.8217	170.739	53.7669	78.8357	86.5986	96.0926	78.6621
PA14_00190	107.622	64.388	77.2525	61.8363	131.678	83.075	52.4852	66.952	40.2246	67.9758	48.038	73.6448	113.809	86.4459	28.5077	51.4557	89.8791	53.6083	73.1277	97.2645	70.179
PA14_00200	67.5764	26.0292	22.2043	124.797	207.492	141.835	62.7541	159.655	57.2083	100.127	145.527	33.2766	44.5551	51.4997	64.6175	52.6252	81.8542	18.1322	96.2206	90.2333	38.5599
PA14_00210	126.393	179.464	104.545	145.034	121.702	117.521	146.046	78.969	159.557	116.202	101.728	119.468	92.9846	117.714	79.8217	173.078	89.8791	93.0261	142.407	85.5459	91.7725
PA14_00230	26.2797	0	33.3065	13.4916	2.99267	0	4.56393	8.58359	41.1184	14.2382	5.65153	32.731	20.3404	23.9106	3.80103	15.2028	8.02492	35.4761	9.62206	22.2654	10.0256
PA14_00240	32.5368	13.6996	19.8914	32.6046	26.9341	30.3933	35.3705	46.3514	41.1184	28.0171	16.9546	10.3648	58.5996	15.9404	51.3139	112.267	68.2118	18.9206	36.5638	24.6091	26.2207
PA14_00250	10.0113	5.47983	25.905	21.3616	30.9243	60.7866	93.5606	78.969	70.1695	61.5457	45.2122	19.0931	40.1964	19.0058	43.7119	25.7279	36.1121	44.9363	40.4127	36.3277	40.1023
PA14_00280	136.404	126.036	110.096	122.548	138.661	170.203	200.813	132.187	138.998	95.9929	81.9472	56.7338	118.652	100.547	108.329	52.6252	65.0018	94.6028	152.029	99.6082	105.654
PA14_00290	20.0226	28.7691	23.1295	61.8363	38.9048	46.6031	60.4721	41.2012	25.4756	45.4703	39.5607	24.5483	15.4974	32.4939	19.0052	2.3389	6.41993	27.5925	15.3953	22.2654	13.1104
PA14_00300	145.164	119.186	88.3546	93.3166	30.9243	66.8653	10.2688	123.604	80.0022	61.0864	77.7085	103.103	52.7881	101.16	70.3191	38.5918	85.0641	61.4918	50.0347	69.1398	51.6702
PA14_00310	78.8391	110.967	93.9057	107.932	43.8925	83.075	55.9082	89.2693	80.0022	73.0281	33.9092	46.369	77.0028	66.2139	36.1098	39.7613	46.5445	67.0103	96.2206	39.8433	84.8317
PA14_00320	37.5424	30.1391	2.31295	37.1018	23.9414	26.3409	17.1147	13.7337	30.3919	20.209	8.47729	34.9131	28.5734	26.3629	19.0052	14.0334	13.6424	23.6507	21.1685	19.9216	23.1359
PA14_00340	28.7825	15.0695	24.5173	42.7233	42.895	12.1573	26.2426	13.7337	14.749	29.8543	43.7994	21.8207	16.466	34.9462	43.7119	52.6252	22.4698	43.3596	36.5638	65.6242	53.2126
PA14_00360	43.7995	6.84979	74.0144	55.0905	91.7753	28.3671	19.3967	12.017	9.38573	28.9357	24.019	37.6407	30.9949	53.9521	26.6072	19.8806	16.0498	26.0158	28.8662	16.4061	28.5343
PA14_00380	40.0453	45.2086	37.0072	26.9831	30.9243	2.02622	74.1639	10.3003	23.2409	46.3889	35.3221	87.2828	42.6179	62.5354	34.2093	88.8781	24.0748	36.2644	36.5638	15.2342	40.8735
PA14_00400	10.0113	26.0292	6.93885	15.7402	5.98535	14.1835	5.70491	15.4505	29.498	16.0754	22.6061	46.9145	41.165	20.8451	13.3036	12.8639	34.5071	44.9363	21.1685	33.984	40.8735
PA14_00410	22.5255	53.4283	4.6259	24.7345	3.99023	10.1311	0	10.3003	11.1735	32.1507	15.5417	14.1834	14.0445	25.1368	58.916	14.0334	48.952	4.73014	17.3197	38.6714	14.6528
PA14_00420	40.0453	1.36996	6.47626	11.243	40.8999	6.07866	1.14098	6.86687	31.7327	8.72663	0	15.2745	13.5602	22.0713	91.2248	28.0668	16.0498	37.0528	34.6394	12.8905	29.3055
PA14_00430	83.8448	102.747	81.8784	82.0736	181.556	22.2884	23.9606	42.918	89.8348	59.2492	43.7994	160.382	123.495	177.183	176.748	231.551	139.634	122.195	67.3545	140.623	160.409
PA14_00440	38.7938	19.1794	21.2791	3.37289	2.99267	16.2098	47.9213	30.9009	29.9449	14.2382	16.9546	33.2766	29.0577	19.0058	11.4031	0	13.6424	8.67193	40.4127	23.4372	5.39838
PA14_00450	106.37	61.6481	232.22	103.435	85.79	76.9964	21.6787	92.7028	95.1981	81.7547	45.2122	45.2779	88.6259	85.8328	140.638	76.0142	116.361	141.116	69.2789	98.4363	138.044
PA14_00460	77.5877	13.6996	120.273	20.2373	19.9512	2.02622	29.6656	8.58359	14.3021	33.0693	42.3865	43.6414	42.1336	33.107	57.0155	31.5751	26.4822	50.4548	51.9591	62.1086	21.5935
PA14_00470	97.6103	97.267	118.423	95.5652	222.455	291.776	180.275	193.989	72.4042	152.486	176.61	36.0041	66.3484	63.1484	76.0206	25.7279	83.4591	63.8569	82.7498	43.3589	43.1871
PA14_00480	105.119	147.955	300.221	194.503	157.614	561.263	126.649	709.005	118.439	222.299	305.183	159.837	74.0971	80.9281	134.937	88.8781	76.2367	151.365	175.122	49.2182	74.035
PA14_00490	97.6103	45.2086	93.4431	56.2148	48.8803	54.708	109.534	32.6176	64.8062	48.6854	80.5343	74.7359	86.2044	64.9877	79.8217	123.962	65.0018	84.3542	46.1859	60.9368	74.035
PA14_00510	530.6	760.327	566.672	527.295	777.097	287.723	488.341	243.774	570.742	392.698	361.698	573.884	520.617	524.193	554.951	709.855	749.527	678.775	400.278	571.868	576.856
PA14_00520	12.5141	10.9597	36.5446	15.7402	53.8681	16.2098	10.2688	15.4505	36.649	11.0231	8.47729	9.27379	28.0891	35.5593	24.7067	21.0501	29.6922	14.9788	5.77324	7.03117	16.9663
PA14_00530	46.3023	53.4283	46.7216	59.5877	22.9438	60.7866	54.7672	32.6176	35.3082	56.4934	113.031	26.1848	61.9897	84.6067	24.7067	24.5584	68.2118	85.9309	44.2615	134.764	134.188
PA14_00550	77.5877	20.5494	33.3065	43.8476	63.8437	30.3933	51.3442	41.2012	96.5389	44.5517	64.9926	73.0993	97.8275	100.547	68.4186	104.081	38.5196	44.9363	75.0521	70.3117	68.6366
PA14_00560	77.5877	67.1279	107.321	44.9719	48.8803	56.7342	77.5868	29.1842	34.4143	50.0633	26.8448	46.9145	88.6259	30.0415	115.931	29.2362	60.1869	59.1268	75.0521	63.2805	74.8062
PA14_00570	81.3419	183.574	83.7287	51.7176	74.8168	30.3933	43.3574	13.7337	24.5817	46.3889	26.8448	72.5538	86.6887	89.5114	53.2144	49.1168	71.4218	41.7829	38.4883	49.2182	91.0013
PA14_00580	27.5311	52.0584	7.86403	23.6102	0.997558	14.1835	31.9475	17.1672	32.6266	13.3196	36.7349	14.729	38.7436	35.5593	36.1098	83.0308	66.6068	29.9576	30.7906	46.8744	46.2718
PA14_00590	3.75424	6.84979	0.46259	7.87008	63.8437	16.2098	77.5868	10.3003	7.15103	24.3427	0	32.731	17.4346	14.7142	3.80103	73.6753	20.8648	17.3439	7.69765	32.8121	22.3647
PA14_00600	41.2967	58.9082	55.0482	40.4747	51.873	36.472	42.2164	24.0341	43.3531	28.9357	9.89018	11.4559	59.5682	22.6844	53.2144	78.3531	20.8648	49.6665	44.2615	84.374	43.1871
PA14_00620	90.1018	58.9082	51.3475	29.2317	13.9658	18.236	108.393	18.8839	51.398	12.8603	11.3031	24.0028	46.008	54.5652	43.7119	40.9307	52.9645	37.0528	38.4883	16.4061	39.3311
PA14_00630	76.3363	41.0987	17.5784	25.8588	0.997558	24.3146	12.5508	29.1842	0.893879	27.0985	4.23865	3.81862	17.9189	27.5891	26.6072	10.525	2.40748	18.1322	3.84883	4.68744	3.85599
PA14_00640	66.325	46.5786	30.5309	33.7289	62.8461	38.4982	12.5508	25.7508	39.3307	42.7145	2.82576	28.9124	46.4923	69.2794	119.732	78.3531	25.6797	44.148	46.1859	46.8744	71.7214
PA14_00650	12.5141	13.6996	5.55108	12.3673	1.99512	8.10488	11.4098	25.7508	19.2184	9.64522	4.23865	21.2752	27.6048	23.9106	39.9108	1.16945	56.9769	23.6507	15.3953	5.85931	12.3392
PA14_00660	21.274	28.7691	3.70072	37.1018	13.9658	6.07866	11.4098	20.6006	34.4143	24.3427	28.2576	12.0014	27.6048	30.0415	20.9057	37.4224	19.2598	40.9946	7.69765	21.0935	48.5854
PA14_00670	96.3589	50.6884	61.0618	136.04	157.614	48.6293	44.4983	72.1022	39.7776	70.7316	66.4055	97.6476	86.2044	53.9521	53.2144	56.1335	89.8791	58.3384	90.4474	73.8273	75.5774
PA14_00680	26.2797	57.5382	83.7287	11.243	23.9414	22.2884	107.252	13.7337	26.8164	44.5517	9.89018	15.82	34.3849	43.5295	60.8165	86.5392	46.5445	37.0528	38.4883	49.2182	36.2463
PA14_00690	66.325	50.6884	37.9324	41.599	26.9341	30.3933	9.12786	3.43344	41.5654	18.3718	26.8448	22.3662	49.398	57.0175	20.9057	31.5751	30.4947	28.3808	13.4709	52.7338	30.8479
PA14_00700	36.291	0	0	10.1187	1.99512	16.2098	1.14098	10.3003	4.91633	14.6975	2.82576	19.6386	23.2461	1.83928	17.1046	3.50835	16.8523	14.9788	7.69765	18.7498	18.5087
PA14_00710	36.291	80.8275	35.6194	42.7233	123.697	336.353	149.469	187.122	47.3756	106.097	84.7729	18.0021	46.4923	42.9164	58.916	44.439	28.0872	29.9576	59.6568	22.2654	54.755
PA14_00720	53.8108	102.747	85.5791	87.6951	47.8828	178.307	176.852	137.337	37.096	83.1326	137.05	69.8262	43.1022	49.6604	85.5232	19.8806	45.742	44.148	59.6568	24.6091	62.467
PA14_00730	38.7938	57.5382	14.8029	8.99437	9.97558	4.05244	25.1016	25.7508	15.1959	36.2844	5.65153	7.63724	4.84295	15.9404	0	1.16945	18.4573	0.788357	25.0174	18.7498	26.9919
PA14_00740	15.017	12.3296	0.925179	8.99437	19.9512	10.1311	0	0	5.36327	12.401	9.89018	16.911	9.68589	17.1666	1.90052	0	15.2473	0	3.84883	8.20303	2.31359
PA14_00750	56.3136	28.7691	12.4899	17.9887	19.9512	20.2622	18.2557	41.2012	22.347	26.6392	2.82576	40.3683	37.775	29.4284	11.4031	9.35559	36.1121	34.6877	15.3953	89.0615	7.71197
PA14_00760	32.5368	21.9193	50.8849	48.3448	8.97802	12.1573	26.2426	27.4675	20.1123	43.6331	50.8638	37.0952	36.8064	28.8153	28.5077	31.5751	15.2473	11.037	15.3953	51.5619	13.8816
PA14_00770	11.2627	13.6996	30.5309	14.6159	11.9707	46.6031	26.2426	37.7678	22.347	26.1799	43.7994	60.5524	21.309	27.5891	15.2041	60.8113	48.1495	44.9363	44.2615	25.7809	54.755
PA14_00780	57.5651	8.21975	48.1093	70.8307	9.97558	12.1573	61.6131	17.1672	46.9286	38.1216	45.2122	24.0028	20.8247	39.2379	47.5129	2.3389	15.2473	48.8781	23.093	60.9368	41.6447
PA14_00790	88.8504	126.036	129.063	158.526	89.7802	307.985	84.4327	272.958	121.121	172.236	327.789	132.561	140.445	63.7615	100.727	244.415	56.1744	70.9521	161.651	70.3117	36.2463
PA14_00800	38.7938	36.9889	43.946	33.7289	0.997558	54.708	59.3311	77.2523	39.3307	50.0633	25.4319	37.0952	46.008	60.6961	36.1098	14.0334	40.1246	23.6507	46.1859	30.4684	33.1615
PA14_00810	43.7995	17.8094	92.5179	16.8644	14.9634	20.2622	34.2295	32.6176	32.1796	32.1507	40.9736	31.0945	31.4791	19.6189	45.6124	26.8973	88.2741	40.9946	36.5638	32.8121	41.6447
PA14_00820	36.291	41.0987	74.4769	165.272	103.746	70.9177	67.318	51.5015	73.2981	41.796	101.728	32.1855	68.2855	76.6365	98.8268	11.6945	97.1015	38.6295	48.1103	87.8896	60.1534
PA14_00830	157.678	94.5271	121.199	143.91	156.617	168.176	191.685	115.02	117.098	98.7487	237.364	144.017	145.288	139.785	83.6227	67.828	124.386	135.597	107.767	126.561	70.9502
PA14_00850	7.50849	6.84979	21.7417	14.6159	11.9707	18.236	5.70491	10.3003	12.9612	27.5578	19.7804	21.2752	10.1702	19.0058	24.7067	22.2195	39.3221	19.7089	3.84883	32.8121	16.1951
PA14_00860	23.7769	2.73992	1.85036	10.1187	1.99512	0	1.14098	1.71672	6.25715	5.51155	0	0.545517	3.39006	0.613092	3.80103	0	4.01246	14.1904	11.5465	0	3.08479
PA14_00875	143.913	152.065	186.424	91.068	161.604	135.757	116.38	75.5356	109.053	84.9698	87.5987	115.65	133.181	99.9339	85.5232	83.0308	185.376	188.417	69.2789	79.6866	163.494
PA14_00890	71.3306	19.1794	69.3885	28.1074	51.873	28.3671	53.6262	22.3173	40.2246	35.3658	9.89018	42.0048	24.699	52.7259	20.9057	39.7613	71.4218	30.7459	25.0174	33.984	42.4159
PA14_00900	7.50849	17.8094	39.3201	15.7402	0.997558	18.236	4.56393	18.8839	15.1959	11.0231	5.65153	28.9124	41.165	32.4939	17.1046	44.439	28.0872	22.8623	15.3953	56.2493	5.39838
PA14_00910	111.376	94.5271	114.26	92.1923	80.8022	103.337	110.675	85.8359	126.037	114.365	59.3411	112.377	115.746	76.0234	123.534	133.317	198.215	195.512	80.8253	125.389	121.078
PA14_00925	32.5368	47.9485	54.123	26.9831	48.8803	18.236	3.42295	13.7337	22.347	20.209	57.9282	25.6393	28.5734	26.976	64.6175	15.2028	41.7296	42.5713	11.5465	53.9056	44.7295
PA14_00940	6.25707	10.9597	133.688	16.8644	36.9096	54.708	35.3705	17.1672	72.8511	34.4472	22.6061	12.0014	24.699	11.6487	41.8113	22.2195	52.162	30.7459	23.093	36.3277	40.1023
PA14_00960	0	41.0987	21.7417	20.2373	0	6.07866	0	10.3003	14.3021	8.26733	2.82576	20.1841	13.5602	8.58328	0	0	0	2.36507	23.093	1.17186	0
PA14_00970	50.0566	6.84979	21.2791	4.49719	25.9365	6.07866	31.9475	36.0511	40.2246	26.1799	22.6061	30.0035	11.6231	18.3928	17.1046	18.7112	10.4324	23.6507	42.3371	7.03117	38.5599
PA14_00980	63.8221	19.1794	37.4698	50.5933	68.8315	66.8653	119.803	96.1362	122.014	39.9588	115.856	68.7352	46.4923	20.232	83.6227	21.0501	65.0018	29.1692	53.8836	70.3117	30.8479
PA14_00990	78.8391	38.3588	81.4158	74.2036	93.7704	42.5506	86.7147	63.5186	49.1633	72.5688	55.1024	74.1904	94.9217	48.4342	112.13	36.2529	48.952	153.73	90.4474	66.7961	69.4078
PA14_01010	78.8391	60.2781	18.041	23.6102	27.9316	58.7604	77.5868	36.0511	51.845	56.0341	12.7159	45.2779	41.6493	26.3629	20.9057	102.911	40.9271	16.5555	28.8662	66.7961	28.5343
PA14_01020	261.546	149.325	320.575	221.486	150.631	198.57	286.387	132.187	231.068	190.149	265.622	131.47	221.807	316.355	385.805	139.164	203.03	265.676	163.575	250.778	220.562
PA14_01030	42.5481	31.509	30.5309	40.4747	41.8974	34.4457	75.3049	17.1672	20.1123	47.3075	40.9736	28.3669	29.542	71.1186	45.6124	37.4224	40.9271	81.9891	32.715	46.8744	62.467
PA14_01040	20.0226	17.8094	32.8439	10.1187	1.99512	24.3146	1.14098	6.86687	9.83267	25.2613	1.41288	12.0014	11.1388	20.232	15.2041	3.50835	11.2349	20.4973	13.4709	14.0623	11.568
PA14_01060	17.5198	6.84979	70.3136	14.6159	42.895	16.2098	6.8459	3.43344	36.2021	31.2321	21.1932	43.0959	27.6048	4.29164	74.1201	3.50835	30.4947	35.4761	23.093	42.187	45.5007
PA14_01070	88.8504	53.4283	56.4359	49.469	26.9341	36.472	17.1147	30.9009	35.3082	37.6623	56.5153	43.0959	65.8641	45.3688	38.0103	50.2863	140.436	19.7089	26.9418	32.8121	47.043
PA14_01080	16.2684	91.7872	48.5719	13.4916	38.9048	54.708	34.2295	30.9009	92.0695	27.0985	11.3031	19.6386	38.2593	13.488	53.2144	65.4891	14.4449	19.7089	13.4709	35.1558	18.5087
PA14_01100	162.684	172.615	182.723	149.531	138.661	107.39	142.623	116.737	90.7287	124.929	165.307	123.287	167.082	125.071	129.235	149.689	148.461	147.423	109.692	130.077	134.188
PA14_01110	111.376	109.597	140.627	195.628	170.582	105.363	41.0754	60.0851	134.082	125.847	40.9736	160.928	95.8903	106.065	91.2248	93.5559	134.016	130.867	86.5986	111.327	120.307
PA14_01120	1.25141	0	0	6.74578	0	2.02622	9.12786	8.58359	10.7265	3.67437	0	2.18207	3.39006	4.29164	7.60206	2.3389	0.802492	3.94178	1.92441	5.85931	4.62718
PA14_01130	15.017	17.8094	3.70072	19.113	51.873	10.1311	27.3836	6.86687	9.38573	16.0754	1.41288	10.9103	30.5106	24.5237	5.70155	23.389	21.6673	6.30685	9.62206	23.4372	29.3055
PA14_01140	131.399	149.325	112.409	51.7176	55.8632	68.8915	133.495	36.0511	84.0246	57.412	26.8448	97.6476	68.7698	76.0234	66.5181	52.6252	29.6922	83.5658	51.9591	96.0926	68.6366
PA14_01150	37.5424	50.6884	34.6942	42.7233	79.8046	30.3933	5.70491	29.1842	28.1572	34.4472	40.9736	55.0972	46.9766	55.1783	34.2093	11.6945	15.2473	29.9576	17.3197	66.7961	56.2974
PA14_01160	211.489	306.871	193.825	232.729	172.577	149.94	220.21	214.59	264.141	215.41	228.887	232.39	254.255	269.76	184.35	322.768	275.255	238.872	171.273	255.466	226.732
PA14_01170	17.5198	17.8094	13.8777	8.99437	27.9316	26.3409	1.14098	1.71672	21.9	8.72663	24.019	16.3655	11.1388	1.22618	5.70155	1.16945	29.6922	18.1322	3.84883	15.2342	16.9663
PA14_01180	32.5368	60.2781	15.7281	22.4859	26.9341	28.3671	10.2688	3.43344	58.996	21.1276	8.47729	23.4572	24.699	30.6546	41.8113	21.0501	20.0623	28.3808	25.0174	16.4061	21.5935
PA14_01190	22.5255	4.10987	40.2453	19.113	60.851	34.4457	34.2295	27.4675	36.2021	26.6392	50.8638	8.72828	15.9817	31.2677	45.6124	19.8806	47.347	29.1692	19.2441	19.9216	22.3647
PA14_01200	236.517	191.794	205.852	159.65	289.292	141.835	136.918	24.0341	104.584	149.731	200.629	111.286	161.754	188.219	133.036	79.5225	215.068	257.004	96.2206	251.95	203.596
PA14_01220	28.7825	73.9777	5.08849	61.8363	14.9634	44.5768	67.318	18.8839	21.0062	47.3075	7.06441	43.0959	49.8823	41.0771	62.717	11.6945	65.8043	45.7247	28.8662	45.7026	53.2126
PA14_01230	42.5481	24.6592	61.5244	23.6102	26.9341	22.2884	21.6787	25.7508	31.7327	29.8543	12.7159	40.3683	30.5106	7.3571	24.7067	15.2028	18.4573	33.111	21.1685	37.4996	14.6528
PA14_01240	151.421	182.204	137.389	184.385	216.47	81.0488	84.4327	152.788	130.506	89.1035	111.618	104.194	127.369	177.797	125.434	97.0642	159.696	121.407	142.407	201.56	174.291
PA14_01250	46.3023	32.879	28.218	22.4859	33.917	20.2622	12.5508	53.2183	48.2695	32.61	48.038	48.551	65.8641	58.2437	34.2093	59.6419	44.9395	61.4918	63.5056	37.4996	51.6702
PA14_01270	32.5368	134.256	54.123	55.0905	33.917	38.4982	21.6787	29.1842	28.1572	31.2321	33.9092	56.7338	29.0577	55.1783	36.1098	58.4724	28.8897	67.7987	32.715	33.984	54.755
PA14_01290	148.918	52.0584	116.573	100.062	108.734	52.6817	193.967	180.255	127.378	147.893	385.717	201.841	109.935	154.499	176.748	154.367	135.621	139.539	155.877	91.4052	133.417
PA14_01300	100.113	143.846	93.9057	84.3222	187.541	40.5244	141.482	96.1362	138.551	78.5396	55.1024	153.29	69.7384	196.802	100.727	118.114	60.1869	148.211	101.994	89.0615	90.2301
PA14_01310	6.25707	9.5897	1.38777	22.4859	29.9267	28.3671	4.56393	24.0341	48.7164	20.6683	11.3031	28.9124	28.5734	52.1128	39.9108	19.8806	44.9395	43.3596	17.3197	28.1247	18.5087
PA14_01320	78.8391	94.5271	53.1978	39.3504	30.9243	12.1573	36.5115	77.2523	39.7776	36.7437	62.1668	72.0083	58.1153	52.7259	36.1098	39.7613	61.7919	62.2802	50.0347	23.4372	52.4414
PA14_01330	27.5311	0	0	20.2373	2.99267	32.4195	2.28197	41.2012	10.2796	32.61	22.6061	29.4579	10.6545	3.67855	11.4031	0	3.20997	20.4973	13.4709	7.03117	8.48317
PA14_01340	5.00566	0	20.3539	7.87008	53.8681	0	14.8328	13.7337	35.3082	29.8543	0	21.8207	12.5917	14.1011	7.60206	42.1001	10.4324	16.5555	15.3953	7.03117	3.85599
PA14_01350	31.2854	19.1794	15.2655	40.4747	20.9487	44.5768	73.0229	10.3003	58.1021	45.9296	5.65153	24.0028	19.3718	42.3033	28.5077	10.525	20.0623	13.4021	36.5638	59.7649	37.0175
PA14_01360	25.0283	21.9193	37.9324	37.1018	14.9634	20.2622	38.7934	13.7337	14.749	16.994	35.3221	22.3662	23.7304	38.0117	20.9057	2.3389	37.7171	33.111	21.1685	39.8433	23.9071
PA14_01380	36.291	52.0584	19.8914	7.87008	36.9096	34.4457	33.0885	20.6006	35.7552	22.0462	26.8448	38.7317	18.8875	45.9819	24.7067	39.7613	50.557	25.2274	44.2615	8.20303	33.1615
PA14_01390	106.37	100.007	107.321	66.3335	112.724	52.6817	95.8426	104.72	74.6389	92.3185	118.682	87.2828	85.7201	27.5891	28.5077	63.1502	46.5445	69.3754	48.1103	105.468	33.9327
PA14_01400	8.7599	10.9597	21.2791	11.243	8.97802	6.07866	13.6918	20.6006	19.6653	17.4533	7.06441	21.2752	30.0263	4.29164	13.3036	36.2529	8.82741	29.1692	15.3953	17.5779	39.3311
PA14_01410	3.75424	28.7691	20.3539	14.6159	0	16.2098	47.9213	15.4505	21.9	10.1045	57.9282	15.82	12.1074	12.8749	11.4031	26.8973	27.2847	3.94178	9.62206	11.7186	13.1104
PA14_01430	58.8165	71.2378	60.1367	57.3391	43.8925	60.7866	101.547	15.4505	54.5266	35.3658	105.966	57.8248	66.3484	72.3448	106.429	38.5918	72.2243	41.7829	44.2615	93.7489	106.425
PA14_01440	32.5368	12.3296	3.70072	19.113	22.9438	24.3146	21.6787	5.15015	18.7715	20.6683	1.41288	7.63724	29.0577	36.7855	36.1098	12.8639	28.8897	14.9788	19.2441	15.2342	44.7295
PA14_01460	67.5764	105.487	55.0482	128.17	73.8193	60.7866	93.5606	77.2523	71.9573	79.4582	33.9092	101.466	77.4871	117.714	72.2196	135.656	98.7065	99.333	55.808	55.0775	72.4926
PA14_01470	25.0283	24.6592	10.6396	22.4859	30.9243	34.4457	49.0623	20.6006	31.7327	27.5578	31.0834	22.3662	16.9503	13.488	24.7067	10.525	90.6816	9.46028	25.0174	18.7498	24.6783
PA14_01480	52.5594	15.0695	35.6194	23.6102	44.8901	12.1573	31.9475	18.8839	42.0123	26.6392	11.3031	34.3676	41.6493	83.3805	11.4031	60.8113	44.9395	48.0898	51.9591	22.2654	33.1615
PA14_01490	115.13	306.871	228.057	366.521	371.091	1152.92	363.974	990.546	294.98	232.404	908.483	206.751	123.011	168.6	55.115	46.7779	134.819	178.957	171.273	114.842	77.1197
PA14_01500	55.0622	75.3477	43.946	41.599	7.98046	40.5244	0	37.7678	39.3307	30.3135	104.553	12.0014	49.8823	45.3688	7.60206	30.4057	39.3221	22.074	23.093	18.7498	15.4239
PA14_01510	87.599	60.2781	92.9805	59.5877	92.7729	20.2622	152.892	17.1672	104.584	28.4764	59.3411	121.105	40.6807	75.4103	41.8113	79.5225	105.929	49.6665	42.3371	98.4363	43.9583
PA14_01520	61.3193	28.7691	43.4834	15.7402	31.9218	32.4195	57.0491	42.918	50.0572	40.4181	163.894	21.8207	33.4163	28.8153	53.2144	36.2529	48.952	22.8623	30.7906	14.0623	30.0767
PA14_01540	32.5368	34.2489	27.7554	42.7233	74.8168	48.6293	54.7672	34.3344	46.9286	52.8191	52.2766	52.9152	77.0028	59.4699	70.3191	76.0142	30.4947	41.7829	34.6394	28.1247	40.1023
PA14_01550	23.7769	19.1794	17.5784	26.9831	55.8632	16.2098	0	18.8839	3.57552	11.9417	4.23865	43.0959	4.35865	23.9106	13.3036	26.8973	12.0374	27.5925	13.4709	3.51558	3.08479
PA14_01560	37.5424	30.1391	18.5036	59.5877	13.9658	48.6293	35.3705	70.3854	35.7552	56.9527	77.7085	37.6407	43.5865	34.3331	7.60206	3.50835	28.0872	14.1904	21.1685	36.3277	30.0767
PA14_01580	71.3306	65.758	61.5244	64.0849	61.8486	22.2884	88.9967	27.4675	67.0409	55.5748	46.6251	76.9179	84.2673	44.7557	41.8113	53.7946	45.742	57.5501	28.8662	76.171	77.8909
PA14_01600	87.599	198.644	53.6604	202.373	240.411	374.851	255.58	154.505	95.6451	114.365	138.462	169.656	149.647	114.648	155.842	80.6919	68.2118	137.174	119.314	119.53	104.112
PA14_01610	96.3589	72.6078	24.5173	39.3504	75.8144	162.098	37.6524	39.4845	47.8225	28.9357	97.4889	76.9179	20.3404	23.9106	20.9057	39.7613	23.2723	54.3966	17.3197	28.1247	38.5599
PA14_01620	173.947	183.574	175.784	149.531	266.348	427.533	101.547	120.17	86.7063	105.638	29.6705	60.5524	98.7961	114.035	96.9263	87.7086	30.4947	100.91	80.8253	66.7961	82.5181
PA14_01640	83.8448	20.5494	44.4086	78.7008	14.9634	46.6031	65.036	42.918	29.498	51.4412	77.7085	92.1924	88.1416	48.4342	49.4134	18.7112	86.6691	63.0685	78.9009	119.53	96.3997
PA14_01660	52.5594	10.9597	114.722	29.2317	111.726	48.6293	60.4721	58.3684	58.1021	61.0864	80.5343	63.28	75.5499	55.1783	39.9108	31.5751	69.8168	51.2432	101.994	39.8433	42.4159
PA14_01670	30.0339	43.8386	12.9525	35.9775	45.8877	22.2884	19.3967	39.4845	11.6204	30.7728	15.5417	25.6393	36.8064	24.5237	24.7067	16.3723	6.41993	19.7089	28.8662	41.0151	24.6783
PA14_01680	57.5651	13.6996	53.1978	16.8644	6.9829	12.1573	0	17.1672	20.1123	18.3718	9.89018	2.72759	20.8247	2.45237	9.50258	14.0334	51.3595	11.8254	30.7906	16.4061	22.3647
PA14_01690	280.317	282.211	130.45	158.526	224.45	62.8128	172.288	53.2183	219	80.3768	42.3865	208.933	120.105	198.642	123.534	260.787	288.095	214.433	169.348	194.529	259.894
PA14_01710	301.591	265.772	301.146	317.052	447.903	484.267	334.308	727.889	313.752	410.611	491.683	226.39	236.336	264.856	163.444	286.515	208.648	232.565	473.406	292.965	317.733
PA14_01720	91.3532	89.0472	197.988	143.91	106.739	62.8128	127.79	63.5186	83.5777	133.655	19.7804	121.65	110.903	118.327	104.528	81.8614	70.6193	124.56	113.54	93.7489	148.841
PA14_01730	87.599	63.0181	67.5381	120.3	27.9316	149.94	151.751	140.771	95.1981	58.7899	146.94	49.0966	90.5631	40.4641	39.9108	53.7946	97.904	85.1425	167.424	59.7649	74.035
PA14_01750	71.3306	76.7176	98.069	21.3616	84.7924	79.0226	96.9836	73.8189	75.9797	79.9175	59.3411	56.1883	93.9531	58.2437	89.3242	45.6085	52.9645	36.2644	96.2206	37.4996	47.8142
PA14_01760	50.0566	131.516	116.573	129.294	73.8193	115.495	43.3574	80.6858	74.6389	111.609	45.2122	61.0979	90.0788	125.071	159.643	95.8948	45.742	94.6028	71.2033	108.983	91.0013
PA14_01770	13.7656	27.3992	54.123	49.469	14.9634	28.3671	25.1016	17.1672	35.7552	22.0462	53.6895	18.5476	34.8692	27.5891	53.2144	7.01669	39.3221	14.1904	23.093	43.3589	29.3055
PA14_01780	23.7769	39.7288	0	13.4916	19.9512	38.4982	11.4098	17.1672	71.9573	28.0171	46.6251	39.8228	38.2593	9.19638	15.2041	18.7112	18.4573	25.2274	17.3197	12.8905	20.0511
PA14_01790	7.50849	26.0292	6.01367	15.7402	11.9707	10.1311	2.28197	1.71672	5.36327	8.72663	1.41288	2.72759	39.2279	9.19638	9.50258	39.7613	1.60498	1.57671	17.3197	18.7498	4.62718
PA14_01800	111.376	132.886	171.158	79.8251	115.717	56.7342	57.0491	29.1842	100.114	42.7145	104.553	71.4628	107.513	104.226	108.329	203.484	66.6068	63.0685	100.069	99.6082	156.553
PA14_01810	42.5481	63.0181	71.7014	77.5765	106.739	62.8128	68.459	32.6176	43.3531	72.1095	83.3601	87.2828	80.3929	57.0175	68.4186	57.303	40.9271	68.587	40.4127	72.6554	85.6029
PA14_01830	30.0339	57.5382	107.783	78.7008	85.79	62.8128	67.318	30.9009	59.443	81.7547	31.0834	139.107	107.998	105.452	45.6124	80.6919	66.6068	130.079	55.808	63.2805	44.7295
PA14_01840	42.5481	38.3588	5.08849	12.3673	71.8242	10.1311	0	17.1672	8.49185	18.8311	7.06441	12.5469	11.6231	9.19638	11.4031	33.914	11.2349	7.88357	15.3953	22.2654	10.0256
PA14_01860	12.5141	2.73992	34.6942	8.99437	2.99267	22.2884	30.8065	12.017	8.93879	19.7497	5.65153	27.8214	23.2461	20.8451	5.70155	44.439	24.8772	22.074	19.2441	16.4061	34.7039
PA14_01870	77.5877	57.5382	27.2928	58.4634	125.692	26.3409	30.8065	22.3173	116.204	20.209	22.6061	91.1014	80.3929	61.3092	102.628	32.7446	52.162	52.0316	40.4127	65.6242	91.0013
PA14_01890	12.5141	8.21975	4.6259	22.4859	14.9634	8.10488	53.6262	24.0341	24.1347	33.9879	45.2122	8.18276	34.8692	23.2975	24.7067	12.8639	8.02492	20.4973	25.0174	9.37489	13.8816
PA14_01900	50.0566	28.7691	58.7489	34.8532	28.9292	18.236	6.8459	17.1672	14.3021	14.2382	11.3031	6.00069	23.7304	31.8808	30.4083	1.16945	43.3346	39.4178	19.2441	35.1558	40.8735
PA14_01910	32.5368	4.10987	56.4359	29.2317	6.9829	16.2098	44.4983	6.86687	8.93879	36.2844	28.2576	58.9159	21.7933	50.2735	64.6175	19.8806	82.6566	33.8993	13.4709	7.03117	51.6702
PA14_01930	58.8165	46.5786	100.382	67.4578	99.7558	24.3146	179.134	42.918	70.1695	29.395	45.2122	26.1848	58.5996	74.1841	41.8113	61.9808	70.6193	72.5288	40.4127	72.6554	44.7295
PA14_01940	77.5877	65.758	43.0208	101.187	49.8779	121.573	134.636	111.587	59.443	79.9175	87.5987	59.4614	81.3615	57.0175	142.539	44.439	62.5944	40.2062	100.069	64.4524	64.7806
PA14_01960	32.5368	87.6773	83.7287	26.9831	123.697	46.6031	81.0098	48.0681	28.6041	57.8713	93.2502	64.9166	59.0839	50.8866	38.0103	18.7112	16.8523	51.2432	17.3197	46.8744	32.3903
PA14_01970	191.466	215.083	136.001	242.848	355.131	186.412	238.465	206.006	168.496	244.346	154.004	156.018	216.48	221.326	212.858	109.928	273.65	309.036	159.726	173.435	221.334
PA14_01980	105.119	5.47983	70.7762	50.5933	107.736	38.4982	88.9967	61.8019	46.0348	39.4995	76.2956	76.3724	62.474	115.874	36.1098	59.6419	99.509	34.6877	71.2033	58.5931	70.9502
PA14_01990	26.2797	31.509	26.8302	16.8644	44.8901	28.3671	33.0885	5.15015	26.3694	13.3196	18.3675	9.27379	34.8692	34.9462	19.0052	24.5584	0	9.46028	21.1685	23.4372	41.6447
PA14_02010	60.0679	53.4283	24.9798	30.356	94.768	26.3409	20.5377	22.3173	60.7838	14.2382	72.057	30.0035	35.3535	61.9223	100.727	10.525	29.6922	22.074	28.8662	52.7338	33.1615
PA14_02020	106.37	38.3588	117.96	56.2148	35.9121	24.3146	41.0754	22.3173	44.247	35.3658	22.6061	74.7359	109.451	91.3507	72.2196	80.6919	63.3968	54.3966	26.9418	71.4835	50.1278
PA14_02030	23.7769	15.0695	28.218	17.9887	1.99512	22.2884	14.8328	17.1672	38.8837	23.8834	12.7159	31.0945	11.1388	4.90473	24.7067	4.67779	11.2349	34.6877	15.3953	14.0623	33.9327
PA14_02050	35.0396	16.4395	14.3403	57.3391	7.98046	64.8391	18.2557	32.6176	45.5878	49.1447	28.2576	20.1841	63.9269	42.3033	41.8113	105.25	40.9271	31.5343	55.808	28.1247	58.611
PA14_02060	224.003	141.106	43.4834	93.3166	135.668	54.708	35.3705	18.8839	68.8287	52.8191	36.7349	95.4655	123.495	225.005	148.24	221.026	157.288	64.6453	57.7324	108.983	158.095
PA14_02070	85.0962	67.1279	63.8374	66.3335	57.8583	14.1835	46.7803	41.2012	90.2818	62.4643	28.2576	80.191	64.4112	79.7019	64.6175	47.9474	112.349	67.7987	34.6394	94.9208	81.7469
PA14_02090	67.5764	47.9485	77.2525	62.9606	19.9512	99.2848	77.5868	54.935	46.0348	26.6392	24.019	93.829	47.9452	61.9223	55.115	52.6252	90.6816	55.9733	40.4127	48.0463	44.7295
PA14_02100	1.25141	20.5494	26.3676	20.2373	0	8.10488	12.5508	5.15015	7.59797	19.7497	1.41288	15.2745	2.42147	3.06546	7.60206	2.3389	0	0.788357	19.2441	32.8121	27.7631
PA14_02110	23.7769	31.509	29.6057	0	31.9218	12.1573	10.2688	8.58359	11.1735	22.0462	1.41288	24.5483	13.5602	41.0771	47.5129	38.5918	39.3221	32.3226	15.3953	14.0623	33.9327
PA14_02130	72.582	4.10987	1.38777	8.99437	3.99023	4.05244	6.8459	13.7337	16.0898	12.401	1.41288	16.911	9.68589	60.6961	19.0052	35.0835	7.22243	11.037	3.84883	4.68744	16.1951
PA14_02140	18.7712	43.8386	28.6806	4.49719	2.99267	14.1835	5.70491	10.3003	65.7001	20.209	11.3031	26.1848	22.2775	20.8451	20.9057	17.5417	18.4573	14.1904	21.1685	24.6091	14.6528
PA14_02150	43.7995	101.377	55.9734	52.8419	11.9707	68.8915	58.1901	18.8839	53.1858	58.3306	26.8448	74.7359	81.8458	65.6008	70.3191	38.5918	69.8168	48.0898	55.808	73.8273	70.9502
PA14_02180	36.291	12.3296	16.6532	6.74578	41.8974	30.3933	4.56393	12.017	25.9225	22.0462	7.06441	7.63724	33.4163	27.5891	36.1098	38.5918	21.6673	9.46028	17.3197	22.2654	37.0175
PA14_02190	38.7938	21.9193	57.3611	34.8532	32.9194	38.4982	36.5115	5.15015	20.1123	27.5578	18.3675	79.1	34.8692	45.3688	47.5129	57.303	28.0872	23.6507	26.9418	24.6091	16.9663
PA14_02200	27.5311	1.36996	33.7691	31.4803	69.829	34.4457	7.98688	27.4675	34.8613	28.0171	39.5607	62.189	33.4163	34.3331	22.8062	25.7279	28.8897	29.1692	26.9418	39.8433	51.6702
PA14_02220	205.232	83.5674	279.867	188.882	220.46	188.438	167.724	120.17	129.612	81.2954	151.178	94.3745	111.388	122.618	121.633	50.2863	129.201	57.5501	90.4474	123.045	65.5518
PA14_02230	26.2797	45.2086	60.5993	11.243	0	40.5244	19.3967	20.6006	12.5143	16.994	12.7159	47.46	18.8875	15.3273	26.6072	7.01669	21.6673	6.30685	11.5465	25.7809	7.71197
PA14_02250	105.119	235.633	146.178	118.051	29.9267	93.2061	93.5606	56.6517	105.478	95.5336	24.019	68.7352	91.5317	54.5652	66.5181	14.0334	52.162	79.624	103.918	67.9679	71.7214
PA14_02260	100.113	106.857	18.9662	131.543	95.7655	111.442	79.8688	113.303	72.8511	53.7377	125.747	36.5497	72.1599	26.976	19.0052	52.6252	69.8168	46.5131	61.5812	21.0935	41.6447
PA14_02270	198.975	139.736	188.274	86.5708	81.7997	97.2586	69.6	121.887	104.137	122.632	74.8828	82.9186	99.2804	99.3209	106.429	66.6586	56.9769	57.5501	61.5812	52.7338	100.256
PA14_02290	33.7882	61.6481	100.382	74.2036	0.997558	26.3409	25.1016	49.7848	50.0572	31.6914	15.5417	54.0062	27.1205	31.8808	34.2093	22.2195	35.3096	30.7459	28.8662	26.9528	35.4751
PA14_02300	32.5368	19.1794	28.218	37.1018	20.9487	16.2098	54.7672	10.3003	41.5654	21.1276	29.6705	36.5497	39.7122	41.6902	43.7119	17.5417	69.0143	37.0528	17.3197	72.6554	52.4414
PA14_02310	48.8052	53.4283	28.218	47.2205	78.8071	18.236	25.1016	37.7678	50.5042	28.0171	31.0834	65.4621	36.3221	28.2022	98.8268	46.7779	52.162	23.6507	42.3371	48.0463	44.7295
PA14_02330	73.8334	101.377	59.2115	73.0793	8.97802	22.2884	135.777	15.4505	36.2021	72.5688	46.6251	75.2814	47.9452	37.3986	53.2144	109.928	81.0517	62.2802	59.6568	71.4835	91.7725
PA14_02340	100.113	52.0584	37.9324	78.7008	101.751	24.3146	34.2295	13.7337	21.0062	44.0924	8.47729	42.5503	38.2593	60.083	51.3139	44.439	29.6922	24.4391	36.5638	32.8121	30.8479
PA14_02360	40.0453	69.8678	26.8302	57.3391	65.8388	28.3671	20.5377	22.3173	28.1572	29.8543	52.2766	68.7352	54.241	46.595	26.6072	74.8447	52.9645	29.1692	30.7906	65.6242	68.6366
PA14_02370	37.5424	89.0472	53.1978	32.6046	20.9487	6.07866	14.8328	12.017	42.0123	31.2321	66.4055	43.6414	43.1022	47.8212	19.0052	24.5584	81.8542	36.2644	13.4709	29.2965	53.9838
PA14_02380	46.3023	24.6592	7.86403	10.1187	15.9609	14.1835	17.1147	5.15015	15.1959	28.4764	22.6061	7.09172	7.74871	19.6189	32.3088	3.50835	23.2723	29.9576	19.2441	30.4684	6.16958
PA14_02390	33.7882	98.637	80.028	33.7289	47.8828	2.02622	94.7016	15.4505	65.2532	35.8251	22.6061	43.0959	38.2593	46.595	57.0155	52.6252	52.9645	54.3966	34.6394	45.7026	49.3566
PA14_02410	82.5933	42.4687	72.164	46.0962	26.9341	40.5244	193.967	37.7678	75.5328	67.9758	49.4509	46.369	117.684	97.4816	74.1201	83.0308	77.8417	40.2062	36.5638	98.4363	70.179
PA14_02420	28.7825	42.4687	50.8849	19.113	15.9609	4.05244	2.28197	13.7337	31.2858	37.203	1.41288	30.549	33.9006	23.9106	20.9057	31.5751	16.8523	24.4391	9.62206	35.1558	23.9071
PA14_02435	30.0339	2.73992	23.5921	35.9775	7.98046	6.07866	3.42295	6.86687	10.7265	18.3718	11.3031	23.4572	28.5734	50.2735	41.8113	24.5584	56.1744	25.2274	7.69765	30.4684	45.5007
PA14_02450	71.3306	71.2378	54.123	52.8419	188.538	151.967	128.931	101.286	141.68	106.097	117.269	119.468	83.2987	124.458	74.1201	31.5751	99.509	59.1268	109.692	67.9679	80.2045
PA14_02460	8.7599	16.4395	3.70072	12.3673	6.9829	6.07866	21.6787	6.86687	1.34082	9.18592	0	55.6428	9.2016	11.0357	5.70155	1.16945	31.2972	11.037	7.69765	2.34372	3.08479
PA14_02470	45.0509	56.1683	85.5791	47.2205	12.9683	58.7604	69.6	53.2183	49.1633	56.0341	98.9018	60.5524	73.6128	81.5412	24.7067	90.0475	68.2118	61.4918	38.4883	82.0303	63.2382
PA14_02490	16.2684	52.0584	111.484	19.113	128.685	16.2098	1.14098	13.7337	62.5715	23.4241	9.89018	33.2766	47.9452	64.3746	7.60206	12.8639	20.0623	52.8199	26.9418	33.984	55.5262
PA14_02500	52.5594	20.5494	13.4151	39.3504	24.9389	38.4982	34.2295	15.4505	53.6327	40.8774	22.6061	27.8214	39.2279	36.7855	43.7119	24.5584	66.6068	35.4761	44.2615	42.187	51.6702
PA14_02510	6.25707	30.1391	0.925179	14.6159	1.99512	70.9177	19.3967	5.15015	3.12858	5.05226	8.47729	8.18276	23.2461	12.2618	15.2041	0	24.0748	15.7671	11.5465	18.7498	8.48317
PA14_02520	21.274	156.175	86.9669	110.181	90.7778	273.54	46.7803	242.057	159.557	145.597	216.171	103.103	57.6311	60.6961	57.0155	51.4557	10.4324	27.5925	61.5812	12.8905	10.0256
PA14_02530	85.0962	39.7288	44.8712	24.7345	19.9512	34.4457	60.4721	37.7678	44.247	28.9357	14.1288	30.549	37.775	28.8153	49.4134	8.18614	39.3221	13.4021	38.4883	23.4372	11.568
PA14_02550	65.0735	100.007	196.601	220.362	266.348	380.929	165.443	92.7028	81.343	83.1326	70.6441	69.2807	125.917	65.6008	93.1253	78.3531	110.744	122.195	55.808	96.0926	100.256
PA14_02560	20.0226	13.6996	21.7417	66.3335	66.8364	87.1275	37.6524	17.1672	7.59797	16.5347	19.7804	6.54621	7.26442	4.29164	0	0	0.802492	10.2486	17.3197	25.7809	10.0256
PA14_02570	2.50283	1.36996	0	0	17.956	12.1573	4.56393	3.43344	0	5.51155	0	0.545517	0.484295	0.613092	1.90052	24.5584	0	0.788357	7.69765	0	0
PA14_02580	18.7712	17.8094	65.2252	1.1243	83.7948	40.5244	0	15.4505	8.49185	33.9879	7.06441	4.36414	40.1964	18.3928	15.2041	1.16945	5.61744	29.9576	38.4883	5.85931	22.3647
PA14_02590	15.017	28.7691	8.32662	7.87008	75.8144	50.6555	54.7672	10.3003	18.7715	16.0754	19.7804	20.7297	35.3535	4.29164	17.1046	11.6945	4.01246	14.1904	13.4709	23.4372	6.16958
PA14_02610	5.00566	0	36.5446	7.87008	39.9023	32.4195	26.2426	10.3003	22.347	26.1799	26.8448	1.09103	4.84295	20.8451	24.7067	0	4.01246	1.57671	13.4709	21.0935	2.31359
PA14_02620	10.0113	12.3296	24.0547	4.49719	2.99267	66.8653	34.2295	13.7337	14.3021	12.401	0	5.45517	4.35865	26.976	11.4031	78.3531	19.2598	6.30685	5.77324	2.34372	9.25437
PA14_02630	21.274	10.9597	6.01367	17.9887	21.9463	30.3933	30.8065	13.7337	10.7265	22.5055	38.1478	34.9131	46.008	7.97019	7.60206	15.2028	32.9022	41.7829	13.4709	12.8905	23.9071
PA14_02640	8.7599	5.47983	5.55108	48.3448	5.98535	16.2098	101.547	6.86687	8.93879	33.9879	12.7159	15.82	38.2593	18.3928	7.60206	59.6419	23.2723	16.5555	26.9418	23.4372	26.2207
PA14_02650	43.7995	23.2893	56.4359	32.6046	24.9389	22.2884	35.3705	17.1672	57.6552	26.6392	7.06441	43.0959	36.3221	41.0771	13.3036	21.0501	6.41993	22.074	23.093	44.5307	50.1278
PA14_02660	42.5481	43.8386	74.4769	14.6159	40.8999	34.4457	21.6787	27.4675	57.2083	28.9357	45.2122	51.2786	35.3535	52.7259	85.5232	10.525	44.137	63.0685	30.7906	72.6554	51.6702
PA14_02680	96.3589	6.84979	99.4568	26.9831	15.9609	22.2884	22.8197	20.6006	49.1633	38.5809	12.7159	82.9186	54.7253	62.5354	39.9108	102.911	103.521	37.0528	38.4883	55.0775	62.467
PA14_02690	58.8165	15.0695	15.2655	12.3673	15.9609	6.07866	96.9836	36.0511	18.7715	41.796	7.06441	38.7317	20.8247	38.0117	34.2093	29.2362	21.6673	15.7671	36.5638	44.5307	31.6191
PA14_02700	46.3023	36.9889	16.6532	46.0962	31.9218	46.6031	33.0885	17.1672	54.9736	60.6271	16.9546	78.5545	101.218	92.5768	102.628	84.2003	35.3096	116.677	48.1103	64.4524	58.611
PA14_02720	18.7712	24.6592	16.1906	16.8644	27.9316	10.1311	43.3574	5.15015	11.6204	29.8543	2.82576	24.0028	45.5237	29.4284	53.2144	4.67779	77.0392	38.6295	21.1685	59.7649	35.4751
PA14_02730	1001.13	1239.81	628.659	550.905	875.856	644.338	775.868	1409.43	2099.27	2179.82	2011.94	1403.07	903.209	554.235	233.763	344.987	594.646	231.777	517.667	333.98	95.6285
PA14_02740	76.3363	64.388	37.0072	40.4747	66.8364	91.1799	71.8819	152.788	76.4267	90.9406	132.811	49.0966	51.3352	81.5412	72.2196	129.809	64.1993	57.5501	57.7324	44.5307	68.6366
PA14_02750	28.7825	27.3992	122.586	96.6895	29.9267	6.07866	46.7803	39.4845	45.1409	44.5517	49.4509	66.5531	30.9949	41.0771	68.4186	30.4057	48.1495	53.6083	34.6394	80.8584	62.467
PA14_02760	105.119	32.879	48.1093	52.8419	54.8657	18.236	51.3442	25.7508	22.7939	36.2844	56.5153	68.7352	54.7253	63.1484	53.2144	194.128	18.4573	51.2432	23.093	72.6554	50.899
PA14_02770	51.308	31.509	70.7762	24.7345	18.9536	24.3146	14.8328	27.4675	39.7776	48.2261	40.9736	48.551	32.4477	62.5354	34.2093	77.1836	24.8772	78.0473	30.7906	49.2182	37.0175
PA14_02790	42.5481	52.0584	70.3136	11.243	8.97802	40.5244	37.6524	49.7848	29.0511	43.1738	73.4699	32.1855	44.5551	48.4342	30.4083	98.2337	8.02492	49.6665	25.0174	39.8433	31.6191
PA14_02810	102.616	60.2781	24.9798	44.9719	221.458	91.1799	35.3705	30.9009	58.996	41.796	59.3411	82.9186	93.4688	83.3805	104.528	85.3697	62.5944	137.174	65.43	39.8433	74.035
PA14_02830	25.0283	42.4687	73.5518	8.99437	11.9707	28.3671	86.7147	49.7848	27.7102	15.1568	49.4509	32.1855	26.1519	14.1011	20.9057	16.3723	78.6442	13.4021	32.715	22.2654	52.4414
PA14_02840	6.25707	9.5897	39.7827	21.3616	28.9292	10.1311	35.3705	10.3003	44.247	22.0462	5.65153	10.9103	24.699	41.0771	22.8062	47.9474	15.2473	15.7671	17.3197	50.39	29.3055
PA14_02850	10.0113	45.2086	23.5921	48.3448	30.9243	16.2098	3.42295	22.3173	33.9674	39.4995	38.1478	12.5469	43.1022	44.7557	45.6124	74.8447	16.8523	54.3966	13.4709	73.8273	18.5087
PA14_02870	36.291	89.0472	84.6539	42.7233	25.9365	26.3409	114.098	18.8839	26.3694	56.0341	43.7994	40.9138	30.0263	47.8212	83.6227	79.5225	32.9022	36.2644	34.6394	67.9679	47.043
PA14_02890	145.164	87.6773	50.4223	25.8588	41.8974	52.6817	43.3574	36.0511	26.3694	38.1216	38.1478	63.28	37.2907	58.2437	91.2248	93.5559	45.742	50.4548	53.8836	35.1558	85.6029
PA14_02900	12.5141	42.4687	18.9662	46.0962	56.8608	38.4982	18.2557	8.58359	26.3694	13.3196	55.1024	42.0048	32.932	49.0473	30.4083	86.5392	72.2243	38.6295	28.8662	60.9368	41.6447
PA14_02910	120.136	139.736	24.0547	57.3391	57.8583	42.5506	93.5606	37.7678	37.096	41.796	18.3675	51.2786	27.6048	50.2735	17.1046	116.945	80.2492	76.4706	34.6394	42.187	40.8735
PA14_02930	10.0113	41.0987	5.55108	48.3448	5.98535	4.05244	23.9606	5.15015	7.15103	23.8834	69.2312	22.9117	39.7122	6.74401	7.60206	10.525	11.2349	19.7089	11.5465	8.20303	22.3647
PA14_02960	15.017	41.0987	3.23813	21.3616	30.9243	26.3409	15.9738	8.58359	21.9	10.1045	11.3031	9.27379	11.6231	14.1011	36.1098	11.6945	4.01246	19.7089	15.3953	3.51558	20.0511
PA14_02970	86.3476	5.47983	137.389	49.469	90.7778	20.2622	27.3836	42.918	37.9899	34.4472	18.3675	66.5531	73.1285	126.297	108.329	85.3697	27.2847	69.3754	51.9591	53.9056	81.7469
PA14_02980	37.5424	4.10987	37.0072	50.5933	12.9683	22.2884	57.0491	13.7337	29.0511	42.2552	5.65153	28.9124	31.4791	28.8153	32.3088	12.8639	36.1121	20.4973	21.1685	53.9056	33.1615
PA14_02990	57.5651	120.556	94.3683	69.7064	55.8632	30.3933	122.085	30.9009	35.3082	57.8713	56.5153	54.0062	94.4374	74.1841	58.916	90.0475	127.596	67.0103	82.7498	90.2333	69.4078
PA14_03000	62.5707	19.1794	68.4633	15.7402	41.8974	16.2098	45.6393	42.918	47.8225	51.4412	36.7349	41.4593	65.3798	40.4641	77.9211	88.8781	44.9395	77.259	46.1859	62.1086	35.4751
PA14_03010	25.0283	71.2378	86.0417	73.0793	60.851	30.3933	25.1016	12.017	35.7552	37.203	64.9926	47.46	66.8326	53.9521	62.717	21.0501	88.2741	36.2644	40.4127	56.2493	47.043
PA14_03020	20.0226	32.879	22.2043	1.1243	6.9829	22.2884	0	13.7337	25.9225	10.5638	5.65153	19.0931	46.008	5.51783	3.80103	0	4.81495	33.8993	9.62206	5.85931	13.1104
PA14_03030	3.75424	4.10987	3.70072	6.74578	24.9389	4.05244	0	12.017	19.2184	22.9648	0	18.0021	35.8378	34.9462	22.8062	22.2195	8.82741	38.6295	7.69765	9.37489	11.568
PA14_03040	45.0509	24.6592	51.8101	30.356	4.98779	34.4457	17.1147	20.6006	30.3919	48.6854	15.5417	40.9138	59.0839	64.3746	51.3139	37.4224	67.4093	34.6877	34.6394	62.1086	23.1359
PA14_03050	26.2797	84.9374	37.9324	11.243	32.9194	42.5506	33.0885	24.0341	24.1347	20.6683	36.7349	75.8269	25.6676	55.7913	45.6124	4.67779	52.162	43.3596	30.7906	29.2965	63.2382
PA14_03070	31.2854	79.4575	25.4424	20.2373	13.9658	40.5244	30.8065	8.58359	58.996	16.0754	1.41288	54.5517	38.7436	43.5295	28.5077	12.8639	40.9271	20.4973	26.9418	17.5779	31.6191
PA14_03080	30.0339	87.6773	3.23813	5.62148	52.8706	18.236	1.14098	27.4675	29.9449	31.2321	16.9546	3.81862	33.9006	30.0415	15.2041	4.67779	24.8772	26.0158	21.1685	4.68744	20.0511
PA14_03090	40.0453	84.9374	43.0208	50.5933	46.8852	68.8915	19.3967	42.918	46.0348	50.9819	105.966	68.7352	54.241	79.0888	83.6227	120.453	36.1121	69.3754	32.715	73.8273	51.6702
PA14_03100	42.5481	2.73992	5.55108	14.6159	13.9658	8.10488	13.6918	5.15015	15.6429	17.4533	4.23865	10.3648	12.5917	5.51783	43.7119	25.7279	41.7296	5.5185	19.2441	15.2342	9.25437
PA14_03110	21.274	19.1794	12.4899	42.7233	85.79	32.4195	4.56393	8.58359	12.5143	9.64522	9.89018	12.0014	28.0891	46.595	55.115	12.8639	20.0623	43.3596	26.9418	11.7186	53.2126
PA14_03120	8.7599	0	0.925179	12.3673	1.99512	4.05244	2.28197	8.58359	10.7265	12.8603	2.82576	15.2745	13.5602	9.19638	28.5077	10.525	21.6673	14.1904	21.1685	7.03117	28.5343
PA14_03130	82.5933	80.8275	155.893	91.068	37.9072	58.7604	102.688	72.1022	75.5328	93.6964	57.9282	111.286	101.218	117.714	96.9263	73.6753	117.164	55.9733	101.994	120.702	91.0013
PA14_03150	30.0339	17.8094	9.71438	49.469	17.956	18.236	5.70491	70.3854	37.5429	35.3658	28.2576	42.5503	35.8378	24.5237	66.5181	24.5584	68.2118	53.6083	80.8253	42.187	20.8223
PA14_03160	156.427	106.857	184.573	93.3166	103.746	141.835	98.1245	128.754	145.702	111.609	293.88	113.468	109.935	171.053	150.141	125.131	99.509	132.444	76.9765	187.498	232.13
PA14_03163	259.043	528.804	248.411	241.724	328.196	401.192	245.311	427.463	380.346	189.23	532.657	237.846	158.849	342.718	336.391	389.426	323.404	374.47	348.319	372.652	266.834
PA14_03166	33.7882	42.4687	37.0072	38.2261	51.873	48.6293	20.5377	37.7678	12.5143	16.0754	26.8448	61.0979	8.23301	38.0117	20.9057	8.18614	10.4324	33.111	48.1103	10.5468	21.5935
PA14_03170	68.8278	89.0472	30.9935	65.2092	51.873	66.8653	54.7672	24.0341	56.3144	56.0341	26.8448	52.3697	85.7201	130.589	100.727	77.1836	67.4093	173.439	44.2615	113.671	173.519
PA14_03180	75.0849	147.955	49.9597	76.4522	39.9023	8.10488	36.5115	22.3173	12.0674	17.4533	59.3411	32.1855	30.5106	54.5652	20.9057	71.3364	42.5321	39.4178	15.3953	23.4372	13.8816
PA14_03190	118.884	176.725	86.5043	110.181	140.656	93.2061	94.7016	63.5186	117.545	104.72	59.3411	62.7345	109.935	143.463	96.9263	104.081	112.349	92.2378	76.9765	83.2021	85.6029
PA14_03200	267.803	310.98	277.554	305.809	227.443	121.573	146.046	82.4025	161.345	157.079	132.811	192.568	233.43	201.707	216.659	275.99	245.562	271.195	173.197	227.341	200.511
PA14_03210	31.2854	31.509	78.1777	33.7289	7.98046	18.236	58.1901	3.43344	28.1572	15.6161	0	28.3669	24.2147	35.5593	13.3036	24.5584	31.2972	10.2486	25.0174	11.7186	27.7631
PA14_03220	166.438	93.1571	166.07	137.164	299.267	115.495	227.056	97.8529	148.384	153.405	156.83	190.931	215.995	191.898	191.952	328.615	197.413	134.021	157.802	191.013	241.385
PA14_03240	58.8165	52.0584	30.5309	32.6046	101.751	34.4457	52.4852	34.3344	33.0735	35.8251	38.1478	70.3717	68.2855	64.3746	57.0155	24.5584	92.2865	44.9363	30.7906	66.7961	77.8909
PA14_03250	356.653	278.101	204.465	199	333.184	158.045	292.092	173.389	175.647	173.614	145.527	264.03	303.653	358.046	207.156	396.443	244.76	301.152	234.778	232.029	387.141
PA14_03265	81.3419	98.637	193.363	75.3279	74.8168	36.472	77.5868	46.3514	105.031	45.011	87.5987	66.0076	107.513	93.1899	110.23	142.673	150.066	115.888	80.8253	64.4524	114.908
PA14_03270	250.283	208.234	283.568	277.701	214.475	143.862	236.183	142.488	183.692	201.172	186.5	282.578	208.731	411.385	279.376	260.787	264.02	286.962	188.592	301.168	383.285
PA14_03285	269.054	135.626	73.0892	193.379	201.507	115.495	176.852	66.952	162.239	162.591	193.565	111.831	143.351	347.623	190.052	214.009	303.342	234.142	190.517	314.059	331.615
PA14_03290	76.3363	54.7983	109.171	91.068	77.8095	48.6293	57.0491	66.952	73.745	69.3537	53.6895	84.0097	150.131	113.422	57.0155	125.131	186.981	93.8145	96.2206	91.4052	122.62
PA14_03300	122.639	145.216	140.627	100.062	135.668	83.075	69.6	66.952	104.584	97.3708	169.546	100.921	114.294	99.9339	134.937	174.248	101.916	77.259	63.5056	53.9056	214.393
PA14_03310	206.483	141.106	191.975	193.379	236.421	64.8391	147.187	75.5356	166.708	118.958	83.3601	171.292	168.535	144.69	207.156	155.537	168.523	181.322	98.1451	147.655	185.087
PA14_03320	115.13	189.054	144.328	123.673	208.49	113.468	76.4459	44.6347	109.947	65.6794	148.353	71.4628	154.974	176.57	193.853	194.128	190.993	93.0261	80.8253	127.733	170.435
PA14_03330	33.7882	6.84979	37.4698	64.0849	19.9512	28.3671	88.9967	13.7337	27.2633	34.9065	22.6061	42.0048	26.6362	86.4459	81.7222	78.3531	91.4841	63.8569	34.6394	64.4524	51.6702
PA14_03340	95.1075	104.117	51.3475	46.0962	95.7655	24.3146	42.2164	37.7678	25.9225	42.2552	56.5153	52.3697	90.0788	86.4459	104.528	86.5392	105.126	90.661	32.715	58.5931	84.0605
PA14_03350	135.153	119.186	70.7762	152.904	242.407	87.1275	238.465	108.153	89.8348	90.9406	79.1214	174.02	117.199	191.898	79.8217	93.5559	143.646	163.19	109.692	179.295	209.766
PA14_03360	127.644	52.0584	62.9122	125.921	112.724	60.7866	91.2786	60.0851	74.6389	48.2261	73.4699	132.561	100.733	191.898	114.031	118.114	94.694	137.174	67.3545	96.0926	200.511
PA14_03370	65.0735	67.1279	132.301	107.932	110.729	56.7342	82.1508	51.5015	90.2818	65.2201	87.5987	91.6469	110.419	128.749	159.643	185.942	159.696	129.291	109.692	74.9991	114.137
PA14_03380	261.546	316.46	325.201	274.328	335.179	95.2324	310.347	152.788	175.2	174.533	113.031	226.39	272.174	362.95	266.072	290.023	287.292	304.306	263.645	269.528	269.919
PA14_03390	130.147	160.285	181.335	58.4634	194.524	40.5244	135.777	51.5015	84.0246	97.8301	28.2576	102.557	112.356	120.779	106.429	87.7086	91.4841	103.275	19.2441	77.3428	71.7214
PA14_03400	43.7995	31.509	50.4223	15.7402	80.8022	20.2622	35.3705	8.58359	21.4531	5.51155	1.41288	41.4593	54.241	38.0117	17.1046	50.2863	52.162	29.9576	9.62206	73.8273	46.2718
PA14_03410	509.326	335.64	152.192	614.99	345.155	115.495	236.183	321.026	712.422	1010.45	374.414	567.338	263.941	218.261	172.947	376.562	369.146	179.745	812.102	398.433	300.767
PA14_03420	97.6103	36.9889	10.177	15.7402	32.9194	22.2884	79.8688	34.3344	54.5266	26.1799	46.6251	42.5503	75.5499	93.1899	79.8217	116.945	56.1744	76.4706	19.2441	52.7338	79.4333
PA14_03430	166.438	79.4575	98.069	143.91	45.8877	135.757	127.79	233.474	109.053	129.522	385.717	98.1931	119.136	95.0292	85.5232	72.5058	29.6922	89.0843	155.877	90.2333	78.6621
PA14_03450	52.5594	173.985	74.4769	175.39	86.7875	403.218	171.147	518.449	156.876	225.974	462.013	181.112	106.061	52.7259	125.434	76.0142	104.324	123.772	275.191	97.2645	95.6285
PA14_03470	15.017	31.509	68.4633	59.5877	24.9389	26.3409	45.6393	46.3514	41.1184	32.61	107.379	23.4572	68.7698	55.1783	117.832	32.7446	60.1869	46.5131	38.4883	69.1398	57.8398
PA14_03480	10.0113	10.9597	32.3813	64.0849	48.8803	18.236	25.1016	8.58359	30.3919	42.7145	64.9926	21.2752	15.0131	72.3448	22.8062	50.2863	12.8399	40.2062	15.3953	9.37489	24.6783
PA14_03490	32.5368	34.2489	13.8777	34.8532	10.9731	70.9177	68.459	30.9009	50.9511	43.6331	70.6441	13.6379	15.9817	34.9462	9.50258	8.18614	38.5196	25.2274	21.1685	30.4684	16.9663
PA14_03510	11.2627	42.4687	19.4288	34.8532	45.8877	42.5506	3.42295	60.0851	10.2796	45.9296	35.3221	34.3676	37.2907	24.5237	3.80103	21.0501	32.9022	11.037	15.3953	14.0623	13.1104
PA14_03520	30.0339	50.6884	7.86403	14.6159	15.9609	54.708	25.1016	53.2183	24.1347	18.3718	53.6895	19.6386	17.4346	33.107	32.3088	16.3723	11.2349	11.8254	26.9418	5.85931	22.3647
PA14_03530	3.75424	41.0987	13.4151	23.6102	16.9585	12.1573	11.4098	8.58359	60.7838	20.209	0	8.18276	35.3535	49.6604	34.2093	37.4224	19.2598	64.6453	21.1685	21.0935	37.7887
PA14_03550	21.274	60.2781	90.6676	50.5933	26.9341	16.2098	75.3049	29.1842	28.1572	34.4472	45.2122	23.4572	39.2279	36.7855	22.8062	22.2195	49.7545	12.6137	19.2441	5.85931	29.3055
PA14_03560	15.017	32.879	34.6942	22.4859	23.9414	6.07866	15.9738	3.43344	9.38573	13.7789	9.89018	19.6386	31.9634	26.3629	32.3088	42.1001	20.8648	41.7829	13.4709	22.2654	44.7295
PA14_03580	38.7938	21.9193	3.70072	17.9887	33.917	34.4457	0	24.0341	17.4306	54.1969	9.89018	16.3655	23.7304	15.9404	3.80103	3.50835	31.2972	16.5555	11.5465	11.7186	31.6191
PA14_03590	37.5424	46.5786	6.93885	34.8532	65.8388	145.888	63.895	193.989	48.7164	45.4703	142.701	43.6414	35.8378	16.5535	34.2093	28.0668	9.6299	22.8623	119.314	22.2654	14.6528
PA14_03610	53.8108	94.5271	88.8172	105.684	38.9048	18.236	103.829	63.5186	48.2695	46.3889	72.057	31.64	89.5945	123.845	76.0206	83.0308	54.5694	83.5658	51.9591	50.39	107.968
PA14_03620	46.3023	38.3588	51.3475	25.8588	29.9267	8.10488	45.6393	20.6006	6.25715	41.3367	4.23865	18.5476	46.9766	69.2794	24.7067	54.9641	13.6424	14.9788	34.6394	30.4684	30.8479
PA14_03630	3.75424	43.8386	3.70072	14.6159	29.9267	4.05244	11.4098	8.58359	31.2858	15.6161	8.47729	9.81931	43.1022	33.72	13.3036	2.3389	13.6424	47.3014	30.7906	29.2965	16.9663
PA14_03650	63.8221	15.0695	58.2863	69.7064	44.8901	20.2622	91.2786	20.6006	32.6266	58.3306	46.6251	76.9179	93.9531	95.0292	45.6124	15.2028	121.176	83.5658	48.1103	79.6866	104.112
PA14_03670	50.0566	34.2489	138.777	37.1018	41.8974	56.7342	17.1147	8.58359	61.2307	28.4764	86.1858	73.6448	104.123	48.4342	74.1201	81.8614	45.742	59.1268	80.8253	92.577	74.8062
PA14_03680	12.5141	38.3588	92.5179	14.6159	13.9658	12.1573	17.1147	8.58359	44.694	44.5517	21.1932	33.8221	52.7881	78.4757	53.2144	50.2863	77.0392	27.5925	53.8836	23.4372	83.2893
PA14_03700	101.365	90.4172	112.872	62.9606	57.8583	68.8915	55.9082	51.5015	49.1633	86.3477	18.3675	84.0097	84.7515	54.5652	171.046	197.637	54.5694	67.7987	55.808	85.5459	94.8573
PA14_03710	27.5311	89.0472	59.6741	6.74578	4.98779	18.236	22.8197	10.3003	15.1959	5.51155	1.41288	10.3648	15.9817	31.2677	34.2093	11.6945	21.6673	31.5343	26.9418	11.7186	20.0511
PA14_03720	198.975	182.204	153.117	118.051	264.353	85.1013	124.367	82.4025	182.798	128.144	76.2956	164.746	154.49	136.106	171.046	245.584	166.116	117.465	121.238	125.389	131.104
PA14_03730	107.622	104.117	201.227	91.068	42.895	145.888	244.17	245.491	94.7512	145.138	295.292	102.012	120.105	76.6365	81.7222	115.775	89.8791	95.3912	148.18	112.499	77.1197
PA14_03760	113.879	54.7983	80.4906	48.3448	53.8681	68.8915	35.3705	42.918	67.9348	54.1969	79.1214	126.56	68.2855	68.6663	64.6175	23.389	164.511	85.1425	57.7324	91.4052	74.035
PA14_03770	106.37	68.4979	36.082	67.4578	125.692	14.1835	57.0491	36.0511	41.5654	45.011	16.9546	38.1862	37.775	71.1186	115.931	125.131	48.952	77.259	34.6394	71.4835	56.2974
PA14_03780	17.5198	76.7176	28.6806	33.7289	114.719	60.7866	12.5508	77.2523	45.5878	22.5055	16.9546	39.2772	58.1153	38.6248	55.115	84.2003	25.6797	46.5131	30.7906	32.8121	43.1871
PA14_03790	15.017	173.985	105.933	71.955	38.9048	60.7866	94.7016	108.153	52.2919	89.1035	124.334	52.9152	53.7567	66.2139	81.7222	111.098	58.5819	84.3542	75.0521	49.2182	45.5007
PA14_03800	405.458	363.039	578.237	623.985	535.688	1396.07	514.583	2211.13	569.401	941.098	1548.52	485.51	466.86	277.117	446.621	618.638	353.899	448.575	1389.43	411.323	297.682
PA14_03810	38.7938	1.36996	118.886	134.916	47.8828	119.547	90.1377	51.5015	42.9062	67.9758	79.1214	48.0055	66.3484	37.3986	64.6175	7.01669	48.1495	51.2432	67.3545	58.5931	36.2463
PA14_03830	46.3023	56.1683	47.6467	39.3504	48.8803	34.4457	60.4721	30.9009	45.5878	45.011	8.47729	38.1862	47.4609	45.3688	43.7119	100.573	76.2367	96.1795	30.7906	86.7177	64.7806
PA14_03840	197.723	117.816	68.4633	139.413	196.519	79.0226	57.0491	46.3514	118.439	76.2432	67.8184	120.014	77.9714	116.487	131.136	114.606	172.536	137.174	90.4474	71.4835	166.579
PA14_03855	100.113	105.487	20.3539	41.599	46.8852	56.7342	55.9082	78.969	50.9511	67.9758	70.6441	33.8221	59.5682	51.4997	138.738	32.7446	40.1246	32.3226	76.9765	24.6091	60.1534
PA14_03860	150.17	184.944	186.424	201.249	109.731	609.892	171.147	712.438	195.76	368.356	637.21	143.471	214.542	116.487	152.041	191.79	123.584	175.804	321.377	152.342	109.51
PA14_03870	172.695	168.505	204.927	178.763	247.394	149.94	190.544	267.808	174.306	202.09	120.095	160.928	178.705	260.564	114.031	140.334	238.34	200.243	148.18	209.763	293.826
PA14_03880	93.8561	67.1279	57.3611	151.78	121.702	289.75	181.416	494.415	82.6838	236.078	334.853	119.468	179.189	199.255	138.738	130.978	81.0517	125.349	173.197	138.28	80.9757
PA14_03900	105.119	110.967	173.009	203.498	88.7826	455.9	270.413	894.41	113.523	321.048	604.714	141.834	189.359	96.2554	134.937	130.978	66.6068	126.925	288.662	89.0615	62.467
PA14_03920	205.232	253.442	256.275	274.328	240.411	255.304	213.364	353.644	162.686	195.66	421.039	176.202	180.158	199.868	245.167	300.548	168.523	208.915	252.098	203.904	243.698
PA14_03930	138.907	263.032	56.4359	122.548	130.68	52.6817	50.2032	89.2693	119.78	87.7256	60.7539	80.191	113.325	199.255	216.659	170.739	93.8915	160.825	84.6742	154.686	168.121
PA14_03940	121.387	90.4172	129.988	75.3279	60.851	99.2848	102.688	118.454	46.0348	98.7487	113.031	78.009	92.5003	146.529	53.2144	91.217	88.2741	70.9521	94.2962	91.4052	89.4589
PA14_03950	43.7995	68.4979	87.4295	100.062	123.697	72.9439	43.3574	60.0851	115.757	70.2723	190.739	96.5566	73.6128	198.642	161.544	122.792	79.4467	40.9946	103.918	118.358	131.875
PA14_03960	85.0962	38.3588	180.41	79.8251	33.917	87.1275	170.006	84.1192	97.4328	80.3768	63.5797	68.1897	66.3484	40.4641	134.937	196.467	70.6193	75.6823	140.482	96.0926	78.6621
PA14_03980	148.918	69.8678	76.7899	56.2148	41.8974	24.3146	66.177	87.5526	122.908	85.4291	107.379	105.83	100.733	137.333	85.5232	143.842	131.609	86.7193	94.2962	110.155	114.137
PA14_04000	66.325	46.5786	15.7281	35.9775	36.9096	12.1573	11.4098	24.0341	13.8551	34.4472	22.6061	51.8241	18.4032	50.2735	81.7222	91.217	73.0267	30.7459	38.4883	60.9368	37.7887
PA14_04010	153.924	168.505	216.029	115.803	146.641	180.334	124.367	133.904	81.343	107.935	117.269	114.013	117.684	204.16	136.837	183.603	231.118	160.825	105.843	174.607	137.273
PA14_04020	5.00566	23.2893	58.2863	2.24859	22.9438	4.05244	9.12786	27.4675	48.7164	28.4764	8.47729	12.0014	23.2461	19.6189	41.8113	28.0668	16.8523	15.7671	13.4709	33.984	18.5087
PA14_04030	66.325	31.509	60.5993	14.6159	22.9438	14.1835	21.6787	20.6006	9.83267	29.8543	36.7349	49.0966	13.5602	34.3331	24.7067	22.2195	24.0748	20.4973	30.7906	55.0775	4.62718
PA14_04040	66.325	12.3296	45.3338	31.4803	5.98535	76.9964	36.5115	61.8019	23.6878	63.8422	43.7994	30.549	26.6362	48.4342	28.5077	38.5918	16.8523	42.5713	30.7906	35.1558	49.3566
PA14_04050	110.124	73.9777	109.634	73.0793	22.9438	38.4982	119.803	56.6517	58.5491	76.2432	14.1288	90.5559	85.2358	62.5354	47.5129	121.623	82.6566	89.8727	63.5056	76.171	76.3486
PA14_04060	5.00566	10.9597	70.3136	7.87008	1.99512	22.2884	7.98688	17.1672	3.12858	12.401	38.1478	42.5503	15.4974	50.8866	30.4083	145.012	25.6797	19.7089	17.3197	24.6091	14.6528
PA14_04070	21.274	76.7176	129.525	83.1979	8.97802	68.8915	55.9082	61.8019	53.6327	32.61	80.5343	18.0021	44.5551	19.6189	24.7067	16.3723	24.0748	48.8781	78.9009	10.5468	33.1615
PA14_04080	20.0226	58.9082	50.4223	22.4859	6.9829	12.1573	59.3311	18.8839	58.5491	39.0402	36.7349	13.0924	15.4974	26.976	66.5181	59.6419	41.7296	40.9946	21.1685	19.9216	22.3647
PA14_04090	27.5311	86.3073	24.9798	48.3448	16.9585	24.3146	51.3442	32.6176	12.5143	31.6914	53.6895	46.369	46.008	76.6365	28.5077	12.8639	44.137	51.2432	30.7906	5.85931	40.1023
PA14_04100	32.5368	47.9485	81.8784	49.469	56.8608	46.6031	5.70491	135.621	94.7512	90.022	117.269	42.5503	64.8955	48.4342	55.115	60.8113	24.8772	39.4178	50.0347	33.984	35.4751
PA14_04110	97.6103	139.736	152.192	96.6895	102.748	218.832	265.849	274.675	100.561	112.987	162.481	132.561	132.697	257.499	169.146	88.8781	117.966	174.227	188.592	71.4835	118.764
PA14_04140	136.404	152.065	88.8172	142.786	81.7997	97.2586	77.5868	175.105	89.3879	95.5336	202.042	73.0993	126.885	156.338	114.031	94.7253	128.399	92.2378	169.348	120.702	98.7133
PA14_04150	10.0113	20.5494	101.307	50.5933	111.726	44.5768	82.1508	66.952	46.9286	89.1035	74.8828	82.3731	22.2775	34.9462	5.70155	49.1168	32.9022	24.4391	69.2789	30.4684	28.5343
PA14_04160	85.0962	47.9485	131.375	57.3391	40.8999	46.6031	122.085	27.4675	73.745	50.5226	90.4245	118.923	56.6625	81.5412	34.2093	59.6419	36.1121	57.5501	86.5986	60.9368	74.8062
PA14_04180	6.25707	61.6481	20.8165	24.7345	22.9438	30.3933	26.2426	6.86687	36.649	19.7497	7.06441	17.4566	15.0131	13.488	17.1046	11.6945	31.2972	59.1268	19.2441	32.8121	13.8816
PA14_04190	76.3363	39.7288	78.1777	26.9831	77.8095	40.5244	70.7409	22.3173	43.8001	27.0985	49.4509	67.6441	63.4426	60.083	85.5232	36.2529	43.3346	27.5925	36.5638	89.0615	57.0686
PA14_04210	58.8165	115.076	59.6741	93.3166	80.8022	20.2622	55.9082	34.3344	71.0634	56.9527	22.6061	177.293	83.783	126.297	38.0103	161.384	142.844	141.904	55.808	86.7177	89.4589
PA14_04220	138.907	32.879	103.158	75.3279	105.741	10.1311	53.6262	10.3003	71.9573	46.8482	25.4319	101.466	50.3666	87.059	79.8217	98.2337	55.3719	116.677	30.7906	64.4524	85.6029
PA14_04230	112.627	145.216	80.028	104.56	90.7778	24.3146	66.177	46.3514	78.2144	74.8653	14.1288	103.648	70.707	120.166	95.0258	88.8781	129.201	52.8199	78.9009	74.9991	131.104
PA14_04240	38.7938	17.8094	15.7281	13.4916	3.99023	10.1311	12.5508	3.43344	3.12858	4.13367	4.23865	18.0021	18.8875	58.8568	7.60206	14.0334	23.2723	11.8254	23.093	26.9528	11.568
PA14_04250	47.5537	145.216	136.001	89.9437	54.8657	42.5506	44.4983	25.7508	24.5817	60.1678	18.3675	67.0986	108.966	79.0888	77.9211	40.9307	162.906	133.232	82.7498	108.983	90.2301
PA14_04270	37.5424	138.366	7.40144	26.9831	32.9194	16.2098	28.5246	18.8839	55.8674	45.011	67.8184	59.4614	56.6625	45.9819	41.8113	23.389	45.742	77.259	42.3371	63.2805	38.5599
PA14_04290	80.0905	31.509	69.851	62.9606	9.97558	32.4195	13.6918	41.2012	37.5429	60.1678	111.618	52.9152	59.5682	55.1783	85.5232	92.3864	32.9022	42.5713	76.9765	50.39	63.2382
PA14_04300	61.3193	64.388	76.7899	69.7064	27.9316	97.2586	55.9082	90.9861	64.3593	71.6502	66.4055	39.8228	70.2227	47.8212	72.2196	88.8781	36.9146	36.2644	53.8836	5.85931	38.5599
PA14_04310	75.0849	39.7288	46.259	42.7233	21.9463	40.5244	44.4983	49.7848	28.6041	63.3829	22.6061	35.4586	55.2096	36.1724	70.3191	42.1001	67.4093	27.5925	44.2615	57.4212	20.8223
PA14_04320	143.913	110.967	104.083	56.2148	160.607	174.255	15.9738	103.003	90.2818	95.9929	70.6441	66.0076	70.2227	76.6365	172.947	46.7779	95.4965	100.91	101.994	108.983	76.3486
PA14_04330	16.2684	21.9193	21.7417	58.4634	21.9463	24.3146	14.8328	73.8189	65.7001	16.994	52.2766	12.5469	17.9189	63.1484	20.9057	24.5584	10.4324	33.111	32.715	28.1247	42.4159
PA14_04340	0	24.6592	1.38777	12.3673	16.9585	6.07866	15.9738	10.3003	17.8776	17.9126	12.7159	22.9117	13.076	12.2618	11.4031	3.50835	18.4573	26.0158	34.6394	35.1558	4.62718
PA14_04350	10.0113	20.5494	81.4158	25.8588	0	18.236	5.70491	8.58359	0	5.05226	24.019	6.54621	4.35865	42.3033	1.90052	12.8639	3.20997	30.7459	7.69765	58.5931	8.48317
PA14_04370	48.8052	71.2378	21.7417	21.3616	23.9414	50.6555	7.98688	30.9009	29.9449	41.3367	16.9546	48.551	39.7122	44.1426	45.6124	93.5559	35.3096	70.9521	38.4883	65.6242	33.9327
PA14_04380	20.0226	15.0695	33.7691	41.599	79.8046	42.5506	52.4852	37.7678	18.3245	27.0985	2.82576	26.7303	22.7618	19.6189	38.0103	36.2529	54.5694	24.4391	26.9418	63.2805	31.6191
PA14_04390	73.8334	180.834	109.171	96.6895	69.829	119.547	133.495	221.457	159.11	140.085	202.042	57.2793	73.6128	62.5354	62.717	58.4724	100.311	46.5131	123.162	50.39	74.035
PA14_04410	172.695	386.328	376.548	276.577	133.673	409.297	257.862	360.511	226.598	246.183	238.777	183.294	210.184	252.594	228.062	473.627	238.34	254.639	356.016	195.701	161.18
PA14_04420	118.884	112.337	128.6	168.644	131.678	87.1275	49.0623	56.6517	100.114	58.7899	173.785	99.2841	142.383	182.701	134.937	233.89	123.584	129.291	73.1277	87.8896	104.112
PA14_04430	10.0113	72.6078	68.0007	14.6159	110.729	32.4195	35.3705	34.3344	17.8776	30.7728	28.2576	33.8221	57.1468	23.2975	22.8062	45.6085	2.40748	17.3439	19.2441	17.5779	10.7968
PA14_04440	71.3306	89.0472	80.4906	93.3166	67.8339	74.9702	63.895	48.0681	69.2756	49.604	66.4055	93.829	60.0525	102.386	34.2093	77.1836	61.7919	48.8781	90.4474	65.6242	77.8909
PA14_04460	68.8278	9.5897	28.218	22.4859	45.8877	30.3933	60.4721	15.4505	33.9674	19.7497	2.82576	17.4566	53.7567	33.107	38.0103	59.6419	24.0748	29.9576	46.1859	21.0935	23.1359
PA14_04480	31.2854	64.388	38.3949	40.4747	30.9243	36.472	2.28197	34.3344	19.6653	28.4764	45.2122	14.1834	21.7933	46.595	24.7067	46.7779	48.1495	39.4178	28.8662	17.5779	48.5854
PA14_04490	57.5651	60.2781	18.041	35.9775	44.8901	62.8128	23.9606	41.2012	29.498	45.9296	77.7085	39.2772	61.5054	28.8153	70.3191	59.6419	77.0392	127.714	30.7906	72.6554	86.3741
PA14_04510	71.3306	28.7691	95.7561	62.9606	107.736	166.15	111.816	70.3854	41.5654	95.0743	118.682	45.2779	55.2096	36.1724	64.6175	21.0501	90.6816	115.1	55.808	79.6866	50.1278
PA14_04520	12.5141	36.9889	65.2252	32.6046	59.8535	30.3933	17.1147	48.0681	34.4143	49.604	9.89018	22.3662	28.5734	33.72	3.80103	23.389	3.20997	1.57671	42.3371	0	13.1104
PA14_04530	0	1.36996	2.77554	21.3616	50.8754	24.3146	1.14098	22.3173	18.3245	17.9126	4.23865	3.2731	0.968589	4.90473	28.5077	0	1.60498	8.67193	15.3953	5.85931	13.1104
PA14_04550	48.8052	95.897	83.7287	65.2092	125.692	32.4195	182.557	34.3344	108.159	50.9819	49.4509	60.0069	59.0839	126.297	30.4083	19.8806	71.4218	103.275	53.8836	69.1398	70.9502
PA14_04560	33.7882	5.47983	14.3403	38.2261	25.9365	28.3671	55.9082	12.017	16.0898	41.3367	9.89018	58.9159	34.8692	14.1011	17.1046	60.8113	46.5445	43.3596	21.1685	30.4684	57.0686
PA14_04570	53.8108	54.7983	39.7827	20.2373	15.9609	10.1311	45.6393	13.7337	47.3756	50.5226	31.0834	50.7331	29.0577	63.7615	26.6072	54.9641	24.8772	22.074	21.1685	45.7026	67.8654
PA14_04580	48.8052	6.84979	2.77554	48.3448	4.98779	18.236	11.4098	24.0341	12.5143	17.9126	46.6251	9.27379	30.9949	23.9106	28.5077	46.7779	4.01246	39.4178	5.77324	5.85931	8.48317
PA14_04590	36.291	12.3296	37.4698	110.181	19.9512	97.2586	42.2164	13.7337	67.9348	46.3889	56.5153	46.369	62.9583	89.5114	62.717	45.6085	50.557	36.2644	61.5812	76.171	40.1023
PA14_04610	98.8617	36.9889	41.6331	92.1923	10.9731	10.1311	35.3705	20.6006	79.5552	44.5517	11.3031	27.8214	48.4295	68.6663	47.5129	137.995	40.1246	68.587	40.4127	51.5619	50.1278
PA14_04630	107.622	168.505	116.573	195.628	143.648	125.626	99.2655	156.221	65.2532	169.021	360.285	157.109	160.786	140.398	115.931	160.214	120.374	102.486	152.029	147.655	101.798
PA14_04640	15.017	17.8094	37.9324	30.356	48.8803	36.472	68.459	29.1842	42.4593	25.7206	7.06441	18.5476	43.1022	54.5652	76.0206	12.8639	33.7047	38.6295	51.9591	41.0151	45.5007
PA14_04650	37.5424	8.21975	32.8439	32.6046	72.8217	111.442	67.318	58.3684	10.7265	38.5809	15.5417	27.2759	29.0577	14.7142	9.50258	26.8973	26.4822	14.9788	38.4883	11.7186	44.7295
PA14_04660	62.5707	84.9374	131.375	56.2148	156.617	34.4457	75.3049	34.3344	41.5654	40.8774	26.8448	61.6435	76.0342	93.1899	68.4186	45.6085	113.954	74.1055	44.2615	60.9368	72.4926
PA14_04670	38.7938	75.3477	22.6669	100.062	5.98535	70.9177	39.9344	70.3854	15.1959	57.412	59.3411	26.7303	39.7122	76.6365	30.4083	65.4891	16.0498	55.9733	71.2033	37.4996	17.7375
PA14_04680	51.308	20.5494	31.9187	41.599	58.8559	28.3671	53.6262	24.0341	48.2695	43.1738	4.23865	34.9131	58.1153	37.3986	30.4083	49.1168	60.9894	22.074	44.2615	70.3117	39.3311
PA14_04690	45.0509	112.337	105.933	43.8476	70.8266	81.0488	74.1639	58.3684	65.2532	90.4813	91.8374	104.739	65.8641	75.4103	74.1201	37.4224	99.509	81.9891	130.86	56.2493	48.5854
PA14_04700	78.8391	38.3588	80.028	44.9719	66.8364	64.8391	87.8557	101.286	32.1796	34.9065	94.6631	37.6407	95.8903	44.1426	51.3139	85.3697	68.2118	64.6453	96.2206	65.6242	37.7887
PA14_04710	96.3589	27.3992	24.5173	15.7402	32.9194	34.4457	14.8328	22.3173	52.2919	49.1447	7.06441	25.0938	30.5106	15.3273	19.0052	1.16945	36.9146	44.148	40.4127	32.8121	23.9071
PA14_04730	70.0792	116.446	28.6806	73.0793	39.9023	34.4457	78.7278	90.9861	80.4491	88.6442	33.9092	144.562	84.7515	54.5652	148.24	154.367	138.831	70.1638	76.9765	77.3428	116.451
PA14_04750	41.2967	13.6996	5.55108	16.8644	0.997558	24.3146	13.6918	27.4675	26.3694	24.3427	29.6705	18.0021	51.8195	50.8866	15.2041	44.439	22.4698	40.2062	13.4709	35.1558	26.2207
PA14_04760	68.8278	19.1794	36.082	7.87008	4.98779	18.236	67.318	44.6347	30.8388	52.8191	15.5417	32.1855	44.5551	49.6604	38.0103	35.0835	24.8772	21.2856	36.5638	35.1558	33.1615
PA14_04780	33.7882	106.857	76.7899	92.1923	27.9316	22.2884	90.1377	48.0681	38.4368	48.2261	35.3221	52.3697	91.0474	45.9819	43.7119	35.0835	56.1744	107.217	44.2615	32.8121	43.1871
PA14_04790	32.5368	39.7288	19.8914	14.6159	24.9389	38.4982	28.5246	32.6176	20.5592	54.6562	9.89018	50.7331	51.8195	23.2975	20.9057	8.18614	8.02492	16.5555	17.3197	32.8121	23.1359
PA14_04810	93.8561	157.545	83.2662	42.7233	79.8046	99.2848	60.4721	169.955	80.8961	98.7487	117.269	77.4635	107.513	68.6663	64.6175	76.0142	39.3221	72.5288	101.994	70.3117	107.968
PA14_04820	95.1075	23.2893	74.9395	43.8476	37.9072	50.6555	61.6131	103.003	27.2633	45.011	83.3601	63.28	57.1468	26.976	85.5232	32.7446	74.6317	22.8623	82.7498	60.9368	24.6783
PA14_04830	13.7656	58.9082	21.7417	20.2373	12.9683	12.1573	59.3311	12.017	23.6878	22.9648	16.9546	26.7303	18.8875	54.5652	36.1098	1.16945	17.6548	15.7671	28.8662	12.8905	20.0511
PA14_04840	35.0396	30.1391	6.01367	38.2261	13.9658	10.1311	31.9475	41.2012	64.8062	47.3075	2.82576	54.5517	30.0263	40.4641	20.9057	43.2696	44.137	28.3808	32.715	43.3589	20.0511
PA14_04850	3.75424	0	1.85036	49.469	0.997558	8.10488	0	13.7337	25.4756	9.18592	7.06441	3.81862	2.42147	17.7797	5.70155	1.16945	2.40748	4.73014	7.69765	2.34372	18.5087
PA14_04860	26.2797	52.0584	14.3403	51.7176	83.7948	42.5506	41.0754	61.8019	33.0735	37.6623	74.8828	44.1869	30.0263	36.7855	19.0052	59.6419	50.557	24.4391	30.7906	43.3589	31.6191
PA14_04870	60.0679	119.186	143.403	101.187	77.8095	117.521	51.3442	44.6347	29.9449	83.5919	11.3031	57.2793	54.7253	44.1426	30.4083	33.914	76.2367	49.6665	26.9418	38.6714	42.4159
PA14_04890	205.232	152.065	245.173	133.791	140.656	133.731	212.223	133.904	173.859	99.6673	131.398	158.746	134.15	93.803	114.031	293.532	201.425	163.978	178.97	128.905	114.908
PA14_04900	120.136	141.106	235.921	228.232	223.453	208.701	122.085	214.59	142.574	175.91	240.19	173.474	128.338	119.553	195.753	53.7946	227.908	147.423	128.936	123.045	102.569
PA14_04910	76.3363	120.556	105.47	82.0736	118.709	145.888	147.187	87.5526	101.008	126.306	108.792	120.559	51.8195	68.6663	106.429	68.9975	86.6691	70.1638	86.5986	87.8896	90.2301
PA14_04920	13.7656	58.9082	59.6741	103.435	90.7778	210.727	13.6918	121.887	65.7001	116.202	94.6631	54.5517	73.6128	57.0175	24.7067	53.7946	91.4841	48.8781	48.1103	38.6714	85.6029
PA14_04930	136.404	324.68	265.989	294.566	268.343	670.679	512.301	865.226	277.102	311.403	534.07	118.923	125.432	84.6067	134.937	163.723	180.561	151.365	431.068	77.3428	83.2893
PA14_04940	23.7769	2.73992	35.6194	37.1018	39.9023	22.2884	37.6524	29.1842	48.7164	7.80803	5.65153	18.5476	8.7173	7.3571	11.4031	10.525	27.2847	12.6137	30.7906	17.5779	24.6783
PA14_04950	32.5368	105.487	52.2726	15.7402	55.8632	56.7342	29.6656	30.9009	46.9286	62.9236	81.9472	94.3745	50.8509	36.1724	26.6072	85.3697	11.2349	123.772	46.1859	41.0151	49.3566
PA14_04960	90.1018	45.2086	23.5921	23.6102	63.8437	28.3671	44.4983	29.1842	48.2695	25.7206	31.0834	43.6414	31.9634	31.8808	32.3088	23.389	61.7919	22.074	50.0347	30.4684	50.899
PA14_04970	28.7825	13.6996	5.55108	29.2317	1.99512	34.4457	3.42295	18.8839	3.12858	13.3196	11.3031	4.90966	12.1074	2.45237	7.60206	10.525	4.81495	10.2486	11.5465	11.7186	1.54239
PA14_04980	45.0509	4.10987	82.341	35.9775	15.9609	93.2061	7.98688	37.7678	32.1796	22.0462	31.0834	19.6386	9.68589	20.232	22.8062	31.5751	15.2473	11.8254	21.1685	43.3589	26.9919
PA14_05000	33.7882	46.5786	46.7216	24.7345	20.9487	36.472	36.5115	29.1842	42.4593	40.8774	31.0834	36.0041	23.7304	34.3331	70.3191	68.9975	46.5445	70.9521	36.5638	51.5619	37.7887
PA14_05010	35.0396	68.4979	66.1503	46.0962	68.8315	14.1835	23.9606	32.6176	43.8001	45.011	4.23865	45.2779	39.7122	42.9164	39.9108	57.303	52.162	18.1322	36.5638	80.8584	62.467
PA14_05020	86.3476	19.1794	0	7.87008	13.9658	10.1311	1.14098	15.4505	18.7715	14.2382	0	51.8241	45.5237	26.976	9.50258	31.5751	33.7047	44.148	36.5638	21.0935	22.3647
PA14_05030	37.5424	36.9889	11.5647	30.356	28.9292	6.07866	79.8688	6.86687	29.0511	20.6683	19.7804	25.6393	15.9817	37.3986	38.0103	26.8973	51.3595	14.9788	9.62206	46.8744	46.2718
PA14_05040	25.0283	23.2893	90.6676	19.113	134.67	14.1835	34.2295	24.0341	25.0286	10.1045	29.6705	29.4579	48.4295	87.059	15.2041	0	75.4342	28.3808	36.5638	30.4684	30.0767
PA14_05050	48.8052	9.5897	19.8914	30.356	19.9512	28.3671	49.0623	65.2353	27.2633	23.8834	40.9736	13.0924	22.7618	11.6487	20.9057	1.16945	29.6922	13.4021	44.2615	45.7026	32.3903
PA14_05060	36.291	26.0292	33.7691	24.7345	9.97558	72.9439	58.1901	123.604	63.4654	84.5105	79.1214	65.4621	53.7567	48.4342	32.3088	83.0308	41.7296	22.8623	73.1277	55.0775	37.0175
PA14_05070	75.0849	34.2489	133.226	113.554	43.8925	58.7604	46.7803	116.737	117.992	84.5105	149.766	150.017	110.419	125.684	146.34	86.5392	84.2616	126.137	63.5056	93.7489	75.5774
PA14_05080	63.8221	27.3992	78.1777	83.1979	36.9096	30.3933	29.6656	41.2012	129.612	59.2492	48.038	37.6407	64.4112	93.803	81.7222	80.6919	36.9146	104.851	50.0347	55.0775	99.4845
PA14_05110	47.5537	54.7983	40.2453	56.2148	95.7655	58.7604	73.0229	87.5526	134.082	48.2261	74.8828	43.6414	76.5185	57.0175	133.036	26.8973	52.162	121.407	142.407	66.7961	57.8398
PA14_05120	17.5198	6.84979	65.6877	33.7289	32.9194	10.1311	11.4098	20.6006	29.0511	12.401	25.4319	27.8214	5.81153	10.4226	13.3036	4.67779	7.22243	4.73014	19.2441	14.0623	3.08479
PA14_05130	33.7882	112.337	39.7827	33.7289	55.8632	64.8391	85.5737	29.1842	70.6164	31.2321	57.9282	54.5517	53.2724	78.4757	68.4186	18.7112	36.1121	24.4391	65.43	35.1558	57.8398
PA14_05150	16.2684	42.4687	78.1777	77.5765	65.8388	54.708	99.2655	85.8359	46.0348	61.0864	113.031	56.1883	58.5996	90.1245	79.8217	18.7112	30.4947	77.259	71.2033	30.4684	70.9502
PA14_05160	70.0792	63.0181	92.5179	80.9494	36.9096	121.573	99.2655	108.153	48.2695	60.6271	79.1214	36.0041	55.6939	45.3688	62.717	115.775	45.742	43.3596	73.1277	52.7338	37.7887
PA14_05180	105.119	69.8678	55.5108	29.2317	120.704	66.8653	42.2164	89.2693	117.992	73.4874	111.618	63.8255	89.1102	49.0473	106.429	29.2362	40.1246	64.6453	94.2962	69.1398	76.3486
PA14_05190	155.175	161.655	159.593	106.808	341.165	119.547	128.931	116.737	140.339	121.713	114.443	88.3738	153.037	190.672	133.036	66.6586	125.991	164.767	157.802	126.561	141.9
PA14_05200	83.8448	39.7288	55.9734	47.2205	17.956	79.0226	106.111	63.5186	50.9511	60.1678	66.4055	51.2786	112.356	79.7019	81.7222	73.6753	144.449	74.1055	69.2789	58.5931	49.3566
PA14_05210	71.3306	26.0292	0.46259	8.99437	32.9194	28.3671	75.3049	56.6517	29.0511	16.5347	79.1214	19.6386	36.8064	38.6248	11.4031	0	60.1869	43.3596	48.1103	49.2182	33.1615
PA14_05220	96.3589	80.8275	93.9057	88.8194	70.8266	58.7604	50.2032	80.6858	54.9736	93.6964	113.031	61.6435	72.6442	153.273	85.5232	105.25	79.4467	67.7987	61.5812	128.905	80.2045
PA14_05230	27.5311	19.1794	73.5518	20.2373	30.9243	44.5768	60.4721	85.8359	18.7715	55.1155	42.3865	28.3669	39.2279	59.4699	49.4134	7.01669	30.4947	20.4973	86.5986	46.8744	20.8223
PA14_05250	96.3589	149.325	82.8036	76.4522	195.521	87.1275	73.0229	106.437	121.121	86.3477	141.288	44.7324	63.4426	47.8212	110.23	56.1335	89.8791	54.3966	94.2962	73.8273	43.9583
PA14_05260	165.187	165.765	117.498	69.7064	127.687	145.888	85.5737	149.354	69.2756	126.766	134.224	130.924	101.702	107.291	142.539	57.303	107.534	130.079	82.7498	78.5147	60.1534
PA14_05270	52.5594	5.47983	3.23813	42.7233	28.9292	50.6555	9.12786	39.4845	44.694	32.1507	53.6895	25.6393	10.1702	19.6189	7.60206	11.6945	19.2598	20.4973	17.3197	33.984	29.3055
PA14_05280	75.0849	46.5786	127.675	29.2317	16.9585	30.3933	13.6918	65.2353	86.2593	65.2201	59.3411	14.729	16.466	44.1426	49.4134	47.9474	25.6797	26.8041	46.1859	33.984	21.5935
PA14_05290	36.291	39.7288	98.9942	65.2092	67.8339	70.9177	13.6918	89.2693	76.4267	58.3306	26.8448	35.4586	32.932	39.2379	114.031	17.5417	37.7171	53.6083	59.6568	33.984	56.2974
PA14_05300	68.8278	100.007	94.3683	60.712	200.509	54.708	110.675	58.3684	80.0022	88.1849	86.1858	112.377	86.2044	41.6902	85.5232	113.437	60.1869	57.5501	65.43	120.702	119.536
PA14_05310	200.226	80.8275	41.6331	100.062	105.741	79.0226	177.993	106.437	75.0858	100.127	145.527	129.288	125.432	145.916	115.931	168.401	116.361	173.439	82.7498	104.296	144.214
PA14_05320	68.8278	138.366	105.47	82.0736	62.8461	139.809	96.9836	151.071	80.4491	79.4582	259.97	74.7359	45.5237	78.4757	70.3191	46.7779	97.904	93.0261	180.895	120.702	82.5181
PA14_05330	20.0226	94.5271	46.259	70.8307	67.8339	79.0226	33.0885	92.7028	45.5878	64.7608	120.095	60.5524	48.9137	36.7855	32.3088	40.9307	56.1744	85.9309	101.994	90.2333	19.2799
PA14_05340	77.5877	17.8094	1.85036	80.9494	6.9829	76.9964	125.508	37.7678	15.6429	47.7668	49.4509	54.0062	36.8064	40.4641	53.2144	5.84724	11.2349	38.6295	63.5056	104.296	13.8816
PA14_05360	212.74	238.373	265.064	259.713	375.082	267.461	245.311	259.224	253.415	285.682	418.213	216.57	261.035	253.82	279.376	284.176	232.723	234.93	261.72	172.264	253.724
PA14_05380	23.7769	47.9485	16.6532	25.8588	29.9267	38.4982	79.8688	73.8189	35.3082	50.5226	31.0834	50.1876	38.7436	39.851	47.5129	70.1669	47.347	35.4761	84.6742	51.5619	27.7631
PA14_05390	342.888	343.859	377.473	472.205	333.184	468.057	446.124	496.132	389.731	426.227	623.081	350.768	295.42	245.85	281.276	370.715	325.009	309.824	490.725	366.793	276.86
PA14_05400	31.2854	31.509	83.7287	26.9831	61.8486	66.8653	117.521	73.8189	38.4368	79.9175	66.4055	57.2793	52.3038	16.5535	39.9108	24.5584	33.7047	34.6877	48.1103	39.8433	63.2382
PA14_05410	17.5198	0	72.6266	15.7402	14.9634	30.3933	3.42295	8.58359	6.25715	19.7497	24.019	26.7303	23.7304	15.9404	28.5077	7.01669	25.6797	0.788357	13.4709	29.2965	10.0256
PA14_05420	56.3136	19.1794	33.3065	46.0962	2.99267	44.5768	104.97	44.6347	78.6614	42.2552	40.9736	48.0055	24.699	77.2496	57.0155	15.2028	90.6816	65.4336	42.3371	49.2182	62.467
PA14_05430	58.8165	19.1794	9.71438	15.7402	11.9707	14.1835	0	6.86687	8.49185	22.9648	1.41288	16.3655	63.4426	30.6546	17.1046	58.4724	32.0997	55.185	28.8662	30.4684	10.0256
PA14_05440	46.3023	120.556	29.6057	39.3504	74.8168	76.9964	110.675	29.1842	56.7613	48.6854	14.1288	64.371	62.9583	28.8153	55.115	125.131	65.0018	69.3754	21.1685	51.5619	81.7469
PA14_05450	12.5141	2.73992	15.2655	3.37289	6.9829	16.2098	77.5868	17.1672	20.5592	26.1799	0	12.5469	40.1964	13.488	22.8062	36.2529	28.0872	27.5925	13.4709	38.6714	16.9663
PA14_05460	106.37	46.5786	23.5921	62.9606	152.626	127.652	55.9082	46.3514	112.629	104.72	80.5343	70.9172	79.4243	60.6961	70.3191	105.25	89.8791	85.9309	86.5986	55.0775	117.222
PA14_05480	78.8391	98.637	88.8172	64.0849	41.8974	83.075	78.7278	104.72	82.6838	77.6211	163.894	98.1931	130.275	97.4816	28.5077	44.439	72.2243	123.772	86.5986	106.639	111.052
PA14_05500	8.7599	13.6996	60.1367	33.7289	80.8022	107.39	61.6131	66.952	42.0123	31.2321	74.8828	39.8228	13.5602	5.51783	28.5077	8.18614	4.81495	32.3226	38.4883	18.7498	15.4239
PA14_05510	160.181	95.897	162.832	104.56	31.9218	210.727	73.0229	169.955	73.2981	95.9929	156.83	92.1924	62.9583	66.827	100.727	33.914	145.251	63.0685	101.994	65.6242	57.0686
PA14_05520	67.5764	93.1571	17.1158	41.599	37.9072	20.2622	19.3967	82.4025	29.498	82.6733	84.7729	84.5552	53.2724	63.7615	36.1098	14.0334	85.0641	15.7671	55.808	52.7338	65.5518
PA14_05530	218.998	84.9374	216.492	177.639	241.409	269.487	225.915	351.927	122.461	197.957	467.664	152.199	118.168	126.297	159.643	68.9975	165.313	126.137	211.685	71.4835	98.7133
PA14_05540	291.58	331.53	425.583	234.978	302.26	478.188	406.19	626.602	211.402	355.955	652.752	273.304	261.519	285.701	203.355	384.749	333.837	253.063	317.528	284.762	227.503
PA14_05550	101.365	202.754	58.2863	74.2036	153.624	220.858	118.662	417.163	198.888	234.241	395.607	133.106	157.396	93.1899	216.659	160.214	95.4965	142.693	234.778	126.561	99.4845
PA14_05560	101.365	60.2781	136.927	122.548	332.187	160.071	81.0098	166.522	137.657	163.05	97.4889	110.194	106.545	77.2496	57.0155	87.7086	162.103	116.677	107.767	67.9679	77.8909
PA14_05580	36.291	95.897	190.124	120.3	81.7997	139.809	15.9738	118.454	57.6552	90.022	64.9926	56.1883	57.1468	120.166	17.1046	102.911	61.7919	81.9891	63.5056	55.0775	37.7887
PA14_05590	32.5368	117.816	34.2316	10.1187	45.8877	54.708	59.3311	109.87	20.5592	55.1155	76.2956	47.46	25.6676	88.8983	7.60206	31.5751	44.137	10.2486	36.5638	48.0463	28.5343
PA14_05600	78.8391	60.2781	74.4769	34.8532	30.9243	143.862	25.1016	121.887	64.8062	70.2723	288.228	38.7317	49.398	95.6423	34.2093	16.3723	79.4467	19.7089	107.767	42.187	74.8062
PA14_05620	226.506	149.325	189.199	295.69	418.974	348.51	297.797	722.738	413.866	319.211	942.393	248.756	221.323	242.784	233.763	367.207	183.771	312.978	365.638	180.467	215.164
PA14_05630	12.5141	21.9193	26.8302	28.1074	5.98535	8.10488	30.8065	12.017	4.4694	22.9648	0	22.9117	7.26442	0	19.0052	0	4.81495	17.3439	23.093	4.68744	20.0511
PA14_05640	48.8052	27.3992	31.9187	92.1923	94.768	44.5768	94.7016	18.8839	89.8348	42.7145	104.553	52.3697	65.8641	48.4342	64.6175	39.7613	58.5819	78.8357	65.43	38.6714	97.9421
PA14_05650	43.7995	21.9193	41.1705	80.9494	72.8217	64.8391	42.2164	24.0341	27.7102	68.4351	26.8448	54.5517	59.5682	63.1484	83.6227	73.6753	65.8043	66.222	40.4127	63.2805	33.1615
PA14_05660	112.627	108.227	78.6403	193.379	138.661	216.806	163.161	224.89	128.719	119.417	149.766	72.5538	94.9217	81.5412	148.24	72.5058	43.3346	55.9733	88.523	57.4212	102.569
PA14_05690	97.6103	65.758	72.6266	75.3279	79.8046	58.7604	42.2164	24.0341	56.7613	68.4351	15.5417	69.8262	67.3169	49.0473	83.6227	16.3723	80.2492	66.222	46.1859	127.733	63.2382
PA14_05700	11.2627	19.1794	43.4834	37.1018	69.829	6.07866	29.6656	10.3003	27.2633	35.3658	53.6895	65.4621	70.707	41.0771	30.4083	19.8806	27.2847	11.8254	13.4709	18.7498	23.9071
PA14_05740	56.3136	69.8678	43.4834	35.9775	71.8242	40.5244	45.6393	27.4675	61.6777	38.5809	46.6251	39.2772	65.3798	69.2794	104.528	84.2003	48.952	140.328	28.8662	33.984	75.5774
PA14_05750	65.0735	75.3477	15.7281	70.8307	50.8754	50.6555	151.751	13.7337	94.3042	51.4412	45.2122	61.0979	54.241	86.4459	57.0155	113.437	90.6816	119.042	50.0347	64.4524	88.6877
PA14_05770	62.5707	179.464	97.1438	67.4578	102.748	79.0226	49.0623	29.1842	77.3205	53.7377	19.7804	45.2779	45.0394	93.803	60.8165	72.5058	89.0766	74.8939	48.1103	58.5931	45.5007
PA14_05775	90.1018	86.3073	36.082	29.2317	4.98779	4.05244	7.98688	13.7337	17.8776	30.3135	8.47729	34.9131	20.3404	48.4342	49.4134	38.5918	16.8523	29.1692	13.4709	31.6403	37.0175
PA14_05790	80.0905	98.637	158.206	187.758	231.433	85.1013	29.6656	54.935	114.417	123.551	89.0116	201.296	106.061	125.684	159.643	122.792	159.696	163.978	61.5812	123.045	178.918
PA14_05810	62.5707	72.6078	61.987	50.5933	98.7582	34.4457	81.0098	32.6176	29.498	90.022	35.3221	81.2821	62.474	68.0532	72.2196	29.2362	51.3595	45.7247	30.7906	99.6082	87.1453
PA14_05820	66.325	156.175	43.946	120.3	62.8461	72.9439	39.9344	123.604	117.545	123.091	189.326	64.371	67.8012	33.72	55.115	23.389	60.9894	63.0685	71.2033	58.5931	45.5007
PA14_05840	167.69	202.754	138.314	292.317	128.685	261.382	256.721	401.712	155.535	187.393	459.187	219.298	190.812	182.088	188.151	359.021	89.8791	115.1	357.941	159.373	115.68
PA14_05850	67.5764	23.2893	14.3403	40.4747	13.9658	58.7604	55.9082	46.3514	54.9736	53.7377	39.5607	43.6414	38.7436	26.976	34.2093	52.6252	82.6566	31.5343	71.2033	55.0775	62.467
PA14_05860	162.684	109.597	82.8036	116.927	125.692	285.697	219.069	339.91	152.853	146.515	269.861	214.934	127.854	152.047	172.947	174.248	106.731	89.8727	248.249	96.0926	114.137
PA14_05870	162.684	64.388	86.9669	102.311	97.7607	81.0488	126.649	48.0681	107.712	69.813	49.4509	118.923	92.016	107.291	106.429	47.9474	32.9022	136.386	71.2033	101.952	107.968
PA14_05880	97.6103	50.6884	17.1158	61.8363	11.9707	87.1275	54.7672	128.754	46.4817	50.5226	33.9092	66.0076	31.9634	14.7142	17.1046	30.4057	73.0267	50.4548	61.5812	19.9216	30.8479
PA14_05890	31.2854	49.3185	4.6259	5.62148	26.9341	0	10.2688	27.4675	17.8776	25.7206	16.9546	8.18276	17.4346	23.2975	43.7119	28.0668	17.6548	11.8254	15.3953	9.37489	43.9583
PA14_05910	18.7712	31.509	77.7151	34.8532	50.8754	12.1573	20.5377	18.8839	7.15103	14.2382	52.2766	38.1862	35.3535	14.1011	45.6124	37.4224	21.6673	7.09521	46.1859	90.2333	17.7375
PA14_05920	51.308	171.245	233.608	47.2205	102.748	76.9964	138.059	48.0681	50.0572	94.615	35.3221	98.1931	81.8458	96.8685	72.2196	195.298	119.571	119.83	98.1451	103.124	95.6285
PA14_05950	75.0849	61.6481	79.1028	40.4747	39.9023	56.7342	45.6393	78.969	81.7899	67.0572	63.5797	79.6455	77.4871	85.8328	76.0206	49.1168	88.2741	102.486	80.8253	110.155	77.8909
PA14_05960	230.26	452.086	353.419	369.894	249.389	915.852	345.718	957.929	227.492	387.187	504.399	226.39	285.249	193.124	228.062	201.145	340.256	157.671	230.93	141.795	212.851
PA14_05970	30.0339	8.21975	23.5921	28.1074	3.99023	36.472	18.2557	37.7678	26.8164	5.97085	0	2.18207	24.2147	17.1666	9.50258	24.5584	17.6548	25.2274	13.4709	17.5779	11.568
PA14_05990	81.3419	100.007	86.9669	101.187	31.9218	38.4982	201.954	29.1842	103.243	64.3015	9.89018	83.4641	104.123	120.779	142.539	47.9474	77.8417	57.5501	69.2789	79.6866	80.2045
PA14_06000	321.613	276.731	344.629	404.747	435.933	622.05	500.892	654.07	243.582	287.06	668.293	192.022	238.757	184.541	153.942	214.009	163.708	230.2	444.539	192.185	132.646
PA14_06010	15.017	115.076	61.5244	129.294	33.917	125.626	135.777	159.655	49.1633	94.615	113.031	72.0083	63.9269	27.5891	24.7067	16.3723	31.2972	52.8199	73.1277	70.3117	26.2207
PA14_06030	48.8052	43.8386	52.7352	69.7064	111.726	54.708	92.4196	20.6006	54.0797	50.9819	49.4509	109.103	56.1782	137.333	81.7222	71.3364	41.7296	104.063	67.3545	98.4363	45.5007
PA14_06040	56.3136	42.4687	26.8302	46.0962	85.79	68.8915	140.341	63.5186	40.6715	53.2784	35.3221	64.9166	39.2279	58.2437	22.8062	25.7279	30.4947	51.2432	36.5638	57.4212	54.755
PA14_06060	43.7995	35.6189	12.4899	20.2373	52.8706	6.07866	37.6524	32.6176	23.6878	15.6161	5.65153	23.4572	10.1702	12.2618	34.2093	10.525	8.02492	47.3014	15.3953	22.2654	11.568
PA14_06070	56.3136	38.3588	30.5309	31.4803	64.8413	32.4195	45.6393	20.6006	56.3144	64.3015	35.3221	88.9193	69.7384	31.8808	68.4186	14.0334	79.4467	41.7829	51.9591	28.1247	70.9502
PA14_06080	42.5481	32.879	25.905	34.8532	48.8803	18.236	10.2688	20.6006	50.0572	46.8482	5.65153	69.8262	57.1468	101.16	47.5129	29.2362	67.4093	48.8781	48.1103	86.7177	56.2974
PA14_06090	22.5255	6.84979	16.1906	16.8644	9.97558	10.1311	12.5508	15.4505	22.347	44.0924	22.6061	25.6393	46.008	27.5891	47.5129	112.267	34.5071	25.2274	28.8662	57.4212	64.7806
PA14_06120	7.50849	4.10987	20.3539	38.2261	39.9023	22.2884	15.9738	27.4675	7.15103	15.6161	1.41288	1.63655	25.6676	0.613092	17.1046	5.84724	0.802492	8.67193	11.5465	10.5468	8.48317
PA14_06130	61.3193	15.0695	82.341	40.4747	5.98535	26.3409	29.6656	32.6176	58.1021	34.4472	101.728	15.2745	34.8692	20.8451	7.60206	0	16.0498	27.5925	40.4127	30.4684	19.2799
PA14_06150	42.5481	6.84979	39.3201	107.932	49.8779	66.8653	28.5246	133.904	32.6266	67.0572	24.019	56.7338	59.0839	41.0771	57.0155	99.4031	24.0748	87.5076	46.1859	17.5779	18.5087
PA14_06160	202.729	153.435	281.717	203.498	229.438	70.9177	293.233	70.3854	156.429	112.987	69.2312	239.482	139.961	207.838	197.654	128.639	312.169	212.856	140.482	206.248	200.511
PA14_06170	36.291	16.4395	3.23813	19.113	17.956	4.05244	10.2688	68.6687	37.096	33.0693	48.038	8.18276	25.6676	13.488	15.2041	44.439	13.6424	8.67193	25.0174	19.9216	18.5087
PA14_06180	15.017	16.4395	44.4086	46.0962	12.9683	52.6817	4.56393	75.5356	66.147	38.5809	66.4055	34.3676	79.9086	39.2379	30.4083	83.0308	107.534	35.4761	90.4474	43.3589	30.0767
PA14_06190	25.0283	69.8678	38.3949	13.4916	4.98779	20.2622	87.8557	25.7508	23.6878	58.7899	29.6705	28.9124	23.2461	31.2677	22.8062	53.7946	32.9022	18.9206	38.4883	23.4372	41.6447
PA14_06200	2.50283	1.36996	5.55108	1.1243	0	6.07866	2.28197	1.71672	6.25715	30.7728	32.4963	5.45517	10.6545	7.97019	20.9057	8.18614	24.8772	2.36507	17.3197	4.68744	19.2799
PA14_06210	26.2797	5.47983	44.8712	8.99437	5.98535	30.3933	19.3967	24.0341	30.3919	26.6392	11.3031	37.0952	26.6362	37.3986	76.0206	102.911	20.8648	11.037	34.6394	24.6091	30.8479
PA14_06230	113.879	52.0584	89.7424	77.5765	72.8217	22.2884	52.4852	27.4675	77.3205	63.8422	9.89018	81.2821	51.3352	44.1426	96.9263	274.82	60.9894	109.582	40.4127	44.5307	95.6285
PA14_06240	40.0453	52.0584	10.177	46.0962	7.98046	12.1573	10.2688	15.4505	32.6266	30.3135	77.7085	37.6407	61.5054	57.6306	77.9211	63.1502	41.7296	34.6877	51.9591	25.7809	34.7039
PA14_06250	23.7769	12.3296	27.2928	40.4747	0	40.5244	54.7672	41.2012	45.5878	42.2552	15.5417	37.0952	16.466	20.8451	32.3088	42.1001	86.6691	40.2062	53.8836	31.6403	26.9919
PA14_06260	8.7599	30.1391	9.71438	24.7345	27.9316	36.472	42.2164	22.3173	41.1184	22.0462	72.057	54.0062	28.0891	14.7142	19.0052	19.8806	41.7296	18.9206	38.4883	7.03117	30.0767
PA14_06270	51.308	23.2893	63.3748	22.4859	24.9389	56.7342	79.8688	82.4025	15.6429	53.2784	39.5607	25.0938	30.0263	39.2379	15.2041	2.3389	1.60498	34.6877	26.9418	8.20303	26.9919
PA14_06280	38.7938	15.0695	27.2928	15.7402	6.9829	28.3671	73.0229	41.2012	27.7102	41.796	66.4055	50.7331	52.3038	38.0117	19.0052	37.4224	32.9022	30.7459	30.7906	22.2654	20.0511
PA14_06290	246.529	334.27	376.085	308.057	326.201	461.978	497.469	652.353	322.69	401.425	678.184	213.843	278.954	281.409	262.271	249.093	177.351	266.465	463.784	229.685	188.943
PA14_06300	33.7882	65.758	70.7762	34.8532	66.8364	64.8391	44.4983	24.0341	46.4817	38.1216	29.6705	37.6407	32.4477	53.339	159.643	31.5751	38.5196	26.0158	38.4883	33.984	78.6621
PA14_06310	16.2684	26.0292	106.396	39.3504	4.98779	91.1799	2.28197	42.918	13.8551	50.9819	105.966	50.1876	19.3718	17.7797	20.9057	28.0668	49.7545	44.9363	42.3371	11.7186	29.3055
PA14_06320	52.5594	21.9193	22.2043	5.62148	15.9609	6.07866	23.9606	13.7337	26.8164	10.5638	7.06441	15.2745	32.4477	17.7797	5.70155	29.2362	28.8897	29.9576	26.9418	26.9528	52.4414
PA14_06330	16.2684	24.6592	7.40144	31.4803	30.9243	40.5244	28.5246	37.7678	51.845	26.6392	18.3675	29.4579	25.1833	6.13092	55.115	31.5751	45.742	14.1904	23.093	15.2342	30.8479
PA14_06340	40.0453	13.6996	25.4424	26.9831	75.8144	28.3671	13.6918	24.0341	21.0062	57.8713	22.6061	19.0931	44.0708	9.19638	32.3088	58.4724	28.8897	51.2432	40.4127	43.3589	46.2718
PA14_06350	0	1.36996	0	10.1187	3.99023	22.2884	18.2557	18.8839	2.68164	5.05226	0	1.09103	5.32724	7.3571	0	0	13.6424	11.8254	9.62206	2.34372	6.16958
PA14_06360	8.7599	0	8.7892	0	29.9267	4.05244	1.14098	20.6006	3.57552	7.34874	0	6.54621	17.9189	11.6487	11.4031	1.16945	8.82741	4.73014	26.9418	7.03117	18.5087
PA14_06390	86.3476	105.487	10.177	74.2036	11.9707	22.2884	43.3574	20.6006	14.3021	37.203	14.1288	14.1834	50.3666	12.2618	68.4186	42.1001	13.6424	18.1322	19.2441	62.1086	26.2207
PA14_06400	97.6103	34.2489	80.9532	49.469	78.8071	22.2884	50.2032	18.8839	85.3654	55.5748	52.2766	147.835	119.621	58.8568	77.9211	83.0308	51.3595	78.0473	73.1277	67.9679	61.6958
PA14_06420	5.00566	4.10987	48.5719	5.62148	22.9438	4.05244	38.7934	13.7337	3.57552	13.3196	0	1.09103	24.2147	22.6844	15.2041	17.5417	20.8648	2.36507	15.3953	5.85931	19.2799
PA14_06430	0	31.509	2.77554	26.9831	50.8754	6.07866	4.56393	0	11.6204	18.8311	22.6061	28.3669	22.2775	31.2677	32.3088	0	0.802492	32.3226	15.3953	16.4061	29.3055
PA14_06450	23.7769	35.6189	24.5173	13.4916	104.744	20.2622	45.6393	15.4505	30.8388	32.1507	14.1288	34.3676	20.3404	27.5891	24.7067	52.6252	27.2847	41.7829	30.7906	23.4372	11.568
PA14_06460	31.2854	47.9485	8.7892	10.1187	2.99267	28.3671	50.2032	13.7337	60.7838	27.5578	2.82576	30.549	36.8064	22.0713	22.8062	44.439	32.9022	14.9788	17.3197	36.3277	31.6191
PA14_06480	12.5141	38.3588	22.6669	29.2317	43.8925	38.4982	18.2557	18.8839	56.7613	37.203	25.4319	37.6407	14.0445	27.5891	9.50258	33.914	16.8523	7.88357	25.0174	14.0623	19.2799
PA14_06500	130.147	32.879	51.8101	154.029	14.9634	62.8128	135.777	87.5526	131.4	131.359	169.546	128.197	83.783	180.862	112.13	109.928	149.263	74.8939	138.558	85.5459	77.1197
PA14_06510	72.582	31.509	12.0273	32.6046	79.8046	48.6293	23.9606	51.5015	27.7102	36.2844	69.2312	34.9131	20.3404	67.4401	20.9057	86.5392	50.557	42.5713	44.2615	36.3277	16.9663
PA14_06530	1.25141	6.84979	4.6259	17.9887	0.997558	2.02622	0	6.86687	13.4082	9.64522	15.5417	5.45517	19.3718	7.3571	1.90052	3.50835	4.01246	16.5555	11.5465	3.51558	5.39838
PA14_06540	2.50283	43.8386	34.6942	43.8476	1.99512	18.236	3.42295	5.15015	13.4082	16.5347	8.47729	16.3655	31.4791	15.9404	24.7067	30.4057	69.8168	22.8623	38.4883	26.9528	16.9663
PA14_06570	12.5141	21.9193	11.1022	47.2205	0	8.10488	42.2164	6.86687	13.8551	18.8311	4.23865	49.6421	42.1336	18.3928	22.8062	25.7279	13.6424	24.4391	19.2441	26.9528	31.6191
PA14_06580	30.0339	136.996	62.9122	12.3673	59.8535	168.176	43.3574	188.839	105.478	97.3708	79.1214	95.4655	48.4295	60.083	38.0103	24.5584	65.8043	63.0685	57.7324	44.5307	30.8479
PA14_06600	192.718	280.841	217.417	270.955	286.299	397.139	256.721	444.63	246.264	256.747	285.402	190.386	247.475	140.398	266.072	150.859	186.178	256.216	298.284	227.341	171.977
PA14_06620	115.13	21.9193	124.899	30.356	19.9512	66.8653	104.97	51.5015	81.7899	82.214	12.7159	56.7338	86.6887	37.3986	102.628	56.1335	48.1495	94.6028	36.5638	49.2182	23.1359
PA14_06640	77.5877	165.765	109.634	124.797	110.729	131.704	197.39	133.904	139.892	128.144	69.2312	159.837	183.063	126.91	108.329	152.028	138.029	85.9309	123.162	167.576	97.9421
PA14_06650	335.379	569.902	882.621	969.144	1184.1	1928.96	709.691	1054.06	661.47	705.479	603.301	439.141	287.671	217.648	176.748	319.259	173.338	289.327	265.569	222.654	77.1197
PA14_06660	143.913	443.866	370.997	315.927	327.199	622.05	233.902	415.446	162.239	187.852	240.19	99.8297	69.2541	64.9877	28.5077	37.4224	66.6068	37.0528	205.912	124.217	16.9663
PA14_06670	237.769	326.05	495.896	385.634	410.994	1154.95	195.108	709.005	237.772	267.31	365.937	126.56	146.741	68.0532	62.717	87.7086	37.7171	60.7035	261.72	72.6554	47.8142
PA14_06680	81.3419	154.805	235.458	200.125	226.446	480.214	148.328	382.828	58.5491	178.666	172.372	80.191	70.707	36.1724	24.7067	88.8781	18.4573	74.1055	109.692	21.0935	50.1278
PA14_06690	72.582	164.395	276.629	116.927	162.602	587.604	235.042	372.528	120.674	175.91	330.614	83.4641	88.6259	12.8749	9.50258	9.35559	10.4324	24.4391	136.633	31.6403	30.8479
PA14_06700	26.2797	115.076	209.091	106.808	142.651	484.267	138.059	286.692	96.5389	114.824	313.66	86.1917	68.2855	32.4939	20.9057	35.0835	4.81495	39.4178	109.692	43.3589	32.3903
PA14_06710	117.633	206.864	274.316	199	145.643	617.997	229.338	417.163	156.876	172.695	224.648	120.014	58.1153	75.4103	22.8062	32.7446	23.2723	29.1692	190.517	45.7026	23.1359
PA14_06720	352.899	490.445	456.113	501.436	383.062	1625.03	564.787	1256.64	366.937	486.854	1011.62	206.206	230.524	179.023	125.434	163.723	69.0143	91.4494	452.237	151.17	79.4333
PA14_06730	150.17	183.574	290.969	320.425	164.597	656.495	381.088	616.302	185.48	220.921	406.91	93.829	61.9897	42.3033	47.5129	90.0475	28.8897	64.6453	361.79	78.5147	59.3822
PA14_06740	138.907	147.955	178.56	345.159	191.531	899.642	324.039	703.854	227.939	291.653	505.812	107.467	95.8903	49.0473	53.2144	80.6919	25.6797	81.9891	406.051	119.53	33.1615
PA14_06750	1034.92	1998.77	2114.04	2955.78	2386.16	10670.1	4142.91	8394.75	1698.37	2566.55	7048.87	1259.6	980.212	754.716	904.646	1170.62	873.913	758.399	4262.57	1069.91	441.125
PA14_06770	177.701	435.647	396.902	474.453	684.325	923.956	415.318	1541.61	584.597	932.371	956.521	485.51	353.535	111.583	167.245	160.214	113.954	246.756	665.847	125.389	106.425
PA14_06790	112.627	175.355	122.124	187.758	247.394	534.922	201.954	418.879	142.574	193.364	257.145	88.3738	55.2096	41.6902	11.4031	56.1335	54.5694	44.148	227.081	31.6403	30.8479
PA14_06800	21.274	63.0181	124.899	114.678	69.829	228.963	86.7147	257.508	84.4716	113.446	178.023	30.0035	46.008	6.13092	30.4083	18.7112	19.2598	29.9576	73.1277	46.8744	12.3392
PA14_06810	456.766	926.091	803.981	998.375	790.066	1886.41	864.865	2478.94	921.589	1309.91	1767.52	714.628	444.582	381.956	218.559	487.66	290.502	302.729	1283.58	405.464	174.291
PA14_06830	649.484	1089.12	908.064	1601	1233.98	4941.95	1880.34	6693.48	1478.92	2065	5346.35	828.641	803.445	514.997	423.815	913.339	516.002	655.125	3421.61	568.353	439.583
PA14_06840	908.527	1601.48	2493.36	2092.32	2123.8	3720.14	1629.32	3902.1	1869.55	2827.89	3243.98	1371.98	868.824	418.742	596.762	460.763	565.757	446.21	2367.03	574.212	276.089
PA14_06860	17.5198	17.8094	85.1165	92.1923	32.9194	54.708	19.3967	147.638	45.5878	64.7608	81.9472	36.0041	61.0211	22.0713	22.8062	2.3389	21.6673	18.9206	69.2789	25.7809	7.71197
PA14_06870	23.7769	38.3588	102.232	41.599	48.8803	70.9177	59.3311	49.7848	64.8062	44.5517	14.1288	34.3676	38.7436	39.851	30.4083	7.01669	24.0748	56.7617	71.2033	28.1247	56.2974
PA14_06875	5519.99	5919.59	3017.47	9955.65	5698.05	8518.23	4448.69	26422	11648.6	29518	17622.9	13523.4	6146.67	5775.32	4340.78	7817.76	9906.76	7032.93	8686.8	5069.47	3044.69
PA14_06880	75.0849	113.706	48.5719	39.3504	36.9096	36.472	27.3836	42.918	70.1695	61.0864	11.3031	31.0945	55.6939	58.2437	45.6124	109.928	66.6068	45.7247	50.0347	87.8896	86.3741
PA14_06890	65.0735	97.267	97.1438	98.9381	84.7924	200.596	68.459	193.989	96.092	140.545	104.553	76.9179	121.074	114.035	98.8268	15.2028	58.5819	70.9521	94.2962	42.187	80.2045
PA14_06900	62.5707	58.9082	34.2316	28.1074	78.8071	151.967	70.7409	106.437	26.8164	85.8884	57.9282	34.9131	23.7304	5.51783	0	16.3723	0.802492	14.1904	7.69765	1.17186	6.16958
PA14_06920	42.5481	80.8275	167.457	79.8251	140.656	204.648	127.79	195.706	86.2593	161.213	285.402	119.468	82.3301	48.4342	9.50258	54.9641	17.6548	19.7089	53.8836	5.85931	20.8223
PA14_06930	62.5707	60.2781	34.6942	59.5877	104.744	239.094	142.623	103.003	56.7613	100.586	66.4055	65.4621	51.3352	41.6902	9.50258	8.18614	48.1495	8.67193	42.3371	26.9528	33.9327
PA14_06940	18.7712	35.6189	17.5784	22.4859	64.8413	34.4457	14.8328	12.017	29.9449	21.5869	29.6705	56.1883	35.3535	45.9819	60.8165	19.8806	34.5071	93.0261	51.9591	18.7498	51.6702
PA14_06950	71.3306	73.9777	57.8237	47.2205	53.8681	123.599	99.2655	80.6858	69.7226	61.5457	8.47729	64.371	85.7201	48.4342	89.3242	91.217	82.6566	120.619	46.1859	38.6714	92.5437
PA14_06960	102.616	135.626	433.447	215.865	218.465	441.716	196.249	223.173	106.372	102.882	87.5987	35.4586	59.0839	50.2735	36.1098	25.7279	32.9022	32.3226	51.9591	48.0463	23.1359
PA14_06970	12.5141	23.2893	98.5316	3.37289	16.9585	60.7866	33.0885	37.7678	23.2409	29.8543	4.23865	15.82	27.1205	6.13092	13.3036	16.3723	13.6424	18.9206	21.1685	17.5779	18.5087
PA14_06980	55.0622	2.73992	56.4359	62.9606	34.9145	32.4195	52.4852	78.969	30.3919	50.5226	42.3865	48.0055	55.2096	31.8808	34.2093	59.6419	81.8542	33.8993	36.5638	73.8273	29.3055
PA14_06990	41.2967	20.5494	37.0072	22.4859	13.9658	54.708	61.6131	65.2353	17.8776	32.1507	22.6061	28.3669	52.3038	38.0117	13.3036	18.7112	61.7919	33.111	30.7906	46.8744	36.2463
PA14_07000	2.50283	0	4.6259	13.4916	1.99512	18.236	19.3967	10.3003	8.04491	23.4241	42.3865	11.4559	14.5288	32.4939	7.60206	0	23.2723	32.3226	21.1685	0	10.7968
PA14_07010	43.7995	26.0292	2.77554	3.37289	37.9072	30.3933	9.12786	15.4505	22.347	43.6331	15.5417	81.8276	35.3535	36.1724	53.2144	45.6085	3.20997	55.185	38.4883	35.1558	50.1278
PA14_07020	7.50849	20.5494	26.8302	8.99437	5.98535	4.05244	9.12786	13.7337	8.04491	8.26733	7.06441	25.0938	16.9503	9.19638	3.80103	14.0334	11.2349	26.0158	3.84883	45.7026	30.8479
PA14_07030	40.0453	36.9889	67.0755	55.0905	22.9438	44.5768	44.4983	36.0511	11.1735	26.6392	79.1214	41.4593	41.165	33.107	13.3036	26.8973	10.4324	12.6137	15.3953	24.6091	16.9663
PA14_07040	47.5537	43.8386	65.2252	51.7176	84.7924	62.8128	86.7147	48.0681	18.3245	93.6964	60.7539	42.5503	47.9452	28.8153	34.2093	30.4057	69.8168	141.904	46.1859	35.1558	67.8654
PA14_07050	65.0735	68.4979	74.9395	52.8419	2.99267	32.4195	74.1639	70.3854	77.3205	27.0985	56.5153	39.2772	42.1336	39.2379	38.0103	32.7446	73.0267	18.1322	53.8836	24.6091	30.0767
PA14_07060	60.0679	27.3992	28.218	58.4634	31.9218	24.3146	27.3836	39.4845	55.4205	33.9879	36.7349	55.0972	58.1153	23.9106	72.2196	101.742	24.8772	74.8939	61.5812	32.8121	48.5854
PA14_07070	63.8221	110.967	12.0273	44.9719	68.8315	32.4195	54.7672	34.3344	44.247	55.1155	97.4889	46.369	34.8692	20.232	36.1098	18.7112	16.0498	40.2062	57.7324	64.4524	31.6191
PA14_07090	37.5424	78.0876	109.634	61.8363	33.917	91.1799	70.7409	137.337	114.417	98.2894	163.894	25.6393	86.6887	59.4699	34.2093	92.3864	52.162	41.7829	71.2033	38.6714	93.3149
PA14_07110	72.582	80.8275	104.545	60.712	109.731	129.678	69.6	101.286	63.0185	87.2663	64.9926	64.371	66.3484	64.9877	43.7119	61.9808	103.521	70.9521	75.0521	25.7809	95.6285
PA14_07130	217.746	171.245	76.7899	177.639	106.739	226.937	256.721	175.105	98.3267	144.678	93.2502	193.113	171.44	127.523	199.554	143.842	154.881	166.343	109.692	119.53	157.324
PA14_07140	27.5311	68.4979	59.6741	19.113	6.9829	18.236	23.9606	3.43344	19.6653	22.0462	9.89018	30.0035	21.7933	25.7499	13.3036	18.7112	29.6922	35.4761	28.8662	23.4372	10.0256
PA14_07150	110.124	117.816	42.5583	48.3448	65.8388	62.8128	26.2426	13.7337	51.845	58.7899	73.4699	111.286	107.029	82.1543	144.439	59.6419	97.1015	56.7617	73.1277	92.577	64.7806
PA14_07170	30.0339	17.8094	73.5518	37.1018	12.9683	87.1275	34.2295	30.9009	31.2858	36.2844	46.6251	33.2766	35.8378	46.595	70.3191	32.7446	48.1495	45.7247	28.8662	43.3589	44.7295
PA14_07190	58.8165	76.7176	45.7964	62.9606	43.8925	64.8391	46.7803	65.2353	55.8674	44.0924	57.9282	37.6407	34.8692	28.2022	39.9108	31.5751	48.1495	45.7247	51.9591	25.7809	34.7039
PA14_07200	22.5255	12.3296	22.2043	4.49719	12.9683	52.6817	7.98688	42.918	9.83267	11.9417	4.23865	10.9103	6.29583	4.90473	0	1.16945	12.0374	2.36507	11.5465	3.51558	7.71197
PA14_07210	78.8391	9.5897	136.464	30.356	87.7851	93.2061	30.8065	94.4195	54.9736	64.7608	80.5343	17.4566	28.5734	34.3331	93.1253	37.4224	49.7545	42.5713	50.0347	22.2654	50.1278
PA14_07230	121.387	127.406	142.478	137.164	247.394	310.012	63.895	274.675	134.082	179.585	230.3	137.47	142.867	69.2794	123.534	46.7779	98.7065	88.296	178.97	90.2333	123.392
PA14_07240	10.0113	34.2489	38.8575	6.74578	17.956	22.2884	31.9475	8.58359	13.4082	10.5638	0	6.00069	8.23301	18.3928	15.2041	4.67779	8.02492	28.3808	13.4709	2.34372	26.9919
PA14_07250	68.8278	56.1683	27.7554	38.2261	37.9072	42.5506	108.393	51.5015	67.4879	70.7316	26.8448	104.739	63.9269	74.7972	62.717	14.0334	103.521	70.9521	63.5056	71.4835	40.1023
PA14_07260	52.5594	35.6189	141.09	21.3616	85.79	68.8915	2.28197	25.7508	50.9511	26.1799	32.4963	25.6393	23.7304	31.8808	22.8062	65.4891	44.137	3.94178	32.715	33.984	32.3903
PA14_07280	95.1075	50.6884	28.6806	31.4803	97.7607	48.6293	47.9213	41.2012	81.343	63.3829	24.019	51.2786	51.8195	51.4997	45.6124	28.0668	84.2616	58.3384	30.7906	69.1398	93.3149
PA14_07290	87.599	57.5382	133.226	102.311	147.639	103.337	59.3311	42.918	58.1021	106.557	42.3865	72.0083	107.513	134.88	98.8268	43.2696	81.8542	104.063	63.5056	85.5459	144.214
PA14_07300	211.489	67.1279	126.287	158.526	163.599	89.1537	139.2	51.5015	178.776	101.504	89.0116	178.384	149.647	301.641	180.549	98.2337	170.931	186.841	121.238	230.857	220.562
PA14_07310	26.2797	52.0584	12.0273	34.8532	78.8071	24.3146	95.8426	44.6347	52.7389	38.5809	115.856	49.0966	31.9634	48.4342	22.8062	40.9307	71.4218	72.5288	55.808	32.8121	20.8223
PA14_07330	68.8278	136.996	112.872	60.712	73.8193	22.2884	53.6262	42.918	53.1858	59.2492	53.6895	106.376	77.0028	99.9339	79.8217	168.401	114.756	100.121	32.715	108.983	92.5437
PA14_07340	62.5707	23.2893	36.082	42.7233	14.9634	28.3671	22.8197	0	28.6041	10.5638	5.65153	39.2772	22.7618	33.107	53.2144	18.7112	56.1744	39.4178	26.9418	30.4684	16.1951
PA14_07355	27.5311	12.3296	46.7216	40.4747	46.8852	16.2098	5.70491	20.6006	33.5205	31.6914	2.82576	28.9124	33.4163	34.3331	62.717	25.7279	40.9271	32.3226	32.715	37.4996	21.5935
PA14_07360	22.5255	1.36996	0	16.8644	38.9048	48.6293	0	41.2012	7.15103	18.3718	21.1932	8.72828	4.35865	2.45237	51.3139	1.16945	1.60498	15.7671	26.9418	8.20303	13.1104
PA14_07370	41.2967	30.1391	53.1978	40.4747	1.99512	68.8915	52.4852	25.7508	13.8551	21.5869	7.06441	21.2752	10.6545	25.7499	3.80103	3.50835	26.4822	7.09521	9.62206	9.37489	26.2207
PA14_07380	28.7825	8.21975	20.8165	39.3504	9.97558	79.0226	22.8197	22.3173	42.9062	13.7789	59.3411	14.1834	22.7618	22.6844	13.3036	14.0334	0.802492	19.7089	32.715	35.1558	23.1359
PA14_07400	18.7712	4.10987	6.47626	28.1074	0	30.3933	112.957	10.3003	21.4531	6.88944	7.06441	5.45517	24.699	22.6844	17.1046	11.6945	19.2598	5.5185	21.1685	18.7498	20.0511
PA14_07410	0	30.1391	11.1022	5.62148	0	2.02622	60.4721	1.71672	4.02246	18.8311	4.23865	2.72759	10.1702	1.83928	1.90052	5.84724	6.41993	1.57671	23.093	4.68744	6.16958
PA14_07420	18.7712	2.73992	15.7281	46.0962	51.873	30.3933	18.2557	13.7337	8.04491	17.4533	11.3031	41.4593	10.6545	28.2022	5.70155	108.759	56.9769	11.8254	21.1685	19.9216	35.4751
PA14_07430	147.667	97.267	131.838	113.554	85.79	151.967	200.813	169.955	142.127	113.446	179.436	131.47	129.791	161.856	119.732	169.57	146.856	176.592	115.465	144.139	117.222
PA14_07440	37.5424	93.1571	106.858	78.7008	53.8681	16.2098	44.4983	39.4845	56.7613	36.7437	24.019	61.0979	87.173	115.874	108.329	24.5584	27.2847	44.148	69.2789	93.7489	54.755
PA14_07450	224.003	102.747	73.0892	141.661	210.485	70.9177	162.02	60.0851	79.5552	104.26	96.076	123.832	123.979	222.552	98.8268	149.689	126.794	188.417	78.9009	186.326	161.951
PA14_07460	15.017	4.10987	11.5647	3.37289	18.9536	8.10488	39.9344	8.58359	33.9674	21.5869	18.3675	1.09103	13.076	4.90473	22.8062	1.16945	21.6673	15.7671	36.5638	48.0463	23.1359
PA14_07470	6.25707	5.47983	7.40144	25.8588	20.9487	4.05244	10.2688	3.43344	4.02246	16.5347	2.82576	21.2752	2.90577	5.51783	3.80103	1.16945	6.41993	4.73014	19.2441	7.03117	10.0256
PA14_07480	315.356	343.859	393.664	313.679	432.94	567.342	349.141	382.828	327.607	267.31	336.266	280.941	290.577	450.622	292.679	222.195	319.392	322.438	336.772	330.465	413.362
PA14_07500	326.619	230.153	391.351	215.865	220.46	153.993	152.892	302.142	306.154	274.2	152.591	196.386	280.891	282.022	328.789	264.295	388.406	327.168	203.988	263.669	233.673
PA14_07520	471.783	287.691	409.855	530.668	236.421	697.02	777.009	556.217	283.807	371.111	587.759	294.579	254.255	326.165	340.192	399.951	292.107	397.332	404.127	389.058	299.225
PA14_07530	225.255	180.834	246.098	292.317	171.58	162.098	176.852	226.607	170.731	158.916	186.5	175.111	199.045	256.272	190.052	274.82	252.785	145.058	173.197	212.107	233.673
PA14_07550	67.5764	38.3588	17.5784	7.87008	30.9243	62.8128	21.6787	20.6006	4.91633	19.7497	11.3031	32.731	20.8247	21.4582	39.9108	16.3723	17.6548	14.9788	15.3953	30.4684	20.8223
PA14_07560	10.0113	87.6773	91.5928	16.8644	102.748	81.0488	44.4983	39.4845	23.6878	19.7497	45.2122	15.2745	2.90577	8.58328	20.9057	44.439	17.6548	14.1904	44.2615	26.9528	5.39838
PA14_07570	97.6103	52.0584	122.586	95.5652	101.751	121.573	63.895	39.4845	75.5328	61.5457	101.728	53.4607	56.6625	88.2852	121.633	149.689	73.8292	102.486	96.2206	43.3589	57.0686
PA14_07580	31.2854	16.4395	18.5036	20.2373	18.9536	30.3933	11.4098	29.1842	35.3082	25.7206	39.5607	38.7317	17.9189	20.8451	24.7067	16.3723	12.0374	55.185	32.715	14.0623	27.7631
PA14_07590	3.75424	34.2489	29.6057	4.49719	11.9707	10.1311	29.6656	61.8019	4.02246	16.0754	33.9092	5.45517	24.2147	3.67855	1.90052	22.2195	29.6922	3.15343	13.4709	58.5931	8.48317
PA14_07600	20.0226	2.73992	1.38777	12.3673	0.997558	6.07866	0	12.017	8.04491	5.51155	0	21.8207	0.968589	12.2618	3.80103	8.18614	1.60498	10.2486	11.5465	14.0623	29.3055
PA14_07620	126.393	23.2893	57.8237	59.5877	101.751	89.1537	35.3705	85.8359	29.9449	91.3999	66.4055	52.3697	108.966	88.8983	45.6124	122.792	52.162	62.2802	65.43	111.327	52.4414
PA14_07630	12.5141	63.0181	29.6057	48.3448	36.9096	6.07866	66.177	41.2012	52.7389	38.5809	21.1932	58.3704	29.542	15.3273	11.4031	60.8113	55.3719	56.7617	73.1277	59.7649	42.4159
PA14_07650	376.676	432.907	304.384	394.628	401.018	445.768	377.665	535.616	345.037	290.734	315.073	219.298	242.632	380.73	220.46	369.546	332.232	256.216	313.679	336.324	293.826
PA14_07660	309.099	379.478	315.024	356.402	349.145	459.952	256.721	630.036	214.084	292.572	625.907	276.577	180.642	207.225	193.853	272.482	250.377	199.454	394.505	230.857	161.951
PA14_07680	539.36	856.224	573.611	893.816	933.714	1700	1369.18	2082.38	724.489	728.444	1833.92	548.245	412.135	437.134	465.626	686.466	483.902	538.448	1000.69	536.712	369.404
PA14_07690	10.0113	8.21975	17.1158	60.712	42.895	32.4195	57.0491	18.8839	33.5205	17.9126	50.8638	62.7345	22.2775	44.1426	11.4031	8.18614	11.2349	40.2062	26.9418	33.984	40.1023
PA14_07700	41.2967	21.9193	88.8172	82.0736	48.8803	97.2586	36.5115	99.5697	75.9797	78.0803	19.7804	66.0076	86.6887	37.3986	70.3191	42.1001	60.1869	70.1638	90.4474	84.374	56.2974
PA14_07710	51.308	12.3296	138.314	28.1074	15.9609	44.5768	28.5246	66.952	44.694	45.4703	39.5607	68.7352	27.6048	25.7499	19.0052	3.50835	20.0623	52.0316	36.5638	18.7498	15.4239
PA14_07730	101.365	69.8678	68.0007	67.4578	39.9023	54.708	34.2295	54.935	96.5389	50.9819	53.6895	101.466	68.7698	107.291	30.4083	122.792	58.5819	144.269	67.3545	74.9991	66.323
PA14_07740	40.0453	46.5786	116.11	53.9662	33.917	24.3146	52.4852	34.3344	77.3205	27.5578	24.019	54.0062	35.3535	22.6844	38.0103	15.2028	44.137	45.7247	48.1103	59.7649	75.5774
PA14_07760	177.701	223.303	129.988	138.288	137.663	249.225	284.105	197.423	151.066	151.568	155.417	154.927	115.262	98.7078	123.534	93.5559	121.176	82.7775	175.122	167.576	152.697
PA14_07770	342.888	487.705	427.433	320.425	384.06	563.289	680.026	420.596	259.672	321.507	308.008	279.85	266.362	319.421	245.167	270.143	321.799	239.66	319.453	349.215	451.151
PA14_07780	33.7882	90.4172	29.1432	52.8419	57.8583	60.7866	35.3705	49.7848	28.1572	44.5517	43.7994	53.4607	46.4923	16.5535	57.0155	49.1168	38.5196	35.4761	36.5638	28.1247	43.9583
PA14_07790	11.2627	27.3992	54.123	56.2148	4.98779	46.6031	23.9606	99.5697	51.398	38.5809	24.019	19.6386	39.7122	22.0713	43.7119	8.18614	16.8523	66.222	26.9418	5.85931	29.3055
PA14_07800	28.7825	63.0181	120.273	61.8363	100.753	64.8391	7.98688	53.2183	53.1858	33.5286	91.8374	30.0035	51.8195	12.2618	41.8113	19.8806	27.2847	38.6295	75.0521	24.6091	44.7295
PA14_07810	37.5424	76.7176	80.9532	68.5821	33.917	74.9702	31.9475	49.7848	73.2981	64.7608	178.023	50.1876	80.3929	56.4044	66.5181	42.1001	47.347	21.2856	59.6568	118.358	77.8909
PA14_07820	191.466	67.1279	103.158	163.023	102.748	176.281	135.777	193.989	163.58	99.6673	204.868	103.103	165.144	248.915	138.738	126.3	186.178	134.809	169.348	261.325	167.35
PA14_07840	35.0396	5.47983	36.082	12.3673	41.8974	50.6555	49.0623	41.2012	6.25715	15.1568	31.0834	36.0041	58.1153	42.9164	11.4031	19.8806	47.347	33.8993	55.808	39.8433	33.9327
PA14_07850	82.5933	39.7288	81.4158	43.8476	33.917	30.3933	35.3705	22.3173	13.8551	35.8251	107.379	42.5503	68.2855	31.2677	39.9108	80.6919	24.8772	70.9521	59.6568	60.9368	49.3566
PA14_07860	100.113	91.7872	137.852	46.0962	83.7948	24.3146	96.9836	30.9009	60.3368	51.9005	60.7539	89.4648	60.0525	65.6008	26.6072	68.9975	91.4841	96.9679	65.43	130.077	117.993
PA14_07870	56.3136	32.879	24.9798	46.0962	67.8339	40.5244	29.6656	46.3514	71.9573	28.9357	98.9018	117.286	54.7253	49.6604	49.4134	64.3197	73.8292	67.7987	82.7498	43.3589	107.968
PA14_07890	92.6047	46.5786	26.8302	41.599	50.8754	40.5244	58.1901	10.3003	109.947	61.0864	45.2122	87.8283	121.074	114.035	68.4186	192.959	101.916	147.423	57.7324	56.2493	86.3741
PA14_07900	32.5368	36.9889	58.2863	74.2036	23.9414	36.472	30.8065	15.4505	29.0511	19.2904	33.9092	46.369	41.6493	80.9281	57.0155	10.525	27.2847	55.9733	9.62206	52.7338	74.8062
PA14_07910	130.147	202.754	139.24	82.0736	140.656	87.1275	49.0623	42.918	70.6164	114.824	84.7729	62.7345	98.3118	91.3507	91.2248	166.062	156.486	122.984	75.0521	73.8273	151.155
PA14_07930	67.5764	173.985	71.2388	100.062	98.7582	81.0488	44.4983	56.6517	83.1307	68.4351	81.9472	64.371	50.3666	86.4459	38.0103	83.0308	45.742	52.8199	96.2206	126.561	67.8654
PA14_07940	76.3363	43.8386	78.6403	73.0793	57.8583	87.1275	102.688	78.969	33.9674	83.5919	97.4889	37.0952	37.2907	52.1128	112.13	127.47	44.9395	130.867	100.069	52.7338	84.0605
PA14_07950	20.0226	13.6996	134.614	74.2036	41.8974	101.311	37.6524	106.437	24.5817	102.882	213.345	35.4586	35.8378	63.7615	51.3139	74.8447	145.251	65.4336	182.819	56.2493	18.5087
PA14_07960	100.113	82.1975	72.164	96.6895	170.582	137.783	75.3049	111.587	76.8736	141.463	67.8184	79.1	66.3484	117.714	57.0155	143.842	172.536	152.941	109.692	183.982	104.112
PA14_07970	76.3363	24.6592	169.77	25.8588	69.829	168.176	189.403	178.539	58.5491	80.8361	185.088	55.0972	28.0891	36.7855	57.0155	42.1001	44.9395	22.8623	186.668	8.20303	27.7631
PA14_07980	47.5537	20.5494	79.5654	73.0793	89.7802	257.33	102.688	145.921	57.6552	75.7839	45.2122	48.551	34.8692	48.4342	39.9108	59.6419	30.4947	57.5501	165.5	35.1558	50.1278
PA14_07990	42.5481	128.776	83.2662	77.5765	135.668	356.615	155.174	602.568	87.6001	204.846	432.342	99.8297	33.9006	61.9223	51.3139	56.1335	85.0641	94.6028	583.097	49.2182	31.6191
PA14_08000	55.0622	46.5786	80.028	112.43	32.9194	320.143	160.879	463.514	46.9286	149.271	515.702	67.0986	40.1964	26.3629	26.6072	10.525	17.6548	55.185	465.708	51.5619	23.9071
PA14_08010	65.0735	32.879	125.362	107.932	235.424	466.031	168.865	672.954	62.5715	231.026	822.298	190.931	59.0839	117.101	152.041	163.723	60.9894	74.8939	581.173	39.8433	36.2463
PA14_08020	61.3193	90.4172	38.8575	96.6895	130.68	399.165	118.662	643.769	33.9674	126.766	714.918	106.376	38.7436	89.5114	142.539	101.742	52.9645	81.9891	579.248	51.5619	28.5343
PA14_08030	85.0962	60.2781	132.301	97.8138	202.504	709.177	393.639	873.81	67.0409	243.886	1020.1	165.837	133.181	208.451	144.439	63.1502	103.521	187.629	935.265	94.9208	95.6285
PA14_08040	57.5651	64.388	68.9259	98.9381	199.512	468.057	68.459	746.772	69.7226	149.731	753.066	96.5566	13.076	74.1841	106.429	94.7253	94.694	72.5288	459.935	16.4061	36.2463
PA14_08050	534.354	363.039	443.161	598.126	580.579	2026.22	847.75	2848.04	392.413	587.44	2870.98	703.717	342.881	550.556	655.678	674.772	418.098	441.48	2380.5	478.119	435.727
PA14_08060	146.415	179.464	137.389	346.283	349.145	913.825	500.892	1129.6	122.014	323.344	1015.86	300.58	145.773	360.498	271.774	253.77	312.972	200.243	835.195	194.529	182.774
PA14_08070	470.532	365.779	721.64	833.104	849.919	4271.27	1308.71	3963.9	515.768	1201.98	3649.48	964.475	286.218	667.657	518.841	290.023	463.038	420.194	3454.32	291.793	205.91
PA14_08090	138.907	102.747	181.335	344.035	282.309	1209.65	247.593	1189.69	174.753	417.041	1068.14	271.122	116.231	182.088	169.146	164.892	216.673	164.767	1075.75	70.3117	76.3486
PA14_08100	30.0339	8.21975	170.696	128.17	66.8364	553.158	217.928	595.701	21.9	192.904	679.596	146.744	51.8195	53.9521	70.3191	72.5058	32.0997	42.5713	461.859	30.4684	27.7631
PA14_08110	62.5707	30.1391	100.845	142.786	249.389	761.859	136.918	635.186	98.7736	242.508	744.589	206.206	60.0525	93.1899	191.952	66.6586	48.952	46.5131	527.289	31.6403	29.3055
PA14_08120	352.899	287.691	812.77	969.144	992.57	4392.85	1564.29	5263.46	421.017	1376.51	6147.45	859.735	445.067	628.419	781.112	666.586	381.184	467.496	4485.81	393.745	362.463
PA14_08130	97.6103	145.216	244.247	265.334	316.226	1088.08	446.124	1581.1	167.155	521.76	1602.21	363.86	106.061	329.843	258.47	35.0835	174.141	119.042	1383.65	155.858	89.4589
PA14_08140	45.0509	63.0181	105.47	66.3335	76.8119	324.195	162.02	650.636	47.8225	100.586	409.736	138.561	64.4112	101.16	114.031	164.892	22.4698	77.259	573.475	43.3589	20.8223
PA14_08150	173.947	208.234	206.778	292.317	310.24	1803.34	350.282	2061.78	217.66	506.604	1976.62	388.954	168.535	308.385	283.177	261.956	285.687	162.402	1539.53	147.655	145.756
PA14_08160	60.0679	41.0987	73.0892	105.684	110.729	431.585	57.0491	530.466	70.1695	172.695	551.024	134.743	41.165	150.207	159.643	31.5751	98.7065	70.9521	484.952	67.9679	57.8398
PA14_08180	6.25707	42.4687	26.3676	71.955	101.751	184.386	60.4721	324.46	53.6327	130.44	279.751	61.6435	18.4032	47.8212	47.5129	23.389	53.7669	21.2856	263.645	35.1558	13.1104
PA14_08190	18.7712	2.73992	2.77554	29.2317	36.9096	174.255	73.0229	257.508	21.0062	35.8251	247.254	33.2766	7.74871	58.8568	45.6124	1.16945	24.8772	3.15343	190.517	18.7498	6.94078
PA14_08200	230.26	226.043	431.596	368.769	255.375	1246.13	496.328	1278.96	182.798	382.134	1037.06	340.403	100.733	213.969	186.251	169.57	134.819	152.941	1054.58	105.468	83.2893
PA14_08210	305.345	363.039	276.166	492.442	492.794	1319.07	653.783	1569.08	201.123	419.337	1140.2	289.67	173.862	362.95	273.674	246.754	186.178	286.962	1312.45	154.686	178.147
PA14_08220	132.65	136.996	255.812	214.741	309.243	1315.02	409.613	1287.54	197.547	458.837	1137.37	237.3	82.8144	212.13	190.052	101.742	147.658	135.597	1004.54	78.5147	104.883
PA14_08230	52.5594	16.4395	135.076	87.6951	36.9096	496.424	140.341	520.166	49.6103	169.94	580.695	117.832	43.5865	53.339	55.115	10.525	18.4573	64.6453	484.952	32.8121	30.8479
PA14_08240	265.3	186.314	532.441	475.577	694.3	2192.37	693.718	3108.98	283.36	840.512	3140.84	678.078	241.663	511.318	556.851	290.023	211.055	368.163	2571.02	296.481	231.359
PA14_08250	42.5481	10.9597	76.3273	97.8138	120.704	328.248	70.7409	394.845	26.8164	151.568	541.134	121.105	24.2147	42.9164	38.0103	67.828	52.162	65.4336	394.505	19.9216	39.3311
PA14_08260	95.1075	79.4575	93.9057	224.859	193.526	640.286	138.059	908.144	147.043	281.549	990.431	244.937	75.5499	225.618	163.444	162.553	95.4965	94.6028	798.631	99.6082	61.6958
PA14_08270	146.415	89.0472	112.409	238.351	165.595	952.324	243.029	1472.94	164.027	378.46	1439.73	263.485	126.401	204.773	205.256	105.25	144.449	178.169	1258.57	73.8273	105.654
PA14_08280	57.5651	71.2378	72.164	338.413	272.333	703.098	154.033	1107.28	125.143	292.572	868.923	226.935	87.173	225.005	361.098	38.5918	101.114	198.666	823.649	134.764	94.8573
PA14_08300	448.006	360.299	843.301	928.669	641.43	3043.38	931.042	4065.19	711.975	1421.98	4197.67	1102.49	462.501	1038.58	935.054	849.02	819.344	1053.24	3283.05	570.696	591.508
PA14_08310	287.825	194.534	320.575	291.193	368.099	484.267	332.026	695.271	216.319	230.567	452.122	312.581	264.909	383.795	294.58	305.226	219.08	223.893	396.429	237.888	309.25
PA14_08320	101.365	123.296	96.6813	202.373	128.685	214.779	130.072	202.573	86.7063	85.4291	228.887	140.743	94.4374	210.29	89.3242	112.267	245.562	103.275	171.273	130.077	153.468
PA14_08330	95.1075	64.388	83.2662	42.7233	110.729	133.731	118.662	161.372	54.0797	59.2492	100.315	109.649	87.6573	110.97	60.8165	85.3697	85.0641	133.232	144.331	77.3428	101.798
PA14_08340	72.582	109.597	30.5309	105.684	35.9121	72.9439	109.534	118.454	50.0572	54.1969	55.1024	104.739	79.4243	87.6721	72.2196	61.9808	82.6566	108.793	80.8253	50.39	110.281
PA14_08350	47.5537	46.5786	50.4223	55.0905	89.7802	186.412	93.5606	163.088	56.7613	117.58	233.126	39.8228	68.2855	137.946	108.329	70.1669	140.436	77.259	144.331	101.952	49.3566
PA14_08360	56.3136	35.6189	40.2453	77.5765	50.8754	50.6555	55.9082	118.454	22.7939	45.011	84.7729	80.7366	70.2227	24.5237	106.429	19.8806	54.5694	68.587	69.2789	63.2805	33.9327
PA14_08370	63.8221	72.6078	74.0144	86.5708	142.651	212.753	172.288	322.743	100.114	108.394	66.4055	93.2835	104.123	63.7615	70.3191	72.5058	93.8915	130.079	180.895	167.576	57.0686
PA14_08380	30.0339	69.8678	26.3676	13.4916	74.8168	44.5768	37.6524	44.6347	34.8613	26.6392	9.89018	22.3662	30.9949	42.9164	58.916	79.5225	25.6797	17.3439	44.2615	15.2342	49.3566
PA14_08390	127.644	79.4575	83.2662	57.3391	188.538	143.862	165.443	173.389	98.3267	96.4522	137.05	159.837	93.4688	186.993	115.931	181.265	146.856	162.402	105.843	125.389	80.2045
PA14_08400	76.3363	178.094	136.001	130.418	162.602	275.566	95.8426	140.771	85.3654	127.684	179.436	85.6462	92.016	114.035	81.7222	83.0308	16.8523	76.4706	105.843	53.9056	70.179
PA14_08420	51.308	115.076	72.6266	49.469	36.9096	12.1573	33.0885	20.6006	31.7327	51.4412	36.7349	66.5531	37.2907	93.803	30.4083	46.7779	22.4698	52.0316	44.2615	36.3277	45.5007
PA14_08430	28.7825	175.355	87.4295	25.8588	50.8754	85.1013	39.9344	188.839	96.092	53.2784	138.462	40.9138	35.3535	90.1245	68.4186	36.2529	47.347	41.7829	140.482	26.9528	35.4751
PA14_08440	42.5481	30.1391	38.8575	38.2261	33.917	38.4982	7.98688	34.3344	56.7613	29.8543	45.2122	60.5524	54.241	24.5237	34.2093	79.5225	73.0267	76.4706	59.6568	39.8433	70.9502
PA14_08450	63.8221	75.3477	146.641	110.181	85.79	64.8391	87.8557	75.5356	93.4104	127.684	189.326	105.83	135.602	152.047	150.141	133.317	131.609	85.9309	82.7498	114.842	80.9757
PA14_08460	55.0622	46.5786	117.498	53.9662	67.8339	133.731	36.5115	54.935	65.7001	45.011	132.811	46.9145	31.9634	37.3986	28.5077	47.9474	89.0766	33.111	46.1859	43.3589	31.6191
PA14_08470	25.0283	46.5786	45.3338	31.4803	131.678	81.0488	52.4852	56.6517	37.5429	45.011	22.6061	40.9138	78.4557	117.714	112.13	118.114	27.2847	68.587	48.1103	63.2805	41.6447
PA14_08480	31.2854	2.73992	88.8172	33.7289	9.97558	28.3671	38.7934	56.6517	25.0286	46.3889	87.5987	16.911	16.466	25.7499	53.2144	53.7946	13.6424	39.4178	28.8662	71.4835	31.6191
PA14_08490	70.0792	69.8678	112.872	56.2148	73.8193	74.9702	66.177	61.8019	54.9736	57.412	129.985	60.5524	51.3352	56.4044	51.3139	12.8639	44.9395	106.428	65.43	58.5931	37.7887
PA14_08500	42.5481	26.0292	53.1978	76.4522	17.956	93.2061	99.2655	132.187	72.4042	82.214	55.1024	33.2766	36.8064	57.0175	64.6175	68.9975	93.089	67.0103	96.2206	44.5307	74.035
PA14_08510	43.7995	76.7176	25.4424	80.9494	15.9609	93.2061	21.6787	180.255	35.3082	85.8884	176.61	43.6414	46.008	19.0058	55.115	18.7112	17.6548	19.7089	113.54	49.2182	43.1871
PA14_08520	61.3193	101.377	53.1978	114.678	83.7948	143.862	158.597	147.638	90.7287	129.062	125.747	57.2793	86.6887	96.2554	96.9263	87.7086	138.831	75.6823	69.2789	98.4363	111.052
PA14_08540	294.082	350.709	379.324	312.554	298.27	534.922	361.692	511.582	287.382	385.809	364.524	225.299	192.749	217.034	197.654	336.801	247.167	205.761	336.772	212.107	265.292
PA14_08560	224.003	284.951	202.614	224.859	292.284	160.071	281.823	267.808	256.543	184.178	346.156	280.941	278.954	328.617	275.575	232.72	340.256	365.009	238.627	329.293	403.336
PA14_08580	570.645	373.998	188.737	820.736	430.945	153.993	304.642	448.063	652.532	1009.07	323.55	453.87	243.6	296.736	193.853	465.441	448.593	193.936	885.23	431.245	371.717
PA14_08590	1357.78	897.322	354.344	2812.99	853.909	222.884	669.757	1189.69	1532.11	2613.4	853.381	1212.14	524.007	532.777	431.417	1563.55	1032	317.708	4349.17	1114.44	1118.24
PA14_08620	40.0453	20.5494	133.226	82.0736	127.687	40.5244	49.0623	87.5526	80.8961	65.2201	83.3601	92.7379	71.6756	112.196	83.6227	61.9808	56.1744	73.3172	73.1277	60.9368	113.366
PA14_08630	33.7882	6.84979	18.9662	37.1018	69.829	20.2622	26.2426	18.8839	26.3694	23.4241	45.2122	38.7317	34.8692	31.8808	30.4083	37.4224	51.3595	34.6877	32.715	31.6403	40.1023
PA14_08640	136.404	41.0987	86.0417	100.062	28.9292	70.9177	149.469	65.2353	53.6327	77.6211	127.159	55.0972	57.1468	66.827	114.031	153.198	101.916	117.465	71.2033	73.8273	41.6447
PA14_08650	615.696	482.225	302.071	698.188	731.21	235.042	256.721	762.223	584.15	962.685	378.652	651.893	262.003	223.778	262.271	335.632	566.559	303.517	1081.52	488.666	352.437
PA14_08660	92.6047	89.0472	62.9122	200.125	79.8046	48.6293	67.318	156.221	123.355	184.178	69.2312	102.557	49.398	64.3746	28.5077	128.639	82.6566	57.5501	188.592	106.639	74.035
PA14_08670	1062.45	602.781	298.37	1331.17	546.662	133.731	330.885	504.715	864.828	1303.02	346.156	821.004	352.082	385.635	492.234	851.359	939.718	352.396	2103.38	1055.85	1334.17
PA14_08680	505.571	591.822	620.795	498.063	441.918	962.455	820.367	1831.74	444.258	598.004	1453.86	379.68	331.742	426.099	286.978	754.294	440.568	452.517	1551.08	502.728	441.125
PA14_08690	82.5933	116.446	66.1503	210.243	113.722	129.678	69.6	231.757	97.8798	133.196	98.9018	86.1917	67.8012	41.0771	38.0103	93.5559	94.694	46.5131	169.348	98.4363	77.8909
PA14_08695	98.8617	69.8678	80.028	178.763	136.665	243.146	93.5606	336.477	98.3267	101.964	189.326	163.11	93.9531	94.4161	43.7119	238.568	97.1015	238.872	200.139	160.545	103.34
PA14_08710	171.444	232.893	107.321	147.283	187.541	281.645	238.465	341.627	171.625	159.376	261.383	135.834	108.482	203.546	64.6175	139.164	109.139	215.221	284.813	209.763	188.943
PA14_08720	170.192	138.366	262.751	204.622	257.37	459.952	378.806	599.135	176.094	156.161	377.24	170.201	130.76	108.517	209.057	201.145	170.931	142.693	425.295	210.935	84.8317
PA14_08730	105.119	263.032	191.512	249.594	176.568	395.113	232.761	496.132	161.792	187.393	464.838	173.474	127.854	103.612	62.717	26.8973	60.1869	81.2008	305.982	103.124	102.569
PA14_08740	125.141	142.476	106.396	94.4409	161.604	350.536	158.597	485.831	58.1021	118.498	467.664	74.1904	125.917	106.678	106.429	120.453	97.904	55.9733	311.755	99.6082	104.883
PA14_08750	108.873	102.747	166.07	148.407	187.541	257.33	225.915	288.409	98.7736	118.498	234.538	57.8248	117.684	116.487	62.717	102.911	174.943	141.116	207.837	140.623	114.908
PA14_08760	729.575	771.286	778.539	757.776	1250.94	2066.74	1331.53	2084.1	610.519	717.88	1939.89	583.704	554.517	476.372	494.134	639.688	570.572	674.833	1404.82	723.038	613.873
PA14_08780	590.668	591.822	724.416	677.951	817	1726.34	881.98	1807.7	568.06	626.021	1733.61	502.967	534.661	439.587	423.815	555.488	491.125	477.744	1227.78	369.136	482.77
PA14_08790	173.947	252.072	244.247	326.046	161.604	747.675	363.974	1203.42	363.809	328.856	1013.04	360.587	138.024	280.796	294.58	301.718	196.61	355.549	744.748	297.653	254.495
PA14_08810	148.918	334.27	219.73	225.984	209.487	368.772	391.357	660.937	161.345	160.294	450.709	213.843	137.54	186.38	112.13	211.67	130.004	137.962	561.929	135.936	173.519
PA14_08820	580.656	650.73	689.259	681.324	785.078	1554.11	1167.23	1967.36	595.323	714.206	1787.3	458.235	545.316	495.991	378.203	820.953	597.856	536.083	1858.98	523.822	599.22
PA14_08830	402.955	478.115	411.705	549.781	535.688	1396.07	981.245	2602.54	539.009	665.52	1742.08	388.408	343.365	331.07	332.59	477.135	512.792	409.157	1568.4	461.713	404.107
PA14_08840	107.622	221.933	60.5993	124.797	208.49	277.592	150.61	412.012	137.657	126.766	411.149	158.746	99.2804	107.291	114.031	40.9307	91.4841	111.947	217.459	94.9208	144.214
PA14_08850	284.071	378.108	447.324	274.328	277.321	510.608	614.99	643.769	227.939	265.473	813.82	213.297	179.673	326.165	336.391	459.593	207.845	203.396	571.551	248.435	317.733
PA14_08860	73.8334	76.7176	121.199	120.3	107.736	247.199	136.918	228.324	85.3654	73.9467	240.19	86.7372	52.7881	40.4641	38.0103	23.389	84.2616	64.6453	198.215	52.7338	79.4333
PA14_08870	52.5594	78.0876	21.7417	59.5877	14.9634	105.363	77.5868	72.1022	27.2633	32.61	183.675	34.3676	42.1336	90.1245	85.5232	84.2003	8.82741	32.3226	115.465	49.2182	82.5181
PA14_08880	140.158	116.446	122.586	161.899	144.646	251.251	164.302	396.562	93.4104	105.638	336.266	159.291	68.2855	131.202	110.23	141.503	93.8915	112.735	346.394	130.077	116.451
PA14_08890	136.404	134.256	86.5043	145.034	141.653	318.117	201.954	250.641	76.8736	88.6442	113.031	127.106	101.702	109.13	39.9108	145.012	8.82741	147.423	175.122	85.5459	60.1534
PA14_08900	77.5877	261.662	104.545	115.803	71.8242	295.828	239.606	180.255	67.0409	94.1557	135.637	51.8241	28.5734	87.059	96.9263	42.1001	20.0623	45.7247	125.087	94.9208	131.875
PA14_08910	165.187	172.615	244.71	128.17	156.617	338.379	268.131	319.31	119.333	99.208	368.762	132.561	140.445	192.511	114.031	201.145	103.521	100.91	286.738	178.123	212.851
PA14_08920	197.723	65.758	53.1978	77.5765	75.8144	253.278	160.879	166.522	67.0409	66.5979	103.14	61.6435	74.0971	142.237	93.1253	130.978	104.324	52.0316	190.517	108.983	144.214
PA14_08930	23.7769	161.655	15.7281	31.4803	163.599	107.39	34.2295	94.4195	33.9674	33.0693	55.1024	43.6414	62.9583	117.714	3.80103	3.50835	85.8666	50.4548	67.3545	49.2182	20.0511
PA14_08940	76.3363	47.9485	41.6331	67.4578	34.9145	70.9177	82.1508	116.737	66.594	30.3135	74.8828	73.0993	66.3484	68.0532	68.4186	12.8639	15.2473	63.8569	96.2206	85.5459	61.6958
PA14_08950	72.582	97.267	55.0482	103.435	110.729	208.701	58.1901	257.508	57.6552	120.336	190.739	98.1931	75.0657	87.059	43.7119	85.3697	72.2243	24.4391	125.087	44.5307	55.5262
PA14_08960	188.964	194.534	105.47	112.43	57.8583	245.173	223.633	267.808	147.937	110.231	220.41	119.468	118.652	191.285	220.46	188.281	134.819	168.708	203.988	67.9679	144.214
PA14_08970	121.387	45.2086	55.5108	168.644	156.617	261.382	134.636	283.259	114.863	118.958	272.686	128.197	99.2804	102.386	144.439	153.198	118.769	85.9309	184.744	138.28	122.62
PA14_08980	167.69	109.597	93.4431	83.1979	159.609	222.884	195.108	212.873	130.059	112.987	187.913	123.832	140.445	206.612	68.4186	210.501	178.956	193.936	184.744	198.045	191.257
PA14_08990	193.969	368.519	217.417	436.227	281.311	376.877	512.301	473.814	186.374	221.381	437.994	295.67	292.514	380.117	393.407	273.651	537.669	409.157	558.08	455.854	382.514
PA14_09000	156.427	220.563	182.723	218.114	151.629	374.851	327.462	454.93	130.506	124.469	442.232	122.741	94.4374	98.0947	125.434	237.398	78.6442	70.1638	404.127	153.514	104.883
PA14_09010	41.2967	168.505	70.7762	97.8138	56.8608	176.281	28.5246	173.389	55.4205	54.6562	303.77	39.8228	14.5288	40.4641	64.6175	26.8973	53.7669	15.7671	178.97	23.4372	37.7887
PA14_09020	247.78	239.743	262.751	187.758	258.367	364.72	333.167	331.327	143.915	149.271	351.808	170.201	132.697	174.731	190.052	238.568	147.658	201.819	413.749	233.2	175.062
PA14_09030	66.325	16.4395	41.1705	33.7289	16.9585	107.39	4.56393	113.303	20.5592	24.3427	134.224	50.7331	8.23301	26.3629	20.9057	1.16945	18.4573	32.3226	69.2789	41.0151	26.9919
PA14_09040	27.5311	136.996	27.7554	57.3391	66.8364	176.281	117.521	305.576	37.096	78.5396	183.675	50.7331	45.0394	63.1484	89.3242	59.6419	51.3595	48.0898	234.778	24.6091	43.1871
PA14_09050	192.718	239.743	267.839	341.786	229.438	885.458	392.498	1117.58	207.38	252.154	801.104	187.658	184.032	257.499	117.832	323.937	170.128	247.544	896.776	217.966	202.054
PA14_09070	23.7769	49.3185	0.46259	14.6159	21.9463	87.1275	15.9738	133.904	11.1735	24.802	83.3601	15.82	18.8875	11.0357	20.9057	9.35559	16.0498	9.46028	96.2206	11.7186	6.94078
PA14_09080	86.3476	149.325	156.818	70.8307	57.8583	336.353	264.708	346.777	80.4491	72.1095	155.417	90.0104	54.241	115.261	108.329	169.57	30.4947	88.296	302.133	101.952	95.6285
PA14_09090	43.7995	68.4979	19.4288	93.3166	62.8461	143.862	69.6	154.505	28.6041	65.6794	131.398	45.8235	26.6362	51.4997	41.8113	68.9975	113.151	39.4178	96.2206	71.4835	34.7039
PA14_09100	147.667	220.563	145.716	176.515	249.389	368.772	521.429	387.978	92.9634	186.934	343.33	153.836	96.8589	134.267	142.539	203.484	192.598	176.592	332.923	180.467	139.587
PA14_09115	252.786	380.848	226.669	175.39	305.253	573.42	421.023	502.998	194.866	195.66	315.073	113.468	156.911	183.928	201.455	187.112	124.386	122.195	346.394	158.201	159.638
PA14_09130	137.656	213.713	163.757	134.916	103.746	212.753	219.069	206.006	79.5552	111.609	87.5987	52.9152	80.3929	119.553	76.0206	127.47	152.473	85.9309	186.668	53.9056	107.196
PA14_09150	295.334	328.79	344.629	341.786	446.906	782.121	727.947	679.82	366.043	416.122	707.854	302.762	338.522	291.219	311.685	206.992	215.87	203.396	473.406	158.201	240.614
PA14_09160	110.124	115.076	71.7014	106.808	205.497	259.356	103.829	171.672	75.9797	132.277	127.159	86.7372	114.294	50.8866	106.429	46.7779	128.399	38.6295	117.389	56.2493	65.5518
PA14_09180	251.534	146.585	114.722	109.057	65.8388	192.491	138.059	108.153	162.239	120.336	104.553	148.381	180.642	142.237	171.046	153.198	169.326	168.708	130.86	222.654	164.265
PA14_09195	133.901	119.186	116.11	119.175	86.7875	129.678	138.059	168.238	108.159	208.52	172.372	154.381	139.477	108.517	178.648	83.0308	90.6816	188.417	130.86	99.6082	64.0094
PA14_09200	73.8334	164.395	86.0417	84.3222	70.8266	168.176	60.4721	252.358	151.959	172.236	306.595	144.017	58.5996	95.0292	129.235	67.828	142.844	69.3754	236.703	91.4052	83.2893
PA14_09210	17.5198	130.146	15.7281	16.8644	2.99267	8.10488	11.4098	497.848	319.115	121.713	546.785	180.021	171.44	77.8626	222.36	149.689	178.956	236.507	1025.71	267.184	150.384
PA14_09220	12.5141	5.47983	20.3539	10.1187	39.9023	6.07866	5.70491	188.839	109.053	40.8774	175.197	61.0979	86.2044	18.3928	117.832	107.589	26.4822	55.185	419.522	215.622	77.1197
PA14_09230	11.2627	5.47983	61.5244	44.9719	34.9145	20.2622	9.12786	171.672	177.435	75.3246	156.83	107.467	130.275	50.8866	195.753	168.401	48.1495	191.571	454.161	227.341	83.2893
PA14_09240	97.6103	94.5271	45.3338	98.9381	66.8364	22.2884	57.0491	442.913	217.213	161.672	436.581	199.114	217.933	191.285	319.287	380.071	174.141	361.856	1121.93	393.745	241.385
PA14_09260	30.0339	83.5674	40.7079	24.7345	25.9365	36.472	46.7803	44.6347	37.9899	50.5226	84.7729	94.3745	73.6128	37.3986	134.937	142.673	53.7669	59.1268	159.726	85.5459	64.7806
PA14_09270	143.913	221.933	107.321	127.046	171.58	119.547	130.072	1392.26	760.691	435.413	2348.21	620.253	596.167	195.576	895.143	1230.26	516.805	1154.94	4260.65	645.696	561.432
PA14_09280	137.656	305.501	118.423	183.26	176.568	103.337	151.751	1668.65	1444.51	686.648	2454.18	1255.24	821.848	244.01	1163.12	1314.46	1141.95	1341.78	4299.14	1026.55	653.204
PA14_09290	16.2684	28.7691	14.8029	68.5821	19.9512	20.2622	2.28197	315.876	287.382	117.121	645.687	183.294	146.257	42.3033	85.5232	184.773	183.771	358.702	873.683	113.671	109.51
PA14_09300	76.3363	13.6996	27.2928	24.7345	20.9487	26.3409	41.0754	180.255	158.217	71.1909	305.183	115.104	102.186	30.0415	121.633	211.67	125.991	114.312	452.237	140.623	87.1453
PA14_09320	33.7882	50.6884	18.9662	28.1074	63.8437	22.2884	122.085	300.426	309.282	139.626	425.278	154.381	176.768	85.8328	117.832	153.198	274.452	272.771	450.313	128.905	72.4926
PA14_09340	106.37	168.505	147.566	130.418	136.665	50.6555	117.521	678.104	459.454	268.229	1022.93	486.056	443.614	155.725	435.218	768.328	536.064	812.796	1412.52	447.651	363.234
PA14_09350	7.50849	21.9193	58.7489	0	0	4.05244	0	48.0681	25.9225	19.7497	83.3601	24.5483	28.0891	8.58328	39.9108	21.0501	3.20997	59.9151	78.9009	10.5468	0.771197
PA14_09370	27.5311	54.7983	0.925179	42.7233	63.8437	20.2622	25.1016	70.3854	99.2206	46.8482	234.538	57.8248	68.7698	17.7797	131.136	91.217	108.336	75.6823	150.104	93.7489	62.467
PA14_09380	63.8221	56.1683	26.3676	33.7289	3.99023	20.2622	9.12786	99.5697	70.1695	73.0281	144.114	67.0986	123.979	33.72	47.5129	167.231	64.1993	113.523	298.284	112.499	58.611
PA14_09400	46.3023	26.0292	43.4834	51.7176	28.9292	56.7342	18.2557	49.7848	66.594	89.5628	114.443	73.6448	51.8195	38.0117	41.8113	85.3697	55.3719	54.3966	88.523	55.0775	30.8479
PA14_09410	16.2684	6.84979	36.5446	12.3673	9.97558	60.7866	14.8328	29.1842	33.5205	35.3658	67.8184	21.2752	31.4791	22.0713	55.115	14.0334	32.9022	8.67193	36.5638	16.4061	33.9327
PA14_09420	31.2854	58.9082	54.5856	46.0962	22.9438	168.176	66.177	84.1192	55.4205	75.7839	48.038	73.0993	60.0525	49.0473	83.6227	52.6252	18.4573	47.3014	65.43	42.187	44.7295
PA14_09440	135.153	167.135	80.4906	87.6951	58.8559	143.862	126.649	135.621	129.166	109.312	221.823	106.376	104.608	130.589	161.544	174.248	149.263	103.275	177.046	128.905	122.62
PA14_09450	38.7938	35.6189	8.32662	8.99437	109.731	52.6817	6.8459	29.1842	4.02246	17.4533	66.4055	56.7338	27.1205	14.1011	32.3088	29.2362	27.2847	27.5925	53.8836	5.85931	30.0767
PA14_09460	107.622	69.8678	59.6741	50.5933	59.8535	48.6293	22.8197	54.935	57.6552	50.0633	94.6631	52.9152	55.2096	71.1186	91.2248	63.1502	68.2118	81.9891	117.389	67.9679	37.7887
PA14_09470	254.037	265.772	195.213	203.498	264.353	135.757	266.99	101.286	247.158	174.533	121.508	232.936	174.346	284.475	294.58	209.331	289.7	323.226	196.29	257.809	330.844
PA14_09480	40.0453	10.9597	10.177	39.3504	4.98779	20.2622	35.3705	29.1842	46.9286	28.4764	8.47729	18.0021	36.3221	21.4582	38.0103	102.911	50.557	44.9363	21.1685	46.8744	70.179
PA14_09490	127.644	30.1391	40.7079	161.899	173.575	40.5244	55.9082	103.003	65.7001	87.2663	98.9018	75.8269	92.016	122.618	91.2248	216.348	77.8417	79.624	88.523	76.171	91.0013
PA14_09500	125.141	345.229	512.549	303.56	357.126	617.997	199.672	585.401	292.745	416.122	319.311	171.292	256.676	95.0292	93.1253	79.5225	66.6068	170.285	165.5	44.5307	46.2718
PA14_09520	267.803	443.866	375.16	440.724	451.894	1005.01	510.019	939.045	347.272	532.784	700.79	250.392	342.396	171.053	229.962	242.076	121.979	176.592	325.226	168.748	109.51
PA14_09530	92.6047	269.882	243.785	267.583	166.592	425.506	288.669	573.384	367.831	386.727	649.926	343.13	146.257	99.9339	112.13	153.198	115.559	171.073	271.342	155.858	59.3822
PA14_09540	47.5537	135.626	244.71	136.04	80.8022	243.146	124.367	473.814	140.786	156.62	333.44	88.3738	90.0788	33.72	34.2093	45.6085	20.8648	67.7987	180.895	51.5619	36.2463
PA14_09550	47.5537	23.2893	75.8647	35.9775	21.9463	22.2884	85.5737	58.3684	52.2919	33.9879	25.4319	37.0952	41.6493	41.6902	15.2041	52.6252	55.3719	45.7247	36.5638	41.0151	41.6447
PA14_09570	38.7938	72.6078	36.082	40.4747	0	34.4457	14.8328	37.7678	20.5592	51.4412	26.8448	39.2772	39.7122	55.7913	34.2093	54.9641	77.8417	59.9151	30.7906	42.187	40.1023
PA14_09580	17.5198	23.2893	40.7079	41.599	37.9072	50.6555	26.2426	51.5015	7.59797	53.2784	43.7994	8.18276	41.165	9.80947	49.4134	53.7946	12.8399	55.9733	44.2615	35.1558	36.2463
PA14_09600	48.8052	32.879	51.3475	31.4803	50.8754	72.9439	91.2786	66.952	36.2021	56.4934	32.4963	28.9124	44.5551	71.7317	41.8113	50.2863	62.5944	59.1268	38.4883	33.984	23.1359
PA14_09610	20.0226	15.0695	26.3676	31.4803	59.8535	22.2884	25.1016	25.7508	38.4368	37.6623	14.1288	29.4579	36.8064	55.7913	20.9057	78.3531	42.5321	32.3226	38.4883	31.6403	77.8909
PA14_09630	32.5368	34.2489	98.9942	55.0905	52.8706	137.783	58.1901	202.573	71.0634	107.475	267.035	76.3724	67.3169	69.2794	22.8062	63.1502	40.1246	63.8569	61.5812	65.6242	77.1197
PA14_09660	47.5537	186.314	80.4906	98.9381	70.8266	145.888	66.177	48.0681	58.5491	55.1155	93.2502	101.466	85.2358	80.9281	95.0258	67.828	74.6317	69.3754	55.808	74.9991	74.035
PA14_09680	46.3023	26.0292	34.6942	32.6046	83.7948	95.2324	119.803	78.969	53.6327	68.8944	16.9546	44.7324	40.1964	27.5891	41.8113	42.1001	60.9894	28.3808	86.5986	79.6866	66.323
PA14_09690	26.2797	49.3185	52.2726	56.2148	13.9658	42.5506	91.2786	46.3514	24.5817	47.3075	45.2122	26.7303	30.5106	14.1011	41.8113	76.0142	82.6566	11.037	28.8662	39.8433	9.25437
PA14_09700	73.8334	61.6481	28.6806	30.356	56.8608	48.6293	58.1901	49.7848	47.3756	45.4703	64.9926	32.731	35.8378	69.2794	32.3088	59.6419	34.5071	59.9151	82.7498	45.7026	23.9071
PA14_09710	76.3363	71.2378	67.0755	34.8532	12.9683	34.4457	7.98688	6.86687	67.4879	37.6623	74.8828	66.0076	54.241	182.088	161.544	77.1836	61.7919	63.0685	65.43	91.4052	111.824
PA14_09730	26.2797	24.6592	13.8777	34.8532	18.9536	14.1835	67.318	24.0341	43.8001	44.5517	80.5343	42.5503	44.0708	29.4284	76.0206	8.18614	38.5196	44.148	38.4883	46.8744	24.6783
PA14_09740	63.8221	65.758	77.7151	59.5877	27.9316	46.6031	166.584	54.935	80.0022	63.3829	36.7349	83.4641	86.2044	106.678	131.136	99.4031	89.0766	87.5076	75.0521	107.811	134.96
PA14_09750	118.884	61.6481	73.0892	105.684	101.751	44.5768	57.0491	66.952	106.819	72.1095	45.2122	88.3738	98.3118	127.523	57.0155	168.401	76.2367	124.56	30.7906	98.4363	126.476
PA14_09760	92.6047	98.637	124.899	33.7289	100.753	46.6031	102.688	25.7508	70.1695	61.5457	9.89018	57.2793	46.4923	57.0175	95.0258	152.028	36.9146	57.5501	48.1103	134.764	81.7469
PA14_09770	96.3589	32.879	81.4158	44.9719	13.9658	32.4195	21.6787	32.6176	54.0797	90.4813	24.019	31.64	70.707	106.065	17.1046	118.114	21.6673	50.4548	61.5812	43.3589	60.9246
PA14_09780	16.2684	0	10.6396	14.6159	14.9634	2.02622	5.70491	15.4505	7.15103	10.1045	0	30.549	7.26442	7.97019	9.50258	9.35559	17.6548	7.88357	13.4709	3.51558	4.62718
PA14_09790	27.5311	27.3992	44.8712	17.9887	19.9512	22.2884	6.8459	30.9009	16.0898	18.8311	4.23865	32.1855	29.0577	17.1666	1.90052	25.7279	6.41993	8.67193	32.715	60.9368	56.2974
PA14_09810	41.2967	9.5897	21.2791	31.4803	2.99267	24.3146	23.9606	5.15015	4.91633	12.401	8.47729	13.6379	19.3718	25.1368	39.9108	58.4724	10.4324	2.36507	15.3953	16.4061	1.54239
PA14_09820	100.113	63.0181	108.246	88.8194	100.753	170.203	164.302	99.5697	60.3368	116.202	182.262	98.7386	107.998	103.612	70.3191	141.503	100.311	119.042	84.6742	187.498	131.104
PA14_09850	60.0679	24.6592	59.6741	23.6102	17.956	26.3409	47.9213	8.58359	28.1572	24.802	46.6251	49.6421	27.6048	61.3092	45.6124	17.5417	41.7296	44.9363	15.3953	59.7649	60.1534
PA14_09870	66.325	26.0292	174.859	25.8588	57.8583	52.6817	57.0491	30.9009	63.0185	40.4181	81.9472	73.6448	47.4609	112.809	62.717	129.809	76.2367	54.3966	38.4883	76.171	89.4589
PA14_09880	12.5141	0	0	7.87008	0.997558	10.1311	46.7803	1.71672	19.6653	5.51155	12.7159	16.911	32.932	4.90473	1.90052	15.2028	15.2473	22.074	0	4.68744	10.7968
PA14_09890	13.7656	45.2086	6.01367	51.7176	14.9634	12.1573	3.42295	29.1842	20.5592	24.3427	19.7804	16.911	48.4295	10.4226	68.4186	12.8639	60.9894	22.074	21.1685	14.0623	26.9919
PA14_09900	61.3193	65.758	37.4698	40.4747	31.9218	121.573	66.177	49.7848	54.0797	42.2552	46.6251	50.7331	43.5865	63.1484	64.6175	18.7112	43.3346	67.7987	51.9591	65.6242	26.2207
PA14_09910	47.5537	58.9082	36.082	70.8307	44.8901	72.9439	4.56393	37.7678	64.3593	62.9236	16.9546	95.4655	73.1285	69.8925	13.3036	153.198	125.991	78.8357	69.2789	127.733	94.8573
PA14_09920	26.2797	2.73992	32.8439	14.6159	14.9634	40.5244	18.2557	12.017	7.59797	28.4764	2.82576	19.0931	33.9006	23.2975	45.6124	40.9307	30.4947	5.5185	13.4709	3.51558	10.0256
PA14_09930	17.5198	31.509	57.8237	43.8476	57.8583	56.7342	57.0491	46.3514	21.9	47.3075	19.7804	33.8221	48.4295	42.3033	17.1046	17.5417	65.8043	48.0898	19.2441	31.6403	26.9919
PA14_09940	42.5481	68.4979	42.5583	56.2148	61.8486	158.045	47.9213	80.6858	31.2858	98.7487	53.6895	73.6448	49.398	48.4342	30.4083	1.16945	38.5196	44.9363	53.8836	96.0926	77.1197
PA14_09950	16.2684	23.2893	35.6194	32.6046	26.9341	48.6293	28.5246	51.5015	12.5143	39.0402	64.9926	38.1862	43.1022	34.3331	60.8165	8.18614	21.6673	2.36507	55.808	46.8744	20.0511
PA14_09960	62.5707	6.84979	28.218	8.99437	9.97558	52.6817	5.70491	39.4845	18.3245	21.1276	4.23865	19.6386	15.0131	15.3273	17.1046	54.9641	50.557	70.1638	15.3953	45.7026	40.8735
PA14_09970	122.639	135.626	118.423	83.1979	145.643	105.363	52.4852	51.5015	96.9859	77.6211	43.7994	84.0097	72.6442	139.785	140.638	174.248	85.8666	177.38	61.5812	138.28	119.536
PA14_09980	90.1018	76.7176	95.7561	55.0905	71.8242	28.3671	38.7934	32.6176	97.4328	62.4643	18.3675	53.4607	61.9897	135.493	93.1253	17.5417	77.8417	78.8357	90.4474	98.4363	80.2045
PA14_09990	40.0453	50.6884	107.783	31.4803	10.9731	38.4982	107.252	18.8839	68.3817	32.1507	80.5343	37.6407	45.0394	60.083	49.4134	33.914	30.4947	48.0898	42.3371	65.6242	72.4926
PA14_10010	25.0283	123.296	177.172	49.469	99.7558	24.3146	67.318	27.4675	72.8511	48.6854	25.4319	67.6441	90.0788	55.7913	127.335	101.742	60.9894	41.7829	36.5638	84.374	57.0686
PA14_10020	30.0339	26.0292	41.6331	39.3504	52.8706	18.236	41.0754	37.7678	18.7715	41.3367	4.23865	11.4559	38.7436	7.97019	38.0103	3.50835	20.8648	19.7089	44.2615	21.0935	40.8735
PA14_10040	31.2854	73.9777	85.5791	88.8194	67.8339	56.7342	86.7147	106.437	91.1757	93.6964	135.637	104.739	69.2541	105.452	47.5129	146.181	39.3221	56.7617	128.936	57.4212	78.6621
PA14_10050	36.291	31.509	11.5647	19.113	4.98779	18.236	5.70491	22.3173	39.7776	14.6975	8.47729	11.4559	15.9817	64.9877	41.8113	77.1836	41.7296	44.9363	25.0174	45.7026	30.8479
PA14_10070	31.2854	52.0584	9.25179	31.4803	17.956	26.3409	81.0098	27.4675	22.347	30.7728	26.8448	19.0931	31.4791	34.9462	93.1253	43.2696	47.347	18.9206	38.4883	30.4684	43.9583
PA14_10080	52.5594	5.47983	44.4086	22.4859	4.98779	16.2098	5.70491	6.86687	7.15103	11.0231	5.65153	13.6379	12.1074	28.8153	13.3036	16.3723	59.3844	7.09521	26.9418	49.2182	22.3647
PA14_10090	26.2797	10.9597	24.5173	30.356	64.8413	40.5244	17.1147	27.4675	26.3694	18.8311	1.41288	36.5497	14.0445	23.9106	49.4134	59.6419	32.9022	18.9206	25.0174	22.2654	27.7631
PA14_10110	33.7882	83.5674	17.5784	37.1018	10.9731	10.1311	84.4327	18.8839	20.5592	21.1276	8.47729	51.2786	18.8875	38.0117	19.0052	91.217	12.8399	13.4021	32.715	58.5931	45.5007
PA14_10120	122.639	39.7288	48.1093	66.3335	100.753	40.5244	92.4196	36.0511	62.5715	76.7025	105.966	158.746	92.9846	57.0175	152.041	79.5225	125.189	95.3912	42.3371	86.7177	69.4078
PA14_10130	22.5255	10.9597	125.824	7.87008	3.99023	14.1835	58.1901	48.0681	5.36327	33.9879	31.0834	27.8214	19.8561	22.0713	60.8165	0	9.6299	14.9788	30.7906	19.9216	25.4495
PA14_10140	2.50283	12.3296	11.1022	3.37289	0	4.05244	35.3705	3.43344	19.2184	12.401	4.23865	10.3648	20.8247	7.3571	32.3088	10.525	0.802492	38.6295	34.6394	22.2654	14.6528
PA14_10160	3.75424	16.4395	58.2863	7.87008	15.9609	16.2098	7.98688	20.6006	7.59797	9.18592	14.1288	20.1841	13.076	3.67855	22.8062	39.7613	11.2349	40.9946	25.0174	2.34372	9.25437
PA14_10170	28.7825	5.47983	14.3403	47.2205	11.9707	46.6031	98.1245	10.3003	53.6327	23.8834	38.1478	33.2766	46.008	77.2496	53.2144	140.334	55.3719	32.3226	50.0347	51.5619	28.5343
PA14_10180	118.884	68.4979	34.6942	59.5877	60.851	10.1311	102.688	24.0341	64.8062	46.8482	77.7085	76.9179	68.7698	42.3033	38.0103	78.3531	56.1744	74.8939	44.2615	30.4684	53.2126
PA14_10190	15.017	98.637	54.123	46.0962	48.8803	22.2884	9.12786	36.0511	33.9674	11.4824	2.82576	26.7303	42.6179	15.3273	17.1046	7.01669	15.2473	34.6877	48.1103	22.2654	35.4751
PA14_10200	86.3476	242.483	268.302	179.887	362.113	81.0488	157.456	63.5186	139.892	111.15	91.8374	192.022	247.475	233.588	146.34	146.181	198.215	268.041	184.744	192.185	168.121
PA14_10210	31.2854	35.6189	13.8777	16.8644	3.99023	16.2098	29.6656	10.3003	21.4531	28.4764	24.019	11.4559	30.9949	12.2618	19.0052	4.67779	18.4573	75.6823	36.5638	45.7026	13.1104
PA14_10220	26.2797	0	33.3065	5.62148	33.917	6.07866	41.0754	13.7337	16.0898	18.3718	5.65153	29.4579	13.5602	11.0357	1.90052	14.0334	21.6673	22.074	17.3197	15.2342	36.2463
PA14_10230	31.2854	41.0987	53.6604	20.2373	47.8828	28.3671	10.2688	17.1672	10.7265	14.6975	8.47729	31.0945	60.0525	32.4939	108.329	36.2529	20.8648	18.1322	25.0174	28.1247	60.1534
PA14_10240	77.5877	76.7176	70.3136	48.3448	63.8437	28.3671	76.4459	20.6006	26.3694	33.5286	32.4963	55.6428	57.6311	31.8808	74.1201	68.9975	38.5196	59.1268	30.7906	48.0463	73.2638
PA14_10250	46.3023	10.9597	16.1906	12.3673	58.8559	62.8128	28.5246	25.7508	5.81021	46.3889	2.82576	20.7297	18.8875	38.0117	24.7067	39.7613	28.0872	38.6295	17.3197	23.4372	39.3311
PA14_10260	8.7599	110.967	30.9935	30.356	10.9731	20.2622	20.5377	13.7337	33.9674	41.3367	21.1932	45.8235	36.8064	26.976	30.4083	28.0668	66.6068	26.0158	13.4709	41.0151	33.9327
PA14_10270	25.0283	9.5897	10.177	14.6159	5.98535	8.10488	9.12786	1.71672	10.2796	28.4764	0	19.6386	22.7618	11.0357	7.60206	22.2195	21.6673	40.9946	9.62206	29.2965	22.3647
PA14_10280	31.2854	47.9485	47.6467	66.3335	3.99023	0	85.5737	5.15015	8.49185	13.7789	63.5797	4.90966	34.3849	14.1011	24.7067	66.6586	15.2473	14.9788	15.3953	10.5468	33.1615
PA14_10290	105.119	228.783	62.9122	95.5652	106.739	119.547	303.501	152.788	79.1083	129.062	142.701	80.191	75.5499	52.7259	121.633	109.928	133.214	94.6028	152.029	57.4212	83.2893
PA14_10300	30.0339	42.4687	37.9324	11.243	28.9292	28.3671	19.3967	3.43344	2.2347	19.7497	7.06441	39.2772	23.2461	23.9106	43.7119	7.01669	38.5196	29.9576	17.3197	12.8905	10.7968
PA14_10320	25.0283	42.4687	33.7691	50.5933	23.9414	74.9702	17.1147	20.6006	62.5715	51.9005	2.82576	52.3697	49.8823	45.9819	24.7067	33.914	71.4218	33.8993	32.715	51.5619	42.4159
PA14_10330	72.582	39.7288	113.797	68.5821	84.7924	184.386	74.1639	42.918	64.8062	57.8713	52.2766	42.0048	46.9766	66.827	41.8113	39.7613	54.5694	88.296	17.3197	19.9216	39.3311
PA14_10340	107.622	167.135	158.206	134.916	69.829	180.334	70.7409	77.2523	89.8348	84.0512	93.2502	73.6448	73.1285	101.773	43.7119	36.2529	40.9271	99.333	53.8836	58.5931	33.1615
PA14_10350	53.8108	128.776	128.137	139.413	157.614	301.907	177.993	147.638	90.7287	92.7778	97.4889	51.8241	71.1913	73.571	51.3139	94.7253	95.4965	66.222	42.3371	62.1086	65.5518
PA14_10360	259.043	478.115	262.288	532.917	446.906	1308.94	654.924	875.526	280.231	276.496	288.228	191.477	185.001	179.636	153.942	169.57	164.511	160.036	125.087	86.7177	80.2045
PA14_10370	192.718	275.361	372.847	238.351	344.157	818.593	261.285	693.554	151.512	238.375	305.183	98.7386	103.639	147.755	127.335	45.6085	81.0517	115.888	63.5056	52.7338	64.7806
PA14_10380	352.899	715.118	377.011	737.539	460.872	1428.49	764.459	3217.13	253.415	597.085	1171.28	213.843	155.943	160.017	38.0103	32.7446	44.137	40.2062	92.3718	74.9991	32.3903
PA14_10400	265.3	186.314	280.329	410.368	279.316	143.862	244.17	128.754	219.894	107.016	45.2122	231.845	105.092	183.928	269.873	339.14	224.698	271.195	136.633	277.731	222.105
PA14_10410	10.0113	47.9485	17.1158	42.7233	47.8828	8.10488	41.0754	13.7337	62.1246	18.8311	25.4319	20.7297	32.4477	52.7259	24.7067	92.3864	24.8772	61.4918	30.7906	64.4524	23.9071
PA14_10420	103.867	39.7288	50.4223	84.3222	178.563	54.708	77.5868	20.6006	109.947	35.8251	101.728	39.2772	54.7253	66.2139	76.0206	24.5584	73.8292	57.5501	32.715	43.3589	49.3566
PA14_10440	138.907	135.626	72.6266	118.051	43.8925	44.5768	103.829	65.2353	160.898	85.8884	64.9926	105.285	148.194	176.57	95.0258	91.217	102.719	55.185	51.9591	201.56	111.824
PA14_10470	55.0622	15.0695	89.7424	42.7233	11.9707	10.1311	29.6656	20.6006	27.2633	39.4995	81.9472	42.5503	33.4163	68.0532	43.7119	9.35559	56.9769	39.4178	42.3371	62.1086	82.5181
PA14_10480	67.5764	76.7176	33.3065	30.356	10.9731	24.3146	3.42295	10.3003	49.6103	30.3135	1.41288	38.7317	24.2147	30.0415	32.3088	1.16945	34.5071	16.5555	19.2441	41.0151	30.0767
PA14_10490	10.0113	49.3185	25.905	43.8476	21.9463	70.9177	23.9606	60.0851	18.7715	34.4472	67.8184	29.4579	16.466	3.67855	3.80103	8.18614	6.41993	18.9206	69.2789	4.68744	4.62718
PA14_10500	158.93	156.175	192.437	241.724	270.338	366.746	207.659	552.783	231.515	297.624	551.024	222.571	136.571	126.91	256.57	288.854	150.868	154.518	663.922	227.341	97.9421
PA14_10530	230.26	217.823	221.118	197.876	315.228	415.375	191.685	291.842	165.368	265.932	416.8	129.833	183.548	210.904	136.837	149.689	154.078	87.5076	230.93	106.639	112.595
PA14_10540	105.119	157.545	169.77	143.91	180.558	417.401	159.738	375.961	248.051	281.089	442.232	130.924	122.527	156.338	117.832	87.7086	180.561	159.248	271.342	59.7649	96.3997
PA14_10550	289.077	286.321	534.754	588.007	498.779	1055.66	583.042	1170.8	503.254	583.306	1085.09	314.218	279.438	207.225	248.968	388.257	259.205	223.105	725.504	344.527	198.969
PA14_10560	45.0509	19.1794	92.9805	84.3222	34.9145	182.36	99.2655	192.272	84.0246	130.44	312.247	57.2793	85.7201	25.1368	26.6072	36.2529	19.2598	17.3439	184.744	63.2805	29.3055
PA14_10570	11.2627	6.84979	64.3	3.37289	40.8999	2.02622	33.0885	6.86687	9.83267	19.7497	31.0834	18.0021	14.0445	1.83928	26.6072	7.01669	28.8897	39.4178	11.5465	11.7186	15.4239
PA14_10590	87.599	36.9889	34.6942	25.8588	51.873	46.6031	73.0229	42.918	57.6552	62.005	40.9736	72.5538	70.2227	94.4161	91.2248	174.248	56.9769	55.9733	38.4883	90.2333	90.2301
PA14_10600	28.7825	68.4979	36.082	62.9606	62.8461	56.7342	58.1901	36.0511	32.6266	57.412	22.6061	43.6414	84.2673	43.5295	74.1201	54.9641	81.8542	30.7459	44.2615	85.5459	107.196
PA14_10610	15.017	0	2.77554	46.0962	8.97802	4.05244	17.1147	10.3003	34.8613	5.51155	2.82576	15.82	10.6545	13.488	81.7222	39.7613	8.02492	17.3439	19.2441	12.8905	9.25437
PA14_10620	128.896	23.2893	20.8165	26.9831	11.9707	34.4457	12.5508	15.4505	13.4082	27.5578	16.9546	39.2772	33.9006	33.72	15.2041	45.6085	26.4822	1.57671	38.4883	52.7338	31.6191
PA14_10630	135.153	104.117	100.382	69.7064	94.768	36.472	90.1377	58.3684	133.635	80.8361	104.553	82.9186	75.0657	41.6902	66.5181	118.114	127.596	121.407	98.1451	59.7649	121.078
PA14_10640	78.8391	24.6592	48.5719	23.6102	55.8632	46.6031	19.3967	17.1672	95.6451	42.7145	63.5797	66.5531	88.6259	94.4161	64.6175	43.2696	120.374	39.4178	44.2615	64.4524	100.256
PA14_10650	42.5481	28.7691	74.4769	22.4859	5.98535	18.236	1.14098	12.017	60.3368	33.5286	25.4319	14.1834	36.8064	68.6663	36.1098	9.35559	24.0748	14.9788	19.2441	19.9216	24.6783
PA14_10660	18.7712	47.9485	48.5719	24.7345	68.8315	10.1311	17.1147	12.017	51.398	44.5517	70.6441	52.9152	54.241	41.0771	79.8217	43.2696	32.0997	46.5131	36.5638	52.7338	42.4159
PA14_10670	20.0226	19.1794	23.5921	29.2317	2.99267	26.3409	12.5508	1.71672	23.6878	24.802	0	9.81931	11.6231	15.3273	66.5181	8.18614	9.6299	51.2432	30.7906	9.37489	13.1104
PA14_10680	21.274	27.3992	15.2655	24.7345	18.9536	22.2884	23.9606	36.0511	1.34082	20.209	1.41288	26.1848	16.466	45.3688	3.80103	72.5058	9.6299	14.9788	11.5465	18.7498	8.48317
PA14_10700	141.41	257.552	234.996	150.656	124.695	287.723	142.623	343.344	168.049	167.643	175.197	142.38	134.15	131.202	91.2248	106.42	128.399	70.1638	184.744	167.576	110.281
PA14_10710	67.5764	42.4687	21.7417	37.1018	120.704	91.1799	27.3836	123.604	52.7389	51.4412	165.307	50.7331	19.3718	26.976	26.6072	26.8973	29.6922	35.4761	57.7324	30.4684	33.1615
PA14_10730	67.5764	78.0876	191.05	103.435	128.685	121.573	155.174	75.5356	99.6675	76.2432	86.1858	130.379	110.419	30.0415	66.5181	143.842	105.126	115.1	59.6568	142.967	83.2893
PA14_10740	21.274	6.84979	38.8575	16.8644	44.8901	28.3671	18.2557	58.3684	31.7327	50.5226	40.9736	46.369	40.6807	70.5055	11.4031	9.35559	34.5071	20.4973	36.5638	49.2182	20.8223
PA14_10750	53.8108	19.1794	148.491	61.8363	119.707	28.3671	53.6262	34.3344	36.649	42.2552	32.4963	87.2828	38.2593	26.976	76.0206	113.437	48.952	32.3226	46.1859	36.3277	105.654
PA14_10770	166.438	119.186	136.927	184.385	131.678	149.94	141.482	97.8529	134.529	116.661	38.1478	133.652	99.7647	148.981	212.858	170.739	126.794	89.0843	123.162	100.78	120.307
PA14_10780	11.2627	6.84979	46.259	12.3673	42.895	12.1573	1.14098	41.2012	22.347	43.1738	110.205	3.2731	25.1833	35.5593	13.3036	30.4057	16.8523	26.0158	38.4883	21.0935	15.4239
PA14_10790	76.3363	26.0292	116.11	47.2205	51.873	62.8128	35.3705	27.4675	105.478	49.604	4.23865	48.551	51.8195	116.487	96.9263	129.809	62.5944	60.7035	50.0347	93.7489	43.1871
PA14_10800	36.291	119.186	49.0345	66.3335	62.8461	89.1537	36.5115	63.5186	54.5266	51.9005	29.6705	50.1876	61.9897	77.2496	79.8217	152.028	60.9894	66.222	73.1277	69.1398	120.307
PA14_10820	67.5764	41.0987	60.5993	41.599	0.997558	56.7342	66.177	30.9009	51.845	58.7899	28.2576	70.3717	39.7122	20.232	17.1046	28.0668	27.2847	93.8145	55.808	38.6714	36.2463
PA14_10830	38.7938	60.2781	93.9057	64.0849	89.7802	72.9439	58.1901	42.918	29.0511	60.1678	91.8374	62.7345	91.5317	63.1484	34.2093	38.5918	128.399	148.999	76.9765	135.936	64.0094
PA14_10840	12.5141	9.5897	0.925179	6.74578	10.9731	8.10488	33.0885	13.7337	29.498	12.401	9.89018	36.0041	32.4477	25.7499	24.7067	7.01669	0	26.8041	11.5465	28.1247	9.25437
PA14_10850	40.0453	63.0181	7.40144	17.9887	41.8974	22.2884	13.6918	18.8839	36.649	39.0402	9.89018	66.5531	45.0394	42.3033	32.3088	52.6252	58.5819	46.5131	30.7906	23.4372	24.6783
PA14_10870	22.5255	21.9193	34.2316	24.7345	12.9683	14.1835	6.8459	13.7337	15.6429	26.1799	12.7159	81.2821	38.7436	29.4284	43.7119	14.0334	45.742	88.296	28.8662	31.6403	59.3822
PA14_10890	12.5141	5.47983	10.177	3.37289	5.98535	2.02622	0	17.1672	13.4082	19.2904	1.41288	6.00069	9.68589	7.97019	13.3036	0	23.2723	31.5343	5.77324	9.37489	3.08479
PA14_10900	7.50849	45.2086	16.1906	4.49719	2.99267	2.02622	7.98688	6.86687	16.9837	23.4241	0	35.4586	23.2461	15.3273	17.1046	0	2.40748	5.5185	1.92441	14.0623	21.5935
PA14_10910	2.50283	4.10987	18.041	19.113	27.9316	24.3146	73.0229	15.4505	30.3919	16.994	28.2576	31.64	18.4032	30.6546	24.7067	59.6419	6.41993	36.2644	21.1685	31.6403	23.9071
PA14_10920	10.0113	91.7872	16.1906	28.1074	26.9341	12.1573	0	24.0341	26.8164	32.61	15.5417	39.8228	24.699	53.339	47.5129	14.0334	36.9146	26.0158	25.0174	25.7809	10.0256
PA14_10940	73.8334	136.996	54.5856	142.786	87.7851	66.8653	79.8688	65.2353	91.6226	89.5628	67.8184	45.2779	74.5814	71.7317	45.6124	143.842	81.8542	59.9151	61.5812	90.2333	87.1453
PA14_10950	12.5141	4.10987	96.2187	24.7345	28.9292	12.1573	3.42295	5.15015	6.25715	8.72663	5.65153	8.72828	22.2775	7.97019	15.2041	22.2195	40.9271	22.8623	13.4709	10.5468	14.6528
PA14_10960	46.3023	28.7691	36.5446	26.9831	37.9072	16.2098	30.8065	3.43344	31.2858	36.2844	40.9736	70.3717	35.3535	36.1724	26.6072	44.439	32.9022	21.2856	32.715	38.6714	45.5007
PA14_10970	26.2797	78.0876	24.9798	32.6046	41.8974	30.3933	44.4983	1.71672	24.1347	10.1045	1.41288	20.7297	27.1205	38.0117	24.7067	4.67779	46.5445	21.2856	9.62206	39.8433	19.2799
PA14_10980	7.50849	20.5494	43.946	26.9831	67.8339	10.1311	46.7803	25.7508	11.1735	16.994	4.23865	34.3676	24.2147	21.4582	17.1046	33.914	18.4573	6.30685	21.1685	8.20303	37.0175
PA14_10990	13.7656	2.73992	44.8712	14.6159	0.997558	10.1311	13.6918	6.86687	19.6653	5.51155	0	31.0945	30.9949	16.5535	30.4083	19.8806	8.02492	3.15343	9.62206	15.2342	16.1951
PA14_11000	91.3532	72.6078	122.124	87.6951	71.8242	36.472	144.905	44.6347	93.8573	70.2723	64.9926	63.8255	76.0342	149.594	41.8113	83.0308	77.0392	102.486	78.9009	108.983	101.027
PA14_11010	17.5198	134.256	31.9187	73.0793	110.729	46.6031	2.28197	41.2012	55.4205	24.802	62.1668	30.549	38.2593	52.1128	41.8113	37.4224	55.3719	63.8569	59.6568	44.5307	44.7295
PA14_11020	25.0283	13.6996	1.38777	4.49719	7.98046	2.02622	9.12786	1.71672	5.81021	6.88944	70.6441	6.00069	13.076	7.97019	49.4134	21.0501	11.2349	4.73014	17.3197	48.0463	10.7968
PA14_11030	22.5255	16.4395	18.9662	14.6159	29.9267	6.07866	21.6787	25.7508	16.9837	28.4764	8.47729	15.82	25.1833	20.232	41.8113	25.7279	47.347	15.7671	15.3953	15.2342	21.5935
PA14_11050	5.00566	2.73992	15.2655	21.3616	0.997558	2.02622	4.56393	3.43344	26.8164	12.401	0	20.1841	22.7618	27.5891	38.0103	7.01669	30.4947	37.8411	13.4709	44.5307	41.6447
PA14_11060	72.582	8.21975	51.3475	19.113	95.7655	28.3671	29.6656	27.4675	45.1409	29.395	22.6061	69.8262	65.3798	61.9223	19.0052	32.7446	43.3346	37.8411	42.3371	57.4212	53.2126
PA14_11070	327.871	216.453	90.6676	286.696	329.194	76.9964	146.046	54.935	173.859	101.045	128.572	166.383	171.925	308.385	176.748	294.701	172.536	325.591	180.895	264.841	281.487
PA14_11080	98.8617	72.6078	121.661	56.2148	100.753	72.9439	23.9606	34.3344	62.1246	69.3537	62.1668	86.7372	115.746	125.071	127.335	143.842	120.374	103.275	67.3545	98.4363	118.764
PA14_11090	11.2627	69.8678	5.55108	12.3673	6.9829	20.2622	21.6787	12.017	34.4143	22.5055	4.23865	10.3648	31.9634	36.7855	30.4083	33.914	24.8772	14.9788	42.3371	18.7498	24.6783
PA14_11100	156.427	119.186	98.9942	98.9381	106.739	93.2061	216.787	82.4025	250.286	175.451	100.315	174.02	191.781	204.16	209.057	192.959	240.748	208.126	132.784	248.435	144.985
PA14_11110	43.7995	86.3073	4.6259	34.8532	60.851	42.5506	73.0229	24.0341	46.9286	44.5517	38.1478	75.2814	63.9269	51.4997	55.115	66.6586	29.6922	30.7459	48.1103	46.8744	82.5181
PA14_11120	35.0396	68.4979	23.1295	56.2148	36.9096	20.2622	35.3705	29.1842	60.3368	25.2613	16.9546	51.8241	77.9714	55.7913	19.0052	25.7279	48.952	108.793	25.0174	96.0926	65.5518
PA14_11130	11.2627	28.7691	93.4431	104.56	39.9023	129.678	94.7016	135.621	47.3756	74.8653	276.925	25.6393	41.6493	17.7797	45.6124	38.5918	16.8523	26.0158	71.2033	18.7498	16.9663
PA14_11140	242.774	280.841	550.482	377.764	356.128	834.803	435.855	1282.39	511.299	518.086	1210.84	248.756	206.794	218.874	184.35	243.245	168.523	142.693	371.412	161.717	144.985
PA14_11150	8.7599	0	0	22.4859	7.98046	12.1573	3.42295	13.7337	3.57552	17.4533	12.7159	7.63724	10.6545	11.6487	9.50258	0	3.20997	3.15343	7.69765	5.85931	3.85599
PA14_11160	20.0226	0	5.55108	39.3504	23.9414	14.1835	9.12786	17.1672	10.2796	13.7789	1.41288	30.0035	23.2461	22.0713	38.0103	3.50835	47.347	65.4336	32.715	17.5779	9.25437
PA14_11170	28.7825	24.6592	33.3065	31.4803	52.8706	42.5506	31.9475	116.737	21.0062	42.7145	100.315	34.3676	18.4032	21.4582	15.2041	21.0501	21.6673	13.4021	78.9009	37.4996	39.3311
PA14_11180	23.7769	43.8386	91.5928	50.5933	20.9487	28.3671	9.12786	29.1842	45.5878	26.6392	56.5153	26.7303	43.1022	34.9462	43.7119	9.35559	53.7669	46.5131	25.0174	37.4996	26.9919
PA14_11190	31.2854	67.1279	76.7899	32.6046	95.7655	50.6555	38.7934	32.6176	61.2307	72.5688	25.4319	32.1855	53.7567	87.059	53.2144	71.3364	42.5321	45.7247	57.7324	92.577	45.5007
PA14_11210	46.3023	71.2378	32.3813	22.4859	33.917	12.1573	29.6656	8.58359	26.3694	33.5286	1.41288	49.0966	21.309	22.6844	24.7067	14.0334	19.2598	18.9206	30.7906	29.2965	26.2207
PA14_11230	16.2684	46.5786	2.77554	11.243	3.99023	28.3671	12.5508	15.4505	4.02246	7.34874	2.82576	7.09172	15.4974	22.0713	26.6072	0	4.81495	17.3439	7.69765	7.03117	10.7968
PA14_11240	18.7712	9.5897	101.77	30.356	62.8461	36.472	2.28197	10.3003	12.9612	43.6331	53.6895	34.3676	30.0263	28.2022	20.9057	51.4557	19.2598	7.09521	48.1103	25.7809	6.16958
PA14_11250	35.0396	35.6189	77.2525	33.7289	13.9658	74.9702	7.98688	65.2353	59.8899	55.5748	33.9092	43.6414	34.3849	4.29164	15.2041	21.0501	64.1993	41.7829	46.1859	31.6403	40.1023
PA14_11260	7.50849	31.509	37.9324	52.8419	76.8119	97.2586	78.7278	90.9861	62.1246	62.005	24.019	79.1	69.2541	80.315	119.732	154.367	41.7296	60.7035	65.43	44.5307	69.4078
PA14_11270	153.924	264.402	123.511	200.125	200.509	470.083	146.046	635.186	159.557	386.268	645.687	171.838	142.867	44.1426	144.439	99.4031	139.634	184.476	513.818	92.577	132.646
PA14_11280	0	46.5786	53.1978	34.8532	27.9316	54.708	33.0885	30.9009	29.0511	14.2382	31.0834	33.8221	16.466	28.2022	15.2041	3.50835	8.02492	40.9946	9.62206	19.9216	33.9327
PA14_11290	46.3023	35.6189	29.1432	67.4578	30.9243	44.5768	35.3705	20.6006	62.5715	60.1678	49.4509	40.3683	68.2855	42.3033	36.1098	29.2362	66.6068	66.222	46.1859	33.984	71.7214
PA14_11310	1.25141	20.5494	5.55108	8.99437	10.9731	22.2884	2.28197	5.15015	7.59797	21.1276	4.23865	14.1834	21.7933	30.0415	36.1098	21.0501	5.61744	19.7089	19.2441	9.37489	22.3647
PA14_11320	50.0566	4.10987	95.2935	28.1074	36.9096	56.7342	36.5115	34.3344	28.6041	39.9588	55.1024	76.3724	47.9452	41.0771	43.7119	78.3531	46.5445	71.7405	26.9418	43.3589	74.8062
PA14_11330	16.2684	26.0292	3.23813	40.4747	61.8486	14.1835	19.3967	20.6006	24.5817	14.6975	60.7539	17.4566	11.1388	6.74401	26.6072	4.67779	4.01246	11.8254	13.4709	8.20303	24.6783
PA14_11340	125.141	150.695	189.199	68.5821	39.9023	64.8391	112.957	135.621	75.9797	143.76	139.875	70.3717	80.3929	67.4401	112.13	37.4224	170.128	76.4706	111.616	57.4212	60.9246
PA14_11350	26.2797	8.21975	28.6806	17.9887	37.9072	6.07866	4.56393	18.8839	1.78776	14.6975	4.23865	16.3655	11.1388	8.58328	0	0	2.40748	18.9206	11.5465	2.34372	0.771197
PA14_11370	12.5141	20.5494	8.32662	44.9719	31.9218	28.3671	47.9213	13.7337	26.8164	16.994	14.1288	37.0952	18.4032	20.8451	62.717	8.18614	16.0498	29.1692	11.5465	33.984	24.6783
PA14_11380	7.50849	32.879	18.9662	20.2373	7.98046	83.075	6.8459	75.5356	29.9449	34.9065	43.7994	27.2759	25.6676	33.72	1.90052	10.525	11.2349	27.5925	48.1103	11.7186	31.6191
PA14_11400	28.7825	93.1571	55.0482	93.3166	22.9438	72.9439	52.4852	73.8189	20.1123	78.9989	86.1858	28.3669	33.4163	15.9404	11.4031	31.5751	46.5445	5.5185	61.5812	55.0775	19.2799
PA14_11410	73.8334	10.9597	138.314	22.4859	17.956	20.2622	39.9344	68.6687	41.5654	57.8713	120.095	42.5503	42.1336	42.3033	45.6124	113.437	7.22243	45.7247	36.5638	52.7338	27.7631
PA14_11420	52.5594	101.377	79.5654	85.4465	36.9096	56.7342	124.367	109.87	94.3042	78.0803	100.315	53.4607	86.2044	75.4103	174.847	166.062	65.8043	69.3754	115.465	125.389	98.7133
PA14_11430	27.5311	31.509	111.022	15.7402	59.8535	83.075	20.5377	121.887	75.0858	73.4874	115.856	15.2745	26.6362	40.4641	30.4083	72.5058	24.0748	64.6453	75.0521	29.2965	22.3647
PA14_11450	116.382	53.4283	59.6741	70.8307	78.8071	93.2061	34.2295	142.488	67.4879	82.6733	77.7085	50.1876	84.7515	38.0117	91.2248	160.214	28.8897	60.7035	75.0521	49.2182	91.0013
PA14_11460	42.5481	34.2489	131.838	58.4634	2.99267	26.3409	2.28197	22.3173	33.0735	34.4472	35.3221	17.4566	14.0445	37.3986	32.3088	2.3389	14.4449	20.4973	36.5638	58.5931	13.1104
PA14_11470	23.7769	4.10987	75.4021	24.7345	32.9194	26.3409	21.6787	22.3173	12.0674	20.6683	63.5797	54.5517	43.5865	65.6008	49.4134	25.7279	47.347	33.111	40.4127	16.4061	49.3566
PA14_11480	5.00566	21.9193	25.905	31.4803	32.9194	32.4195	25.1016	37.7678	34.8613	33.5286	48.038	42.0048	20.8247	17.7797	11.4031	4.67779	22.4698	24.4391	46.1859	26.9528	15.4239
PA14_11490	51.308	5.47983	54.5856	47.2205	6.9829	28.3671	12.5508	34.3344	10.7265	20.6683	11.3031	19.6386	58.5996	30.0415	43.7119	33.914	13.6424	26.8041	17.3197	38.6714	24.6783
PA14_11510	12.5141	23.2893	40.7079	51.7176	54.8657	64.8391	63.895	63.5186	28.1572	66.5979	60.7539	31.0945	58.1153	31.8808	39.9108	2.3389	42.5321	18.1322	44.2615	16.4061	6.16958
PA14_11520	10.0113	1.36996	14.8029	5.62148	2.99267	8.10488	10.2688	15.4505	4.91633	10.5638	0	31.64	15.9817	6.74401	5.70155	10.525	4.01246	12.6137	9.62206	3.51558	4.62718
PA14_11530	21.274	1.36996	10.177	6.74578	0	62.8128	29.6656	18.8839	32.6266	12.8603	31.0834	7.09172	13.5602	16.5535	13.3036	3.50835	16.8523	21.2856	21.1685	8.20303	9.25437
PA14_11550	230.26	220.563	219.268	168.644	16.9585	273.54	159.738	199.139	164.474	173.614	159.656	142.926	113.325	156.338	104.528	80.6919	81.8542	123.772	167.424	154.686	145.756
PA14_11560	12.5141	2.73992	38.8575	12.3673	19.9512	30.3933	3.42295	15.4505	22.347	13.3196	19.7804	24.0028	13.5602	34.3331	19.0052	17.5417	27.2847	20.4973	11.5465	17.5779	23.9071
PA14_11570	2.50283	20.5494	3.70072	62.9606	42.895	16.2098	3.42295	13.7337	23.6878	14.2382	19.7804	3.2731	13.5602	22.6844	15.2041	32.7446	12.0374	28.3808	13.4709	5.85931	15.4239
PA14_11580	42.5481	12.3296	114.722	41.599	73.8193	38.4982	19.3967	54.935	37.096	52.3598	5.65153	60.5524	60.5368	37.3986	72.2196	83.0308	65.8043	60.7035	75.0521	18.7498	46.2718
PA14_11590	17.5198	6.84979	15.2655	22.4859	20.9487	22.2884	1.14098	6.86687	46.4817	13.7789	0	61.6435	24.699	9.19638	34.2093	4.67779	19.2598	18.9206	15.3953	31.6403	18.5087
PA14_11600	91.3532	78.0876	96.6813	94.4409	38.9048	38.4982	25.1016	20.6006	79.5552	43.1738	40.9736	91.6469	56.1782	64.3746	106.429	84.2003	77.8417	78.8357	38.4883	57.4212	93.3149
PA14_11610	28.7825	15.0695	27.7554	73.0793	41.8974	10.1311	5.70491	27.4675	63.9124	30.7728	29.6705	44.7324	50.3666	41.0771	41.8113	16.3723	31.2972	21.2856	17.3197	62.1086	72.4926
PA14_11620	83.8448	38.3588	30.0683	6.74578	49.8779	76.9964	94.7016	22.3173	92.0695	46.3889	21.1932	31.0945	50.3666	69.2794	62.717	38.5918	36.9146	131.656	53.8836	80.8584	78.6621
PA14_11630	82.5933	35.6189	81.8784	71.955	107.736	46.6031	102.688	44.6347	56.3144	81.2954	35.3221	106.921	93.9531	146.529	112.13	45.6085	114.756	130.867	67.3545	84.374	83.2893
PA14_11650	42.5481	34.2489	92.0554	167.52	37.9072	60.7866	45.6393	75.5356	39.3307	81.7547	21.1932	84.5552	63.4426	51.4997	66.5181	21.0501	110.744	54.3966	55.808	67.9679	59.3822
PA14_11660	32.5368	64.388	98.5316	10.1187	19.9512	28.3671	55.9082	10.3003	20.5592	22.9648	28.2576	36.5497	19.8561	36.1724	24.7067	23.389	33.7047	16.5555	30.7906	50.39	26.9919
PA14_11670	6.25707	23.2893	47.1842	29.2317	35.9121	10.1311	50.2032	6.86687	44.694	24.3427	29.6705	36.0041	49.8823	39.2379	15.2041	81.8614	40.9271	10.2486	23.093	28.1247	29.3055
PA14_11680	23.7769	23.2893	74.4769	23.6102	86.7875	72.9439	38.7934	66.952	79.1083	40.4181	80.5343	80.191	68.2855	83.9936	13.3036	66.6586	48.1495	134.021	63.5056	51.5619	77.8909
PA14_11690	53.8108	26.0292	28.218	62.9606	102.748	32.4195	28.5246	32.6176	50.9511	39.9588	28.2576	24.5483	39.2279	45.3688	22.8062	37.4224	23.2723	51.2432	34.6394	28.1247	64.7806
PA14_11700	41.2967	53.4283	37.0072	34.8532	24.9389	24.3146	27.3836	12.017	35.7552	19.2904	49.4509	87.2828	25.1833	33.107	9.50258	21.0501	59.3844	29.9576	32.715	85.5459	39.3311
PA14_11720	46.3023	56.1683	1.85036	19.113	44.8901	24.3146	52.4852	36.0511	68.3817	33.5286	7.06441	28.3669	26.6362	42.9164	55.115	78.3531	52.9645	37.8411	73.1277	45.7026	28.5343
PA14_11730	15.017	8.21975	43.946	26.9831	29.9267	20.2622	65.036	15.4505	35.7552	28.9357	46.6251	57.8248	24.2147	17.7797	28.5077	78.3531	6.41993	27.5925	38.4883	24.6091	21.5935
PA14_11740	47.5537	5.47983	14.8029	40.4747	20.9487	48.6293	12.5508	25.7508	19.6653	34.4472	5.65153	29.4579	44.5551	30.0415	17.1046	7.01669	20.0623	30.7459	15.3953	17.5779	38.5599
PA14_11750	15.017	102.747	28.218	23.6102	36.9096	44.5768	68.459	29.1842	27.2633	40.4181	67.8184	45.2779	36.8064	64.3746	28.5077	73.6753	69.8168	65.4336	50.0347	42.187	46.2718
PA14_11760	41.2967	95.897	12.4899	26.9831	11.9707	42.5506	76.4459	18.8839	29.9449	15.1568	11.3031	38.7317	39.7122	40.4641	76.0206	23.389	28.8897	25.2274	40.4127	36.3277	42.4159
PA14_11770	41.2967	34.2489	105.47	44.9719	40.8999	70.9177	22.8197	25.7508	60.7838	62.9236	11.3031	61.6435	63.9269	89.5114	96.9263	36.2529	28.8897	67.7987	51.9591	56.2493	71.7214
PA14_11790	63.8221	34.2489	75.4021	55.0905	71.8242	22.2884	42.2164	37.7678	85.8124	56.9527	32.4963	45.2779	75.0657	71.1186	81.7222	72.5058	77.8417	80.4124	63.5056	59.7649	95.6285
PA14_11810	123.89	73.9777	84.6539	115.803	189.536	139.809	157.456	223.173	173.859	168.562	428.103	98.1931	158.364	158.791	136.837	73.6753	54.5694	88.296	232.854	181.638	134.188
PA14_11830	106.37	231.523	71.7014	70.8307	45.8877	113.468	77.5868	235.19	93.4104	181.422	234.538	127.106	108.966	120.779	76.0206	84.2003	69.8168	115.888	155.877	98.4363	73.2638
PA14_11845	81.3419	67.1279	137.389	157.402	64.8413	153.993	139.2	125.32	78.6614	82.214	165.307	103.648	65.3798	56.4044	93.1253	98.2337	26.4822	102.486	65.43	83.2021	64.7806
PA14_11860	37.5424	30.1391	21.2791	28.1074	72.8217	54.708	26.2426	41.2012	21.9	31.2321	22.6061	45.8235	21.309	32.4939	24.7067	36.2529	12.0374	4.73014	25.0174	36.3277	20.0511
PA14_11880	11.2627	19.1794	6.93885	31.4803	0	36.472	19.3967	8.58359	18.3245	13.3196	0	1.63655	7.74871	6.74401	3.80103	0	0	29.1692	11.5465	7.03117	18.5087
PA14_11890	40.0453	132.886	92.5179	74.2036	98.7582	172.229	82.1508	123.604	57.6552	90.9406	124.334	37.0952	63.9269	69.2794	49.4134	143.842	40.1246	65.4336	50.0347	67.9679	59.3822
PA14_11900	73.8334	67.1279	191.05	150.656	124.695	123.599	130.072	144.204	163.58	104.26	66.4055	72.0083	116.231	74.7972	180.549	127.47	159.696	130.079	76.9765	114.842	140.358
PA14_11910	38.7938	42.4687	24.5173	49.469	98.7582	48.6293	44.4983	49.7848	91.1757	69.3537	29.6705	55.6428	76.0342	61.3092	83.6227	30.4057	81.8542	49.6665	69.2789	91.4052	72.4926
PA14_11920	46.3023	32.879	5.08849	6.74578	52.8706	18.236	1.14098	5.15015	32.1796	16.994	2.82576	26.1848	20.3404	4.29164	19.0052	49.1168	28.0872	18.1322	13.4709	8.20303	14.6528
PA14_11930	46.3023	38.3588	34.2316	38.2261	14.9634	36.472	34.2295	32.6176	29.0511	34.4472	129.985	24.5483	16.9503	83.3805	28.5077	33.914	18.4573	25.2274	36.5638	7.03117	36.2463
PA14_11940	15.017	54.7983	83.7287	40.4747	13.9658	68.8915	15.9738	34.3344	10.2796	57.8713	22.6061	37.6407	20.8247	28.8153	45.6124	30.4057	7.22243	23.6507	32.715	29.2965	20.8223
PA14_11960	77.5877	116.446	16.1906	50.5933	6.9829	111.442	23.9606	96.1362	52.2919	62.4643	80.5343	19.0931	37.775	21.4582	26.6072	102.911	27.2847	68.587	63.5056	9.37489	15.4239
PA14_11970	52.5594	57.5382	45.7964	26.9831	3.99023	48.6293	30.8065	60.0851	48.7164	38.5809	26.8448	16.911	25.6676	36.7855	32.3088	58.4724	36.1121	48.8781	63.5056	44.5307	32.3903
PA14_11980	58.8165	43.8386	43.4834	38.2261	31.9218	24.3146	92.4196	22.3173	19.6653	32.61	43.7994	38.1862	42.1336	36.7855	76.0206	28.0668	32.9022	33.8993	42.3371	32.8121	56.2974
PA14_11990	26.2797	13.6996	56.4359	39.3504	4.98779	22.2884	41.0754	8.58359	44.694	39.4995	8.47729	51.8241	65.3798	12.8749	95.0258	17.5417	39.3221	22.8623	23.093	48.0463	46.2718
PA14_12010	92.6047	132.886	148.491	165.272	155.619	135.757	180.275	139.054	109.053	88.6442	134.224	68.7352	81.3615	63.1484	123.534	121.623	57.7794	79.624	67.3545	128.905	81.7469
PA14_12020	88.8504	49.3185	38.8575	65.2092	29.9267	85.1013	58.1901	70.3854	64.3593	37.203	32.4963	49.0966	70.2227	28.8153	41.8113	97.0642	52.9645	55.9733	38.4883	56.2493	40.8735
PA14_12030	27.5311	56.1683	27.7554	61.8363	79.8046	32.4195	37.6524	48.0681	58.996	50.9819	81.9472	44.1869	47.9452	26.976	70.3191	64.3197	28.0872	9.46028	25.0174	22.2654	55.5262
PA14_12050	48.8052	35.6189	0.925179	55.0905	5.98535	95.2324	6.8459	15.4505	50.5042	31.2321	33.9092	36.5497	44.0708	19.6189	66.5181	40.9307	24.0748	43.3596	69.2789	10.5468	47.043
PA14_12060	187.712	83.5674	39.3201	147.283	68.8315	44.5768	55.9082	90.9861	77.3205	73.9467	52.2766	76.3724	125.917	85.2197	45.6124	243.245	60.9894	179.745	80.8253	89.0615	145.756
PA14_12070	126.393	93.1571	82.8036	69.7064	109.731	68.8915	92.4196	65.2353	81.7899	50.5226	122.921	42.5503	68.7698	63.7615	68.4186	57.303	69.8168	69.3754	84.6742	74.9991	96.3997
PA14_12080	32.5368	26.0292	92.5179	25.8588	28.9292	46.6031	96.9836	84.1192	82.6838	44.5517	154.004	63.8255	47.4609	41.6902	43.7119	52.6252	77.8417	43.3596	55.808	82.0303	63.2382
PA14_12090	141.41	64.388	222.968	182.136	250.387	346.484	376.524	295.276	174.753	181.422	435.168	172.929	138.508	114.648	153.942	101.742	184.573	105.64	175.122	96.0926	158.095
PA14_12100	80.0905	46.5786	97.6064	67.4578	88.7826	188.438	132.354	156.221	134.082	95.0743	117.269	111.831	62.474	58.8568	152.041	63.1502	130.004	72.5288	103.918	84.374	50.1278
PA14_12110	8.7599	20.5494	30.0683	29.2317	0.997558	24.3146	31.9475	53.2183	28.6041	30.3135	32.4963	8.72828	30.9949	9.19638	30.4083	0	24.8772	12.6137	28.8662	10.5468	7.71197
PA14_12120	136.404	167.135	125.362	75.3279	93.7704	160.071	102.688	137.337	70.6164	87.2663	108.792	72.0083	84.2673	81.5412	57.0155	77.1836	50.557	121.407	130.86	63.2805	86.3741
PA14_12130	43.7995	12.3296	156.355	110.181	26.9341	113.468	151.751	187.122	86.7063	61.5457	107.379	120.014	50.8509	74.7972	102.628	44.439	19.2598	111.158	127.011	72.6554	100.256
PA14_12140	68.8278	58.9082	44.4086	41.599	85.79	74.9702	79.8688	68.6687	63.4654	90.9406	80.5343	117.286	67.8012	50.2735	79.8217	128.639	126.794	104.851	73.1277	91.4052	112.595
PA14_12150	18.7712	15.0695	0.925179	7.87008	3.99023	22.2884	21.6787	12.017	21.4531	28.4764	38.1478	14.1834	40.1964	36.7855	45.6124	5.84724	24.8772	13.4021	36.5638	42.187	39.3311
PA14_12160	32.5368	35.6189	61.987	68.5821	64.8413	89.1537	61.6131	72.1022	158.217	113.905	69.2312	96.5566	37.2907	43.5295	41.8113	115.775	43.3346	86.7193	94.2962	39.8433	54.755
PA14_12170	22.5255	13.6996	6.47626	0	37.9072	2.02622	12.5508	1.71672	2.68164	5.05226	0	0	3.87436	1.22618	1.90052	4.67779	1.60498	10.2486	5.77324	8.20303	11.568
PA14_12180	7.50849	17.8094	18.041	17.9887	19.9512	2.02622	0	12.017	1.34082	6.88944	22.6061	7.09172	3.87436	26.976	15.2041	0	2.40748	2.36507	5.77324	9.37489	16.1951
PA14_12200	87.599	60.2781	126.75	42.7233	53.8681	48.6293	50.2032	48.0681	54.0797	62.005	76.2956	60.0069	58.5996	57.6306	62.717	81.8614	68.2118	54.3966	71.2033	67.9679	74.8062
PA14_12210	81.3419	61.6481	61.5244	40.4747	111.726	131.704	25.1016	68.6687	57.6552	54.1969	76.2956	49.6421	64.8955	36.7855	51.3139	73.6753	113.151	83.5658	61.5812	62.1086	47.8142
PA14_12230	415.47	350.709	287.731	403.622	353.135	502.503	290.951	466.947	316.433	388.105	340.505	279.305	247.475	286.314	256.57	249.093	224.698	163.19	357.941	236.716	324.674
PA14_12260	41.2967	26.0292	96.6813	42.7233	20.9487	50.6555	41.0754	120.17	17.8776	27.5578	60.7539	24.5483	23.7304	12.2618	32.3088	45.6085	36.9146	22.8623	34.6394	39.8433	30.8479
PA14_12270	6.25707	10.9597	2.31295	19.113	1.99512	52.6817	12.5508	25.7508	16.9837	17.4533	9.89018	22.9117	23.7304	8.58328	30.4083	44.439	4.81495	12.6137	15.3953	3.51558	15.4239
PA14_12280	45.0509	24.6592	34.2316	82.0736	71.8242	40.5244	44.4983	29.1842	57.6552	33.5286	21.1932	68.7352	92.5003	52.7259	83.6227	32.7446	40.9271	73.3172	46.1859	62.1086	54.755
PA14_12300	51.308	86.3073	105.933	37.1018	105.741	247.199	142.623	130.471	93.8573	76.2432	152.591	52.3697	84.2673	55.7913	11.4031	64.3197	93.8915	121.407	82.7498	50.39	47.043
PA14_12310	46.3023	168.505	58.7489	133.791	178.563	196.543	124.367	115.02	58.5491	88.6442	145.527	66.0076	45.0394	43.5295	19.0052	54.9641	60.1869	46.5131	51.9591	59.7649	74.8062
PA14_12330	153.924	242.483	167.92	410.368	203.502	468.057	387.934	298.709	135.423	195.66	279.751	168.019	161.754	202.32	58.916	244.415	184.573	133.232	236.703	148.826	163.494
PA14_12350	180.204	87.6773	157.743	155.153	114.719	145.888	170.006	66.952	98.7736	86.807	105.966	124.378	131.728	156.951	182.45	156.706	107.534	143.481	125.087	98.4363	151.926
PA14_12360	192.718	124.666	77.7151	98.9381	85.79	139.809	75.3049	101.286	59.8899	84.5105	59.3411	75.8269	92.016	185.154	85.5232	92.3864	172.536	130.867	107.767	121.874	205.91
PA14_12370	20.0226	30.1391	32.3813	65.2092	38.9048	38.4982	5.70491	101.286	49.6103	30.3135	15.5417	32.731	36.8064	31.8808	20.9057	99.4031	22.4698	63.8569	105.843	73.8273	13.1104
PA14_12390	62.5707	142.476	73.5518	43.8476	84.7924	62.8128	62.7541	101.286	46.4817	64.7608	110.205	43.0959	45.0394	49.0473	62.717	29.2362	44.137	62.2802	78.9009	64.4524	46.2718
PA14_12400	71.3306	234.263	85.5791	73.0793	10.9731	62.8128	93.5606	92.7028	37.9899	54.6562	114.443	27.8214	84.2673	18.3928	28.5077	19.8806	9.6299	66.222	63.5056	101.952	56.2974
PA14_12410	48.8052	136.996	30.9935	61.8363	116.714	62.8128	44.4983	66.952	16.5368	67.5165	59.3411	23.4572	20.8247	20.8451	9.50258	10.525	46.5445	26.0158	40.4127	11.7186	12.3392
PA14_12440	62.5707	100.007	94.8309	57.3391	3.99023	105.363	94.7016	80.6858	42.4593	45.9296	40.9736	14.729	25.1833	33.72	19.0052	57.303	34.5071	61.4918	63.5056	19.9216	31.6191
PA14_12450	50.0566	17.8094	84.6539	175.39	112.724	200.596	147.187	341.627	84.9185	140.085	231.713	49.6421	88.6259	85.8328	83.6227	57.303	50.557	74.1055	117.389	50.39	83.2893
PA14_12470	16.2684	12.3296	53.1978	70.8307	31.9218	76.9964	29.6656	82.4025	41.5654	57.8713	18.3675	27.2759	24.699	7.3571	24.7067	23.389	20.0623	35.4761	38.4883	5.85931	30.8479
PA14_12490	53.8108	87.6773	107.321	79.8251	130.68	99.2848	66.177	70.3854	90.7287	66.5979	77.7085	66.0076	75.5499	75.4103	95.0258	46.7779	12.0374	70.9521	67.3545	114.842	101.798
PA14_12530	31.2854	35.6189	54.123	71.955	43.8925	22.2884	26.2426	39.4845	37.9899	62.4643	67.8184	30.0035	49.8823	25.7499	30.4083	50.2863	26.4822	42.5713	53.8836	45.7026	56.2974
PA14_12540	1.25141	6.84979	35.6194	8.99437	2.99267	26.3409	30.8065	25.7508	1.34082	17.4533	25.4319	31.64	1.45288	23.2975	26.6072	18.7112	15.2473	16.5555	32.715	19.9216	8.48317
PA14_12550	60.0679	16.4395	19.8914	23.6102	91.7753	46.6031	44.4983	12.017	33.9674	28.0171	24.019	43.6414	28.5734	79.0888	20.9057	23.389	56.9769	33.111	28.8662	50.39	79.4333
PA14_12560	88.8504	93.1571	128.6	51.7176	65.8388	38.4982	29.6656	46.3514	25.9225	33.5286	97.4889	78.009	51.8195	76.0234	41.8113	35.0835	28.0872	89.0843	40.4127	83.2021	63.2382
PA14_12570	42.5481	180.834	104.083	157.402	43.8925	56.7342	35.3705	41.2012	41.1184	75.3246	101.728	132.015	121.558	120.166	68.4186	65.4891	125.991	141.116	65.43	153.514	151.926
PA14_12590	58.8165	23.2893	13.4151	32.6046	14.9634	24.3146	47.9213	36.0511	33.0735	28.4764	1.41288	33.2766	14.5288	39.851	87.4237	19.8806	15.2473	29.1692	21.1685	62.1086	30.0767
PA14_12610	42.5481	57.5382	98.5316	55.0905	36.9096	20.2622	95.8426	27.4675	29.0511	9.64522	8.47729	51.8241	64.4112	47.2081	22.8062	65.4891	163.708	24.4391	51.9591	18.7498	29.3055
PA14_12620	72.582	13.6996	53.1978	46.0962	16.9585	60.7866	17.1147	49.7848	64.8062	47.7668	29.6705	33.8221	59.5682	26.3629	39.9108	141.503	65.8043	80.4124	26.9418	55.0775	51.6702
PA14_12630	68.8278	54.7983	91.1302	73.0793	32.9194	123.599	144.905	68.6687	90.2818	86.3477	114.443	54.5517	79.4243	67.4401	89.3242	25.7279	81.8542	55.185	69.2789	82.0303	50.1278
PA14_12640	12.5141	28.7691	4.6259	14.6159	46.8852	16.2098	21.6787	17.1672	48.7164	19.2904	48.038	11.4559	32.4477	42.9164	26.6072	88.8781	5.61744	18.1322	36.5638	58.5931	28.5343
PA14_12650	40.0453	76.7176	6.01367	52.8419	3.99023	6.07866	9.12786	5.15015	17.8776	21.1276	8.47729	21.8207	37.775	25.1368	5.70155	3.50835	57.7794	82.7775	23.093	72.6554	35.4751
PA14_12670	65.0735	52.0584	61.5244	25.8588	65.8388	54.708	17.1147	34.3344	25.0286	56.0341	60.7539	68.7352	61.9897	57.6306	58.916	90.0475	58.5819	57.5501	57.7324	45.7026	52.4414
PA14_12680	35.0396	38.3588	22.6669	22.4859	14.9634	60.7866	9.12786	24.0341	42.9062	25.2613	39.5607	10.9103	24.699	29.4284	9.50258	24.5584	52.9645	26.0158	28.8662	25.7809	25.4495
PA14_12690	47.5537	1.36996	37.4698	11.243	42.895	2.02622	0	13.7337	5.81021	22.9648	21.1932	11.4559	23.7304	4.29164	26.6072	23.389	25.6797	7.09521	19.2441	17.5779	18.5087
PA14_12700	93.8561	52.0584	66.1503	62.9606	12.9683	36.472	103.829	36.0511	70.6164	48.6854	53.6895	73.0993	41.6493	50.8866	57.0155	104.081	63.3968	60.7035	36.5638	42.187	46.2718
PA14_12710	67.5764	206.864	61.0618	121.424	269.341	60.7866	156.315	34.3344	132.741	99.6673	33.9092	103.648	93.4688	145.303	110.23	105.25	94.694	94.6028	65.43	132.42	115.68
PA14_12730	22.5255	0	1.85036	37.1018	41.8974	6.07866	66.177	5.15015	13.8551	27.5578	22.6061	25.6393	26.1519	13.488	19.0052	68.9975	36.9146	31.5343	15.3953	38.6714	32.3903
PA14_12740	7.50849	13.6996	10.6396	47.2205	8.97802	38.4982	43.3574	75.5356	19.6653	22.5055	18.3675	28.3669	21.7933	13.488	3.80103	4.67779	32.0997	40.9946	38.4883	25.7809	17.7375
PA14_12750	21.274	28.7691	0	22.4859	5.98535	24.3146	70.7409	30.9009	15.6429	11.0231	2.82576	23.4572	36.3221	12.8749	3.80103	4.67779	21.6673	45.7247	42.3371	24.6091	12.3392
PA14_12760	67.5764	93.1571	67.5381	62.9606	45.8877	68.8915	36.5115	82.4025	76.8736	56.4934	127.159	43.6414	56.1782	68.6663	36.1098	59.6419	64.1993	47.3014	69.2789	84.374	62.467
PA14_12770	47.5537	5.47983	55.5108	33.7289	132.675	79.0226	55.9082	34.3344	27.2633	70.2723	98.9018	31.0945	62.9583	27.5891	91.2248	14.0334	50.557	60.7035	51.9591	58.5931	34.7039
PA14_12780	91.3532	53.4283	37.0072	70.8307	8.97802	64.8391	47.9213	61.8019	40.6715	31.2321	46.6251	43.0959	36.8064	66.2139	43.7119	61.9808	50.557	49.6665	36.5638	41.0151	62.467
PA14_12810	205.232	228.783	171.158	207.995	255.375	160.071	141.482	77.2523	126.037	116.661	163.894	160.382	153.037	250.141	256.57	284.176	240.748	236.507	123.162	261.325	279.173
PA14_12820	262.797	261.662	190.587	241.724	337.175	117.521	176.852	147.638	211.849	180.044	233.126	243.301	258.613	362.337	423.815	313.412	203.833	220.74	202.063	207.419	330.844
PA14_12840	56.3136	13.6996	35.6194	111.305	97.7607	153.993	9.12786	54.935	46.9286	60.6271	38.1478	60.5524	32.4477	38.6248	85.5232	45.6085	23.2723	83.5658	71.2033	49.2182	29.3055
PA14_12850	11.2627	15.0695	85.1165	26.9831	31.9218	22.2884	21.6787	48.0681	38.8837	21.1276	8.47729	26.1848	13.5602	27.5891	15.2041	36.2529	2.40748	32.3226	51.9591	17.5779	20.8223
PA14_12860	46.3023	42.4687	70.7762	41.599	38.9048	72.9439	21.6787	44.6347	85.8124	75.7839	56.5153	51.8241	43.5865	55.1783	53.2144	36.2529	81.0517	11.8254	36.5638	33.984	64.0094
PA14_12870	75.0849	39.7288	10.6396	101.187	40.8999	56.7342	85.5737	68.6687	73.2981	56.9527	81.9472	49.6421	77.9714	58.8568	79.8217	164.892	82.6566	52.8199	69.2789	125.389	131.104
PA14_12890	2.50283	4.10987	33.3065	4.49719	1.99512	0	87.8557	10.3003	11.1735	5.05226	1.41288	12.0014	16.9503	9.19638	11.4031	5.84724	16.8523	1.57671	15.3953	12.8905	15.4239
PA14_12900	60.0679	20.5494	67.0755	71.955	11.9707	93.2061	66.177	87.5526	53.6327	65.2201	19.7804	45.8235	55.6939	48.4342	30.4083	60.8113	136.424	40.2062	55.808	71.4835	61.6958
PA14_12910	5.00566	6.84979	15.7281	14.6159	0.997558	8.10488	59.3311	8.58359	10.7265	20.6683	2.82576	25.0938	7.26442	3.06546	1.90052	33.914	46.5445	4.73014	13.4709	12.8905	12.3392
PA14_12920	81.3419	35.6189	73.5518	37.1018	80.8022	62.8128	38.7934	34.3344	65.7001	68.4351	36.7349	63.28	73.1285	55.7913	112.13	76.0142	83.4591	121.407	61.5812	71.4835	61.6958
PA14_12940	60.0679	12.3296	25.905	13.4916	11.9707	4.05244	12.5508	22.3173	10.7265	16.994	81.9472	30.549	16.9503	92.5768	39.9108	16.3723	21.6673	25.2274	17.3197	11.7186	31.6191
PA14_12960	5.00566	0	6.93885	13.4916	0	12.1573	10.2688	6.86687	19.2184	11.4824	33.9092	27.8214	21.309	20.8451	15.2041	1.16945	4.81495	2.36507	9.62206	17.5779	23.1359
PA14_12970	10.0113	8.21975	6.01367	14.6159	9.97558	2.02622	7.98688	6.86687	12.9612	6.88944	8.47729	37.6407	13.076	33.107	15.2041	25.7279	60.1869	41.7829	26.9418	4.68744	12.3392
PA14_12980	76.3363	139.736	133.226	129.294	136.665	107.39	79.8688	116.737	78.6614	105.638	32.4963	78.5545	94.9217	109.743	30.4083	102.911	56.1744	90.661	90.4474	76.171	128.019
PA14_12990	85.0962	95.897	92.9805	88.8194	174.573	160.071	104.97	56.6517	59.443	113.446	117.269	75.8269	110.419	72.9579	133.036	78.3531	103.521	44.9363	117.389	98.4363	61.6958
PA14_13000	96.3589	52.0584	32.8439	51.7176	3.99023	44.5768	62.7541	13.7337	51.398	39.0402	28.2576	70.3717	81.3615	45.9819	117.832	47.9474	33.7047	36.2644	36.5638	32.8121	57.0686
PA14_13010	41.2967	16.4395	43.4834	34.8532	43.8925	46.6031	26.2426	30.9009	54.0797	18.3718	7.06441	40.9138	28.5734	41.6902	51.3139	40.9307	40.1246	22.074	34.6394	45.7026	81.7469
PA14_13030	112.627	89.0472	69.851	40.4747	191.531	54.708	41.0754	113.303	103.69	85.8884	42.3865	65.4621	72.6442	107.904	70.3191	80.6919	126.794	81.2008	65.43	133.592	62.467
PA14_13040	50.0566	50.6884	54.123	77.5765	126.69	34.4457	139.2	84.1192	34.4143	52.3598	84.7729	64.9166	67.3169	44.7557	32.3088	98.2337	60.9894	101.698	67.3545	52.7338	53.9838
PA14_13050	5.00566	0	0	0	2.99267	2.02622	1.14098	6.86687	25.0286	0.918592	0	12.0014	14.0445	1.22618	0	0	7.22243	6.30685	3.84883	1.17186	9.25437
PA14_13060	63.8221	30.1391	17.1158	35.9775	0.997558	26.3409	67.318	24.0341	31.2858	37.6623	19.7804	32.1855	40.6807	31.8808	30.4083	40.9307	27.2847	49.6665	44.2615	30.4684	16.1951
PA14_13070	52.5594	24.6592	37.4698	21.3616	32.9194	50.6555	103.829	36.0511	41.1184	31.6914	76.2956	61.6435	47.4609	53.9521	55.115	50.2863	40.1246	26.8041	67.3545	97.2645	39.3311
PA14_13090	78.8391	75.3477	79.1028	94.4409	46.8852	101.311	71.8819	63.5186	51.845	76.7025	125.747	73.0993	68.7698	102.999	140.638	132.148	98.7065	60.7035	90.4474	73.8273	74.8062
PA14_13110	145.164	95.897	132.301	112.43	143.648	125.626	58.1901	96.1362	116.651	99.208	70.6441	83.4641	122.527	131.815	119.732	145.012	81.8542	198.666	167.424	146.483	158.867
PA14_13130	264.048	213.713	124.437	214.741	89.7802	164.124	143.764	214.59	195.313	181.881	240.19	172.383	176.768	124.458	205.256	173.078	138.029	136.386	277.115	162.889	131.875
PA14_13140	67.5764	76.7176	52.2726	77.5765	132.675	97.2586	192.826	139.054	100.561	78.9989	103.14	98.7386	112.356	111.583	76.0206	142.673	109.941	94.6028	159.726	72.6554	60.1534
PA14_13150	120.136	104.117	43.946	105.684	70.8266	178.307	59.3311	190.556	175.647	148.353	158.243	93.2835	102.186	126.297	140.638	79.5225	146.856	121.407	186.668	59.7649	65.5518
PA14_13170	132.65	147.955	169.77	178.763	272.333	265.435	179.134	350.211	102.796	369.274	477.554	84.5552	82.3301	39.2379	72.2196	18.7112	52.9645	41.7829	128.936	37.4996	53.9838
PA14_13190	177.701	91.7872	197.063	110.181	137.663	111.442	46.7803	142.488	123.355	119.417	156.83	159.291	89.1102	160.017	112.13	139.164	148.461	89.8727	90.4474	71.4835	114.137
PA14_13200	35.0396	60.2781	54.123	33.7289	78.8071	58.7604	35.3705	20.6006	20.5592	46.8482	8.47729	48.0055	25.6676	60.6961	39.9108	35.0835	36.1121	29.9576	32.715	32.8121	74.035
PA14_13210	23.7769	47.9485	56.4359	26.9831	56.8608	44.5768	57.0491	29.1842	61.6777	25.7206	59.3411	9.81931	36.3221	33.107	32.3088	8.18614	4.81495	27.5925	3.84883	8.20303	15.4239
PA14_13220	1.25141	4.10987	33.3065	23.6102	12.9683	14.1835	9.12786	17.1672	23.2409	21.5869	33.9092	11.4559	39.2279	30.0415	20.9057	11.6945	51.3595	52.0316	13.4709	2.34372	31.6191
PA14_13230	432.989	589.082	950.159	746.533	513.742	1783.07	828.354	2302.12	778.569	1202.44	2311.48	626.799	420.368	200.481	450.422	285.345	235.933	375.258	975.677	303.512	139.587
PA14_13240	92.6047	184.944	120.736	141.661	51.873	228.963	123.226	333.043	116.204	186.474	411.149	68.7352	73.1285	14.7142	74.1201	17.5417	77.0392	35.4761	196.29	44.5307	13.1104
PA14_13250	205.232	204.124	303.921	294.566	153.624	534.922	221.351	798.274	285.147	526.353	683.835	225.299	197.592	84.6067	77.9211	115.775	115.559	124.56	450.313	161.717	100.256
PA14_13260	224.003	583.602	595.816	774.64	658.388	1138.74	622.977	1824.87	554.205	884.145	1321.05	373.134	354.019	157.565	233.763	246.754	138.029	279.078	787.085	138.28	123.392
PA14_13280	456.766	594.562	1007.98	911.805	1303.81	1444.7	562.505	2054.91	728.958	1239.18	1459.51	554.791	575.826	182.088	193.853	263.126	172.536	234.142	902.55	165.232	77.8909
PA14_13290	225.255	297.281	333.527	550.905	638.437	753.754	277.259	844.625	349.06	390.861	719.157	158.746	197.592	119.553	45.6124	97.0642	89.8791	120.619	309.83	125.389	72.4926
PA14_13300	212.74	138.366	243.785	328.295	368.099	553.158	316.052	691.837	237.772	301.758	525.592	158.746	131.244	111.583	129.235	83.0308	113.954	76.4706	225.156	80.8584	56.2974
PA14_13320	148.918	242.483	199.376	290.069	470.847	563.289	374.242	576.817	247.158	300.839	375.827	94.92	79.9086	52.7259	106.429	121.623	4.01246	56.7617	184.744	35.1558	15.4239
PA14_13330	135.153	145.216	31.4561	67.4578	35.9121	103.337	116.38	89.2693	94.7512	67.5165	125.747	48.0055	81.3615	44.7557	93.1253	44.439	113.151	107.217	76.9765	51.5619	33.9327
PA14_13340	67.5764	63.0181	242.86	154.029	125.692	83.075	90.1377	72.1022	122.014	85.8884	93.2502	105.83	128.338	97.4816	161.544	51.4557	125.991	130.079	98.1451	117.186	149.612
PA14_13350	86.3476	123.296	33.7691	26.9831	77.8095	36.472	73.0229	12.017	15.6429	28.4764	19.7804	56.1883	41.6493	56.4044	28.5077	66.6586	95.4965	31.5343	51.9591	30.4684	69.4078
PA14_13360	36.291	17.8094	15.7281	39.3504	90.7778	30.3933	35.3705	42.918	13.4082	23.4241	70.6441	33.2766	39.7122	46.595	32.3088	2.3389	24.0748	80.4124	51.9591	19.9216	26.9919
PA14_13370	86.3476	5.47983	56.4359	68.5821	77.8095	44.5768	22.8197	30.9009	56.3144	47.7668	39.5607	79.6455	21.309	37.3986	134.937	28.0668	28.0872	29.9576	11.5465	82.0303	56.2974
PA14_13380	13.7656	0	0	10.1187	7.98046	34.4457	22.8197	17.1672	5.81021	7.34874	40.9736	11.4559	17.9189	5.51783	1.90052	5.84724	9.6299	11.8254	3.84883	30.4684	16.1951
PA14_13390	26.2797	79.4575	8.32662	56.2148	23.9414	91.1799	60.4721	49.7848	23.6878	32.1507	19.7804	15.82	60.0525	11.6487	28.5077	9.35559	13.6424	28.3808	13.4709	15.2342	6.16958
PA14_13410	249.031	68.4979	99.4568	202.373	74.8168	115.495	127.79	77.2523	136.763	107.016	60.7539	121.65	234.399	231.136	184.35	236.229	235.13	166.343	111.616	162.889	188.172
PA14_13420	5.00566	30.1391	58.7489	22.4859	3.99023	74.9702	12.5508	37.7678	50.5042	47.7668	67.8184	10.3648	34.8692	37.3986	38.0103	15.2028	32.0997	26.0158	36.5638	21.0935	26.9919
PA14_13430	101.365	106.857	121.661	116.927	89.7802	52.6817	179.134	37.7678	117.545	84.0512	33.9092	147.835	171.44	212.13	191.952	115.775	150.066	141.904	67.3545	149.998	144.214
PA14_13450	30.0339	5.47983	30.9935	17.9887	19.9512	12.1573	15.9738	25.7508	31.7327	27.0985	25.4319	34.9131	22.2775	43.5295	53.2144	59.6419	38.5196	29.1692	30.7906	56.2493	48.5854
PA14_13460	5.00566	1.36996	17.5784	23.6102	17.956	0	18.2557	13.7337	29.498	15.1568	28.2576	48.0055	15.4974	19.6189	30.4083	29.2362	31.2972	42.5713	51.9591	48.0463	17.7375
PA14_13470	15.017	9.5897	3.23813	40.4747	4.98779	24.3146	2.28197	24.0341	26.8164	33.5286	15.5417	14.1834	32.932	31.8808	9.50258	4.67779	20.0623	26.0158	15.3953	5.85931	28.5343
PA14_13490	46.3023	52.0584	55.5108	30.356	19.9512	20.2622	42.2164	29.1842	42.4593	26.1799	29.6705	39.8228	39.7122	73.571	26.6072	17.5417	63.3968	40.2062	30.7906	44.5307	61.6958
PA14_13500	53.8108	35.6189	14.3403	19.113	18.9536	48.6293	69.6	41.2012	22.347	39.0402	60.7539	40.3683	21.7933	21.4582	77.9211	10.525	40.9271	56.7617	50.0347	37.4996	36.2463
PA14_13510	48.8052	12.3296	53.1978	61.8363	46.8852	24.3146	46.7803	42.918	57.2083	72.5688	32.4963	45.2779	107.029	73.571	110.23	54.9641	111.546	84.3542	48.1103	33.984	37.0175
PA14_13520	100.113	61.6481	59.6741	69.7064	100.753	36.472	22.8197	37.7678	76.4267	46.3889	24.019	40.3683	68.2855	91.3507	62.717	71.3364	76.2367	62.2802	51.9591	23.4372	54.755
PA14_13530	57.5651	65.758	74.9395	33.7289	105.741	52.6817	21.6787	32.6176	96.5389	46.8482	7.06441	39.2772	64.8955	66.827	60.8165	162.553	16.8523	60.7035	55.808	83.2021	117.222
PA14_13560	90.1018	104.117	78.6403	34.8532	42.895	68.8915	10.2688	22.3173	59.8899	52.8191	66.4055	47.46	46.008	16.5535	121.633	51.4557	41.7296	39.4178	40.4127	35.1558	40.8735
PA14_13580	121.387	38.3588	199.839	86.5708	38.9048	143.862	170.006	27.4675	78.6614	77.1618	84.7729	102.012	79.9086	104.839	76.0206	93.5559	80.2492	97.7562	71.2033	105.468	86.3741
PA14_13590	112.627	16.4395	57.3611	66.3335	227.443	131.704	136.918	70.3854	8.04491	34.9065	63.5797	59.4614	82.8144	38.0117	95.0258	36.2529	125.991	33.8993	25.0174	42.187	70.179
PA14_13600	55.0622	35.6189	10.177	26.9831	35.9121	87.1275	30.8065	27.4675	58.1021	24.802	25.4319	40.3683	33.4163	57.6306	79.8217	5.84724	31.2972	42.5713	38.4883	33.984	27.7631
PA14_13610	15.017	2.73992	35.1568	22.4859	31.9218	60.7866	43.3574	27.4675	27.2633	17.9126	21.1932	30.0035	28.5734	15.3273	22.8062	14.0334	29.6922	15.7671	13.4709	10.5468	10.7968
PA14_13620	92.6047	83.5674	41.1705	53.9662	47.8828	42.5506	82.1508	32.6176	82.6838	42.7145	18.3675	62.189	82.3301	117.714	87.4237	95.8948	54.5694	132.444	51.9591	118.358	88.6877
PA14_13630	3.75424	8.21975	0.925179	2.24859	4.98779	6.07866	0	15.4505	21.9	7.80803	1.41288	8.72828	14.5288	3.67855	0	1.16945	0.802492	0.788357	3.84883	21.0935	10.0256
PA14_13650	42.5481	53.4283	37.4698	69.7064	43.8925	68.8915	96.9836	30.9009	29.0511	38.1216	31.0834	52.3697	38.2593	44.1426	95.0258	26.8973	33.7047	33.111	32.715	23.4372	36.2463
PA14_13660	2.50283	4.10987	38.3949	3.37289	25.9365	6.07866	41.0754	0	29.498	13.7789	11.3031	6.54621	20.3404	5.51783	22.8062	0	3.20997	18.1322	13.4709	3.51558	21.5935
PA14_13670	36.291	0	3.70072	23.6102	30.9243	10.1311	1.14098	8.58359	6.25715	6.43015	1.41288	16.911	5.81153	4.90473	0	5.84724	7.22243	7.88357	9.62206	1.17186	3.08479
PA14_13680	33.7882	13.6996	10.6396	53.9662	49.8779	10.1311	94.7016	41.2012	13.4082	15.6161	52.2766	25.0938	28.0891	25.7499	17.1046	43.2696	46.5445	69.3754	19.2441	42.187	33.9327
PA14_13690	47.5537	110.967	32.8439	43.8476	90.7778	40.5244	60.4721	78.969	44.247	45.011	24.019	54.0062	21.309	34.3331	62.717	116.945	27.2847	38.6295	57.7324	33.984	19.2799
PA14_13710	28.7825	36.9889	56.4359	23.6102	60.851	70.9177	28.5246	46.3514	24.5817	41.796	36.7349	37.6407	17.9189	23.9106	15.2041	4.67779	9.6299	6.30685	59.6568	3.51558	16.1951
PA14_13720	58.8165	72.6078	26.3676	61.8363	98.7582	166.15	104.97	106.437	109.053	76.2432	223.235	16.911	54.241	9.80947	58.916	40.9307	36.1121	25.2274	86.5986	9.37489	13.8816
PA14_13730	33.7882	9.5897	112.872	21.3616	54.8657	74.9702	37.6524	66.952	40.6715	54.1969	19.7804	51.8241	47.9452	51.4997	131.136	56.1335	62.5944	24.4391	50.0347	22.2654	29.3055
PA14_13740	117.633	127.406	185.961	119.175	137.663	85.1013	81.0098	104.72	154.194	127.684	111.618	175.657	104.608	131.815	138.738	116.945	82.6566	130.867	92.3718	123.045	110.281
PA14_13750	103.867	220.563	197.988	185.509	188.538	293.802	203.095	506.432	98.7736	95.9929	382.891	116.741	101.218	103.612	104.528	181.265	121.176	74.1055	483.028	112.499	71.7214
PA14_13770	244.026	209.604	377.936	259.713	236.421	780.095	304.642	690.121	137.21	182.341	690.899	55.6428	89.1102	74.1841	108.329	111.098	96.299	160.825	613.888	107.811	114.908
PA14_13780	1226.39	1215.15	1138.9	1618.99	1155.17	4064.6	1559.72	2882.37	859.912	1135.84	2743.82	615.344	659.609	377.051	735.5	712.194	635.573	551.061	2936.65	810.928	528.27
PA14_13800	436.744	568.532	640.687	771.267	649.41	2536.83	974.399	1788.82	406.715	576.876	1927.17	323.492	403.417	280.183	342.093	526.252	333.837	216.798	1479.87	322.262	298.453
PA14_13810	102.616	191.794	96.6813	113.554	197.516	445.768	150.61	454.93	118.886	115.283	332.027	36.0041	75.0657	38.0117	102.628	128.639	23.2723	40.9946	386.807	62.1086	40.8735
PA14_13830	160.181	216.453	160.981	240.599	372.089	828.724	236.183	643.769	121.121	169.021	644.274	86.1917	95.406	69.8925	127.335	195.298	185.376	85.9309	758.219	138.28	93.3149
PA14_13840	257.791	223.303	437.147	274.328	194.524	757.806	230.479	525.316	208.721	300.839	404.084	93.829	73.6128	93.803	115.931	114.606	111.546	49.6665	577.324	100.78	85.6029
PA14_13850	136.404	157.545	239.621	167.52	225.448	405.244	172.288	391.412	85.8124	228.27	339.092	74.1904	70.2227	100.547	91.2248	160.214	96.299	115.888	338.697	146.483	58.611
PA14_13860	53.8108	8.21975	4.6259	4.49719	13.9658	12.1573	5.70491	10.3003	4.91633	29.395	1.41288	21.2752	18.8875	12.2618	39.9108	11.6945	29.6922	32.3226	17.3197	35.1558	33.9327
PA14_13870	133.901	124.666	96.6813	200.125	169.585	74.9702	134.636	60.0851	126.037	78.5396	79.1214	140.198	140.93	229.296	169.146	257.279	131.609	188.417	109.692	233.2	299.225
PA14_13880	32.5368	19.1794	67.5381	24.7345	49.8779	40.5244	67.318	25.7508	32.6266	30.3135	15.5417	30.549	24.699	53.339	85.5232	51.4557	33.7047	58.3384	32.715	60.9368	60.1534
PA14_13890	110.124	120.556	127.212	58.4634	151.629	14.1835	52.4852	65.2353	63.9124	63.3829	56.5153	101.466	88.6259	182.088	142.539	83.0308	81.8542	109.582	113.54	138.28	121.849
PA14_13920	78.8391	50.6884	49.9597	59.5877	132.675	99.2848	94.7016	46.3514	125.59	55.1155	111.618	69.8262	65.3798	47.8212	74.1201	116.945	190.993	179.745	51.9591	99.6082	70.9502
PA14_13940	969.846	974.04	723.028	880.324	883.836	595.709	681.167	460.08	825.05	446.895	452.122	888.102	557.907	846.067	955.959	1401	937.31	1143.12	667.771	653.899	970.166
PA14_13950	455.515	375.368	215.567	573.391	455.884	174.255	341.154	212.873	400.458	157.998	172.372	532.97	228.587	303.48	406.71	815.106	703.785	543.966	284.813	302.34	350.895
PA14_13960	23.7769	8.21975	6.47626	55.0905	58.8559	20.2622	36.5115	41.2012	58.1021	27.5578	15.5417	49.6421	12.5917	79.0888	32.3088	106.42	47.347	71.7405	17.3197	29.2965	41.6447
PA14_13970	88.8504	101.377	86.9669	53.9662	92.7729	141.835	104.97	151.071	70.6164	67.9758	60.7539	73.0993	76.5185	77.8626	76.0206	56.1335	108.336	93.0261	80.8253	80.8584	97.9421
PA14_13990	47.5537	28.7691	98.9942	48.3448	104.744	95.2324	20.5377	173.389	91.1757	122.632	117.269	122.196	55.2096	116.487	119.732	45.6085	59.3844	55.9733	163.575	72.6554	46.2718
PA14_14000	56.3136	19.1794	4.6259	8.99437	30.9243	32.4195	10.2688	30.9009	14.3021	27.0985	70.6441	12.0014	34.8692	35.5593	38.0103	19.8806	28.0872	29.1692	23.093	36.3277	33.1615
PA14_14010	16.2684	39.7288	56.8985	119.175	28.9292	81.0488	101.547	24.0341	65.7001	37.203	12.7159	37.0952	44.5551	77.2496	53.2144	100.573	77.0392	126.925	61.5812	137.108	62.467
PA14_14020	31.2854	34.2489	20.8165	35.9775	68.8315	14.1835	70.7409	10.3003	31.7327	54.6562	57.9282	23.4572	49.398	69.2794	34.2093	114.606	55.3719	52.0316	42.3371	42.187	40.1023
PA14_14040	111.376	105.487	136.927	101.187	47.8828	305.959	185.98	127.037	137.21	113.905	135.637	61.6435	111.388	93.803	95.0258	105.25	100.311	85.9309	127.011	73.8273	72.4926
PA14_14060	113.879	142.476	176.709	128.17	72.8217	83.075	205.377	101.286	104.137	117.121	155.417	157.654	142.867	160.63	150.141	196.467	147.658	88.296	107.767	144.139	117.993
PA14_14080	15.017	2.73992	52.2726	13.4916	50.8754	14.1835	37.6524	17.1672	4.4694	20.209	26.8448	9.27379	30.0263	14.1011	3.80103	8.18614	5.61744	7.88357	30.7906	5.85931	4.62718
PA14_14100	2.50283	13.6996	33.7691	84.3222	43.8925	196.543	21.6787	139.054	54.5266	93.6964	83.3601	76.3724	61.0211	65.6008	58.916	57.303	96.299	75.6823	61.5812	38.6714	32.3903
PA14_14110	26.2797	17.8094	38.8575	35.9775	54.8657	28.3671	55.9082	54.935	25.0286	40.8774	55.1024	45.8235	37.2907	24.5237	20.9057	8.18614	20.8648	17.3439	26.9418	19.9216	21.5935
PA14_14130	16.2684	27.3992	18.041	8.99437	5.98535	20.2622	55.9082	32.6176	14.749	17.4533	1.41288	39.8228	12.1074	8.58328	43.7119	1.16945	40.9271	20.4973	7.69765	14.0623	6.16958
PA14_14140	22.5255	35.6189	29.1432	42.7233	85.79	28.3671	63.895	48.0681	90.2818	60.6271	158.243	24.5483	46.9766	38.0117	91.2248	51.4557	37.7171	24.4391	63.5056	32.8121	37.0175
PA14_14150	1.25141	8.21975	39.7827	6.74578	1.99512	44.5768	10.2688	20.6006	12.5143	18.8311	2.82576	4.36414	16.9503	9.80947	0	1.16945	4.81495	3.15343	15.3953	11.7186	8.48317
PA14_14160	52.5594	20.5494	24.0547	47.2205	56.8608	38.4982	18.2557	17.1672	22.7939	40.4181	32.4963	61.6435	53.7567	52.7259	26.6072	35.0835	22.4698	10.2486	30.7906	82.0303	34.7039
PA14_14170	58.8165	83.5674	32.3813	29.2317	69.829	50.6555	36.5115	63.5186	64.8062	60.6271	64.9926	46.9145	20.8247	9.80947	26.6072	30.4057	4.01246	16.5555	32.715	29.2965	31.6191
PA14_14200	21.274	6.84979	48.1093	28.1074	25.9365	64.8391	22.8197	46.3514	59.8899	23.4241	21.1932	80.191	19.3718	11.6487	11.4031	3.50835	17.6548	29.9576	51.9591	48.0463	30.0767
PA14_14210	108.873	15.0695	82.8036	73.0793	57.8583	44.5768	57.0491	29.1842	80.8961	61.0864	15.5417	72.0083	49.398	80.315	123.534	183.603	41.7296	71.7405	76.9765	89.0615	32.3903
PA14_14220	95.1075	119.186	95.7561	140.537	85.79	99.2848	96.9836	130.471	79.1083	125.388	149.766	93.829	129.791	131.202	62.717	67.828	127.596	89.0843	94.2962	134.764	184.316
PA14_14230	152.673	72.6078	71.2388	69.7064	153.624	28.3671	62.7541	68.6687	66.594	81.7547	64.9926	67.6441	26.1519	91.3507	45.6124	83.0308	55.3719	110.37	44.2615	28.1247	49.3566
PA14_14250	0	6.84979	6.93885	25.8588	51.873	6.07866	83.2918	58.3684	40.2246	20.6683	8.47729	13.6379	16.466	37.3986	1.90052	26.8973	12.0374	42.5713	19.2441	8.20303	10.0256
PA14_14270	15.017	41.0987	26.3676	38.2261	106.739	125.626	30.8065	111.587	33.9674	59.7085	186.5	30.549	16.466	15.9404	38.0103	53.7946	93.089	29.1692	75.0521	21.0935	10.7968
PA14_14280	20.0226	38.3588	0.925179	41.599	13.9658	12.1573	20.5377	30.9009	24.5817	35.8251	42.3865	20.7297	31.9634	12.8749	57.0155	5.84724	47.347	18.9206	34.6394	43.3589	42.4159
PA14_14290	57.5651	31.509	66.6129	62.9606	93.7704	99.2848	96.9836	82.4025	51.398	60.1678	46.6251	39.8228	70.2227	64.3746	26.6072	65.4891	40.9271	37.8411	73.1277	23.4372	37.7887
PA14_14300	25.0283	30.1391	45.7964	26.9831	42.895	40.5244	37.6524	8.58359	48.2695	42.7145	21.1932	38.1862	52.3038	95.0292	74.1201	11.6945	41.7296	104.063	57.7324	63.2805	71.7214
PA14_14310	5.00566	28.7691	55.5108	32.6046	4.98779	16.2098	52.4852	18.8839	8.04491	15.6161	9.89018	11.4559	44.5551	7.3571	47.5129	12.8639	27.2847	23.6507	13.4709	7.03117	9.25437
PA14_14320	10.0113	20.5494	14.3403	10.1187	0.997558	4.05244	39.9344	13.7337	18.3245	14.6975	0	5.45517	27.6048	23.2975	13.3036	4.67779	8.02492	7.09521	15.3953	49.2182	12.3392
PA14_14330	18.7712	4.10987	18.5036	8.99437	5.98535	22.2884	10.2688	6.86687	17.4306	33.9879	50.8638	41.4593	23.7304	40.4641	17.1046	93.5559	70.6193	11.037	26.9418	42.187	33.9327
PA14_14340	25.0283	97.267	11.1022	59.5877	98.7582	30.3933	50.2032	29.1842	71.9573	35.3658	2.82576	64.9166	102.67	44.1426	117.832	50.2863	29.6922	52.8199	59.6568	52.7338	62.467
PA14_14360	88.8504	73.9777	117.96	84.3222	33.917	52.6817	68.459	61.8019	63.9124	93.6964	81.9472	73.0993	98.3118	80.315	129.235	87.7086	140.436	89.0843	59.6568	64.4524	92.5437
PA14_14370	40.0453	42.4687	22.6669	32.6046	2.99267	0	62.7541	13.7337	50.0572	28.0171	42.3865	75.2814	48.9137	25.1368	34.2093	35.0835	31.2972	30.7459	40.4127	44.5307	94.8573
PA14_14380	46.3023	64.388	88.3546	35.9775	13.9658	30.3933	37.6524	42.918	87.1532	27.5578	39.5607	67.6441	83.2987	104.226	76.0206	61.9808	43.3346	41.7829	61.5812	56.2493	57.8398
PA14_14390	70.0792	135.626	158.206	75.3279	52.8706	81.0488	251.016	145.921	114.417	144.678	203.455	45.8235	85.2358	138.559	152.041	97.0642	162.103	126.137	196.29	99.6082	121.849
PA14_14400	1.25141	6.84979	0	12.3673	13.9658	0	0	0	0	1.37789	0	4.90966	0	11.6487	19.0052	0	6.41993	0	1.92441	5.85931	7.71197
PA14_14420	25.0283	10.9597	2.77554	39.3504	20.9487	34.4457	20.5377	22.3173	31.7327	24.3427	45.2122	20.7297	40.6807	38.6248	20.9057	104.081	46.5445	24.4391	61.5812	45.7026	40.1023
PA14_14430	16.2684	10.9597	67.5381	7.87008	20.9487	10.1311	0	46.3514	17.8776	22.5055	67.8184	46.9145	27.6048	19.0058	17.1046	40.9307	9.6299	26.8041	42.3371	32.8121	23.9071
PA14_14440	190.215	105.487	191.512	169.769	243.404	212.753	100.406	145.921	174.753	127.225	113.031	266.758	194.202	257.499	100.727	313.412	170.128	234.142	127.011	154.686	192.028
PA14_14450	71.3306	20.5494	53.6604	37.1018	37.9072	34.4457	33.0885	53.2183	45.5878	30.3135	46.6251	50.1876	26.1519	60.6961	74.1201	44.439	24.0748	44.9363	53.8836	44.5307	87.9165
PA14_14460	8.7599	49.3185	33.7691	37.1018	102.748	26.3409	22.8197	41.2012	21.0062	15.1568	24.019	18.0021	33.9006	7.3571	1.90052	23.389	48.952	3.15343	42.3371	41.0151	25.4495
PA14_14470	71.3306	75.3477	63.8374	122.548	73.8193	186.412	86.7147	214.59	115.31	99.6673	224.648	58.9159	62.9583	73.571	117.832	61.9808	64.1993	53.6083	140.482	73.8273	80.2045
PA14_14480	23.7769	42.4687	33.7691	2.24859	6.9829	26.3409	0	20.6006	9.83267	22.0462	1.41288	27.2759	29.0577	21.4582	15.2041	29.2362	51.3595	2.36507	25.0174	24.6091	24.6783
PA14_14490	10.0113	23.2893	5.55108	25.8588	68.8315	16.2098	15.9738	5.15015	33.9674	27.5578	19.7804	20.7297	37.2907	30.0415	13.3036	8.18614	9.6299	17.3439	26.9418	11.7186	23.1359
PA14_14500	111.376	115.076	49.4971	83.1979	77.8095	135.757	100.406	120.17	71.5103	55.5748	55.1024	113.468	49.398	70.5055	34.2093	86.5392	59.3844	95.3912	78.9009	44.5307	61.6958
PA14_14510	25.0283	108.227	57.3611	43.8476	14.9634	40.5244	51.3442	32.6176	62.1246	51.9005	26.8448	41.4593	42.6179	45.3688	30.4083	80.6919	16.8523	49.6665	40.4127	29.2965	30.8479
PA14_14520	7.50849	4.10987	10.6396	19.113	0.997558	2.02622	58.1901	18.8839	13.4082	13.3196	4.23865	10.3648	8.23301	10.4226	9.50258	0	0.802492	26.8041	26.9418	12.8905	25.4495
PA14_14530	112.627	100.007	121.199	146.159	118.709	76.9964	119.803	68.6687	98.7736	90.4813	42.3865	174.566	92.9846	101.16	38.0103	115.775	109.139	111.947	69.2789	80.8584	57.8398
PA14_14540	46.3023	71.2378	19.4288	56.2148	72.8217	277.592	57.0491	151.071	67.4879	44.5517	81.9472	64.9166	33.4163	33.107	7.60206	83.0308	30.4947	119.042	71.2033	25.7809	31.6191
PA14_14550	237.769	386.328	513.937	345.159	387.052	1280.57	391.357	796.557	250.286	212.654	857.62	265.121	163.692	150.207	171.046	270.143	120.374	401.274	698.562	168.748	134.96
PA14_14560	26.2797	12.3296	18.9662	24.7345	31.9218	22.2884	21.6787	1.71672	34.8613	4.59296	31.0834	26.7303	27.1205	26.976	11.4031	32.7446	8.82741	33.8993	5.77324	9.37489	21.5935
PA14_14570	188.964	132.886	70.7762	234.978	135.668	46.6031	123.226	85.8359	166.708	246.642	107.379	147.29	83.2987	102.386	57.0155	116.945	134.819	52.0316	221.307	90.2333	110.281
PA14_14590	63.8221	50.6884	49.0345	73.0793	120.704	107.39	109.534	103.003	76.8736	79.9175	100.315	108.558	91.0474	93.803	85.5232	46.7779	60.9894	43.3596	80.8253	127.733	126.476
PA14_14600	101.365	101.377	64.7626	41.599	75.8144	34.4457	199.672	70.3854	78.6614	68.8944	70.6441	64.371	69.2541	110.97	127.335	122.792	48.952	124.56	78.9009	84.374	75.5774
PA14_14610	16.2684	6.84979	12.0273	17.9887	101.751	30.3933	38.7934	30.9009	12.0674	39.4995	11.3031	23.4572	7.26442	5.51783	7.60206	2.3389	16.8523	20.4973	34.6394	18.7498	14.6528
PA14_14630	100.113	58.9082	137.389	157.402	174.573	137.783	78.7278	156.221	76.8736	158.457	134.224	106.921	128.338	152.66	64.6175	177.756	125.189	69.3754	150.104	126.561	226.732
PA14_14650	61.3193	95.897	72.164	35.9775	31.9218	52.6817	51.3442	82.4025	70.6164	35.3658	66.4055	29.4579	57.1468	67.4401	79.8217	47.9474	98.7065	120.619	100.069	53.9056	109.51
PA14_14660	78.8391	264.402	144.791	136.04	86.7875	368.772	77.5868	817.158	202.464	237.915	435.168	172.383	106.545	140.398	142.539	137.995	151.671	186.052	458.01	117.186	102.569
PA14_14680	52.5594	75.3477	77.2525	39.3504	95.7655	131.704	62.7541	80.6858	59.443	42.7145	66.4055	65.4621	65.3798	43.5295	58.916	72.5058	71.4218	57.5501	46.1859	14.0623	38.5599
PA14_14690	67.5764	30.1391	74.0144	92.1923	108.734	81.0488	63.895	101.286	45.1409	77.1618	42.3865	46.369	78.4557	94.4161	81.7222	93.5559	44.9395	61.4918	75.0521	84.374	75.5774
PA14_14700	67.5764	60.2781	51.3475	58.4634	80.8022	143.862	83.2918	120.17	16.5368	70.7316	64.9926	56.1883	35.3535	64.9877	41.8113	36.2529	50.557	50.4548	78.9009	29.2965	17.7375
PA14_14710	206.483	204.124	168.383	237.227	311.238	622.05	193.967	1327.02	343.25	673.787	1605.03	227.481	236.336	76.6365	112.13	205.823	252.785	169.497	642.754	120.702	64.7806
PA14_14730	458.018	586.342	846.077	902.81	1101.3	2609.77	653.783	5680.62	1026.62	2178.9	6222.33	662.258	926.94	345.784	558.752	943.745	625.944	434.385	2186.13	735.929	330.073
PA14_14740	65.0735	131.516	238.696	344.035	205.497	666.627	206.518	1775.09	373.194	598.463	1476.46	205.115	326.899	110.97	174.847	311.073	153.276	211.28	581.173	241.403	115.68
PA14_14750	23.7769	6.84979	32.8439	68.5821	40.8999	220.858	63.895	484.115	38.8837	159.376	223.235	57.2793	47.9452	40.4641	38.0103	67.828	36.9146	30.7459	190.517	52.7338	28.5343
PA14_14770	120.136	230.153	267.839	204.622	180.558	680.81	322.898	1999.98	283.807	594.329	1633.29	153.836	348.208	186.38	186.251	397.613	121.979	219.163	688.94	229.685	101.027
PA14_14780	150.17	150.695	277.091	232.729	153.624	613.945	392.498	1495.26	233.749	518.545	1321.05	151.654	276.532	120.166	123.534	246.754	70.6193	152.153	434.917	133.592	150.384
PA14_14800	81.3419	64.388	54.5856	84.3222	35.9121	174.255	63.895	412.012	85.3654	141.004	120.095	49.0966	92.9846	43.5295	36.1098	32.7446	42.5321	66.222	107.767	45.7026	54.755
PA14_14810	2.50283	34.2489	43.946	31.4803	7.98046	62.8128	3.42295	121.887	52.2919	41.3367	59.3411	90.0104	29.542	7.3571	1.90052	9.35559	6.41993	3.94178	32.715	16.4061	7.71197
PA14_14820	57.5651	72.6078	92.5179	101.187	78.8071	166.15	230.479	327.893	70.6164	79.4582	170.959	96.5566	61.0211	44.7557	93.1253	45.6085	38.5196	55.185	136.633	33.984	50.899
PA14_14830	150.17	180.834	150.804	160.774	100.753	253.278	216.787	412.012	196.653	187.852	156.83	164.746	130.76	99.3209	127.335	123.962	154.881	121.407	138.558	85.5459	101.027
PA14_14850	27.5311	160.285	125.824	106.808	107.736	149.94	69.6	127.037	75.5328	74.8653	185.088	42.0048	76.5185	41.6902	45.6124	50.2863	40.1246	59.9151	80.8253	50.39	64.7806
PA14_14860	98.8617	108.227	126.287	119.175	55.8632	121.573	160.879	171.672	70.6164	107.016	117.269	90.5559	72.1599	69.8925	83.6227	64.3197	89.0766	76.4706	94.2962	73.8273	109.51
PA14_14880	141.41	136.996	117.035	132.667	201.507	277.592	201.954	235.19	162.686	131.359	279.751	82.3731	98.3118	102.999	79.8217	133.317	72.2243	65.4336	155.877	62.1086	90.2301
PA14_14890	72.582	175.355	156.818	127.046	173.575	275.566	144.905	207.723	153.747	106.097	166.72	91.6469	104.608	78.4757	159.643	108.759	54.5694	165.555	125.087	64.4524	127.248
PA14_14900	98.8617	110.967	93.9057	92.1923	59.8535	180.334	68.459	149.354	60.3368	89.5628	107.379	71.4628	73.1285	79.7019	41.8113	31.5751	158.893	47.3014	113.54	58.5931	67.0942
PA14_14910	41.2967	26.0292	63.3748	75.3279	73.8193	239.094	139.2	193.989	41.1184	63.8422	156.83	51.8241	44.5551	49.6604	58.916	135.656	85.0641	28.3808	94.2962	46.8744	37.0175
PA14_14930	110.124	132.886	66.6129	149.531	206.494	172.229	260.144	152.788	96.9859	116.661	149.766	92.7379	118.652	118.94	74.1201	61.9808	118.769	82.7775	75.0521	142.967	51.6702
PA14_14940	20.0226	6.84979	7.86403	22.4859	31.9218	26.3409	4.56393	8.58359	59.443	14.2382	8.47729	52.3697	22.2775	36.7855	72.2196	63.1502	29.6922	31.5343	30.7906	35.1558	52.4414
PA14_14960	50.0566	17.8094	18.041	57.3391	32.9194	103.337	86.7147	77.2523	65.7001	63.8422	76.2956	21.2752	23.7304	23.2975	24.7067	26.8973	56.1744	44.148	94.2962	33.984	22.3647
PA14_14975	25.0283	15.0695	136.927	49.469	23.9414	60.7866	6.8459	72.1022	31.7327	34.9065	98.9018	26.1848	29.542	17.1666	26.6072	10.525	43.3346	18.1322	51.9591	9.37489	40.8735
PA14_14990	32.5368	134.256	10.6396	89.9437	55.8632	44.5768	70.7409	77.2523	50.0572	56.9527	98.9018	31.64	46.4923	49.0473	100.727	33.914	52.9645	52.8199	46.1859	49.2182	58.611
PA14_15000	43.7995	12.3296	5.55108	42.7233	1.99512	72.9439	140.341	39.4845	32.6266	23.8834	0	45.2779	26.1519	53.9521	47.5129	43.2696	12.0374	29.1692	42.3371	22.2654	29.3055
PA14_15020	1.25141	21.9193	11.5647	8.99437	17.956	26.3409	2.28197	15.4505	7.15103	7.80803	0	10.3648	10.1702	19.0058	13.3036	19.8806	32.9022	14.1904	17.3197	43.3589	12.3392
PA14_15030	314.105	368.519	218.805	228.232	209.487	328.248	268.131	382.828	241.347	269.607	354.633	158.2	268.299	238.493	214.758	212.84	174.141	263.311	209.761	295.309	184.316
PA14_15050	41.2967	127.406	44.8712	25.8588	34.9145	79.0226	96.9836	99.5697	18.7715	36.2844	77.7085	52.3697	38.2593	36.1724	17.1046	43.2696	19.2598	21.2856	38.4883	10.5468	8.48317
PA14_15070	40.0453	15.0695	28.218	76.4522	69.829	48.6293	94.7016	70.3854	74.6389	66.5979	148.353	54.0062	112.356	71.1186	81.7222	46.7779	118.769	48.8781	40.4127	100.78	67.8654
PA14_15080	60.0679	28.7691	55.5108	28.1074	44.8901	34.4457	14.8328	22.3173	29.498	25.2613	9.89018	44.1869	29.542	26.976	49.4134	21.0501	18.4573	52.8199	30.7906	24.6091	31.6191
PA14_15090	11.2627	16.4395	72.6266	34.8532	15.9609	40.5244	7.98688	17.1672	14.3021	11.9417	21.1932	37.0952	33.9006	19.6189	13.3036	0	23.2723	14.1904	23.093	11.7186	5.39838
PA14_15100	62.5707	71.2378	153.117	66.3335	156.617	44.5768	27.3836	66.952	107.712	89.5628	74.8828	38.1862	60.0525	52.7259	87.4237	40.9307	45.742	98.5446	53.8836	39.8433	65.5518
PA14_15110	21.274	79.4575	13.8777	40.4747	72.8217	141.835	14.8328	214.59	99.2206	106.097	237.364	54.5517	37.775	41.6902	26.6072	59.6419	53.7669	61.4918	107.767	23.4372	11.568
PA14_15120	53.8108	56.1683	69.851	40.4747	36.9096	123.599	55.9082	113.303	43.8001	69.813	98.9018	21.8207	18.8875	35.5593	26.6072	37.4224	6.41993	37.0528	53.8836	22.2654	13.8816
PA14_15130	41.2967	35.6189	30.5309	25.8588	19.9512	54.708	91.2786	133.904	55.8674	70.7316	76.2956	46.369	47.4609	12.8749	26.6072	60.8113	7.22243	6.30685	50.0347	21.0935	10.7968
PA14_15140	6.25707	8.21975	13.4151	13.4916	32.9194	4.05244	23.9606	3.43344	13.4082	17.9126	19.7804	25.6393	24.2147	36.1724	5.70155	35.0835	22.4698	26.0158	19.2441	22.2654	18.5087
PA14_15150	11.2627	42.4687	19.8914	11.243	68.8315	12.1573	17.1147	22.3173	8.93879	25.7206	5.65153	22.9117	17.4346	23.2975	24.7067	7.01669	16.8523	24.4391	36.5638	15.2342	10.7968
PA14_15160	8.7599	21.9193	0	4.49719	51.873	14.1835	2.28197	10.3003	19.2184	18.8311	4.23865	2.18207	15.4974	13.488	20.9057	7.01669	16.0498	36.2644	9.62206	16.4061	12.3392
PA14_15180	48.8052	104.117	87.892	12.3673	24.9389	28.3671	55.9082	10.3003	72.8511	33.0693	32.4963	33.8221	26.6362	61.9223	49.4134	23.389	43.3346	39.4178	50.0347	35.1558	53.9838
PA14_15190	13.7656	5.47983	6.47626	4.49719	0	0	2.28197	0	0.44694	9.64522	4.23865	3.2731	13.5602	2.45237	9.50258	0	0	0	9.62206	2.34372	10.7968
PA14_15200	37.5424	58.9082	49.0345	32.6046	10.9731	28.3671	87.8557	36.0511	22.347	27.0985	5.65153	19.0931	45.5237	44.7557	17.1046	28.0668	40.1246	43.3596	34.6394	49.2182	36.2463
PA14_15210	5.00566	75.3477	39.7827	55.0905	30.9243	26.3409	6.8459	25.7508	56.3144	21.1276	39.5607	30.549	33.4163	20.232	57.0155	104.081	23.2723	52.8199	28.8662	60.9368	23.1359
PA14_15230	53.8108	9.5897	92.0554	69.7064	11.9707	30.3933	52.4852	24.0341	24.5817	41.796	24.019	52.3697	17.9189	19.6189	7.60206	92.3864	21.6673	26.0158	46.1859	18.7498	26.9919
PA14_15240	30.0339	52.0584	35.6194	2.24859	50.8754	16.2098	1.14098	1.71672	22.7939	19.2904	32.4963	20.1841	19.8561	29.4284	7.60206	30.4057	43.3346	17.3439	28.8662	15.2342	18.5087
PA14_15250	11.2627	60.2781	27.7554	29.2317	19.9512	30.3933	3.42295	17.1672	24.5817	33.0693	40.9736	48.0055	48.9137	61.9223	68.4186	122.792	62.5944	26.8041	19.2441	35.1558	25.4495
PA14_15260	75.0849	56.1683	11.1022	22.4859	48.8803	40.5244	41.0754	3.43344	24.5817	30.3135	4.23865	36.5497	45.5237	54.5652	83.6227	17.5417	108.336	14.1904	21.1685	41.0151	70.179
PA14_15270	1.25141	13.6996	21.2791	3.37289	69.829	8.10488	84.4327	1.71672	15.6429	27.0985	4.23865	20.7297	29.0577	34.9462	49.4134	53.7946	93.089	32.3226	13.4709	28.1247	30.0767
PA14_15280	50.0566	16.4395	46.259	14.6159	77.8095	10.1311	5.70491	6.86687	43.3531	21.1276	5.65153	59.4614	19.8561	62.5354	60.8165	52.6252	73.0267	22.074	28.8662	53.9056	55.5262
PA14_15290	67.5764	28.7691	12.0273	57.3391	14.9634	16.2098	73.0229	22.3173	88.941	64.7608	16.9546	77.4635	67.8012	81.5412	76.0206	61.9808	46.5445	96.9679	73.1277	97.2645	51.6702
PA14_15310	121.387	119.186	177.172	160.774	141.653	174.255	155.174	195.706	98.3267	79.9175	103.14	94.3745	90.5631	75.4103	119.732	152.028	135.621	97.7562	157.802	123.045	61.6958
PA14_15340	125.141	138.366	135.539	154.029	120.704	166.15	219.069	113.303	105.925	141.004	139.875	110.194	95.8903	117.714	87.4237	98.2337	143.646	191.571	117.389	142.967	132.646
PA14_15350	115.13	110.967	245.173	174.266	245.399	160.071	185.98	240.341	219	127.225	295.292	139.107	96.3746	80.9281	140.638	180.095	119.571	113.523	275.191	273.044	190.486
PA14_15360	274.06	164.395	229.445	146.159	135.668	218.832	156.315	228.324	171.625	187.852	217.584	158.746	197.108	328.617	313.585	322.768	320.997	270.406	384.883	249.606	229.817
PA14_15370	13.7656	36.9889	37.0072	34.8532	2.99267	14.1835	12.5508	3.43344	12.9612	4.59296	0	6.54621	18.8875	21.4582	20.9057	21.0501	6.41993	16.5555	7.69765	25.7809	18.5087
PA14_15380	81.3419	21.9193	32.8439	132.667	103.746	26.3409	23.9606	42.918	59.8899	31.2321	16.9546	112.922	64.8955	86.4459	93.1253	29.2362	88.2741	51.2432	44.2615	83.2021	93.3149
PA14_15400	138.907	124.666	77.7151	114.678	96.7631	44.5768	60.4721	60.0851	73.745	71.1909	38.1478	145.653	94.4374	94.4161	148.24	72.5058	122.781	89.0843	76.9765	112.499	161.18
PA14_15430	100.113	75.3477	103.158	77.5765	174.573	58.7604	150.61	36.0511	75.0858	87.2663	115.856	109.103	115.746	177.183	131.136	81.8614	155.683	167.92	94.2962	191.013	169.663
PA14_15435	43.7995	167.135	86.5043	96.6895	25.9365	58.7604	28.5246	34.3344	48.7164	67.0572	39.5607	54.5517	71.6756	84.6067	41.8113	68.9975	75.4342	81.9891	73.1277	72.6554	91.7725
PA14_15445	5.00566	2.73992	18.5036	7.87008	14.9634	2.02622	0	13.7337	7.15103	11.4824	0	6.54621	15.9817	11.6487	15.2041	4.67779	20.0623	3.94178	21.1685	16.4061	10.7968
PA14_15450	8.7599	0	4.16331	14.6159	1.99512	16.2098	10.2688	3.43344	4.91633	8.72663	0	15.2745	15.0131	9.19638	24.7067	0	1.60498	1.57671	21.1685	39.8433	9.25437
PA14_15460	53.8108	63.0181	81.4158	33.7289	31.9218	42.5506	7.98688	87.5526	49.6103	42.7145	121.508	55.6428	44.0708	52.1128	70.3191	98.2337	86.6691	42.5713	71.2033	31.6403	40.1023
PA14_15470	65.0735	0	15.2655	48.3448	42.895	30.3933	1.14098	32.6176	33.5205	25.2613	43.7994	25.6393	9.68589	25.1368	34.2093	28.0668	35.3096	9.46028	32.715	22.2654	47.043
PA14_15475	33.7882	90.4172	20.3539	44.9719	21.9463	38.4982	29.6656	56.6517	31.2858	32.61	26.8448	39.8228	34.3849	39.2379	89.3242	50.2863	15.2473	29.9576	61.5812	52.7338	47.043
PA14_15480	28.7825	19.1794	88.3546	5.62148	7.98046	48.6293	49.0623	103.003	44.247	48.2261	148.353	106.376	40.1964	50.8866	24.7067	10.525	53.7669	90.661	50.0347	74.9991	58.611
PA14_15490	20.0226	1.36996	1.85036	3.37289	0	8.10488	2.28197	20.6006	2.68164	12.8603	7.06441	6.54621	15.9817	3.06546	13.3036	18.7112	21.6673	0.788357	21.1685	4.68744	4.62718
PA14_15500	36.291	60.2781	50.4223	29.2317	44.8901	16.2098	30.8065	12.017	44.247	5.51155	14.1288	28.3669	52.3038	38.6248	110.23	64.3197	66.6068	26.8041	28.8662	80.8584	79.4333
PA14_15510	70.0792	54.7983	49.9597	146.159	47.8828	46.6031	11.4098	34.3344	83.5777	46.3889	33.9092	52.3697	73.6128	93.803	148.24	81.8614	79.4467	60.7035	51.9591	64.4524	45.5007
PA14_15520	131.399	34.2489	52.2726	33.7289	107.736	42.5506	13.6918	36.0511	25.4756	60.6271	28.2576	37.0952	54.241	76.0234	98.8268	22.2195	45.742	98.5446	63.5056	56.2493	55.5262
PA14_15530	32.5368	2.73992	17.5784	35.9775	2.99267	6.07866	35.3705	15.4505	36.2021	24.3427	9.89018	33.8221	25.6676	14.1011	28.5077	54.9641	20.0623	18.9206	34.6394	12.8905	23.9071
PA14_15540	41.2967	139.736	27.2928	82.0736	43.8925	22.2884	52.4852	63.5186	79.5552	69.3537	93.2502	105.285	63.4426	85.8328	81.7222	149.689	72.2243	66.222	82.7498	84.374	112.595
PA14_15560	55.0622	52.0584	74.9395	116.927	158.612	44.5768	78.7278	235.19	81.7899	118.958	306.595	170.747	31.4791	57.6306	89.3242	77.1836	70.6193	52.8199	73.1277	70.3117	55.5262
PA14_15570	25.0283	87.6773	30.5309	15.7402	105.741	34.4457	44.4983	90.9861	51.845	106.557	63.5797	53.4607	51.8195	61.9223	39.9108	77.1836	44.137	25.2274	73.1277	53.9056	58.611
PA14_15580	743.34	478.115	328.439	547.532	544.667	391.061	587.606	568.234	345.931	384.89	460.6	456.598	430.538	739.389	619.568	640.858	546.497	589.691	579.248	650.383	752.689
PA14_15590	152.673	124.666	119.811	249.594	227.443	261.382	191.685	310.726	153.747	152.946	216.171	222.571	220.354	343.944	112.13	133.317	179.758	129.291	173.197	202.732	205.139
PA14_15600	146.415	147.955	70.7762	209.119	150.631	133.731	154.033	154.505	100.114	119.876	175.197	136.379	119.621	221.939	138.738	173.078	142.041	150.576	138.558	114.842	185.859
PA14_15610	262.797	276.731	232.22	154.029	321.214	283.671	154.033	279.825	238.666	181.422	233.126	169.656	169.987	289.992	254.669	205.823	215.068	252.274	230.93	310.543	237.529
PA14_15620	37.5424	90.4172	44.4086	31.4803	7.98046	56.7342	18.2557	24.0341	41.5654	59.7085	14.1288	55.0972	36.3221	95.0292	41.8113	21.0501	46.5445	53.6083	30.7906	99.6082	67.8654
PA14_15630	217.746	304.131	151.729	177.639	134.67	101.311	156.315	42.918	84.4716	135.492	132.811	195.295	122.527	236.653	226.161	308.734	183.771	178.169	123.162	205.076	190.486
PA14_15650	38.7938	16.4395	39.3201	91.068	107.736	26.3409	31.9475	27.4675	50.9511	62.4643	40.9736	76.3724	30.5106	82.1543	36.1098	60.8113	60.1869	112.735	69.2789	85.5459	74.035
PA14_15660	152.673	49.3185	187.349	84.3222	163.599	36.472	66.177	25.7508	72.8511	80.8361	38.1478	46.369	94.4374	119.553	91.2248	109.928	141.239	122.984	65.43	89.0615	97.9421
PA14_15670	76.3363	197.274	166.532	106.808	178.563	97.2586	83.2918	130.471	86.7063	91.8592	279.751	130.924	123.495	147.755	104.528	101.742	135.621	178.169	111.616	107.811	104.112
PA14_15680	23.7769	126.036	52.2726	52.8419	57.8583	66.8653	59.3311	34.3344	46.9286	54.6562	57.9282	61.6435	81.3615	66.827	95.0258	120.453	50.557	72.5288	71.2033	89.0615	165.807
PA14_15700	52.5594	8.21975	113.334	28.1074	42.895	38.4982	39.9344	22.3173	86.7063	51.4412	9.89018	66.5531	77.0028	48.4342	81.7222	66.6586	86.6691	62.2802	25.0174	52.7338	72.4926
PA14_15710	41.2967	82.1975	30.5309	17.9887	7.98046	42.5506	3.42295	72.1022	24.1347	70.7316	52.2766	20.1841	25.1833	7.97019	7.60206	68.9975	7.22243	15.7671	82.7498	30.4684	29.3055
PA14_15720	183.958	80.8275	196.138	163.023	270.338	156.019	201.954	85.8359	142.127	175.451	237.364	193.659	215.995	188.832	193.853	141.503	175.746	94.6028	100.069	100.78	138.044
PA14_15740	275.311	508.254	265.527	299.063	167.59	401.192	223.633	465.231	290.064	262.717	330.614	259.121	219.385	246.463	248.968	221.026	341.059	234.93	398.353	285.934	215.935
PA14_15750	5.00566	0	7.40144	12.3673	1.99512	10.1311	0	6.86687	8.49185	4.59296	24.019	0	11.1388	23.2975	1.90052	21.0501	37.7171	0.788357	3.84883	0	25.4495
PA14_15770	45.0509	73.9777	115.647	42.7233	45.8877	42.5506	35.3705	42.918	88.494	34.9065	33.9092	22.3662	71.1913	34.9462	51.3139	64.3197	46.5445	25.2274	50.0347	66.7961	45.5007
PA14_15780	40.0453	32.879	49.0345	60.712	65.8388	58.7604	106.111	41.2012	23.6878	36.7437	9.89018	25.6393	51.3352	44.1426	60.8165	184.773	32.9022	98.5446	32.715	41.0151	31.6191
PA14_15790	100.113	39.7288	112.409	82.0736	50.8754	50.6555	128.931	70.3854	104.137	90.022	36.7349	55.0972	69.2541	80.9281	58.916	79.5225	113.954	49.6665	55.808	45.7026	50.899
PA14_15810	35.0396	21.9193	26.8302	48.3448	25.9365	18.236	12.5508	6.86687	37.096	20.6683	24.019	54.5517	40.1964	49.0473	32.3088	78.3531	33.7047	16.5555	17.3197	32.8121	55.5262
PA14_15820	122.639	19.1794	81.4158	13.4916	10.9731	28.3671	37.6524	29.1842	45.1409	26.1799	33.9092	63.8255	87.173	45.9819	38.0103	64.3197	26.4822	44.9363	50.0347	74.9991	53.9838
PA14_15830	41.2967	71.2378	61.987	80.9494	25.9365	40.5244	12.5508	37.7678	95.1981	32.61	97.4889	73.6448	91.0474	122.005	98.8268	53.7946	101.114	103.275	36.5638	71.4835	56.2974
PA14_15840	60.0679	46.5786	94.8309	93.3166	22.9438	85.1013	125.508	56.6517	72.4042	50.0633	33.9092	42.0048	46.008	71.7317	47.5129	53.7946	76.2367	51.2432	53.8836	64.4524	70.179
PA14_15850	20.0226	79.4575	17.5784	6.74578	52.8706	24.3146	3.42295	48.0681	35.3082	51.9005	25.4319	30.0035	34.3849	21.4582	41.8113	31.5751	27.2847	40.9946	51.9591	49.2182	27.7631
PA14_15860	43.7995	115.076	134.151	79.8251	192.529	192.491	49.0623	185.406	105.031	125.388	91.8374	54.5517	61.0211	82.7674	133.036	115.775	34.5071	74.8939	100.069	92.577	84.8317
PA14_15870	52.5594	64.388	123.511	103.435	46.8852	133.731	51.3442	204.289	101.902	115.743	96.076	84.0097	49.398	60.6961	152.041	44.439	40.1246	79.624	98.1451	79.6866	65.5518
PA14_15880	5.00566	2.73992	0	10.1187	5.98535	30.3933	0	15.4505	32.6266	15.1568	67.8184	22.3662	10.1702	9.19638	0	2.3389	0.802492	3.15343	23.093	1.17186	10.0256
PA14_15890	76.3363	9.5897	108.709	47.2205	86.7875	95.2324	51.3442	75.5356	30.8388	92.7778	53.6895	62.189	46.9766	67.4401	64.6175	92.3864	27.2847	11.8254	30.7906	26.9528	60.1534
PA14_15910	20.0226	21.9193	9.71438	24.7345	22.9438	28.3671	30.8065	20.6006	8.04491	28.4764	0	22.9117	46.008	45.9819	15.2041	1.16945	15.2473	18.1322	26.9418	8.20303	32.3903
PA14_15920	80.0905	35.6189	49.9597	40.4747	67.8339	38.4982	35.3705	34.3344	52.2919	68.4351	35.3221	111.831	48.9137	88.8983	106.429	32.7446	93.8915	70.1638	57.7324	62.1086	72.4926
PA14_15930	249.031	175.355	248.873	93.3166	181.556	70.9177	183.698	87.5526	214.531	123.091	79.1214	177.839	208.731	256.272	96.9263	237.398	190.191	260.946	119.314	191.013	196.655
PA14_15940	46.3023	39.7288	43.0208	33.7289	58.8559	36.472	10.2688	56.6517	53.1858	43.1738	57.9282	29.4579	35.8378	43.5295	28.5077	68.9975	65.0018	34.6877	42.3371	28.1247	40.1023
PA14_15960	200.226	136.996	266.452	202.373	140.656	295.828	232.761	290.125	160.004	175.451	162.481	150.563	90.0788	115.874	96.9263	133.317	146.856	108.793	230.93	114.842	147.299
PA14_15970	35.0396	26.0292	98.5316	33.7289	7.98046	26.3409	9.12786	56.6517	43.8001	32.61	74.8828	6.00069	27.6048	40.4641	26.6072	30.4057	61.7919	36.2644	59.6568	31.6403	56.2974
PA14_15980	67.5764	61.6481	18.5036	119.175	66.8364	285.697	81.0098	157.938	51.398	88.6442	168.133	43.0959	81.3615	39.2379	11.4031	29.2362	27.2847	78.8357	175.122	32.8121	61.6958
PA14_15990	88.8504	124.666	128.137	149.531	120.704	216.806	171.147	238.624	58.1021	142.841	230.3	102.557	113.809	156.338	129.235	80.6919	141.239	95.3912	167.424	90.2333	91.0013
PA14_16000	145.164	95.897	195.213	118.051	156.617	123.599	152.892	109.87	63.9124	120.336	59.3411	105.285	103.155	171.053	119.732	60.8113	82.6566	162.402	92.3718	83.2021	104.112
PA14_16010	56.3136	46.5786	25.905	75.3279	146.641	26.3409	4.56393	15.4505	67.9348	24.802	9.89018	53.4607	36.3221	30.0415	32.3088	37.4224	72.2243	48.0898	50.0347	66.7961	65.5518
PA14_16020	141.41	165.765	94.3683	132.667	181.556	83.075	42.2164	128.754	109.947	142.382	86.1858	165.292	160.301	123.231	138.738	112.267	167.721	132.444	90.4474	165.232	165.036
PA14_16030	116.382	73.9777	164.682	94.4409	85.79	99.2848	62.7541	65.2353	106.372	73.9467	94.6631	128.197	86.2044	130.589	53.2144	85.3697	146.053	152.941	69.2789	101.952	144.985
PA14_16040	110.124	73.9777	50.4223	61.8363	97.7607	91.1799	19.3967	60.0851	32.6266	77.1618	117.269	112.377	67.8012	99.9339	55.115	111.098	92.2865	79.624	100.069	63.2805	77.1197
PA14_16050	31.2854	141.106	159.593	87.6951	45.8877	198.57	76.4459	111.587	42.9062	97.3708	144.114	84.0097	77.4871	79.0888	26.6072	56.1335	59.3844	77.259	76.9765	63.2805	37.0175
PA14_16070	127.644	109.597	23.1295	80.9494	101.751	97.2586	99.2655	116.737	105.925	79.4582	124.334	119.468	67.3169	39.851	91.2248	148.52	38.5196	67.0103	94.2962	132.42	105.654
PA14_16090	83.8448	101.377	49.9597	74.2036	80.8022	89.1537	173.429	51.5015	62.5715	50.0633	67.8184	51.2786	90.0788	99.3209	83.6227	177.756	65.8043	62.2802	69.2789	79.6866	51.6702
PA14_16100	143.913	83.5674	49.4971	94.4409	39.9023	143.862	125.508	212.873	158.664	170.858	289.641	161.473	102.186	93.803	30.4083	32.7446	69.0143	128.502	88.523	101.952	64.7806
PA14_16110	72.582	15.0695	2.77554	41.599	3.99023	85.1013	18.2557	77.2523	11.6204	44.5517	80.5343	46.369	22.7618	27.5891	20.9057	90.0475	4.81495	11.8254	42.3371	8.20303	43.1871
PA14_16130	100.113	121.926	78.6403	65.2092	140.656	62.8128	38.7934	73.8189	77.3205	81.7547	49.4509	81.8276	101.218	74.1841	159.643	68.9975	70.6193	55.185	55.808	105.468	101.798
PA14_16140	66.325	60.2781	39.7827	89.9437	56.8608	200.596	118.662	230.04	108.606	239.293	518.528	82.3731	122.527	58.2437	79.8217	245.584	49.7545	65.4336	296.36	94.9208	62.467
PA14_16150	12.5141	43.8386	34.6942	57.3391	147.639	253.278	91.2786	441.197	235.537	353.658	853.381	141.289	115.262	47.8212	66.5181	215.179	85.0641	148.211	406.051	121.874	67.0942
PA14_16160	31.2854	46.5786	62.9122	56.2148	23.9414	50.6555	13.6918	82.4025	51.845	58.7899	159.656	26.1848	43.5865	22.0713	26.6072	47.9474	22.4698	52.8199	105.843	46.8744	43.1871
PA14_16180	286.574	252.072	265.064	421.611	416.979	320.143	219.069	453.214	201.123	300.38	538.308	258.575	338.038	270.373	304.083	326.276	351.491	271.983	348.319	437.104	323.903
PA14_16190	382.933	228.783	365.446	314.803	426.955	263.409	286.387	300.426	286.935	273.741	272.686	239.482	310.917	394.218	425.716	236.229	333.034	260.158	248.249	462.885	320.818
PA14_16200	21.274	26.0292	14.3403	37.1018	85.79	26.3409	26.2426	32.6176	14.749	21.5869	5.65153	72.5538	30.5106	12.8749	15.2041	72.5058	40.9271	37.0528	17.3197	33.984	19.2799
PA14_16210	30.0339	0	27.2928	21.3616	8.97802	14.1835	29.6656	8.58359	58.996	11.4824	59.3411	20.1841	26.1519	7.3571	49.4134	46.7779	8.82741	14.1904	11.5465	5.85931	10.7968
PA14_16220	121.387	71.2378	68.4633	68.5821	138.661	54.708	130.072	61.8019	48.7164	78.9989	89.0116	82.9186	132.697	88.8983	115.931	127.47	80.2492	95.3912	51.9591	76.171	150.384
PA14_16250	349.145	580.862	419.569	562.148	371.091	1284.62	1045.14	3066.06	870.191	1321.85	4159.53	468.054	308.98	232.362	290.779	410.476	211.055	190.782	852.515	405.464	169.663
PA14_16260	80.0905	138.366	106.858	86.5708	112.724	149.94	71.8819	180.255	95.1981	119.876	162.481	43.6414	72.1599	63.1484	77.9211	66.6586	59.3844	65.4336	100.069	53.9056	78.6621
PA14_16270	133.901	52.0584	9.25179	84.3222	36.9096	56.7342	17.1147	53.2183	25.0286	53.7377	49.4509	31.64	64.4112	99.9339	76.0206	92.3864	63.3968	30.7459	50.0347	82.0303	50.1278
PA14_16280	46.3023	86.3073	81.4158	67.4578	44.8901	76.9964	45.6393	89.2693	72.8511	75.7839	115.856	133.106	96.8589	55.7913	62.717	57.303	37.7171	92.2378	84.6742	80.8584	34.7039
PA14_16290	42.5481	34.2489	60.5993	74.2036	46.8852	188.438	74.1639	120.17	38.4368	135.952	320.724	68.7352	76.5185	58.8568	32.3088	35.0835	120.374	96.1795	173.197	64.4524	32.3903
PA14_16300	8.7599	12.3296	35.6194	24.7345	2.99267	12.1573	15.9738	3.43344	19.2184	13.3196	57.9282	7.09172	28.5734	28.2022	7.60206	16.3723	26.4822	20.4973	15.3953	22.2654	3.85599
PA14_16310	68.8278	60.2781	10.177	19.113	96.7631	46.6031	6.8459	63.5186	26.8164	95.5336	97.4889	67.0986	61.0211	78.4757	64.6175	91.217	49.7545	51.2432	69.2789	87.8896	41.6447
PA14_16320	67.5764	10.9597	47.6467	4.49719	49.8779	14.1835	61.6131	15.4505	46.0348	30.3135	22.6061	14.729	30.9949	14.1011	41.8113	3.50835	28.0872	15.7671	9.62206	0	26.9919
PA14_16330	90.1018	31.509	33.7691	95.5652	146.641	81.0488	69.6	66.952	44.694	90.022	83.3601	66.0076	111.872	123.845	36.1098	154.367	68.2118	80.4124	75.0521	53.9056	87.1453
PA14_16340	6.25707	1.36996	36.5446	16.8644	14.9634	18.236	33.0885	20.6006	3.57552	28.4764	7.06441	54.0062	7.74871	25.1368	5.70155	61.9808	12.8399	7.88357	17.3197	10.5468	20.8223
PA14_16350	40.0453	83.5674	49.4971	48.3448	116.714	34.4457	36.5115	37.7678	36.649	48.6854	16.9546	61.0979	112.841	134.88	79.8217	77.1836	50.557	85.1425	57.7324	62.1086	84.0605
PA14_16360	177.701	110.967	77.7151	82.0736	101.751	64.8391	100.406	39.4845	132.294	131.359	43.7994	146.744	151.584	132.428	155.842	166.062	120.374	188.417	92.3718	134.764	190.486
PA14_16370	113.879	210.973	47.1842	124.797	199.512	174.255	165.443	372.528	196.653	211.276	525.592	120.014	98.7961	66.2139	83.6227	53.7946	87.4716	67.0103	252.098	76.171	58.611
PA14_16380	35.0396	58.9082	53.1978	59.5877	37.9072	50.6555	95.8426	36.0511	75.0858	57.412	111.618	114.559	72.6442	72.9579	91.2248	81.8614	120.374	98.5446	63.5056	29.2965	83.2893
PA14_16390	70.0792	72.6078	151.267	168.644	58.8559	259.356	99.2655	108.153	35.3082	39.4995	105.966	84.5552	53.2724	102.386	64.6175	86.5392	64.1993	46.5131	76.9765	72.6554	68.6366
PA14_16410	117.633	58.9082	130.45	59.5877	81.7997	36.472	124.367	13.7337	20.1123	67.9758	55.1024	83.4641	70.2227	91.3507	104.528	85.3697	56.1744	33.8993	48.1103	50.39	41.6447
PA14_16430	96.3589	53.4283	86.5043	111.305	67.8339	149.94	23.9606	123.604	98.7736	129.522	190.739	124.378	87.6573	139.785	117.832	129.809	126.794	204.973	125.087	110.155	129.561
PA14_16440	10.0113	10.9597	19.4288	2.24859	12.9683	36.472	15.9738	8.58359	9.38573	14.6975	4.23865	12.5469	12.1074	12.8749	9.50258	0	12.0374	6.30685	28.8662	21.0935	6.16958
PA14_16450	27.5311	32.879	74.0144	17.9887	2.99267	42.5506	33.0885	39.4845	29.9449	36.2844	55.1024	39.8228	39.2279	22.0713	24.7067	63.1502	12.8399	14.1904	36.5638	21.0935	42.4159
PA14_16460	86.3476	80.8275	102.232	46.0962	168.587	79.0226	21.6787	37.7678	57.6552	35.8251	48.038	68.7352	35.8378	26.976	60.8165	37.4224	24.8772	33.8993	30.7906	71.4835	40.8735
PA14_16470	126.393	100.007	212.329	132.667	102.748	135.757	93.5606	106.437	136.317	132.737	43.7994	111.831	122.527	147.142	186.251	101.742	40.9271	98.5446	136.633	124.217	127.248
PA14_16480	110.124	120.556	78.1777	73.0793	123.697	76.9964	181.416	101.286	60.7838	86.807	220.41	80.7366	56.1782	74.1841	70.3191	65.4891	32.0997	62.2802	80.8253	29.2965	64.7806
PA14_16500	63.8221	90.4172	92.0554	87.6951	158.612	44.5768	83.2918	82.4025	104.137	67.5165	80.5343	81.2821	69.2541	109.13	77.9211	21.0501	73.8292	124.56	90.4474	56.2493	70.9502
PA14_16510	93.8561	73.9777	210.941	87.6951	138.661	129.678	124.367	90.9861	105.031	88.1849	73.4699	80.191	67.8012	74.7972	142.539	49.1168	48.952	96.9679	111.616	42.187	55.5262
PA14_16530	128.896	67.1279	154.505	158.526	76.8119	103.337	65.036	130.471	155.088	94.615	118.682	80.191	87.173	153.273	66.5181	68.9975	148.461	105.64	92.3718	140.623	94.8573
PA14_16550	28.7825	28.7691	17.5784	29.2317	34.9145	81.0488	60.4721	53.2183	35.3082	68.4351	29.6705	15.82	43.1022	36.1724	98.8268	8.18614	30.4947	33.8993	46.1859	14.0623	41.6447
PA14_16560	55.0622	30.1391	45.3338	40.4747	50.8754	103.337	29.6656	84.1192	77.7675	90.022	146.94	61.0979	52.3038	53.9521	60.8165	78.3531	48.952	96.1795	94.2962	31.6403	52.4414
PA14_16580	141.41	46.5786	129.525	111.305	95.7655	48.6293	61.6131	84.1192	88.941	63.8422	132.811	82.9186	85.2358	79.0888	68.4186	97.0642	89.0766	80.4124	75.0521	49.2182	65.5518
PA14_16590	55.0622	4.10987	37.9324	26.9831	21.9463	18.236	26.2426	15.4505	50.5042	39.0402	57.9282	23.4572	16.466	15.3273	38.0103	3.50835	6.41993	8.67193	21.1685	36.3277	22.3647
PA14_16600	31.2854	82.1975	26.3676	43.8476	70.8266	153.993	71.8819	92.7028	62.1246	72.1095	38.1478	24.5483	56.6625	31.2677	41.8113	14.0334	20.8648	42.5713	40.4127	32.8121	23.9071
PA14_16610	52.5594	35.6189	34.2316	6.74578	0.997558	10.1311	5.70491	17.1672	61.2307	6.88944	5.65153	5.45517	15.0131	14.7142	11.4031	0	8.02492	7.88357	11.5465	8.20303	33.1615
PA14_16620	36.291	19.1794	22.6669	38.2261	9.97558	38.4982	6.8459	27.4675	38.8837	40.4181	35.3221	38.1862	37.2907	12.8749	36.1098	8.18614	10.4324	18.1322	38.4883	22.2654	16.1951
PA14_16630	130.147	316.46	330.289	292.317	280.314	1272.47	319.475	863.509	86.7063	276.037	279.751	80.7366	93.4688	112.196	95.0258	104.081	82.6566	66.222	63.5056	82.0303	71.7214
PA14_16640	105.119	261.662	310.398	309.182	572.598	1487.25	399.344	621.452	116.651	184.637	371.588	86.1917	103.639	57.6306	34.2093	25.7279	65.0018	54.3966	84.6742	48.0463	41.6447
PA14_16660	115.13	175.355	234.07	68.5821	112.724	204.648	57.0491	303.859	119.78	222.299	324.963	132.561	127.369	137.333	167.245	135.656	134.819	150.576	148.18	128.905	55.5262
PA14_16670	66.325	31.509	79.1028	37.1018	79.8046	87.1275	55.9082	49.7848	56.7613	58.7899	59.3411	47.46	59.5682	77.8626	66.5181	57.303	49.7545	96.9679	25.0174	71.4835	57.8398
PA14_16680	73.8334	16.4395	40.7079	20.2373	28.9292	46.6031	74.1639	89.2693	50.0572	30.7728	18.3675	19.0931	22.2775	30.6546	24.7067	53.7946	49.7545	26.0158	5.77324	9.37489	6.16958
PA14_16690	143.913	119.186	147.566	143.91	258.367	222.884	219.069	293.559	117.545	161.213	193.565	133.106	113.325	93.1899	125.434	136.825	119.571	134.021	184.744	147.655	115.68
PA14_16700	36.291	78.0876	9.71438	46.0962	34.9145	111.442	87.8557	65.2353	76.4267	46.8482	56.5153	35.4586	32.932	26.3629	108.329	133.317	42.5321	57.5501	71.2033	48.0463	60.9246
PA14_16710	7.50849	21.9193	11.1022	28.1074	45.8877	24.3146	7.98688	15.4505	12.9612	13.3196	18.3675	7.63724	19.3718	4.90473	11.4031	21.0501	0.802492	16.5555	19.2441	22.2654	8.48317
PA14_16720	56.3136	60.2781	14.8029	40.4747	92.7729	81.0488	14.8328	90.9861	53.6327	56.0341	70.6441	57.2793	31.4791	26.3629	32.3088	10.525	8.82741	37.0528	90.4474	9.37489	23.1359
PA14_16730	6.25707	23.2893	43.0208	20.2373	47.8828	48.6293	7.98688	27.4675	6.70409	22.5055	19.7804	21.2752	52.7881	14.1011	47.5129	11.6945	18.4573	11.8254	26.9418	9.37489	28.5343
PA14_16740	25.0283	0	1.38777	6.74578	11.9707	4.05244	13.6918	10.3003	18.7715	8.72663	8.47729	7.09172	16.466	1.83928	3.80103	0	19.2598	13.4021	11.5465	19.9216	26.9919
PA14_16750	10.0113	0	14.8029	3.37289	2.99267	6.07866	0	13.7337	25.9225	6.88944	12.7159	12.0014	5.81153	5.51783	34.2093	7.01669	29.6922	2.36507	17.3197	25.7809	13.1104
PA14_16770	8.7599	12.3296	64.3	35.9775	12.9683	26.3409	15.9738	27.4675	8.49185	27.0985	14.1288	7.09172	30.5106	21.4582	57.0155	24.5584	60.1869	56.7617	40.4127	10.5468	27.7631
PA14_16780	63.8221	13.6996	25.905	42.7233	91.7753	18.236	10.2688	17.1672	4.4694	13.3196	16.9546	16.3655	17.9189	2.45237	30.4083	46.7779	27.2847	5.5185	34.6394	28.1247	16.9663
PA14_16790	60.0679	5.47983	22.6669	43.8476	55.8632	58.7604	28.5246	56.6517	54.5266	36.7437	35.3221	21.2752	33.9006	44.1426	38.0103	84.2003	27.2847	50.4548	44.2615	28.1247	24.6783
PA14_16800	83.8448	64.388	35.1568	31.4803	17.956	42.5506	49.0623	101.286	64.8062	52.3598	124.334	90.0104	62.474	30.0415	57.0155	113.437	91.4841	61.4918	73.1277	48.0463	49.3566
PA14_16820	286.574	184.944	155.43	152.904	147.639	113.468	156.315	142.488	203.804	162.132	118.682	158.2	252.802	291.219	176.748	285.345	195.808	269.618	257.871	228.513	137.273
PA14_16830	3.75424	36.9889	50.4223	59.5877	21.9463	54.708	29.6656	42.918	17.4306	30.7728	64.9926	42.5503	34.3849	36.1724	76.0206	32.7446	14.4449	48.0898	17.3197	69.1398	43.1871
PA14_16840	5.00566	2.73992	9.71438	17.9887	3.99023	18.236	4.56393	44.6347	8.04491	31.6914	0	26.7303	10.6545	18.3928	7.60206	8.18614	48.1495	4.73014	40.4127	17.5779	26.2207
PA14_16860	229.009	135.626	274.316	149.531	288.294	113.468	165.443	121.887	112.629	156.161	81.9472	181.657	154.49	209.064	267.973	147.351	137.226	175.804	178.97	183.982	233.673
PA14_16870	70.0792	105.487	12.4899	65.2092	9.97558	18.236	13.6918	18.8839	51.398	51.4412	18.3675	47.46	44.5551	34.9462	43.7119	45.6085	28.0872	51.2432	30.7906	42.187	32.3903
PA14_16880	25.0283	19.1794	24.5173	31.4803	38.9048	44.5768	18.2557	24.0341	31.2858	16.0754	46.6251	70.9172	51.3352	47.8212	57.0155	68.9975	73.8292	35.4761	50.0347	57.4212	36.2463
PA14_16890	25.0283	108.227	45.3338	30.356	66.8364	28.3671	39.9344	29.1842	63.9124	50.9819	29.6705	47.46	65.8641	66.2139	47.5129	50.2863	56.9769	47.3014	42.3371	94.9208	54.755
PA14_16910	46.3023	16.4395	61.5244	88.8194	59.8535	46.6031	102.688	80.6858	91.1757	52.3598	169.546	51.2786	69.7384	68.0532	123.534	91.217	46.5445	48.0898	61.5812	58.5931	43.9583
PA14_16920	10.0113	43.8386	35.6194	82.0736	21.9463	26.3409	26.2426	29.1842	20.1123	13.7789	22.6061	49.6421	33.4163	9.19638	17.1046	11.6945	38.5196	105.64	28.8662	57.4212	18.5087
PA14_16930	65.0735	15.0695	75.4021	25.8588	55.8632	72.9439	82.1508	75.5356	13.4082	49.604	62.1668	18.5476	43.5865	29.4284	9.50258	49.1168	32.0997	33.111	40.4127	49.2182	40.1023
PA14_16950	92.6047	39.7288	78.6403	35.9775	43.8925	50.6555	36.5115	85.8359	61.6777	89.1035	117.269	69.8262	62.474	56.4044	148.24	60.8113	86.6691	108.005	109.692	21.0935	65.5518
PA14_16960	8.7599	43.8386	67.0755	0	83.7948	26.3409	14.8328	25.7508	14.749	10.5638	25.4319	15.2745	4.84295	4.29164	22.8062	15.2028	2.40748	2.36507	46.1859	8.20303	3.85599
PA14_16970	8.7599	47.9485	5.55108	13.4916	26.9341	44.5768	67.318	29.1842	32.6266	22.5055	12.7159	30.549	30.0263	11.6487	5.70155	98.2337	16.8523	29.9576	28.8662	11.7186	23.9071
PA14_16980	25.0283	97.267	5.08849	37.1018	61.8486	12.1573	52.4852	54.935	35.7552	22.5055	63.5797	21.8207	30.5106	95.0292	41.8113	46.7779	36.1121	15.7671	40.4127	19.9216	22.3647
PA14_16990	45.0509	41.0987	48.1093	100.062	121.702	83.075	13.6918	111.587	100.114	109.772	38.1478	36.0041	47.9452	49.6604	49.4134	21.0501	65.8043	92.2378	98.1451	9.37489	67.8654
PA14_17000	106.37	36.9889	44.4086	47.2205	33.917	26.3409	18.2557	3.43344	33.9674	47.3075	32.4963	73.6448	74.0971	69.2794	51.3139	210.501	35.3096	66.222	30.7906	55.0775	79.4333
PA14_17010	53.8108	80.8275	47.1842	181.012	117.712	95.2324	57.0491	72.1022	105.478	107.016	111.618	80.191	87.173	126.297	70.3191	109.928	60.1869	129.291	117.389	83.2021	87.9165
PA14_17030	26.2797	102.747	24.9798	31.4803	10.9731	22.2884	63.895	30.9009	58.1021	27.5578	46.6251	49.0966	24.2147	11.0357	3.80103	15.2028	10.4324	5.5185	34.6394	19.9216	28.5343
PA14_17040	295.334	178.094	110.096	145.034	93.7704	153.993	149.469	103.003	155.982	154.783	178.023	202.932	163.207	179.636	129.235	182.434	255.995	161.613	152.029	153.514	279.173
PA14_17050	279.065	235.633	134.151	159.65	166.592	285.697	296.656	379.395	170.731	224.137	265.622	163.655	151.1	171.666	165.345	277.159	118.769	141.904	234.778	174.607	175.833
PA14_17060	145.164	108.227	140.165	206.871	149.634	435.637	189.403	484.115	227.045	165.347	343.33	156.018	137.055	170.439	176.748	153.198	150.066	183.687	367.563	194.529	151.155
PA14_17070	50.0566	91.7872	73.0892	89.9437	107.736	348.51	289.81	226.607	96.9859	121.254	148.353	133.106	118.168	49.6604	72.2196	78.3531	122.781	171.862	169.348	84.374	79.4333
PA14_17080	100.113	60.2781	59.6741	73.0793	32.9194	166.15	160.879	118.454	68.8287	82.6733	161.069	87.2828	92.9846	106.065	89.3242	35.0835	119.571	115.1	94.2962	111.327	134.188
PA14_17100	73.8334	91.7872	139.24	203.498	192.529	226.937	219.069	262.658	88.941	101.964	210.519	134.743	71.6756	114.035	209.057	47.9474	91.4841	140.328	169.348	107.811	90.2301
PA14_17110	43.7995	39.7288	66.1503	62.9606	30.9243	81.0488	43.3574	113.303	22.7939	43.6331	176.61	63.8255	54.241	31.2677	41.8113	44.439	42.5321	26.0158	69.2789	58.5931	16.9663
PA14_17120	71.3306	101.377	34.6942	24.7345	26.9341	68.8915	122.085	73.8189	21.9	29.8543	134.224	29.4579	44.5551	36.7855	30.4083	40.9307	20.0623	26.0158	42.3371	21.0935	49.3566
PA14_17130	48.8052	38.3588	55.5108	40.4747	19.9512	91.1799	78.7278	123.604	42.0123	86.807	156.83	42.5503	50.3666	58.2437	19.0052	67.828	49.7545	76.4706	82.7498	48.0463	37.7887
PA14_17140	86.3476	143.846	110.559	145.034	76.8119	103.337	131.213	269.525	147.49	100.586	228.887	96.5566	89.5945	87.059	64.6175	133.317	113.954	98.5446	123.162	99.6082	68.6366
PA14_17150	235.266	304.131	214.642	328.295	373.087	447.795	342.295	442.913	382.133	284.764	303.77	303.308	212.605	253.82	243.266	251.431	243.957	272.771	309.83	215.622	220.562
PA14_17170	36.291	80.8275	77.7151	60.712	27.9316	107.39	79.8688	132.187	49.6103	41.796	55.1024	22.9117	33.4163	44.1426	43.7119	72.5058	19.2598	21.2856	51.9591	18.7498	33.9327
PA14_17180	160.181	197.274	115.647	146.159	202.504	237.068	127.79	209.44	123.355	127.225	255.732	71.4628	92.016	51.4997	93.1253	66.6586	211.858	88.296	219.383	112.499	115.68
PA14_17190	98.8617	57.5382	55.5108	169.769	54.8657	48.6293	65.036	61.8019	93.8573	47.7668	24.019	40.9138	82.8144	120.166	77.9211	37.4224	105.929	98.5446	80.8253	149.998	111.824
PA14_17210	108.873	105.487	58.7489	141.661	188.538	103.337	143.764	101.286	65.7001	96.9115	128.572	40.3683	65.8641	52.7259	83.6227	37.4224	75.4342	86.7193	67.3545	86.7177	43.1871
PA14_17220	67.5764	47.9485	50.8849	15.7402	114.719	95.2324	44.4983	48.0681	58.1021	67.5165	49.4509	46.9145	58.5996	31.8808	58.916	80.6919	47.347	31.5343	65.43	63.2805	43.9583
PA14_17230	32.5368	31.509	63.8374	113.554	37.9072	8.10488	55.9082	29.1842	67.4879	70.2723	18.3675	25.0938	53.7567	63.1484	98.8268	30.4057	30.4947	67.0103	55.808	18.7498	50.1278
PA14_17250	188.964	110.967	101.77	116.927	145.643	62.8128	92.4196	48.0681	68.8287	56.0341	55.1024	98.7386	108.966	144.69	123.534	77.1836	131.609	124.56	103.918	114.842	150.384
PA14_17260	249.031	276.731	273.853	204.622	199.512	332.3	205.377	293.559	228.833	192.904	313.66	189.294	207.762	144.69	153.942	297.04	236.735	253.851	259.796	151.17	195.884
PA14_17270	128.896	63.0181	73.0892	120.3	38.9048	97.2586	35.3705	132.187	70.1695	107.935	120.095	61.6435	106.061	130.589	95.0258	67.828	132.411	95.3912	98.1451	127.733	107.196
PA14_17280	36.291	8.21975	39.3201	49.469	33.917	34.4457	44.4983	36.0511	38.8837	53.2784	22.6061	40.3683	45.0394	67.4401	41.8113	14.0334	17.6548	28.3808	59.6568	65.6242	45.5007
PA14_17290	317.859	639.77	366.371	390.131	331.189	557.211	451.829	621.452	243.582	271.444	551.024	278.214	243.6	233.588	216.659	160.214	251.982	193.147	338.697	229.685	210.537
PA14_17310	140.158	130.146	224.819	196.752	107.736	230.989	190.544	204.289	166.708	121.254	122.921	159.291	119.136	120.779	140.638	161.384	138.831	145.058	148.18	212.107	143.443
PA14_17320	300.339	142.476	256.275	251.842	195.521	316.09	286.387	353.644	181.011	122.632	189.326	152.199	177.736	174.731	209.057	302.887	243.155	131.656	150.104	146.483	161.951
PA14_17330	27.5311	16.4395	6.93885	10.1187	52.8706	46.6031	51.3442	32.6176	43.3531	21.5869	46.6251	32.731	20.8247	4.90473	11.4031	8.18614	9.6299	41.7829	40.4127	25.7809	19.2799
PA14_17340	35.0396	5.47983	23.5921	4.49719	13.9658	60.7866	37.6524	30.9009	26.3694	17.4533	62.1668	61.6435	35.3535	19.0058	32.3088	7.01669	20.0623	10.2486	19.2441	37.4996	17.7375
PA14_17350	5.00566	0	12.0273	10.1187	0	2.02622	1.14098	5.15015	0.44694	2.29648	1.41288	5.45517	0.968589	18.3928	13.3036	1.16945	8.02492	2.36507	9.62206	4.68744	2.31359
PA14_17370	22.5255	79.4575	47.1842	29.2317	54.8657	36.472	61.6131	58.3684	113.523	49.604	28.2576	25.6393	67.8012	52.7259	76.0206	38.5918	48.1495	33.8993	75.0521	71.4835	77.1197
PA14_17380	13.7656	130.146	36.5446	49.469	87.7851	30.3933	54.7672	22.3173	98.7736	41.796	36.7349	39.8228	30.9949	73.571	34.2093	59.6419	39.3221	42.5713	34.6394	18.7498	41.6447
PA14_17400	156.427	72.6078	125.824	131.543	148.636	133.731	78.7278	169.955	98.3267	114.824	194.978	149.472	148.194	192.511	138.738	76.0142	66.6068	148.999	167.424	87.8896	125.705
PA14_17410	50.0566	16.4395	42.5583	47.2205	54.8657	66.8653	81.0098	80.6858	15.1959	32.61	46.6251	20.7297	31.9634	29.4284	47.5129	5.84724	31.2972	26.8041	78.9009	43.3589	43.9583
PA14_17420	86.3476	47.9485	107.783	20.2373	89.7802	107.39	93.5606	123.604	35.7552	68.4351	11.3031	22.9117	44.5551	3.67855	19.0052	45.6085	25.6797	70.9521	73.1277	19.9216	13.1104
PA14_17440	100.113	71.2378	37.4698	69.7064	87.7851	91.1799	106.111	140.771	33.0735	75.7839	55.1024	25.6393	62.474	16.5535	15.2041	101.742	28.0872	16.5555	65.43	25.7809	17.7375
PA14_17450	60.0679	131.516	16.1906	70.8307	10.9731	70.9177	77.5868	66.952	52.2919	39.0402	87.5987	43.6414	29.0577	49.0473	53.2144	46.7779	48.952	44.9363	32.715	24.6091	67.0942
PA14_17460	78.8391	109.597	57.3611	83.1979	215.472	204.648	195.108	193.989	92.9634	107.016	127.159	62.189	94.4374	83.3805	81.7222	65.4891	67.4093	46.5131	82.7498	79.6866	90.2301
PA14_17470	73.8334	153.435	197.988	188.882	184.548	851.013	272.695	1184.54	190.396	241.59	1113.35	222.026	164.176	147.755	125.434	130.978	95.4965	167.92	509.969	108.983	111.824
PA14_17480	285.322	467.156	527.352	384.509	368.099	1469.01	834.059	3459.19	620.352	656.794	2625.14	612.616	320.119	314.516	294.58	294.701	267.23	379.988	1839.74	416.011	350.124
PA14_17490	8.7599	35.6189	102.232	35.9775	86.7875	42.5506	45.6393	44.6347	59.8899	32.1507	36.7349	7.09172	26.6362	56.4044	39.9108	5.84724	48.952	42.5713	61.5812	23.4372	21.5935
PA14_17500	91.3532	139.736	134.151	164.147	168.587	44.5768	147.187	41.2012	84.4716	107.475	97.4889	99.8297	169.987	191.285	98.8268	149.689	142.844	130.079	84.6742	96.0926	157.324
PA14_17510	36.291	52.0584	1.38777	34.8532	44.8901	12.1573	100.406	20.6006	16.5368	34.4472	9.89018	67.6441	53.2724	67.4401	98.8268	50.2863	27.2847	30.7459	63.5056	31.6403	53.2126
PA14_17520	8.7599	75.3477	49.0345	55.0905	30.9243	44.5768	49.0623	25.7508	40.2246	37.203	55.1024	36.5497	28.5734	19.0058	3.80103	22.2195	27.2847	28.3808	25.0174	15.2342	16.9663
PA14_17530	325.368	356.189	389.038	376.639	313.233	514.66	301.219	585.401	286.488	407.396	733.286	231.845	258.129	206.612	266.072	389.426	201.425	245.967	792.858	287.106	242.927
PA14_17540	38.7938	21.9193	10.177	32.6046	37.9072	32.4195	6.8459	42.918	14.3021	37.6623	74.8828	25.6393	83.783	33.107	28.5077	0	5.61744	29.9576	82.7498	23.4372	20.8223
PA14_17550	51.308	113.706	75.4021	75.3279	79.8046	111.442	75.3049	90.9861	51.845	63.3829	56.5153	72.0083	44.0708	16.5535	76.0206	83.0308	56.1744	52.8199	92.3718	114.842	47.043
PA14_17570	103.867	97.267	140.165	68.5821	249.389	117.521	110.675	157.938	110.394	97.8301	128.572	81.2821	109.935	72.3448	89.3242	67.828	71.4218	65.4336	155.877	185.154	90.2301
PA14_17580	187.712	124.666	136.001	138.288	123.697	259.356	211.082	382.828	215.425	228.27	305.183	201.841	182.579	137.333	123.534	105.25	213.463	212.068	342.545	118.358	107.968
PA14_17590	16.2684	76.7176	46.259	67.4578	47.8828	46.6031	26.2426	20.6006	98.3267	36.7437	15.5417	24.5483	29.0577	33.72	26.6072	15.2028	24.0748	29.1692	40.4127	28.1247	67.8654
PA14_17600	18.7712	108.227	67.0755	58.4634	36.9096	60.7866	37.6524	68.6687	33.5205	57.412	14.1288	45.8235	72.6442	33.107	41.8113	40.9307	48.1495	61.4918	46.1859	45.7026	64.7806
PA14_17610	61.3193	49.3185	33.3065	50.5933	118.709	24.3146	102.688	30.9009	77.3205	65.6794	12.7159	136.379	62.474	106.678	62.717	56.1335	108.336	86.7193	61.5812	94.9208	111.052
PA14_17620	87.599	15.0695	16.6532	70.8307	84.7924	20.2622	75.3049	20.6006	22.347	40.8774	2.82576	42.0048	43.1022	50.8866	32.3088	67.828	44.137	52.8199	59.6568	26.9528	47.8142
PA14_17630	17.5198	57.5382	45.3338	68.5821	53.8681	10.1311	11.4098	10.3003	32.6266	32.61	18.3675	43.0959	34.3849	20.8451	58.916	33.914	12.8399	19.7089	15.3953	36.3277	36.2463
PA14_17640	81.3419	45.2086	49.9597	59.5877	104.744	50.6555	73.0229	42.918	69.2756	73.0281	18.3675	42.5503	76.5185	64.9877	119.732	37.4224	89.0766	40.9946	50.0347	92.577	115.68
PA14_17650	11.2627	47.9485	3.70072	5.62148	50.8754	26.3409	15.9738	5.15015	26.3694	5.05226	16.9546	18.0021	20.3404	23.9106	22.8062	47.9474	16.8523	35.4761	3.84883	18.7498	16.1951
PA14_17660	52.5594	39.7288	78.1777	13.4916	32.9194	20.2622	20.5377	24.0341	46.4817	11.4824	42.3865	44.7324	32.932	67.4401	11.4031	43.2696	48.1495	31.5343	36.5638	64.4524	28.5343
PA14_17670	13.7656	1.36996	34.6942	34.8532	26.9341	36.472	15.9738	46.3514	33.0735	25.2613	38.1478	16.911	26.6362	47.2081	9.50258	7.01669	33.7047	34.6877	32.715	8.20303	19.2799
PA14_17675	20.0226	17.8094	13.8777	6.74578	2.99267	26.3409	11.4098	12.017	4.91633	9.18592	29.6705	12.5469	17.4346	22.6844	39.9108	2.3389	7.22243	26.0158	7.69765	10.5468	18.5087
PA14_17690	197.723	150.695	123.511	123.673	197.516	97.2586	346.859	118.454	127.378	140.085	80.5343	232.39	143.835	154.499	186.251	153.198	211.055	191.571	119.314	182.81	151.155
PA14_17700	36.291	28.7691	16.6532	47.2205	52.8706	101.311	9.12786	56.6517	61.2307	67.0572	243.016	47.46	39.2279	45.3688	62.717	57.303	20.0623	78.0473	76.9765	57.4212	47.043
PA14_17710	5.00566	0	0.46259	14.6159	20.9487	58.7604	0	27.4675	46.0348	21.5869	45.2122	7.09172	13.5602	4.29164	9.50258	1.16945	16.8523	3.94178	75.0521	8.20303	26.2207
PA14_17720	23.7769	41.0987	86.9669	25.8588	43.8925	40.5244	46.7803	49.7848	35.7552	54.1969	46.6251	36.5497	49.398	29.4284	17.1046	4.67779	62.5944	14.1904	50.0347	83.2021	40.1023
PA14_17730	47.5537	139.736	67.0755	51.7176	38.9048	44.5768	55.9082	29.1842	90.7287	73.4874	11.3031	80.191	46.008	92.5768	83.6227	118.114	60.9894	39.4178	48.1103	93.7489	64.7806
PA14_17740	22.5255	20.5494	21.2791	22.4859	1.99512	26.3409	78.7278	24.0341	45.1409	31.2321	7.06441	54.5517	23.2461	36.1724	32.3088	28.0668	20.8648	18.9206	40.4127	92.577	20.0511
PA14_17760	22.5255	61.6481	43.0208	25.8588	4.98779	38.4982	42.2164	29.1842	27.2633	47.7668	7.06441	29.4579	25.6676	11.6487	22.8062	19.8806	67.4093	29.1692	26.9418	17.5779	26.9919
PA14_17780	102.616	136.996	49.4971	181.012	124.695	52.6817	119.803	56.6517	87.6001	50.9819	33.9092	63.28	63.9269	121.392	125.434	99.4031	85.8666	107.217	48.1103	74.9991	68.6366
PA14_17790	36.291	119.186	105.008	47.2205	27.9316	56.7342	14.8328	49.7848	42.9062	54.6562	29.6705	38.7317	85.2358	78.4757	74.1201	70.1669	52.9645	56.7617	38.4883	133.592	51.6702
PA14_17810	80.0905	10.9597	39.7827	42.7233	108.734	24.3146	39.9344	49.7848	44.247	53.7377	81.9472	55.6428	77.9714	91.9638	36.1098	115.775	52.162	48.0898	25.0174	96.0926	60.1534
PA14_17820	25.0283	10.9597	40.7079	11.243	18.9536	12.1573	7.98688	8.58359	26.3694	19.7497	14.1288	14.729	34.3849	33.107	9.50258	64.3197	49.7545	72.5288	21.1685	45.7026	21.5935
PA14_17850	17.5198	6.84979	15.7281	48.3448	4.98779	10.1311	15.9738	3.43344	20.1123	12.8603	4.23865	14.729	38.7436	30.6546	34.2093	54.9641	15.2473	33.111	30.7906	18.7498	20.8223
PA14_17860	40.0453	17.8094	13.4151	51.7176	9.97558	28.3671	57.0491	20.6006	64.3593	53.2784	11.3031	38.7317	43.1022	36.1724	60.8165	63.1502	14.4449	68.587	40.4127	15.2342	47.043
PA14_17880	50.0566	23.2893	6.93885	21.3616	5.98535	38.4982	11.4098	20.6006	24.1347	29.8543	24.019	39.8228	34.3849	20.232	70.3191	28.0668	25.6797	27.5925	17.3197	24.6091	37.7887
PA14_17890	97.6103	24.6592	71.7014	84.3222	110.729	32.4195	31.9475	30.9009	57.6552	34.4472	16.9546	72.0083	65.3798	89.5114	51.3139	36.2529	61.7919	82.7775	53.8836	53.9056	71.7214
PA14_17900	68.8278	38.3588	90.6676	64.0849	136.665	160.071	42.2164	132.187	27.2633	89.1035	72.057	55.0972	47.4609	45.9819	39.9108	28.0668	27.2847	43.3596	40.4127	51.5619	74.8062
PA14_17910	37.5424	34.2489	39.3201	17.9887	31.9218	28.3671	5.70491	3.43344	29.9449	18.8311	36.7349	43.6414	29.542	17.1666	62.717	15.2028	56.1744	31.5343	32.715	19.9216	23.9071
PA14_17920	37.5424	2.73992	0.46259	21.3616	102.748	8.10488	5.70491	5.15015	12.5143	1.83718	7.06441	7.63724	6.29583	6.13092	19.0052	3.50835	4.81495	14.9788	13.4709	11.7186	26.2207
PA14_17930	56.3136	76.7176	252.111	177.639	147.639	382.956	132.354	528.749	156.876	124.01	240.19	94.92	200.014	78.4757	76.0206	95.8948	170.931	52.8199	142.407	99.6082	112.595
PA14_17940	27.5311	82.1975	32.3813	41.599	97.7607	40.5244	6.8459	37.7678	24.1347	46.8482	38.1478	58.9159	52.7881	33.107	106.429	12.8639	56.9769	16.5555	48.1103	39.8433	47.8142
PA14_17960	97.6103	217.823	157.743	107.932	159.609	54.708	21.6787	58.3684	100.114	79.4582	148.353	108.012	129.791	108.517	95.0258	74.8447	61.7919	103.275	94.2962	123.045	141.129
PA14_17980	13.7656	79.4575	64.7626	44.9719	59.8535	42.5506	43.3574	87.5526	55.8674	52.8191	62.1668	53.4607	38.7436	22.6844	57.0155	19.8806	28.8897	22.074	53.8836	50.39	58.611
PA14_17990	32.5368	6.84979	11.5647	7.87008	0.997558	26.3409	2.28197	24.0341	10.7265	23.8834	0	12.5469	31.4791	38.0117	3.80103	17.5417	4.01246	21.2856	11.5465	23.4372	20.0511
PA14_18010	95.1075	38.3588	92.5179	12.3673	51.873	18.236	35.3705	56.6517	33.5205	46.8482	16.9546	48.0055	64.4112	31.8808	39.9108	65.4891	11.2349	71.7405	30.7906	30.4684	64.7806
PA14_18020	50.0566	19.1794	57.3611	70.8307	47.8828	111.442	82.1508	193.989	32.1796	79.4582	69.2312	70.9172	78.4557	39.2379	49.4134	104.081	19.2598	37.0528	57.7324	52.7338	30.0767
PA14_18040	16.2684	17.8094	29.6057	5.62148	74.8168	12.1573	6.8459	48.0681	53.1858	36.2844	26.8448	19.6386	13.5602	7.3571	26.6072	4.67779	16.0498	11.037	34.6394	8.20303	1.54239
PA14_18050	48.8052	50.6884	6.93885	38.2261	0.997558	52.6817	42.2164	77.2523	17.4306	28.9357	80.5343	15.82	26.6362	26.976	41.8113	83.0308	13.6424	53.6083	30.7906	2.34372	26.9919
PA14_18060	78.8391	45.2086	93.4431	121.424	78.8071	34.4457	144.905	39.4845	88.941	52.3598	80.5343	84.0097	62.9583	58.8568	121.633	156.706	92.2865	141.904	42.3371	91.4052	93.3149
PA14_18070	46.3023	21.9193	44.4086	23.6102	88.7826	52.6817	68.459	53.2183	65.7001	90.9406	9.89018	43.6414	63.9269	39.851	30.4083	2.3389	24.0748	53.6083	55.808	46.8744	30.8479
PA14_18080	25.0283	4.10987	61.987	56.2148	16.9585	66.8653	44.4983	37.7678	53.1858	39.0402	55.1024	55.0972	25.1833	92.5768	3.80103	12.8639	39.3221	43.3596	17.3197	18.7498	50.1278
PA14_18090	28.7825	104.117	68.9259	25.8588	44.8901	8.10488	2.28197	53.2183	52.2919	39.0402	26.8448	36.5497	11.1388	19.0058	26.6072	74.8447	37.7171	42.5713	55.808	11.7186	23.1359
PA14_18100	7.50849	57.5382	70.3136	56.2148	12.9683	66.8653	55.9082	142.488	45.5878	79.4582	111.618	23.4572	42.1336	27.5891	68.4186	32.7446	58.5819	58.3384	100.069	19.9216	21.5935
PA14_18110	93.8561	79.4575	99.4568	69.7064	97.7607	16.2098	86.7147	27.4675	79.5552	16.5347	52.2766	74.7359	52.7881	94.4161	79.8217	134.487	113.954	81.9891	23.093	121.874	109.51
PA14_18120	108.873	131.516	165.607	138.288	138.661	164.124	233.902	75.5356	128.272	103.342	100.315	105.83	122.527	115.874	89.3242	76.0142	96.299	128.502	96.2206	85.5459	104.112
PA14_18140	25.0283	64.388	48.5719	13.4916	4.98779	50.6555	33.0885	46.3514	38.4368	45.011	21.1932	14.729	11.1388	47.8212	28.5077	31.5751	33.7047	29.9576	17.3197	9.37489	23.1359
PA14_18150	160.181	76.7176	83.7287	128.17	105.741	70.9177	93.5606	90.9861	109.5	97.8301	31.0834	64.371	108.966	80.9281	77.9211	195.298	125.189	192.359	113.54	42.187	114.908
PA14_18160	70.0792	50.6884	88.8172	86.5708	123.697	178.307	128.931	108.153	102.796	97.3708	142.701	91.1014	62.474	60.083	83.6227	111.098	81.8542	103.275	167.424	93.7489	99.4845
PA14_18180	93.8561	75.3477	60.1367	86.5708	58.8559	83.075	41.0754	49.7848	30.8388	56.0341	72.057	80.191	89.1102	61.9223	66.5181	94.7253	91.4841	103.275	73.1277	139.451	97.1709
PA14_18200	25.0283	21.9193	76.7899	4.49719	5.98535	12.1573	0	24.0341	22.7939	22.0462	25.4319	29.4579	19.3718	32.4939	20.9057	30.4057	36.1121	9.46028	19.2441	22.2654	9.25437
PA14_18210	13.7656	2.73992	25.905	11.243	0.997558	24.3146	22.8197	5.15015	12.5143	27.0985	15.5417	25.6393	15.4974	34.3331	38.0103	1.16945	36.1121	59.1268	40.4127	29.2965	48.5854
PA14_18230	21.274	102.747	33.3065	23.6102	19.9512	36.472	1.14098	13.7337	58.1021	30.7728	9.89018	24.5483	31.9634	20.232	15.2041	14.0334	23.2723	31.5343	38.4883	42.187	14.6528
PA14_18250	77.5877	100.007	104.545	75.3279	39.9023	32.4195	52.4852	30.9009	75.5328	73.0281	31.0834	87.8283	33.9006	49.0473	91.2248	61.9808	56.9769	70.9521	59.6568	71.4835	68.6366
PA14_18260	51.308	36.9889	17.1158	28.1074	37.9072	40.5244	20.5377	25.7508	12.5143	21.5869	24.019	38.1862	40.1964	14.7142	28.5077	63.1502	51.3595	40.9946	19.2441	28.1247	19.2799
PA14_18275	41.2967	32.879	49.9597	55.0905	103.746	14.1835	23.9606	22.3173	26.8164	29.395	15.5417	28.3669	30.0263	23.9106	76.0206	84.2003	32.9022	38.6295	46.1859	22.2654	31.6191
PA14_18300	170.192	67.1279	45.3338	88.8194	147.639	273.54	90.1377	109.87	56.3144	94.1557	60.7539	83.4641	83.2987	68.0532	60.8165	37.4224	74.6317	43.3596	57.7324	70.3117	87.9165
PA14_18310	15.017	21.9193	26.8302	70.8307	43.8925	107.39	30.8065	34.3344	69.7226	34.9065	40.9736	5.45517	23.2461	57.0175	22.8062	38.5918	28.8897	34.6877	15.3953	22.2654	39.3311
PA14_18320	11.2627	21.9193	4.6259	7.87008	0	56.7342	3.42295	6.86687	21.9	24.3427	0	0	21.7933	6.13092	26.6072	16.3723	36.1121	0	9.62206	5.85931	11.568
PA14_18330	70.0792	57.5382	75.8647	60.712	24.9389	198.57	19.3967	133.904	37.096	45.011	60.7539	38.7317	32.932	42.9164	9.50258	7.01669	27.2847	7.09521	25.0174	22.2654	36.2463
PA14_18340	30.0339	23.2893	130.913	79.8251	67.8339	74.9702	10.2688	58.3684	26.3694	32.61	7.06441	6.54621	26.1519	11.6487	1.90052	25.7279	1.60498	12.6137	3.84883	4.68744	8.48317
PA14_18350	60.0679	63.0181	139.702	276.577	184.548	445.768	188.262	353.644	112.182	127.225	221.823	93.829	94.9217	100.547	74.1201	26.8973	55.3719	63.8569	65.43	90.2333	83.2893
PA14_18360	77.5877	75.3477	68.0007	261.961	161.604	216.806	138.059	252.358	109.5	63.8422	4.23865	72.0083	73.6128	45.3688	81.7222	51.4557	37.7171	120.619	71.2033	80.8584	51.6702
PA14_18370	81.3419	110.967	144.791	175.39	118.709	230.989	123.226	159.655	113.523	82.6733	84.7729	71.4628	106.545	66.2139	36.1098	126.3	103.521	67.7987	30.7906	43.3589	71.7214
PA14_18380	120.136	164.395	93.4431	79.8251	16.9585	50.6555	143.764	49.7848	89.8348	49.1447	32.4963	136.379	100.249	129.362	89.3242	84.2003	104.324	105.64	51.9591	117.186	117.222
PA14_18410	42.5481	63.0181	12.4899	23.6102	9.97558	10.1311	76.4459	1.71672	4.91633	11.4824	5.65153	24.5483	20.3404	28.8153	3.80103	14.0334	6.41993	10.2486	11.5465	51.5619	43.9583
PA14_18430	102.616	9.5897	31.4561	26.9831	27.9316	14.1835	90.1377	12.017	25.9225	29.395	28.2576	27.8214	46.4923	46.595	79.8217	37.4224	36.9146	52.0316	36.5638	21.0935	39.3311
PA14_18450	146.415	108.227	102.232	78.7008	33.917	44.5768	82.1508	29.1842	100.561	37.203	39.5607	67.6441	73.1285	113.422	70.3191	174.248	105.126	126.925	53.8836	108.983	107.196
PA14_18470	70.0792	69.8678	6.47626	37.1018	27.9316	20.2622	2.28197	29.1842	65.7001	42.2552	28.2576	124.378	56.6625	58.2437	51.3139	15.2028	48.952	26.0158	30.7906	55.0775	30.8479
PA14_18480	70.0792	79.4575	58.7489	58.4634	57.8583	36.472	33.0885	30.9009	58.5491	39.9588	8.47729	103.103	77.9714	138.559	87.4237	127.47	76.2367	98.5446	32.715	114.842	93.3149
PA14_18500	37.5424	56.1683	46.259	46.0962	31.9218	34.4457	83.2918	30.9009	109.053	76.2432	38.1478	103.103	61.0211	117.714	43.7119	49.1168	109.941	115.1	82.7498	119.53	110.281
PA14_18510	36.291	39.7288	49.4971	73.0793	74.8168	18.236	39.9344	24.0341	67.4879	35.8251	19.7804	54.5517	66.8326	67.4401	30.4083	56.1335	99.509	72.5288	40.4127	73.8273	80.9757
PA14_18520	75.0849	9.5897	82.8036	57.3391	33.917	26.3409	62.7541	12.017	63.0185	27.5578	14.1288	26.1848	39.2279	58.8568	119.732	43.2696	60.1869	92.2378	34.6394	42.187	80.9757
PA14_18550	52.5594	24.6592	59.6741	106.808	118.709	38.4982	70.7409	32.6176	68.8287	68.8944	32.4963	110.194	86.2044	91.9638	58.916	118.114	119.571	87.5076	50.0347	73.8273	127.248
PA14_18565	66.325	109.597	94.3683	69.7064	66.8364	28.3671	77.5868	24.0341	71.9573	51.4412	59.3411	51.8241	86.6887	99.3209	106.429	114.606	63.3968	130.867	67.3545	128.905	88.6877
PA14_18580	128.896	80.8275	188.737	214.741	85.79	101.311	163.161	66.952	128.272	174.533	202.042	187.112	164.66	256.885	127.335	190.62	196.61	245.179	53.8836	185.154	180.46
PA14_18590	65.0735	115.076	72.6266	71.955	54.8657	18.236	99.2655	60.0851	117.098	54.1969	29.6705	68.1897	77.9714	128.749	81.7222	99.4031	47.347	102.486	50.0347	100.78	77.8909
PA14_18600	53.8108	27.3992	82.341	91.068	26.9341	117.521	90.1377	51.5015	40.6715	69.3537	53.6895	44.1869	36.8064	71.1186	45.6124	53.7946	50.557	89.8727	55.808	50.39	77.1197
PA14_18610	67.5764	61.6481	13.4151	38.2261	44.8901	76.9964	132.354	42.918	59.8899	36.2844	21.1932	74.1904	49.398	29.4284	43.7119	39.7613	65.8043	55.185	57.7324	32.8121	68.6366
PA14_18620	31.2854	21.9193	25.905	7.87008	1.99512	22.2884	33.0885	17.1672	12.9612	29.395	69.2312	9.27379	10.1702	22.0713	30.4083	7.01669	4.81495	6.30685	21.1685	28.1247	27.7631
PA14_18630	93.8561	123.296	104.083	92.1923	185.546	214.779	114.098	97.8529	96.9859	123.551	79.1214	96.5566	91.5317	76.0234	98.8268	126.3	82.6566	92.2378	71.2033	144.139	130.332
PA14_18640	102.616	104.117	40.2453	67.4578	70.8266	46.6031	123.226	66.952	84.9185	89.5628	57.9282	95.4655	70.2227	86.4459	112.13	52.6252	61.7919	85.1425	59.6568	108.983	100.256
PA14_18650	178.952	197.274	65.6877	67.4578	116.714	230.989	227.056	298.709	101.455	140.085	367.349	114.559	120.105	98.7078	57.0155	123.962	96.299	78.0473	130.86	92.577	78.6621
PA14_18660	47.5537	54.7983	62.9122	21.3616	57.8583	36.472	18.2557	39.4845	37.096	67.9758	48.038	43.0959	63.9269	25.7499	60.8165	18.7112	45.742	44.148	19.2441	22.2654	24.6783
PA14_18670	110.124	298.651	313.636	319.3	333.184	844.934	188.262	628.319	259.225	574.579	422.452	189.84	202.435	103.612	98.8268	169.57	77.8417	220.74	252.098	174.607	81.7469
PA14_18680	81.3419	119.186	93.9057	74.2036	28.9292	79.0226	26.2426	109.87	123.355	84.0512	250.08	64.371	26.1519	85.8328	83.6227	127.47	81.8542	81.2008	163.575	50.39	79.4333
PA14_18690	237.769	164.395	324.738	290.069	229.438	899.642	205.377	2099.55	519.791	891.494	2126.39	339.312	324.477	129.975	395.307	644.366	433.346	548.696	2455.55	527.338	313.877
PA14_18700	51.308	49.3185	65.2252	19.113	13.9658	32.4195	13.6918	48.0681	26.3694	53.2784	59.3411	46.9145	22.2775	14.7142	9.50258	30.4057	32.0997	21.2856	19.2441	36.3277	33.9327
PA14_18710	18.7712	42.4687	35.1568	19.113	74.8168	87.1275	44.4983	92.7028	76.8736	66.1386	59.3411	61.6435	40.1964	34.9462	98.8268	29.2362	73.0267	22.8623	40.4127	52.7338	23.9071
PA14_18720	30.0339	34.2489	60.1367	84.3222	101.751	20.2622	22.8197	32.6176	95.6451	44.5517	8.47729	25.0938	68.2855	108.517	58.916	18.7112	98.7065	41.7829	61.5812	70.3117	118.764
PA14_18740	78.8391	201.384	118.886	96.6895	141.653	93.2061	68.459	75.5356	96.092	91.3999	74.8828	59.4614	75.5499	148.981	114.031	106.42	108.336	170.285	123.162	98.4363	210.537
PA14_18750	126.393	63.0181	71.7014	103.435	50.8754	121.573	148.328	115.02	154.641	118.958	77.7085	132.015	140.445	60.6961	117.832	51.4557	65.8043	94.6028	88.523	108.983	111.052
PA14_18760	12.5141	104.117	18.9662	16.8644	16.9585	18.236	31.9475	13.7337	21.0062	13.3196	49.4509	47.46	21.309	30.6546	114.031	65.4891	49.7545	39.4178	55.808	56.2493	64.0094
PA14_18780	188.964	171.245	181.798	71.955	246.397	95.2324	125.508	61.8019	113.97	111.609	158.243	130.379	143.835	142.85	161.544	121.623	216.673	134.809	148.18	219.138	188.172
PA14_18790	13.7656	6.84979	64.3	47.2205	8.97802	20.2622	54.7672	39.4845	32.6266	31.6914	16.9546	29.4579	43.1022	30.6546	114.031	35.0835	48.1495	93.8145	32.715	49.2182	40.8735
PA14_18800	42.5481	45.2086	74.9395	35.9775	37.9072	184.386	77.5868	139.054	44.694	84.9698	60.7539	81.8276	52.3038	49.6604	20.9057	29.2362	28.0872	11.8254	46.1859	73.8273	28.5343
PA14_18810	62.5707	117.816	68.4633	78.7008	72.8217	74.9702	84.4327	68.6687	62.1246	96.9115	15.5417	87.8283	116.231	109.13	24.7067	183.603	83.4591	92.2378	61.5812	127.733	117.993
PA14_18820	83.8448	132.886	53.1978	67.4578	107.736	60.7866	81.0098	37.7678	87.1532	61.5457	118.682	102.012	69.2541	123.845	165.345	208.162	88.2741	122.195	134.709	146.483	103.34
PA14_18830	25.0283	49.3185	28.6806	40.4747	9.97558	20.2622	20.5377	20.6006	52.7389	39.4995	117.269	40.3683	50.8509	53.339	38.0103	100.573	37.7171	26.8041	21.1685	31.6403	77.8909
PA14_18850	88.8504	231.523	67.0755	134.916	78.8071	83.075	87.8557	42.918	83.1307	84.0512	86.1858	105.83	91.0474	89.5114	161.544	68.9975	107.534	102.486	75.0521	187.498	121.078
PA14_18860	60.0679	63.0181	25.905	40.4747	39.9023	28.3671	28.5246	24.0341	51.845	40.4181	19.7804	47.46	20.3404	30.0415	53.2144	120.453	125.189	30.7459	61.5812	63.2805	40.8735
PA14_18870	77.5877	163.025	174.859	196.752	110.729	52.6817	73.0229	104.72	90.7287	106.097	70.6441	127.651	49.398	136.719	119.732	84.2003	54.5694	96.1795	88.523	148.826	66.323
PA14_18880	103.867	153.435	27.2928	150.656	218.465	79.0226	116.38	39.4845	81.343	85.8884	83.3601	156.563	116.231	148.368	140.638	129.809	190.191	149.788	90.4474	183.982	144.214
PA14_18890	26.2797	15.0695	31.4561	49.469	26.9341	0	2.28197	5.15015	6.25715	32.1507	2.82576	12.5469	29.542	17.1666	26.6072	15.2028	24.0748	3.15343	17.3197	12.8905	30.0767
PA14_18900	13.7656	9.5897	13.4151	61.8363	0	26.3409	18.2557	3.43344	41.5654	15.1568	2.82576	39.8228	22.7618	25.1368	26.6072	7.01669	22.4698	7.88357	1.92441	10.5468	18.5087
PA14_18910	25.0283	26.0292	8.7892	14.6159	3.99023	6.07866	1.14098	22.3173	4.4694	17.4533	25.4319	36.5497	29.542	7.97019	19.0052	8.18614	20.0623	14.9788	23.093	2.34372	18.5087
PA14_18920	53.8108	127.406	38.3949	40.4747	86.7875	24.3146	7.98688	56.6517	27.7102	58.3306	49.4509	73.6448	78.94	28.2022	57.0155	57.303	34.5071	76.4706	17.3197	74.9991	38.5599
PA14_18930	65.0735	13.6996	5.08849	47.2205	2.99267	6.07866	0	17.1672	10.2796	11.9417	15.5417	8.18276	11.1388	7.3571	9.50258	7.01669	12.0374	26.0158	3.84883	10.5468	13.1104
PA14_18950	28.7825	43.8386	29.1432	34.8532	29.9267	24.3146	9.12786	46.3514	49.1633	34.4472	15.5417	27.8214	55.2096	56.4044	41.8113	66.6586	76.2367	36.2644	34.6394	60.9368	27.7631
PA14_18960	112.627	102.747	161.444	48.3448	80.8022	91.1799	111.816	34.3344	128.719	26.6392	56.5153	157.654	100.249	164.922	195.753	129.809	170.931	137.174	50.0347	171.092	132.646
PA14_18970	291.58	431.537	391.814	436.227	415.982	196.543	309.206	94.4195	273.527	221.381	107.379	343.13	335.616	486.182	412.412	597.588	402.048	414.676	319.453	480.463	513.618
PA14_18985	170.192	142.476	112.409	178.763	149.634	56.7342	93.5606	46.3514	118.886	108.394	46.6251	162.019	171.44	226.231	174.847	137.995	168.523	143.481	123.162	262.497	228.274
PA14_19010	6.25707	13.6996	1.38777	23.6102	20.9487	6.07866	13.6918	29.1842	12.5143	15.1568	28.2576	24.0028	26.6362	46.595	22.8062	11.6945	35.3096	11.8254	19.2441	15.2342	30.0767
PA14_19020	86.3476	9.5897	122.124	86.5708	86.7875	60.7866	22.8197	60.0851	84.9185	41.796	31.0834	73.6448	47.4609	83.3805	64.6175	65.4891	66.6068	110.37	32.715	76.171	59.3822
PA14_19030	33.7882	24.6592	86.0417	32.6046	30.9243	81.0488	37.6524	63.5186	90.7287	55.5748	124.334	32.1855	37.775	45.9819	24.7067	59.6419	31.2972	52.8199	59.6568	65.6242	30.8479
PA14_19050	215.243	304.131	495.896	350.781	415.982	520.739	269.272	556.217	318.668	344.472	614.604	238.937	246.506	333.522	146.34	384.749	238.34	300.364	275.191	240.232	237.529
PA14_19065	43.7995	43.8386	136.464	29.2317	69.829	64.8391	41.0754	75.5356	102.349	97.3708	43.7994	44.1869	67.8012	45.9819	64.6175	16.3723	33.7047	29.9576	55.808	46.8744	58.611
PA14_19090	81.3419	53.4283	86.0417	101.187	104.744	93.2061	91.2786	85.8359	59.8899	75.7839	124.334	112.922	57.6311	108.517	51.3139	52.6252	87.4716	65.4336	55.808	80.8584	74.035
PA14_19100	331.625	742.517	368.684	315.927	198.514	909.773	389.075	1165.65	377.664	404.64	713.506	238.937	211.152	63.7615	66.5181	61.9808	141.239	33.111	209.761	108.983	84.8317
PA14_19110	286.574	315.09	282.18	328.295	369.096	810.488	470.085	940.762	514.874	393.617	1110.53	261.848	197.108	111.583	125.434	149.689	104.324	197.089	211.685	198.045	144.214
PA14_19120	220.249	330.16	330.752	331.667	199.512	658.522	359.41	940.762	267.27	416.582	637.21	273.304	182.095	160.017	114.031	188.281	146.856	167.132	234.778	126.561	145.756
PA14_19130	97.6103	260.292	111.947	98.9381	105.741	255.304	53.6262	408.579	116.204	145.138	154.004	134.197	57.1468	65.6008	22.8062	100.573	111.546	62.2802	169.348	63.2805	37.7887
PA14_19140	87.599	104.117	110.096	48.3448	89.7802	87.1275	164.302	78.969	100.114	62.005	31.0834	95.4655	97.8275	50.8866	91.2248	68.9975	109.941	63.8569	63.5056	77.3428	104.883
PA14_19150	27.5311	46.5786	1.85036	69.7064	7.98046	22.2884	1.14098	17.1672	14.749	14.6975	8.47729	19.6386	12.1074	28.2022	17.1046	24.5584	10.4324	16.5555	36.5638	21.0935	23.9071
PA14_19160	8.7599	52.0584	15.7281	12.3673	50.8754	28.3671	9.12786	12.017	41.5654	44.5517	7.06441	11.4559	39.2279	14.7142	24.7067	65.4891	13.6424	18.1322	15.3953	66.7961	23.1359
PA14_19170	63.8221	109.597	86.0417	74.2036	35.9121	127.652	104.97	164.805	138.551	99.6673	89.0116	55.0972	85.7201	104.226	72.2196	116.945	86.6691	86.7193	73.1277	59.7649	78.6621
PA14_19190	75.0849	110.967	161.444	73.0793	50.8754	164.124	59.3311	218.023	125.143	189.689	137.05	93.829	94.9217	44.7557	110.23	177.756	85.0641	104.063	207.837	67.9679	121.078
PA14_19205	7.50849	0	22.6669	13.4916	0.997558	6.07866	22.8197	6.86687	22.347	13.7789	16.9546	23.4572	11.1388	4.29164	28.5077	2.3389	29.6922	3.15343	9.62206	9.37489	1.54239
PA14_19210	41.2967	21.9193	29.1432	73.0793	39.9023	52.6817	55.9082	77.2523	90.2818	73.0281	49.4509	28.9124	32.932	61.3092	53.2144	86.5392	40.1246	34.6877	51.9591	33.984	33.1615
PA14_19230	70.0792	87.6773	228.057	92.1923	161.604	74.9702	140.341	99.5697	145.702	72.5688	67.8184	91.1014	64.8955	126.297	167.245	170.739	187.783	81.2008	78.9009	134.764	118.764
PA14_19270	23.7769	43.8386	36.082	33.7289	14.9634	24.3146	36.5115	41.2012	42.0123	37.6623	55.1024	38.7317	28.5734	42.3033	5.70155	67.828	16.8523	29.1692	15.3953	86.7177	44.7295
PA14_19290	46.3023	93.1571	33.7691	38.2261	115.717	72.9439	37.6524	99.5697	53.6327	74.8653	117.269	98.7386	60.0525	102.999	53.2144	87.7086	124.386	93.0261	59.6568	50.39	66.323
PA14_19310	157.678	110.967	76.7899	88.8194	96.7631	101.311	55.9082	60.0851	86.7063	89.5628	49.4509	96.011	92.5003	75.4103	95.0258	84.2003	69.0143	76.4706	84.6742	74.9991	98.7133
PA14_19320	36.291	54.7983	31.9187	70.8307	50.8754	58.7604	42.2164	32.6176	70.6164	73.9467	15.5417	33.2766	61.0211	40.4641	87.4237	92.3864	27.2847	40.9946	46.1859	76.171	57.0686
PA14_19330	11.2627	2.73992	0	6.74578	2.99267	6.07866	35.3705	12.017	8.49185	14.6975	8.47729	10.3648	11.6231	7.3571	5.70155	7.01669	4.01246	1.57671	5.77324	14.0623	20.0511
PA14_19340	56.3136	26.0292	32.8439	70.8307	235.424	48.6293	44.4983	48.0681	123.355	46.3889	84.7729	90.0104	71.1913	102.999	43.7119	86.5392	65.8043	59.9151	57.7324	80.8584	77.8909
PA14_19350	23.7769	49.3185	31.4561	33.7289	37.9072	135.757	68.459	97.8529	67.9348	37.6623	16.9546	29.4579	75.0657	30.6546	85.5232	24.5584	8.82741	48.0898	46.1859	24.6091	26.9919
PA14_19360	121.387	136.996	129.525	209.119	421.967	378.903	196.249	238.624	168.049	141.923	87.5987	74.1904	124.464	135.493	127.335	160.214	89.8791	109.582	67.3545	92.577	89.4589
PA14_19370	213.992	215.083	271.54	167.52	429.947	794.278	184.839	351.927	142.127	156.62	105.966	181.112	161.754	142.237	171.046	164.892	245.562	145.058	159.726	108.983	172.748
PA14_19380	33.7882	39.7288	34.6942	59.5877	2.99267	68.8915	114.098	104.72	55.4205	66.1386	15.5417	50.7331	24.699	50.2735	62.717	3.50835	15.2473	55.9733	50.0347	26.9528	28.5343
PA14_19390	43.7995	31.509	15.2655	4.49719	18.9536	26.3409	9.12786	24.0341	6.70409	37.203	0	10.3648	16.9503	6.13092	7.60206	35.0835	19.2598	8.67193	21.1685	14.0623	9.25437
PA14_19400	60.0679	49.3185	68.0007	78.7008	47.8828	60.7866	29.6656	25.7508	45.1409	25.2613	7.06441	39.8228	22.2775	62.5354	53.2144	3.50835	11.2349	40.9946	17.3197	39.8433	22.3647
PA14_19410	170.192	146.585	151.729	113.554	135.668	186.412	151.751	164.805	85.8124	102.882	124.334	81.8276	131.244	95.0292	100.727	43.2696	84.2616	147.423	96.2206	83.2021	74.035
PA14_19430	62.5707	76.7176	92.5179	98.9381	52.8706	52.6817	61.6131	65.2353	60.3368	71.6502	84.7729	136.925	91.0474	76.6365	87.4237	279.498	66.6068	29.9576	78.9009	72.6554	168.892
PA14_19450	21.274	19.1794	21.7417	10.1187	36.9096	6.07866	7.98688	8.58359	6.25715	30.3135	46.6251	14.729	24.699	16.5535	55.115	11.6945	28.8897	41.7829	23.093	3.51558	31.6191
PA14_19470	196.472	184.944	114.26	128.17	146.641	79.0226	135.777	61.8019	128.272	101.504	63.5797	188.749	215.511	184.541	169.146	209.331	169.326	219.952	130.86	192.185	159.638
PA14_19480	15.017	1.36996	17.5784	44.9719	40.8999	20.2622	11.4098	56.6517	26.8164	19.7497	24.019	6.54621	16.9503	47.8212	1.90052	56.1335	8.02492	23.6507	23.093	7.03117	7.71197
PA14_19490	75.0849	34.2489	60.1367	70.8307	24.9389	46.6031	2.28197	39.4845	68.3817	40.8774	43.7994	76.3724	104.123	77.2496	79.8217	202.315	69.8168	78.0473	50.0347	45.7026	59.3822
PA14_19500	17.5198	52.0584	8.32662	13.4916	115.717	10.1311	15.9738	3.43344	12.0674	25.7206	50.8638	50.1876	43.1022	49.6604	13.3036	15.2028	33.7047	26.0158	13.4709	41.0151	28.5343
PA14_19510	26.2797	83.5674	0.925179	3.37289	14.9634	14.1835	0	13.7337	6.70409	11.4824	33.9092	21.8207	9.68589	8.58328	19.0052	3.50835	6.41993	16.5555	17.3197	25.7809	5.39838
PA14_19520	11.2627	0	20.3539	15.7402	31.9218	30.3933	54.7672	6.86687	29.498	17.4533	2.82576	52.3697	32.932	9.80947	28.5077	57.303	18.4573	17.3439	17.3197	8.20303	23.1359
PA14_19530	22.5255	26.0292	22.2043	25.8588	60.851	20.2622	12.5508	17.1672	32.1796	33.9879	1.41288	10.9103	36.3221	49.6604	26.6072	40.9307	14.4449	22.8623	28.8662	41.0151	29.3055
PA14_19540	66.325	68.4979	14.8029	65.2092	109.731	10.1311	14.8328	29.1842	52.7389	73.9467	124.334	84.5552	55.2096	57.6306	87.4237	61.9808	71.4218	34.6877	28.8662	60.9368	61.6958
PA14_19560	21.274	86.3073	38.3949	29.2317	19.9512	20.2622	60.4721	24.0341	42.0123	34.9065	66.4055	96.011	78.4557	45.9819	36.1098	46.7779	105.126	40.9946	38.4883	71.4835	54.755
PA14_19570	6.25707	39.7288	4.16331	8.99437	0.997558	36.472	4.56393	1.71672	11.6204	22.9648	1.41288	12.5469	27.6048	41.6902	66.5181	10.525	44.9395	26.0158	7.69765	35.1558	20.0511
PA14_19580	30.0339	76.7176	7.86403	15.7402	12.9683	32.4195	37.6524	8.58359	24.1347	21.1276	21.1932	40.3683	38.2593	17.7797	28.5077	19.8806	31.2972	17.3439	26.9418	25.7809	53.9838
PA14_19590	22.5255	12.3296	37.0072	20.2373	2.99267	26.3409	54.7672	6.86687	7.15103	5.05226	35.3221	6.54621	13.5602	36.1724	41.8113	3.50835	16.0498	28.3808	7.69765	22.2654	23.9071
PA14_19600	28.7825	17.8094	28.6806	8.99437	1.99512	26.3409	4.56393	22.3173	29.9449	31.2321	28.2576	17.4566	24.2147	8.58328	26.6072	22.2195	16.8523	29.1692	48.1103	19.9216	45.5007
PA14_19610	67.5764	72.6078	137.389	55.0905	69.829	139.809	124.367	123.604	46.9286	84.0512	115.856	67.6441	30.5106	46.595	74.1201	104.081	91.4841	62.2802	86.5986	22.2654	51.6702
PA14_19620	41.2967	124.666	60.1367	57.3391	5.98535	58.7604	43.3574	85.8359	26.3694	22.0462	64.9926	39.2772	17.4346	7.3571	41.8113	30.4057	28.0872	22.8623	26.9418	19.9216	9.25437
PA14_19630	226.506	152.065	257.2	228.232	145.643	226.937	303.501	185.406	208.721	140.545	282.576	164.201	169.019	163.082	220.46	431.527	89.0766	184.476	142.407	127.733	210.537
PA14_19640	51.308	45.2086	170.696	100.062	73.8193	60.7866	98.1245	56.6517	54.9736	62.005	55.1024	15.82	52.3038	32.4939	81.7222	18.7112	34.5071	80.4124	40.4127	41.0151	26.9919
PA14_19650	7.50849	8.21975	16.6532	15.7402	21.9463	10.1311	0	6.86687	6.70409	8.72663	0	10.3648	5.32724	23.2975	9.50258	32.7446	15.2473	12.6137	1.92441	5.85931	6.16958
PA14_19660	13.7656	21.9193	15.7281	13.4916	9.97558	22.2884	7.98688	56.6517	24.5817	27.5578	31.0834	19.0931	6.29583	26.3629	1.90052	14.0334	17.6548	12.6137	28.8662	4.68744	8.48317
PA14_19670	21.274	9.5897	22.2043	12.3673	54.8657	14.1835	69.6	29.1842	21.0062	16.5347	18.3675	21.2752	30.5106	38.6248	62.717	39.7613	20.0623	44.148	25.0174	37.4996	25.4495
PA14_19680	7.50849	4.10987	38.3949	7.87008	8.97802	24.3146	12.5508	1.71672	6.70409	5.51155	11.3031	8.72828	9.68589	3.06546	15.2041	31.5751	5.61744	25.2274	13.4709	7.03117	1.54239
PA14_19690	13.7656	17.8094	1.85036	25.8588	69.829	2.02622	17.1147	15.4505	5.36327	16.0754	14.1288	19.0931	12.5917	9.80947	0	9.35559	3.20997	23.6507	30.7906	16.4061	3.08479
PA14_19700	67.5764	61.6481	46.7216	133.791	63.8437	263.409	107.252	355.361	70.6164	169.021	139.875	106.376	132.212	58.2437	79.8217	71.3364	134.016	102.486	298.284	124.217	128.019
PA14_19710	88.8504	224.673	159.131	106.808	100.753	188.438	79.8688	132.187	69.7226	60.6271	67.8184	88.9193	80.8772	57.0175	115.931	148.52	26.4822	84.3542	138.558	56.2493	83.2893
PA14_19720	5.00566	9.5897	7.86403	1.1243	3.99023	12.1573	15.9738	34.3344	12.9612	27.5578	40.9736	16.3655	22.2775	14.1011	3.80103	22.2195	6.41993	15.7671	13.4709	19.9216	16.9663
PA14_19730	55.0622	65.758	24.9798	51.7176	25.9365	123.599	78.7278	92.7028	95.6451	58.7899	114.443	45.2779	22.7618	67.4401	60.8165	15.2028	24.0748	35.4761	44.2615	36.3277	33.9327
PA14_19740	30.0339	98.637	168.383	39.3504	51.873	143.862	38.7934	171.672	86.7063	62.4643	114.443	99.2841	82.8144	45.3688	49.4134	39.7613	45.742	88.296	40.4127	15.2342	76.3486
PA14_19750	28.7825	16.4395	28.6806	8.99437	14.9634	42.5506	13.6918	41.2012	12.0674	26.6392	11.3031	10.3648	36.3221	33.72	47.5129	0	9.6299	8.67193	5.77324	15.2342	13.8816
PA14_19770	32.5368	121.926	39.7827	103.435	99.7558	186.412	54.7672	87.5526	48.7164	92.3185	63.5797	76.3724	64.8955	78.4757	74.1201	58.4724	57.7794	30.7459	25.0174	32.8121	40.8735
PA14_19800	33.7882	42.4687	24.5173	57.3391	31.9218	38.4982	26.2426	27.4675	31.2858	31.6914	7.06441	24.5483	46.4923	25.7499	53.2144	36.2529	40.1246	18.9206	26.9418	71.4835	48.5854
PA14_19810	157.678	78.0876	139.702	111.305	191.531	95.2324	192.826	54.935	159.557	78.5396	111.618	136.379	135.602	91.9638	131.136	136.825	172.536	201.031	86.5986	98.4363	148.07
PA14_19830	126.393	73.9777	97.1438	78.7008	21.9463	24.3146	47.9213	42.918	42.9062	57.8713	69.2312	50.1876	63.4426	89.5114	57.0155	80.6919	32.0997	122.195	28.8662	39.8433	46.2718
PA14_19850	41.2967	39.7288	57.3611	40.4747	46.8852	52.6817	75.3049	17.1672	57.6552	76.7025	87.5987	60.0069	74.0971	46.595	68.4186	45.6085	81.8542	61.4918	73.1277	51.5619	74.035
PA14_19860	8.7599	15.0695	28.6806	52.8419	34.9145	44.5768	104.97	51.5015	28.1572	46.8482	56.5153	50.1876	50.3666	28.8153	60.8165	9.35559	71.4218	10.2486	59.6568	42.187	30.8479
PA14_19870	58.8165	160.285	123.511	104.56	92.7729	182.36	94.7016	324.46	72.4042	157.539	230.3	70.3717	127.854	61.3092	98.8268	132.148	73.0267	93.0261	188.592	80.8584	32.3903
PA14_19900	57.5651	38.3588	35.1568	84.3222	36.9096	85.1013	108.393	190.556	46.0348	86.3477	155.417	52.9152	32.4477	99.3209	95.0258	60.8113	60.9894	66.222	140.482	56.2493	33.9327
PA14_19910	12.5141	39.7288	60.5993	64.0849	29.9267	70.9177	31.9475	152.788	76.8736	73.4874	57.9282	32.1855	63.9269	41.6902	51.3139	22.2195	16.8523	61.4918	107.767	36.3277	23.9071
PA14_19920	46.3023	30.1391	24.5173	49.469	53.8681	34.4457	107.252	111.587	56.3144	76.7025	86.1858	34.3676	11.1388	18.3928	9.50258	26.8973	20.0623	35.4761	51.9591	19.9216	19.2799
PA14_19930	18.7712	0	3.23813	5.62148	11.9707	6.07866	28.5246	8.58359	12.0674	5.97085	0	9.27379	21.309	9.19638	19.0052	17.5417	0.802492	19.7089	17.3197	3.51558	10.0256
PA14_19940	3.75424	0	7.40144	0	7.98046	36.472	1.14098	13.7337	25.0286	12.401	72.057	38.7317	18.8875	3.06546	22.8062	77.1836	21.6673	4.73014	34.6394	3.51558	9.25437
PA14_19950	115.13	27.3992	25.4424	70.8307	7.98046	83.075	21.6787	92.7028	49.1633	65.6794	115.856	45.8235	45.0394	80.9281	87.4237	73.6753	94.694	74.8939	88.523	70.3117	69.4078
PA14_19960	82.5933	30.1391	20.8165	24.7345	7.98046	62.8128	61.6131	10.3003	15.1959	40.8774	57.9282	10.9103	28.5734	33.72	22.8062	22.2195	43.3346	7.88357	9.62206	19.9216	8.48317
PA14_19970	18.7712	0	4.16331	0	0.997558	14.1835	3.42295	6.86687	3.57552	6.43015	4.23865	4.90966	8.7173	0	15.2041	0	5.61744	11.037	5.77324	9.37489	2.31359
PA14_19990	60.0679	12.3296	5.08849	56.2148	18.9536	14.1835	193.967	12.017	31.2858	56.0341	14.1288	54.5517	49.8823	47.8212	20.9057	33.914	42.5321	53.6083	21.1685	29.2965	88.6877
PA14_20000	12.5141	27.3992	2.77554	19.113	26.9341	4.05244	14.8328	10.3003	30.3919	19.2904	1.41288	28.3669	21.7933	18.3928	22.8062	50.2863	4.81495	23.6507	5.77324	23.4372	32.3903
PA14_20010	190.215	223.303	118.886	181.012	303.258	89.1537	182.557	78.969	99.6675	85.8884	97.4889	110.194	171.925	167.987	129.235	166.062	170.931	186.841	153.953	104.296	179.689
PA14_20020	12.5141	26.0292	8.32662	11.243	20.9487	8.10488	43.3574	3.43344	32.1796	16.5347	1.41288	67.0986	16.466	32.4939	43.7119	12.8639	69.0143	74.1055	5.77324	65.6242	36.2463
PA14_20030	36.291	42.4687	2.31295	13.4916	8.97802	2.02622	5.70491	12.017	5.81021	12.401	26.8448	17.4566	18.4032	33.107	28.5077	59.6419	11.2349	30.7459	36.5638	14.0623	26.2207
PA14_20040	38.7938	16.4395	21.7417	20.2373	105.741	10.1311	0	5.15015	16.9837	43.6331	22.6061	34.9131	46.4923	19.0058	66.5181	25.7279	28.8897	22.074	19.2441	26.9528	20.0511
PA14_20050	28.7825	19.1794	2.31295	11.243	32.9194	4.05244	1.14098	10.3003	3.57552	33.0693	0	26.1848	47.4609	19.0058	32.3088	38.5918	10.4324	22.8623	5.77324	106.639	24.6783
PA14_20060	10.0113	5.47983	9.25179	3.37289	3.99023	62.8128	35.3705	25.7508	8.93879	4.59296	45.2122	26.7303	20.3404	9.19638	5.70155	2.3389	8.82741	14.1904	13.4709	8.20303	10.7968
PA14_20070	12.5141	15.0695	2.31295	10.1187	26.9341	22.2884	44.4983	20.6006	14.3021	21.1276	32.4963	19.6386	37.775	47.2081	24.7067	15.2028	52.9645	44.9363	17.3197	48.0463	48.5854
PA14_20080	33.7882	54.7983	11.5647	37.1018	92.7729	34.4457	51.3442	12.017	55.8674	23.4241	36.7349	26.1848	31.9634	45.9819	57.0155	37.4224	49.7545	33.8993	17.3197	18.7498	43.9583
PA14_20100	47.5537	110.967	97.1438	85.4465	50.8754	89.1537	46.7803	36.0511	93.8573	62.4643	11.3031	84.0097	50.8509	71.7317	125.434	137.995	61.7919	114.312	48.1103	57.4212	114.908
PA14_20110	80.0905	20.5494	42.5583	40.4747	72.8217	14.1835	67.318	30.9009	59.8899	39.0402	0	36.5497	23.2461	46.595	45.6124	118.114	37.7171	16.5555	30.7906	46.8744	44.7295
PA14_20120	23.7769	5.47983	0.46259	30.356	24.9389	22.2884	0	30.9009	21.4531	37.203	15.5417	39.8228	19.8561	7.3571	17.1046	1.16945	2.40748	1.57671	28.8662	8.20303	5.39838
PA14_20130	70.0792	35.6189	139.702	44.9719	55.8632	40.5244	22.8197	25.7508	61.6777	80.8361	96.076	101.466	48.9137	57.6306	96.9263	43.2696	65.8043	29.1692	73.1277	139.451	84.0605
PA14_20140	48.8052	41.0987	14.8029	39.3504	47.8828	66.8653	111.816	51.5015	45.1409	30.7728	50.8638	50.1876	73.6128	65.6008	83.6227	88.8781	51.3595	72.5288	65.43	69.1398	48.5854
PA14_20150	88.8504	52.0584	313.636	137.164	154.621	214.779	95.8426	151.071	53.6327	95.9929	73.4699	61.0979	34.3849	34.9462	15.2041	15.2028	15.2473	29.1692	78.9009	9.37489	12.3392
PA14_20170	110.124	79.4575	132.301	163.023	132.675	372.825	132.354	199.139	103.69	104.26	209.107	75.8269	57.6311	45.9819	58.916	10.525	22.4698	33.8993	107.767	74.9991	19.2799
PA14_20180	62.5707	231.523	111.022	177.639	192.529	376.877	208.8	202.573	122.461	154.324	259.97	60.5524	101.702	59.4699	53.2144	30.4057	24.0748	70.9521	103.918	18.7498	44.7295
PA14_20190	267.803	386.328	448.712	408.12	328.196	830.75	408.472	755.356	330.735	327.937	517.115	204.569	205.825	114.035	68.4186	147.351	110.744	134.809	344.47	84.374	98.7133
PA14_20200	431.738	580.862	729.041	871.33	937.704	1997.85	789.56	2453.19	742.367	849.239	2180.08	528.061	464.438	193.737	269.873	346.157	273.65	199.454	1195.06	352.73	227.503
PA14_20230	406.71	731.557	805.369	775.765	846.927	2123.48	778.15	1857.49	624.821	834.082	1363.43	571.157	410.682	357.432	203.355	417.493	400.443	242.814	642.754	232.029	158.095
PA14_20240	13.7656	67.1279	51.3475	28.1074	16.9585	14.1835	29.6656	10.3003	37.5429	6.43015	22.6061	12.0014	19.3718	22.6844	28.5077	0	7.22243	27.5925	15.3953	36.3277	13.1104
PA14_20250	0	0	0	3.37289	34.9145	2.02622	4.56393	17.1672	25.0286	2.29648	1.41288	4.36414	2.90577	14.7142	34.2093	2.3389	6.41993	7.09521	0	11.7186	1.54239
PA14_20260	18.7712	26.0292	10.177	10.1187	0.997558	0	39.9344	10.3003	3.57552	5.51155	8.47729	3.81862	17.4346	8.58328	0	1.16945	5.61744	6.30685	26.9418	11.7186	3.08479
PA14_20270	52.5594	17.8094	21.2791	78.7008	89.7802	18.236	69.6	3.43344	24.1347	23.4241	7.06441	21.8207	52.3038	30.6546	45.6124	39.7613	21.6673	34.6877	21.1685	30.4684	42.4159
PA14_20280	11.2627	16.4395	3.70072	7.87008	2.99267	20.2622	35.3705	18.8839	36.649	12.401	16.9546	12.5469	8.23301	2.45237	1.90052	8.18614	4.01246	29.9576	19.2441	5.85931	21.5935
PA14_20290	249.031	468.526	182.723	222.611	331.189	547.08	207.659	576.817	336.992	302.676	258.557	212.206	168.535	50.2735	83.6227	123.962	146.856	148.999	296.36	99.6082	100.256
PA14_20300	60.0679	72.6078	53.1978	20.2373	16.9585	28.3671	20.5377	12.017	41.5654	29.8543	32.4963	40.9138	43.5865	28.8153	38.0103	35.0835	38.5196	35.4761	32.715	42.187	102.569
PA14_20320	96.3589	68.4979	111.947	78.7008	69.829	40.5244	85.5737	36.0511	39.3307	48.6854	63.5797	72.0083	86.2044	84.6067	76.0206	163.723	109.941	90.661	63.5056	104.296	84.0605
PA14_20330	15.017	36.9889	12.4899	21.3616	14.9634	22.2884	46.7803	10.3003	15.6429	22.9648	24.019	20.1841	36.3221	25.7499	43.7119	2.3389	17.6548	38.6295	9.62206	39.8433	43.9583
PA14_20350	17.5198	26.0292	20.3539	62.9606	66.8364	22.2884	14.8328	12.017	55.4205	16.0754	12.7159	59.4614	31.4791	18.3928	51.3139	43.2696	70.6193	27.5925	19.2441	9.37489	22.3647
PA14_20360	2.50283	9.5897	29.6057	7.87008	6.9829	8.10488	0	12.017	2.2347	11.0231	7.06441	14.729	14.0445	1.22618	15.2041	2.3389	4.01246	26.0158	1.92441	7.03117	9.25437
PA14_20370	1.25141	0	5.08849	14.6159	5.98535	10.1311	20.5377	13.7337	22.347	8.72663	8.47729	3.81862	21.309	3.06546	11.4031	19.8806	40.9271	18.1322	19.2441	21.0935	5.39838
PA14_20380	10.0113	41.0987	21.2791	26.9831	69.829	30.3933	120.944	25.7508	26.3694	43.1738	24.019	92.7379	42.1336	48.4342	76.0206	84.2003	54.5694	33.111	32.715	84.374	30.8479
PA14_20390	12.5141	6.84979	24.9798	31.4803	6.9829	12.1573	65.036	3.43344	30.8388	11.0231	24.019	25.6393	23.2461	20.8451	20.9057	5.84724	68.2118	5.5185	13.4709	25.7809	20.8223
PA14_20400	26.2797	21.9193	4.6259	10.1187	50.8754	6.07866	34.2295	24.0341	18.7715	20.6683	5.65153	36.5497	22.7618	63.7615	32.3088	4.67779	35.3096	15.7671	17.3197	16.4061	14.6528
PA14_20420	35.0396	16.4395	10.6396	21.3616	4.98779	6.07866	1.14098	1.71672	12.5143	14.2382	1.41288	10.9103	10.1702	25.1368	3.80103	61.9808	11.2349	2.36507	17.3197	8.20303	25.4495
PA14_20430	30.0339	6.84979	13.8777	15.7402	44.8901	42.5506	26.2426	34.3344	15.1959	19.7497	24.019	21.8207	25.1833	29.4284	7.60206	35.0835	57.7794	3.15343	17.3197	4.68744	36.2463
PA14_20440	87.599	73.9777	23.5921	19.113	16.9585	48.6293	93.5606	41.2012	109.947	34.4472	89.0116	25.0938	37.775	13.488	123.534	64.3197	33.7047	26.8041	15.3953	23.4372	50.1278
PA14_20450	16.2684	10.9597	17.1158	8.99437	1.99512	38.4982	5.70491	20.6006	6.25715	14.6975	53.6895	21.2752	36.3221	5.51783	17.1046	8.18614	31.2972	11.8254	25.0174	10.5468	34.7039
PA14_20460	46.3023	58.9082	49.4971	42.7233	127.687	318.117	54.7672	154.505	0.893879	20.209	19.7804	27.2759	17.9189	3.06546	3.80103	18.7112	1.60498	32.3226	19.2441	37.4996	23.1359
PA14_20470	90.1018	83.5674	110.096	68.5821	92.7729	441.716	93.5606	176.822	27.2633	19.7497	59.3411	28.3669	36.8064	13.488	26.6072	9.35559	6.41993	0	19.2441	24.6091	20.0511
PA14_20480	26.2797	194.534	296.52	70.8307	193.526	1007.03	209.941	417.163	124.249	122.173	56.5153	93.829	77.9714	53.9521	36.1098	21.0501	43.3346	29.1692	34.6394	31.6403	40.8735
PA14_20491	8.7599	24.6592	3.70072	16.8644	26.9341	24.3146	1.14098	20.6006	16.9837	34.4472	59.3411	3.81862	18.8875	20.232	28.5077	0	51.3595	29.1692	15.3953	23.4372	46.2718
PA14_20500	247.78	120.556	95.7561	220.362	139.658	81.0488	120.944	248.924	223.47	284.304	180.849	205.115	82.8144	105.452	102.628	121.623	169.326	109.582	323.301	172.264	139.587
PA14_20510	331.625	421.947	309.473	293.441	209.487	174.255	207.659	156.221	223.47	173.614	206.281	233.481	342.396	419.968	260.371	309.904	301.737	260.158	229.005	349.215	395.624
PA14_20520	382.933	241.113	283.568	462.086	413.986	287.723	352.564	180.255	359.786	215.41	60.7539	411.866	373.391	458.593	315.486	637.349	448.593	521.892	280.964	356.246	340.098
PA14_20530	410.464	328.79	328.439	404.747	398.026	190.465	358.269	176.822	425.486	231.026	166.72	428.231	191.781	338.427	378.203	727.397	556.929	483.263	229.005	394.917	251.41
PA14_20550	95.1075	61.6481	61.5244	30.356	4.98779	18.236	1.14098	12.017	9.38573	24.3427	24.019	32.1855	42.6179	56.4044	13.3036	14.0334	29.6922	66.222	17.3197	46.8744	48.5854
PA14_20560	177.701	68.4979	92.5179	182.136	83.7948	101.311	329.744	346.777	216.319	283.386	317.899	124.923	102.67	103.612	153.942	228.042	140.436	158.46	402.202	110.155	136.502
PA14_20570	113.879	56.1683	33.7691	80.9494	100.753	81.0488	107.252	147.638	151.959	99.208	275.512	122.196	68.2855	61.9223	98.8268	80.6919	107.534	168.708	180.895	104.296	84.8317
PA14_20580	27.5311	10.9597	21.2791	51.7176	46.8852	42.5506	52.4852	101.286	37.096	76.2432	86.1858	43.0959	58.1153	38.6248	51.3139	44.439	97.904	66.222	94.2962	64.4524	60.1534
PA14_20590	53.8108	41.0987	50.8849	14.6159	8.97802	30.3933	143.764	46.3514	38.8837	55.1155	96.076	34.3676	61.9897	75.4103	68.4186	76.0142	68.2118	58.3384	46.1859	72.6554	33.9327
PA14_20600	51.308	97.267	80.9532	32.6046	12.9683	79.0226	61.6131	82.4025	73.745	46.8482	83.3601	60.0069	44.5551	57.6306	77.9211	84.2003	40.9271	67.7987	61.5812	52.7338	86.3741
PA14_20610	101.365	161.655	117.96	73.0793	180.558	413.349	261.285	309.009	139.445	132.737	306.595	124.378	133.181	164.309	53.2144	29.2362	116.361	47.3014	69.2789	82.0303	64.0094
PA14_20620	1.25141	6.84979	29.1432	4.49719	91.7753	10.1311	15.9738	12.017	26.8164	24.802	4.23865	18.0021	27.6048	42.9164	1.90052	31.5751	29.6922	16.5555	34.6394	39.8433	22.3647
PA14_20630	71.3306	126.036	128.6	69.7064	73.8193	24.3146	51.3442	20.6006	61.2307	61.5457	4.23865	45.2779	90.5631	95.0292	36.1098	60.8113	102.719	19.7089	40.4127	83.2021	74.035
PA14_20640	13.7656	76.7176	33.7691	19.113	31.9218	12.1573	47.9213	8.58359	24.1347	6.88944	26.8448	15.82	7.74871	15.3273	62.717	0	60.9894	18.1322	17.3197	30.4684	13.8816
PA14_20650	28.7825	67.1279	22.2043	21.3616	17.956	18.236	68.459	8.58359	56.7613	40.8774	4.23865	37.0952	50.8509	28.2022	36.1098	22.2195	47.347	45.7247	36.5638	25.7809	52.4414
PA14_20670	96.3589	61.6481	105.933	177.639	93.7704	162.098	78.7278	248.924	91.1757	111.609	217.584	99.2841	115.262	76.6365	85.5232	116.945	93.8915	57.5501	132.784	110.155	45.5007
PA14_20680	62.5707	35.6189	53.1978	65.2092	18.9536	109.416	77.5868	58.3684	79.1083	77.1618	169.546	87.2828	54.241	34.9462	57.0155	57.303	44.137	17.3439	82.7498	37.4996	76.3486
PA14_20690	38.7938	17.8094	53.1978	30.356	83.7948	54.708	62.7541	24.0341	59.8899	39.4995	11.3031	21.2752	17.9189	9.19638	41.8113	2.3389	7.22243	26.0158	46.1859	19.9216	25.4495
PA14_20700	100.113	163.025	134.151	107.932	127.687	131.704	63.895	77.2523	25.4756	68.4351	16.9546	134.743	97.3432	88.8983	39.9108	93.5559	88.2741	58.3384	65.43	45.7026	75.5774
PA14_20720	31.2854	27.3992	85.1165	62.9606	8.97802	95.2324	26.2426	97.8529	83.5777	61.5457	83.3601	50.1876	18.4032	33.107	36.1098	63.1502	24.0748	33.111	76.9765	29.2965	28.5343
PA14_20730	43.7995	79.4575	106.858	106.808	75.8144	176.281	52.4852	185.406	89.8348	123.551	87.5987	81.8276	51.3352	30.6546	20.9057	122.792	150.066	98.5446	186.668	38.6714	53.9838
PA14_20740	50.0566	76.7176	30.9935	8.99437	28.9292	26.3409	5.70491	36.0511	38.8837	22.0462	9.89018	35.4586	24.699	42.3033	41.8113	8.18614	91.4841	11.8254	34.6394	38.6714	33.1615
PA14_20750	162.684	119.186	98.069	116.927	197.516	368.772	231.62	420.596	174.306	158.916	353.221	148.926	89.1102	65.6008	38.0103	93.5559	125.991	79.624	263.645	114.842	82.5181
PA14_20760	125.141	43.8386	132.763	96.6895	105.741	101.311	60.4721	169.955	73.2981	56.9527	114.443	66.5531	53.2724	38.6248	26.6072	8.18614	97.904	56.7617	71.2033	96.0926	104.883
PA14_20770	75.0849	106.857	91.5928	91.068	112.724	180.334	134.636	226.607	66.594	84.0512	170.959	54.0062	15.0131	38.0117	38.0103	40.9307	163.708	29.1692	76.9765	28.1247	28.5343
PA14_20780	141.41	90.4172	151.729	185.509	124.695	255.304	193.967	236.907	133.188	146.975	204.868	69.8262	105.576	115.874	134.937	125.131	62.5944	137.174	153.953	130.077	101.027
PA14_20800	21.274	26.0292	9.71438	6.74578	7.98046	22.2884	6.8459	42.918	8.04491	18.3718	25.4319	6.00069	13.076	30.0415	28.5077	16.3723	28.8897	48.8781	26.9418	22.2654	10.7968
PA14_20810	227.757	154.805	188.737	154.029	141.653	326.221	136.918	238.624	225.704	222.299	182.262	127.651	170.472	136.719	148.24	237.398	195.808	141.116	319.453	104.296	126.476
PA14_20820	70.0792	68.4979	63.3748	43.8476	119.707	22.2884	19.3967	36.0511	29.9449	39.9588	15.5417	50.7331	38.2593	47.8212	57.0155	32.7446	23.2723	97.7562	80.8253	86.7177	51.6702
PA14_20840	62.5707	9.5897	10.6396	22.4859	34.9145	20.2622	39.9344	25.7508	25.0286	22.9648	18.3675	22.3662	45.5237	20.8451	39.9108	22.2195	36.9146	33.111	23.093	49.2182	18.5087
PA14_20850	51.308	42.4687	66.1503	38.2261	54.8657	85.1013	106.111	54.935	39.3307	57.412	120.095	25.0938	44.0708	31.8808	36.1098	28.0668	56.9769	53.6083	51.9591	35.1558	20.8223
PA14_20860	33.7882	69.8678	58.7489	48.3448	74.8168	44.5768	12.5508	34.3344	32.1796	53.7377	8.47729	44.1869	54.241	48.4342	51.3139	93.5559	78.6442	56.7617	48.1103	42.187	44.7295
PA14_20870	157.678	89.0472	131.375	120.3	83.7948	58.7604	116.38	61.8019	105.478	72.1095	104.553	127.651	154.974	186.38	239.465	120.453	71.4218	114.312	82.7498	206.248	106.425
PA14_20880	11.2627	5.47983	36.5446	31.4803	20.9487	12.1573	4.56393	20.6006	23.2409	23.8834	19.7804	34.3676	8.7173	7.97019	9.50258	59.6419	31.2972	11.037	7.69765	31.6403	20.0511
PA14_20890	101.365	36.9889	38.3949	77.5765	72.8217	210.727	175.711	238.624	92.0695	101.504	250.08	53.4607	60.0525	58.2437	77.9211	57.303	27.2847	57.5501	88.523	45.7026	36.2463
PA14_20900	36.291	69.8678	41.1705	10.1187	9.97558	26.3409	22.8197	29.1842	28.1572	35.3658	74.8828	22.3662	47.4609	30.0415	7.60206	8.18614	34.5071	10.2486	36.5638	37.4996	42.4159
PA14_20920	73.8334	10.9597	43.4834	30.356	48.8803	64.8391	53.6262	58.3684	109.053	42.7145	5.65153	23.4572	47.4609	34.3331	70.3191	12.8639	44.9395	11.037	28.8662	52.7338	47.043
PA14_20940	33.7882	39.7288	30.9935	26.9831	47.8828	44.5768	23.9606	84.1192	20.5592	28.4764	55.1024	55.6428	44.5551	44.7557	55.115	56.1335	24.8772	48.8781	25.0174	33.984	53.2126
PA14_20950	62.5707	49.3185	58.7489	60.712	58.8559	46.6031	79.8688	73.8189	16.9837	43.6331	43.7994	65.4621	41.6493	42.9164	95.0258	28.0668	60.1869	22.074	59.6568	26.9528	38.5599
PA14_20960	6.25707	6.84979	44.8712	19.113	27.9316	48.6293	10.2688	39.4845	27.2633	16.5347	15.5417	34.3676	27.1205	16.5535	34.2093	17.5417	8.02492	29.9576	9.62206	43.3589	37.7887
PA14_20970	30.0339	176.725	20.3539	67.4578	89.7802	93.2061	133.495	137.337	66.147	110.69	125.747	87.2828	104.608	56.4044	60.8165	72.5058	43.3346	99.333	92.3718	124.217	68.6366
PA14_20980	42.5481	52.0584	92.5179	10.1187	55.8632	58.7604	39.9344	68.6687	21.0062	47.7668	22.6061	6.00069	19.8561	16.5535	41.8113	58.4724	22.4698	14.1904	34.6394	10.5468	24.6783
PA14_21000	25.0283	28.7691	13.8777	40.4747	111.726	40.5244	79.8688	49.7848	55.8674	66.5979	60.7539	56.7338	42.1336	36.7855	19.0052	59.6419	47.347	37.8411	17.3197	28.1247	36.2463
PA14_21010	21.274	36.9889	60.5993	29.2317	5.98535	38.4982	20.5377	27.4675	38.4368	58.3306	55.1024	39.2772	30.5106	31.8808	26.6072	17.5417	34.5071	44.148	13.4709	26.9528	23.1359
PA14_21020	260.294	331.53	326.588	239.475	312.236	273.54	447.265	312.443	271.292	250.776	319.311	242.755	306.074	255.046	283.177	300.548	268.835	204.973	215.534	199.216	224.418
PA14_21030	133.901	167.135	194.75	247.345	175.57	822.645	379.947	1189.69	358.892	533.243	1054.01	321.855	201.951	146.529	83.6227	162.553	197.413	227.047	296.36	84.374	140.358
PA14_21040	31.2854	47.9485	42.5583	14.6159	36.9096	10.1311	22.8197	18.8839	14.749	7.34874	5.65153	18.0021	14.5288	21.4582	41.8113	8.18614	40.1246	22.8623	23.093	3.51558	12.3392
PA14_21050	97.6103	32.879	77.2525	39.3504	98.7582	42.5506	70.7409	34.3344	83.1307	47.3075	76.2956	52.9152	87.173	45.3688	89.3242	44.439	62.5944	56.7617	48.1103	84.374	52.4414
PA14_21060	12.5141	26.0292	18.5036	15.7402	9.97558	48.6293	45.6393	25.7508	22.7939	19.7497	15.5417	31.64	32.932	12.8749	34.2093	32.7446	18.4573	46.5131	34.6394	80.8584	28.5343
PA14_21070	3.75424	105.487	31.4561	10.1187	8.97802	0	13.6918	20.6006	40.2246	23.8834	32.4963	39.8228	40.1964	39.851	17.1046	5.84724	30.4947	15.7671	23.093	45.7026	13.1104
PA14_21080	8.7599	38.3588	60.5993	49.469	122.7	44.5768	13.6918	46.3514	41.5654	42.2552	60.7539	42.0048	38.2593	52.7259	72.2196	18.7112	104.324	40.9946	61.5812	10.5468	50.899
PA14_21090	80.0905	68.4979	75.8647	42.7233	55.8632	36.472	22.8197	24.0341	37.5429	33.9879	32.4963	68.7352	53.2724	67.4401	24.7067	63.1502	121.176	109.582	57.7324	92.577	70.179
PA14_21110	90.1018	95.897	97.6064	84.3222	88.7826	66.8653	14.8328	36.0511	83.5777	69.3537	63.5797	93.2835	98.7961	135.493	123.534	68.9975	205.438	149.788	48.1103	126.561	97.9421
PA14_21120	76.3363	34.2489	14.3403	25.8588	35.9121	18.236	21.6787	20.6006	45.5878	34.9065	39.5607	14.1834	38.2593	60.6961	26.6072	16.3723	28.8897	34.6877	11.5465	35.1558	39.3311
PA14_21130	18.7712	28.7691	43.4834	14.6159	14.9634	34.4457	12.5508	10.3003	22.7939	26.1799	50.8638	26.7303	47.4609	16.5535	30.4083	28.0668	28.8897	70.9521	19.2441	17.5779	5.39838
PA14_21140	26.2797	9.5897	34.6942	15.7402	14.9634	18.236	49.0623	12.017	30.8388	9.64522	11.3031	18.0021	39.7122	52.1128	30.4083	35.0835	49.7545	7.09521	25.0174	32.8121	32.3903
PA14_21150	31.2854	23.2893	57.3611	11.243	2.99267	24.3146	7.98688	6.86687	16.5368	17.9126	2.82576	13.0924	38.2593	28.8153	34.2093	42.1001	24.8772	19.7089	21.1685	19.9216	16.1951
PA14_21160	32.5368	10.9597	42.5583	14.6159	46.8852	4.05244	2.28197	17.1672	7.15103	12.401	26.8448	33.2766	23.7304	24.5237	26.6072	5.84724	20.0623	26.0158	11.5465	26.9528	15.4239
PA14_21175	53.8108	35.6189	38.8575	15.7402	81.7997	32.4195	46.7803	44.6347	47.8225	37.6623	32.4963	19.0931	50.3666	42.3033	22.8062	31.5751	36.1121	36.2644	44.2615	69.1398	28.5343
PA14_21180	32.5368	17.8094	28.218	22.4859	63.8437	18.236	6.8459	18.8839	18.3245	8.72663	15.5417	19.6386	22.7618	30.6546	38.0103	56.1335	18.4573	18.9206	46.1859	23.4372	30.8479
PA14_21190	70.0792	112.337	78.6403	95.5652	62.8461	93.2061	92.4196	84.1192	91.1757	97.8301	108.792	89.4648	111.388	107.904	89.3242	106.42	56.9769	137.174	40.4127	79.6866	97.9421
PA14_21210	37.5424	53.4283	15.2655	83.1979	54.8657	6.07866	95.8426	25.7508	61.2307	51.4412	117.269	55.0972	74.0971	158.178	125.434	114.606	126.794	137.174	44.2615	82.0303	89.4589
PA14_21220	42.5481	124.666	130.45	124.797	250.387	354.589	116.38	487.548	136.317	200.712	382.891	110.194	65.8641	33.72	53.2144	50.2863	31.2972	70.1638	229.005	50.39	13.1104
PA14_21230	133.901	301.391	182.26	174.266	243.404	137.783	334.308	103.003	138.998	129.981	213.345	201.841	187.906	123.231	286.978	406.968	202.228	155.306	196.29	192.185	251.41
PA14_21240	17.5198	46.5786	23.5921	40.4747	88.7826	70.9177	10.2688	51.5015	105.478	53.7377	60.7539	6.54621	31.4791	18.3928	79.8217	116.945	58.5819	91.4494	94.2962	7.03117	30.8479
PA14_21250	13.7656	143.846	58.7489	46.0962	13.9658	16.2098	37.6524	58.3684	73.2981	73.0281	33.9092	42.5503	36.3221	56.4044	55.115	56.1335	42.5321	71.7405	63.5056	30.4684	42.4159
PA14_21260	337.882	1659.02	556.033	548.657	543.669	1385.93	406.19	1936.46	748.177	959.47	1335.17	570.066	203.404	240.332	159.643	278.329	182.968	610.977	456.086	180.467	105.654
PA14_21280	46.3023	61.6481	84.6539	29.2317	87.7851	97.2586	59.3311	66.952	72.4042	59.2492	79.1214	73.6448	74.5814	47.2081	79.8217	30.4057	85.8666	86.7193	65.43	49.2182	101.027
PA14_21290	50.0566	42.4687	55.5108	26.9831	64.8413	103.337	101.547	39.4845	73.745	45.011	60.7539	42.5503	64.8955	74.7972	41.8113	38.5918	23.2723	48.0898	40.4127	90.2333	44.7295
PA14_21300	31.2854	24.6592	26.8302	49.469	35.9121	42.5506	30.8065	42.918	41.5654	31.6914	32.4963	19.6386	39.2279	49.0473	55.115	24.5584	22.4698	26.8041	19.2441	56.2493	28.5343
PA14_21310	41.2967	20.5494	44.8712	56.2148	21.9463	36.472	18.2557	80.6858	12.0674	73.0281	31.0834	44.1869	40.1964	27.5891	24.7067	25.7279	43.3346	33.111	59.6568	53.9056	46.2718
PA14_21320	143.913	75.3477	6.47626	39.3504	15.9609	70.9177	101.547	82.4025	65.7001	59.2492	42.3865	34.3676	58.1153	92.5768	62.717	60.8113	16.8523	72.5288	82.7498	55.0775	107.968
PA14_21340	163.935	84.9374	187.811	168.644	204.499	103.337	253.298	209.44	169.39	150.649	178.023	160.382	164.176	198.642	165.345	550.81	163.708	152.941	167.424	168.748	188.172
PA14_21370	236.517	104.117	235.458	136.04	305.253	172.229	86.7147	192.272	195.313	126.306	237.364	152.745	136.087	146.529	229.962	168.401	175.746	219.163	161.651	199.216	134.96
PA14_21380	5.00566	0	32.3813	2.24859	0	0	2.28197	3.43344	14.3021	3.21507	0	4.36414	2.90577	5.51783	5.70155	4.67779	3.20997	5.5185	5.77324	1.17186	3.85599
PA14_21400	156.427	195.904	162.369	200.125	223.453	196.543	394.78	175.105	219.894	172.236	84.7729	218.207	171.44	201.707	205.256	157.876	223.093	249.121	169.348	165.232	167.35
PA14_21410	123.89	158.915	74.4769	80.9494	57.8583	76.9964	78.7278	37.7678	67.4879	93.2371	45.2122	171.838	110.903	133.654	123.534	125.131	77.0392	107.217	61.5812	86.7177	110.281
PA14_21440	76.3363	30.1391	40.7079	60.712	62.8461	14.1835	58.1901	46.3514	34.8613	42.2552	69.2312	7.63724	47.9452	51.4997	76.0206	73.6753	51.3595	31.5343	50.0347	90.2333	48.5854
PA14_21450	107.622	49.3185	95.7561	67.4578	79.8046	40.5244	67.318	24.0341	43.8001	76.7025	72.057	91.6469	107.513	101.16	89.3242	68.9975	105.126	52.8199	53.8836	82.0303	82.5181
PA14_21460	1.25141	8.21975	4.16331	12.3673	4.98779	4.05244	1.14098	6.86687	9.38573	19.7497	1.41288	10.3648	21.7933	3.06546	5.70155	0	4.01246	16.5555	5.77324	4.68744	14.6528
PA14_21470	220.249	98.637	102.695	131.543	162.602	62.8128	246.452	46.3514	113.076	73.4874	45.2122	127.106	145.288	131.815	119.732	237.398	239.945	202.608	138.558	130.077	99.4845
PA14_21480	426.732	353.449	248.873	329.419	235.424	172.229	205.377	156.221	286.488	155.242	72.057	299.489	206.794	272.826	465.626	402.29	396.431	397.332	325.226	397.261	239.842
PA14_21490	481.795	508.254	340.929	493.566	410.994	376.877	305.783	329.61	362.915	327.019	332.027	431.504	356.925	416.902	420.014	419.832	530.447	494.3	371.412	507.416	376.344
PA14_21510	5.00566	8.21975	15.2655	6.74578	6.9829	6.07866	108.393	32.6176	25.0286	23.4241	25.4319	11.4559	6.78012	7.3571	24.7067	14.0334	2.40748	12.6137	9.62206	18.7498	10.0256
PA14_21520	22.5255	23.2893	15.7281	8.99437	4.98779	18.236	47.9213	18.8839	8.04491	45.4703	33.9092	42.5503	25.6676	22.6844	51.3139	21.0501	40.1246	17.3439	51.9591	16.4061	20.0511
PA14_21530	47.5537	20.5494	7.40144	62.9606	3.99023	12.1573	6.8459	12.017	17.8776	24.3427	28.2576	79.6455	35.8378	39.851	34.2093	95.8948	22.4698	31.5343	26.9418	42.187	82.5181
PA14_21540	46.3023	47.9485	76.7899	41.599	24.9389	89.1537	58.1901	101.286	58.5491	82.214	69.2312	62.189	47.9452	31.2677	98.8268	49.1168	31.2972	19.7089	32.715	35.1558	36.2463
PA14_21550	7.50849	82.1975	6.47626	49.469	87.7851	50.6555	33.0885	65.2353	28.6041	37.203	57.9282	56.7338	34.8692	7.3571	26.6072	9.35559	16.0498	22.8623	26.9418	29.2965	13.8816
PA14_21560	11.2627	1.36996	51.8101	15.7402	0	14.1835	5.70491	25.7508	1.78776	5.05226	1.41288	0	4.35865	4.29164	0	0	0	9.46028	5.77324	7.03117	0
PA14_21570	3.75424	38.3588	0	7.87008	1.99512	4.05244	0	6.86687	4.4694	11.9417	36.7349	5.45517	20.3404	10.4226	3.80103	2.3389	8.82741	13.4021	1.92441	16.4061	9.25437
PA14_21580	30.0339	49.3185	13.8777	6.74578	17.956	48.6293	21.6787	30.9009	10.7265	19.7497	11.3031	46.9145	77.0028	19.0058	74.1201	71.3364	28.0872	14.1904	11.5465	30.4684	67.8654
PA14_21590	8.7599	45.2086	18.041	4.49719	1.99512	12.1573	5.70491	8.58359	16.0898	12.8603	14.1288	4.36414	7.26442	4.29164	34.2093	4.67779	34.5071	4.73014	21.1685	21.0935	5.39838
PA14_21600	13.7656	6.84979	7.86403	14.6159	1.99512	2.02622	0	10.3003	37.9899	13.3196	9.89018	6.00069	4.35865	12.2618	19.0052	23.389	4.81495	4.73014	7.69765	16.4061	14.6528
PA14_21610	73.8334	30.1391	73.5518	24.7345	26.9341	6.07866	41.0754	25.7508	41.5654	32.1507	42.3865	49.0966	72.6442	60.083	34.2093	16.3723	62.5944	96.9679	53.8836	105.468	47.8142
PA14_21620	85.0962	24.6592	21.7417	25.8588	17.956	20.2622	7.98688	22.3173	35.3082	46.3889	7.06441	62.7345	49.8823	102.386	72.2196	49.1168	42.5321	44.148	36.5638	57.4212	36.2463
PA14_21630	17.5198	8.21975	37.0072	26.9831	21.9463	10.1311	13.6918	10.3003	8.04491	12.8603	8.47729	4.90966	7.74871	15.3273	34.2093	8.18614	4.01246	11.037	17.3197	0	1.54239
PA14_21640	18.7712	60.2781	37.4698	57.3391	101.751	56.7342	50.2032	49.7848	32.1796	40.4181	26.8448	36.5497	59.0839	71.1186	64.6175	128.639	82.6566	102.486	63.5056	89.0615	82.5181
PA14_21650	38.7938	32.879	20.8165	28.1074	8.97802	18.236	94.7016	10.3003	38.8837	21.5869	9.89018	27.2759	25.1833	56.4044	60.8165	30.4057	32.9022	17.3439	44.2615	57.4212	40.8735
PA14_21660	7.50849	4.10987	1.38777	5.62148	16.9585	6.07866	1.14098	6.86687	16.0898	16.5347	0	18.0021	4.84295	20.232	30.4083	30.4057	2.40748	9.46028	7.69765	2.34372	13.1104
PA14_21670	22.5255	80.8275	42.0957	49.469	145.643	158.045	23.9606	97.8529	16.9837	75.3246	21.1932	13.6379	23.7304	17.1666	45.6124	38.5918	22.4698	41.7829	9.62206	31.6403	11.568
PA14_21680	17.5198	26.0292	16.6532	12.3673	24.9389	48.6293	2.28197	44.6347	7.59797	26.6392	18.3675	46.369	24.2147	38.0117	9.50258	5.84724	36.9146	2.36507	25.0174	14.0623	16.9663
PA14_21690	147.667	139.736	157.743	202.373	98.7582	277.592	146.046	319.31	146.596	208.061	120.095	96.5566	108.966	72.9579	142.539	57.303	74.6317	96.1795	119.314	94.9208	84.8317
PA14_21700	97.6103	139.736	228.057	123.673	235.424	218.832	181.416	250.641	141.233	218.625	151.178	157.654	107.029	163.082	191.952	98.2337	120.374	97.7562	128.936	148.826	109.51
PA14_21710	41.2967	56.1683	14.3403	20.2373	20.9487	52.6817	19.3967	27.4675	45.1409	20.6683	26.8448	32.1855	35.8378	20.232	72.2196	22.2195	17.6548	36.2644	63.5056	24.6091	23.1359
PA14_21720	30.0339	90.4172	7.86403	31.4803	23.9414	10.1311	60.4721	8.58359	24.5817	11.9417	8.47729	77.4635	19.3718	13.488	66.5181	30.4057	38.5196	29.1692	26.9418	28.1247	38.5599
PA14_21730	110.124	197.274	285.88	84.3222	141.653	56.7342	138.059	56.6517	55.4205	105.179	90.4245	74.1904	131.728	129.362	127.335	58.4724	174.141	138.751	90.4474	106.639	101.027
PA14_21750	113.879	35.6189	37.9324	59.5877	74.8168	83.075	115.239	54.935	67.9348	33.0693	39.5607	69.8262	68.7698	150.207	81.7222	59.6419	83.4591	112.735	53.8836	108.983	76.3486
PA14_21760	142.661	152.065	133.688	101.187	109.731	340.405	135.777	425.746	30.8388	87.2663	139.875	103.648	103.639	104.226	89.3242	44.439	95.4965	66.222	92.3718	116.014	64.0094
PA14_21770	53.8108	2.73992	22.6669	2.24859	30.9243	18.236	49.0623	13.7337	25.9225	24.802	18.3675	21.8207	37.775	43.5295	30.4083	8.18614	16.0498	37.8411	13.4709	57.4212	37.7887
PA14_21780	41.2967	4.10987	19.4288	52.8419	59.8535	12.1573	4.56393	30.9009	54.5266	14.6975	4.23865	36.5497	50.3666	20.232	26.6072	28.0668	23.2723	43.3596	21.1685	29.2965	30.0767
PA14_21790	86.3476	46.5786	76.3273	76.4522	84.7924	107.39	79.8688	51.5015	109.053	45.9296	16.9546	69.8262	68.2855	69.2794	138.738	133.317	46.5445	72.5288	73.1277	114.842	111.052
PA14_21800	649.484	416.467	202.152	1361.52	562.623	202.622	572.773	1256.64	1066.4	2011.26	1082.27	927.379	416.009	350.075	305.983	1185.82	786.442	227.835	4025.87	721.866	673.255
PA14_21810	484.297	283.581	138.314	604.872	418.974	208.701	183.698	640.336	535.88	1130.33	486.032	517.696	244.569	187.606	182.45	329.784	446.988	145.058	1387.5	433.589	404.879
PA14_21820	115.13	78.0876	12.9525	62.9606	133.673	174.255	147.187	94.4195	98.7736	73.0281	146.94	53.4607	75.5499	137.333	22.8062	57.303	71.4218	123.772	73.1277	63.2805	74.8062
PA14_21830	47.5537	19.1794	44.4086	67.4578	104.744	139.809	41.0754	140.771	47.3756	76.2432	11.3031	70.3717	64.4112	85.2197	95.0258	83.0308	77.8417	52.0316	53.8836	64.4524	61.6958
PA14_21840	57.5651	50.6884	78.6403	52.8419	18.9536	48.6293	111.816	39.4845	67.9348	41.796	25.4319	77.4635	62.474	38.0117	39.9108	38.5918	56.1744	35.4761	48.1103	22.2654	53.9838
PA14_21850	28.7825	90.4172	115.647	66.3335	36.9096	101.311	88.9967	176.822	102.349	78.5396	271.273	58.9159	62.9583	72.3448	57.0155	92.3864	73.8292	42.5713	113.54	44.5307	79.4333
PA14_21860	26.2797	5.47983	30.5309	28.1074	10.9731	58.7604	11.4098	54.935	98.7736	28.9357	66.4055	22.9117	12.5917	12.8749	17.1046	21.0501	22.4698	16.5555	61.5812	2.34372	33.1615
PA14_21870	107.622	61.6481	47.1842	66.3335	140.656	46.6031	79.8688	24.0341	75.5328	73.0281	15.5417	102.557	84.7515	55.1783	119.732	38.5918	126.794	54.3966	53.8836	71.4835	64.0094
PA14_21880	396.698	547.983	729.967	576.764	619.483	1612.87	522.57	1337.32	483.142	833.623	1342.24	378.043	431.506	223.165	205.256	287.684	247.167	301.152	323.301	196.873	309.25
PA14_21890	96.3589	79.4575	146.641	71.955	33.917	164.124	88.9967	175.105	55.4205	124.469	91.8374	63.8255	74.0971	45.9819	53.2144	49.1168	61.7919	45.7247	117.389	77.3428	50.899
PA14_21900	76.3363	6.84979	41.6331	62.9606	57.8583	42.5506	43.3574	39.4845	65.2532	37.203	76.2956	48.551	66.3484	61.9223	77.9211	30.4057	86.6691	91.4494	48.1103	62.1086	49.3566
PA14_21910	73.8334	72.6078	32.8439	38.2261	31.9218	85.1013	65.036	53.2183	73.2981	50.9819	121.508	63.8255	71.6756	50.8866	20.9057	145.012	59.3844	55.185	82.7498	132.42	61.6958
PA14_21920	11.2627	5.47983	15.7281	47.2205	14.9634	36.472	12.5508	41.2012	39.3307	38.1216	26.8448	87.2828	51.8195	45.9819	32.3088	14.0334	133.214	51.2432	26.9418	72.6554	45.5007
PA14_21930	8.7599	13.6996	10.177	19.113	3.99023	0	42.2164	18.8839	54.5266	16.5347	26.8448	19.6386	33.9006	45.3688	20.9057	3.50835	16.0498	21.2856	17.3197	28.1247	22.3647
PA14_21940	35.0396	1.36996	4.6259	4.49719	12.9683	16.2098	1.14098	10.3003	27.7102	18.3718	2.82576	39.8228	17.4346	12.8749	26.6072	14.0334	39.3221	12.6137	9.62206	12.8905	23.9071
PA14_21960	107.622	38.3588	132.763	82.0736	21.9463	42.5506	55.9082	42.918	85.8124	85.4291	48.038	36.5497	68.2855	64.9877	81.7222	78.3531	139.634	81.2008	42.3371	108.983	51.6702
PA14_21970	11.2627	13.6996	34.6942	24.7345	0	8.10488	41.0754	5.15015	12.9612	2.29648	55.1024	6.54621	25.1833	11.6487	0	0	4.01246	3.15343	11.5465	1.17186	9.25437
PA14_21980	0	28.7691	55.9734	8.99437	2.99267	4.05244	1.14098	27.4675	17.4306	11.4824	14.1288	9.81931	13.5602	4.90473	41.8113	3.50835	5.61744	26.8041	13.4709	3.51558	6.94078
PA14_21990	100.113	80.8275	108.709	114.678	197.516	91.1799	13.6918	135.621	68.3817	88.6442	39.5607	84.5552	68.2855	91.9638	49.4134	133.317	93.089	46.5131	80.8253	49.2182	92.5437
PA14_22000	18.7712	108.227	23.1295	30.356	24.9389	18.236	20.5377	8.58359	13.8551	20.209	11.3031	26.1848	22.2775	24.5237	11.4031	19.8806	21.6673	38.6295	13.4709	16.4061	31.6191
PA14_22010	32.5368	89.0472	86.0417	30.356	112.724	68.8915	62.7541	101.286	55.4205	47.7668	32.4963	42.0048	53.7567	86.4459	93.1253	54.9641	56.1744	59.1268	82.7498	78.5147	64.0094
PA14_22020	177.701	175.355	263.214	213.616	113.722	255.304	252.157	384.545	192.184	237.456	346.156	129.288	140.93	191.285	190.052	154.367	211.055	89.8727	267.493	146.483	158.867
PA14_22040	45.0509	69.8678	45.3338	26.9831	35.9121	40.5244	33.0885	54.935	52.2919	41.3367	32.4963	51.2786	42.1336	28.2022	17.1046	101.742	55.3719	86.7193	48.1103	23.4372	23.9071
PA14_22050	50.0566	67.1279	131.838	79.8251	48.8803	66.8653	86.7147	80.6858	94.3042	56.9527	81.9472	72.0083	93.9531	82.7674	91.2248	36.2529	54.5694	70.9521	101.994	83.2021	50.1278
PA14_22060	33.7882	79.4575	128.6	113.554	110.729	52.6817	66.177	99.5697	78.6614	101.045	114.443	176.202	87.6573	39.851	174.847	83.0308	70.6193	85.9309	136.633	195.701	134.96
PA14_22075	20.0226	61.6481	31.4561	73.0793	127.687	95.2324	85.5737	65.2353	65.2532	74.406	91.8374	58.9159	56.1782	33.72	26.6072	72.5058	83.4591	24.4391	36.5638	60.9368	12.3392
PA14_22080	309.099	472.635	291.432	510.431	259.365	249.225	261.285	259.224	466.605	318.292	169.546	250.938	253.286	335.361	296.48	473.627	423.716	424.136	398.353	385.542	210.537
PA14_22090	764.614	538.393	412.63	594.753	340.167	158.045	407.331	206.006	448.727	264.095	251.493	477.873	412.619	681.145	372.501	781.192	671.686	607.035	354.092	645.696	690.993
PA14_22100	180.204	131.516	105.008	120.3	188.538	151.967	172.288	73.8189	174.753	122.173	53.6895	206.206	163.207	165.535	144.439	192.959	285.687	209.703	150.104	124.217	185.859
PA14_22110	503.069	590.452	321.962	605.996	481.82	269.487	418.741	219.74	613.648	298.543	218.997	641.528	388.889	438.974	562.553	646.705	815.332	643.299	486.876	476.948	501.278
PA14_22120	780.883	558.943	571.298	614.99	609.508	303.933	545.39	257.508	617.223	372.489	406.91	620.253	548.706	902.471	720.295	956.609	959.78	928.684	613.888	854.287	1005.64
PA14_22130	241.523	431.537	161.444	359.775	235.424	87.1275	142.623	85.8359	206.039	127.225	137.05	224.208	185.001	319.421	300.281	474.796	480.693	408.369	215.534	244.919	274.546
PA14_22140	616.947	450.716	324.275	475.577	464.862	204.648	204.236	195.706	494.762	193.823	228.887	389.499	313.339	575.08	499.836	618.638	544.892	507.702	352.168	400.777	434.955
PA14_22160	231.512	193.164	170.696	232.729	298.27	107.39	227.056	128.754	296.321	170.858	46.6251	280.396	187.906	237.88	315.486	638.519	443.778	372.104	198.215	147.655	246.012
PA14_22180	71.3306	60.2781	37.9324	129.294	109.731	44.5768	25.1016	53.2183	71.9573	32.61	18.3675	104.739	49.398	91.3507	28.5077	171.909	184.573	98.5446	103.918	111.327	96.3997
PA14_22190	247.78	267.142	209.091	215.865	377.077	129.678	116.38	164.805	248.498	155.242	204.868	196.932	197.108	247.689	269.873	495.846	223.895	338.993	178.97	349.215	260.665
PA14_22210	33.7882	28.7691	52.2726	56.2148	36.9096	8.10488	2.28197	8.58359	33.9674	15.1568	22.6061	52.3697	25.6676	12.2618	32.3088	10.525	76.2367	37.8411	17.3197	29.2965	27.7631
PA14_22220	694.535	471.265	214.179	490.193	622.476	192.491	266.99	115.02	392.413	335.286	120.095	504.603	234.883	380.73	420.014	842.003	804.899	769.436	292.511	367.964	325.445
PA14_22230	118.884	58.9082	54.123	48.3448	75.8144	56.7342	34.2295	60.0851	77.3205	50.5226	14.1288	123.832	59.0839	58.2437	117.832	97.0642	233.525	120.619	50.0347	83.2021	51.6702
PA14_22240	234.014	120.556	238.696	169.769	194.524	99.2848	114.098	48.0681	135.423	115.743	114.443	233.481	175.799	272.213	174.847	280.668	390.011	301.152	121.238	220.31	239.071
PA14_22250	254.037	205.494	126.75	203.498	219.463	113.468	90.1377	48.0681	173.859	112.068	73.4699	225.844	168.535	309.611	222.36	283.007	314.577	321.65	92.3718	179.295	182.003
PA14_22260	205.232	183.574	164.219	151.78	130.68	70.9177	155.174	37.7678	191.29	85.4291	52.2766	194.75	121.074	186.993	277.475	214.009	280.07	239.66	101.994	239.06	137.273
PA14_22270	823.431	563.053	439.923	907.307	875.856	382.956	836.341	303.859	569.401	306.81	209.107	495.875	629.099	895.727	627.17	920.356	706.995	844.33	610.039	1000.77	911.555
PA14_22280	23.7769	5.47983	4.16331	19.113	0	18.236	0	22.3173	59.8899	32.61	31.0834	12.5469	10.6545	3.06546	5.70155	33.914	32.0997	20.4973	28.8662	15.2342	22.3647
PA14_22290	110.124	61.6481	179.947	142.786	89.7802	30.3933	30.8065	51.5015	99.2206	68.4351	15.5417	93.829	88.1416	69.8925	115.931	92.3864	93.8915	96.9679	80.8253	98.4363	161.18
PA14_22310	264.048	90.4172	102.232	145.034	121.702	83.075	125.508	73.8189	185.033	85.8884	57.9282	80.191	135.602	223.165	119.732	118.114	166.116	121.407	100.069	135.936	165.036
PA14_22320	5.00566	45.2086	65.2252	14.6159	37.9072	4.05244	106.111	6.86687	21.4531	30.3135	7.06441	43.0959	49.398	60.083	38.0103	33.914	101.916	7.88357	50.0347	37.4996	22.3647
PA14_22330	52.5594	39.7288	68.4633	29.2317	39.9023	22.2884	58.1901	13.7337	38.8837	35.8251	48.038	37.6407	61.0211	30.0415	22.8062	77.1836	50.557	28.3808	36.5638	38.6714	50.1278
PA14_22340	95.1075	83.5674	69.3885	30.356	93.7704	30.3933	118.662	54.935	34.4143	31.6914	66.4055	67.0986	64.4112	49.6604	39.9108	107.589	51.3595	59.1268	46.1859	41.0151	54.755
PA14_22350	148.918	157.545	45.3338	58.4634	99.7558	48.6293	78.7278	78.969	77.7675	86.3477	128.572	122.741	108.966	58.2437	127.335	32.7446	109.941	71.7405	107.767	94.9208	84.8317
PA14_22370	57.5651	53.4283	98.5316	82.0736	83.7948	54.708	94.7016	94.4195	34.4143	75.7839	189.326	63.8255	89.5945	52.7259	171.046	153.198	92.2865	80.4124	94.2962	71.4835	97.9421
PA14_22380	17.5198	67.1279	30.5309	29.2317	32.9194	18.236	4.56393	48.0681	15.6429	28.4764	9.89018	19.0931	59.0839	53.339	15.2041	53.7946	17.6548	39.4178	26.9418	83.2021	34.7039
PA14_22400	13.7656	16.4395	45.3338	53.9662	79.8046	135.757	45.6393	137.337	75.0858	73.9467	39.5607	92.7379	60.5368	125.071	121.633	51.4557	57.7794	38.6295	40.4127	58.5931	48.5854
PA14_22410	11.2627	34.2489	59.2115	13.4916	0	62.8128	60.4721	36.0511	32.6266	39.0402	1.41288	51.2786	23.7304	15.9404	26.6072	33.914	58.5819	42.5713	36.5638	24.6091	38.5599
PA14_22420	26.2797	83.5674	24.5173	12.3673	9.97558	28.3671	7.98688	27.4675	54.9736	14.2382	16.9546	24.5483	25.1833	14.7142	36.1098	12.8639	19.2598	34.6877	40.4127	21.0935	24.6783
PA14_22440	62.5707	106.857	129.063	60.712	29.9267	93.2061	100.406	99.5697	109.947	99.6673	52.2766	103.103	121.558	93.1899	155.842	210.501	89.8791	108.005	61.5812	67.9679	95.6285
PA14_22450	67.5764	6.84979	27.7554	6.74578	8.97802	30.3933	31.9475	34.3344	14.749	29.8543	35.3221	16.3655	40.1964	50.2735	43.7119	72.5058	7.22243	19.7089	28.8662	50.39	40.1023
PA14_22460	31.2854	2.73992	8.32662	49.469	106.739	46.6031	26.2426	56.6517	48.2695	36.7437	64.9926	35.4586	30.0263	67.4401	64.6175	28.0668	23.2723	58.3384	48.1103	21.0935	30.8479
PA14_22470	37.5424	63.0181	40.7079	25.8588	30.9243	101.311	15.9738	58.3684	51.398	52.3598	57.9282	65.4621	55.2096	37.3986	20.9057	94.7253	144.449	44.9363	69.2789	96.0926	41.6447
PA14_22480	90.1018	38.3588	40.7079	230.481	71.8242	58.7604	177.993	140.771	137.21	163.509	144.114	86.1917	116.715	157.565	64.6175	301.718	132.411	85.1425	113.54	94.9208	191.257
PA14_22490	33.7882	26.0292	35.1568	37.1018	33.917	18.236	35.3705	27.4675	29.0511	25.7206	36.7349	45.2779	35.8378	60.6961	87.4237	104.081	42.5321	55.9733	44.2615	86.7177	50.1278
PA14_22500	37.5424	53.4283	29.1432	20.2373	32.9194	40.5244	17.1147	30.9009	52.7389	71.1909	26.8448	39.8228	86.2044	78.4757	81.7222	59.6419	49.7545	53.6083	36.5638	94.9208	82.5181
PA14_22510	3.75424	13.6996	39.7827	22.4859	48.8803	10.1311	43.3574	22.3173	9.83267	6.43015	16.9546	20.1841	6.78012	29.4284	7.60206	36.2529	12.0374	11.037	19.2441	22.2654	30.0767
PA14_22520	292.831	234.263	75.4021	85.4465	144.646	81.0488	96.9836	44.6347	196.653	119.417	22.6061	195.841	107.513	262.403	239.465	192.959	178.956	234.142	121.238	181.638	236.758
PA14_22530	37.5424	15.0695	20.3539	50.5933	5.98535	8.10488	33.0885	36.0511	24.5817	35.3658	24.019	42.0048	31.4791	56.4044	51.3139	63.1502	37.7171	50.4548	34.6394	43.3589	30.8479
PA14_22540	190.215	97.267	85.5791	122.548	19.9512	40.5244	17.1147	42.918	54.0797	55.1155	43.7994	76.3724	126.401	196.802	140.638	199.976	259.205	44.9363	57.7324	173.435	146.528
PA14_22550	63.8221	35.6189	60.5993	48.3448	16.9585	42.5506	19.3967	39.4845	46.4817	40.8774	45.2122	33.2766	32.932	75.4103	79.8217	92.3864	26.4822	24.4391	53.8836	108.983	43.1871
PA14_22560	11.2627	19.1794	20.8165	17.9887	19.9512	24.3146	29.6656	24.0341	17.4306	39.9588	29.6705	55.6428	20.8247	20.232	19.0052	22.2195	4.01246	12.6137	15.3953	28.1247	10.7968
PA14_22570	20.0226	2.73992	1.38777	64.0849	7.98046	10.1311	1.14098	18.8839	16.5368	17.4533	22.6061	14.1834	18.8875	25.1368	0	21.0501	12.8399	10.2486	9.62206	14.0623	14.6528
PA14_22580	63.8221	12.3296	34.2316	51.7176	0.997558	22.2884	44.4983	27.4675	71.5103	44.0924	19.7804	27.8214	38.7436	66.827	47.5129	17.5417	69.8168	40.2062	30.7906	51.5619	74.035
PA14_22590	30.0339	54.7983	45.3338	8.99437	1.99512	14.1835	11.4098	17.1672	46.9286	46.8482	39.5607	26.7303	51.8195	42.3033	51.3139	8.18614	41.7296	18.9206	7.69765	19.9216	32.3903
PA14_22600	22.5255	41.0987	51.8101	28.1074	41.8974	26.3409	1.14098	8.58359	43.8001	35.8251	45.2122	61.0979	47.4609	25.1368	7.60206	23.389	24.8772	22.074	23.093	38.6714	32.3903
PA14_22620	85.0962	106.857	155.893	67.4578	110.729	85.1013	132.354	108.153	96.5389	88.6442	155.417	116.195	114.294	96.2554	77.9211	157.876	138.831	58.3384	103.918	73.8273	71.7214
PA14_22630	8.7599	8.21975	23.5921	37.1018	0	6.07866	67.318	20.6006	22.7939	17.9126	7.06441	19.0931	24.2147	7.3571	19.0052	3.50835	8.02492	22.8623	25.0174	15.2342	26.9919
PA14_22640	7.50849	34.2489	129.063	48.3448	1.99512	28.3671	102.688	42.918	42.4593	38.5809	11.3031	18.5476	42.1336	45.3688	66.5181	46.7779	11.2349	7.09521	46.1859	11.7186	24.6783
PA14_22650	1.25141	53.4283	94.8309	28.1074	20.9487	34.4457	41.0754	65.2353	10.2796	35.8251	93.2502	38.1862	33.4163	3.06546	19.0052	21.0501	16.0498	16.5555	15.3953	5.85931	10.7968
PA14_22660	87.599	94.5271	64.7626	94.4409	136.665	60.7866	66.177	56.6517	55.4205	81.2954	72.057	42.0048	78.94	76.0234	24.7067	16.3723	79.4467	81.9891	61.5812	57.4212	84.8317
PA14_22670	7.50849	39.7288	24.9798	57.3391	7.98046	50.6555	91.2786	51.5015	41.1184	24.3427	18.3675	31.64	42.6179	25.1368	15.2041	53.7946	9.6299	38.6295	28.8662	21.0935	30.8479
PA14_22680	76.3363	47.9485	130.45	55.0905	150.631	85.1013	88.9967	72.1022	83.5777	87.7256	122.921	81.2821	36.8064	54.5652	83.6227	49.1168	43.3346	55.9733	67.3545	86.7177	25.4495
PA14_22690	257.791	27.3992	102.232	157.402	286.299	79.0226	98.1245	54.935	116.204	126.306	80.5343	96.011	116.715	145.916	110.23	150.859	192.598	89.8727	115.465	126.561	167.35
PA14_22700	13.7656	58.9082	0	11.243	47.8828	14.1835	7.98688	18.8839	16.5368	14.2382	1.41288	36.0041	15.4974	47.8212	60.8165	33.914	20.8648	14.1904	32.715	12.8905	24.6783
PA14_22710	48.8052	27.3992	41.6331	26.9831	33.917	26.3409	15.9738	53.2183	41.5654	50.5226	50.8638	13.6379	8.23301	3.06546	1.90052	14.0334	11.2349	7.88357	32.715	11.7186	9.25437
PA14_22720	6.25707	20.5494	31.4561	10.1187	2.99267	8.10488	17.1147	12.017	7.15103	8.26733	0	13.0924	9.2016	3.67855	13.3036	10.525	24.8772	5.5185	17.3197	9.37489	9.25437
PA14_22730	92.6047	13.6996	46.259	70.8307	54.8657	28.3671	20.5377	96.1362	67.9348	42.7145	55.1024	52.9152	73.6128	43.5295	60.8165	87.7086	85.8666	49.6665	65.43	77.3428	49.3566
PA14_22740	35.0396	68.4979	25.4424	92.1923	106.739	139.809	55.9082	710.721	299.449	342.635	548.198	161.473	225.681	77.2496	188.151	302.887	224.698	131.656	269.418	79.6866	57.8398
PA14_22760	11.2627	56.1683	24.0547	11.243	11.9707	16.2098	7.98688	34.3344	49.1633	26.1799	39.5607	49.6421	15.4974	107.904	17.1046	73.6753	32.0997	27.5925	23.093	7.03117	45.5007
PA14_22770	13.7656	27.3992	16.6532	35.9775	38.9048	66.8653	38.7934	44.6347	31.7327	33.9879	33.9092	15.82	8.7173	19.6189	15.2041	32.7446	6.41993	1.57671	23.093	41.0151	13.8816
PA14_22780	27.5311	6.84979	39.3201	53.9662	13.9658	58.7604	77.5868	77.2523	54.9736	68.8944	110.205	36.5497	30.5106	21.4582	26.6072	28.0668	7.22243	3.15343	44.2615	29.2965	20.8223
PA14_22800	21.274	16.4395	50.8849	74.2036	131.678	81.0488	12.5508	82.4025	64.3593	67.0572	77.7085	63.8255	44.0708	64.9877	28.5077	67.828	23.2723	67.0103	55.808	101.952	67.0942
PA14_22820	11.2627	34.2489	25.4424	38.2261	7.98046	52.6817	28.5246	24.0341	36.2021	44.0924	33.9092	45.2779	17.4346	15.9404	45.6124	40.9307	23.2723	23.6507	26.9418	15.2342	20.8223
PA14_22830	46.3023	19.1794	12.0273	42.7233	11.9707	32.4195	20.5377	41.2012	24.1347	21.5869	55.1024	35.4586	25.1833	36.1724	45.6124	67.828	30.4947	11.8254	23.093	33.984	28.5343
PA14_22840	12.5141	61.6481	44.4086	17.9887	75.8144	62.8128	61.6131	49.7848	58.1021	40.8774	63.5797	65.4621	12.5917	59.4699	38.0103	43.2696	95.4965	62.2802	28.8662	55.0775	43.9583
PA14_22860	20.0226	191.794	115.647	58.4634	61.8486	93.2061	31.9475	84.1192	93.4104	69.813	107.379	110.74	79.4243	63.7615	104.528	60.8113	96.299	74.8939	84.6742	62.1086	65.5518
PA14_22870	15.017	28.7691	23.5921	12.3673	12.9683	16.2098	0	15.4505	10.2796	11.0231	35.3221	7.63724	7.74871	20.8451	7.60206	28.0668	13.6424	30.7459	7.69765	24.6091	7.71197
PA14_22880	1.25141	8.21975	36.082	15.7402	0	40.5244	0	30.9009	9.83267	6.88944	25.4319	30.549	5.81153	7.3571	9.50258	8.18614	2.40748	15.7671	19.2441	5.85931	0.771197
PA14_22890	36.291	35.6189	42.5583	62.9606	18.9536	24.3146	36.5115	163.088	75.0858	121.713	93.2502	65.4621	63.4426	72.9579	76.0206	59.6419	44.137	77.259	111.616	44.5307	37.0175
PA14_22910	103.867	139.736	184.111	101.187	145.643	85.1013	144.905	375.961	186.821	225.514	288.228	151.108	142.383	135.493	115.931	240.906	157.288	138.751	284.813	138.28	110.281
PA14_22930	26.2797	9.5897	71.2388	13.4916	7.98046	66.8653	74.1639	54.935	55.4205	70.7316	104.553	49.6421	75.5499	20.232	39.9108	59.6419	42.5321	22.8623	98.1451	112.499	31.6191
PA14_22940	38.7938	24.6592	19.8914	34.8532	21.9463	18.236	5.70491	15.4505	27.2633	45.011	36.7349	19.0931	19.8561	10.4226	20.9057	9.35559	27.2847	16.5555	55.808	23.4372	13.8816
PA14_22960	33.7882	49.3185	100.382	28.1074	36.9096	30.3933	27.3836	51.5015	48.7164	39.9588	46.6251	64.371	60.5368	88.2852	93.1253	72.5058	62.5944	74.1055	42.3371	79.6866	54.755
PA14_22980	188.964	95.897	122.586	130.418	102.748	135.757	91.2786	238.624	132.741	192.445	323.55	72.5538	109.935	102.999	119.732	164.892	68.2118	122.984	490.725	235.544	132.646
PA14_22990	35.0396	52.0584	23.1295	47.2205	73.8193	34.4457	18.2557	51.5015	16.9837	55.1155	46.6251	40.3683	52.7881	71.1186	45.6124	18.7112	23.2723	29.1692	92.3718	46.8744	60.9246
PA14_23000	58.8165	36.9889	63.3748	15.7402	11.9707	26.3409	17.1147	27.4675	24.1347	41.3367	76.2956	36.0041	50.8509	61.3092	64.6175	30.4057	82.6566	53.6083	76.9765	48.0463	32.3903
PA14_23010	81.3419	94.5271	58.7489	101.187	24.9389	22.2884	102.688	96.1362	54.9736	93.2371	127.159	73.6448	93.4688	91.3507	144.439	116.945	50.557	49.6665	153.953	80.8584	137.273
PA14_23030	30.0339	97.267	21.2791	34.8532	11.9707	50.6555	31.9475	80.6858	75.0858	74.8653	129.985	51.8241	48.9137	74.1841	49.4134	112.267	64.1993	67.7987	230.93	70.3117	36.2463
PA14_23050	23.7769	67.1279	19.8914	28.1074	155.619	91.1799	146.046	149.354	26.8164	89.1035	118.682	68.1897	41.165	19.0058	57.0155	40.9307	48.1495	33.8993	94.2962	71.4835	36.2463
PA14_23060	37.5424	69.8678	46.259	11.243	93.7704	56.7342	46.7803	51.5015	35.7552	59.2492	49.4509	51.8241	67.8012	68.6663	58.916	73.6753	129.201	50.4548	48.1103	50.39	61.6958
PA14_23070	92.6047	63.0181	165.145	39.3504	65.8388	101.311	13.6918	144.204	166.708	87.2663	137.05	100.375	87.173	79.7019	68.4186	63.1502	85.0641	113.523	128.936	121.874	112.595
PA14_23080	27.5311	2.73992	55.9734	3.37289	10.9731	22.2884	17.1147	53.2183	5.81021	25.7206	55.1024	16.911	21.309	19.6189	17.1046	3.50835	18.4573	28.3808	44.2615	25.7809	16.9663
PA14_23090	22.5255	13.6996	80.9532	35.9775	32.9194	12.1573	1.14098	72.1022	22.347	46.3889	128.572	14.729	24.2147	7.97019	38.0103	60.8113	20.8648	59.9151	50.0347	23.4372	24.6783
PA14_23100	7.50849	8.21975	24.0547	23.6102	71.8242	24.3146	34.2295	39.4845	1.78776	5.97085	11.3031	12.0014	15.4974	24.5237	30.4083	9.35559	8.02492	13.4021	17.3197	26.9528	13.8816
PA14_23110	52.5594	10.9597	58.2863	47.2205	21.9463	50.6555	19.3967	60.0851	34.8613	54.1969	125.747	63.28	45.5237	22.6844	51.3139	63.1502	65.8043	60.7035	71.2033	59.7649	80.2045
PA14_23120	47.5537	101.377	30.5309	37.1018	48.8803	46.6031	17.1147	12.017	13.4082	14.6975	9.89018	14.1834	11.6231	13.488	17.1046	10.525	9.6299	2.36507	21.1685	32.8121	3.85599
PA14_23130	52.5594	19.1794	109.634	22.4859	17.956	26.3409	98.1245	32.6176	46.0348	19.7497	11.3031	64.9166	36.8064	85.8328	41.8113	25.7279	63.3968	83.5658	48.1103	90.2333	40.1023
PA14_23160	21.274	35.6189	25.905	17.9887	30.9243	18.236	27.3836	24.0341	63.4654	33.9879	19.7804	55.6428	23.7304	55.7913	41.8113	10.525	65.8043	33.111	32.715	43.3589	60.9246
PA14_23170	26.2797	15.0695	10.177	59.5877	115.717	44.5768	55.9082	36.0511	26.3694	27.5578	15.5417	43.0959	29.0577	50.8866	49.4134	64.3197	72.2243	72.5288	26.9418	78.5147	47.8142
PA14_23190	172.695	105.487	58.7489	67.4578	113.722	48.6293	83.2918	54.935	88.0471	52.8191	26.8448	106.921	88.1416	166.761	55.115	31.5751	66.6068	96.9679	75.0521	145.311	136.502
PA14_23200	31.2854	65.758	33.3065	50.5933	32.9194	40.5244	14.8328	37.7678	29.9449	27.0985	38.1478	30.549	23.2461	33.107	15.2041	7.01669	44.9395	3.15343	26.9418	8.20303	37.0175
PA14_23210	26.2797	23.2893	89.2798	7.87008	94.768	62.8128	5.70491	80.6858	24.5817	43.1738	64.9926	36.5497	55.6939	11.6487	24.7067	26.8973	22.4698	44.148	65.43	16.4061	20.0511
PA14_23220	98.8617	69.8678	12.9525	88.8194	22.9438	166.15	74.1639	187.122	103.69	96.9115	218.997	130.924	91.5317	28.2022	87.4237	98.2337	25.6797	80.4124	103.918	69.1398	77.1197
PA14_23240	72.582	71.2378	101.307	80.9494	119.707	62.8128	71.8819	97.8529	65.7001	91.3999	40.9736	76.3724	74.0971	72.9579	66.5181	118.114	132.411	42.5713	96.2206	60.9368	50.1278
PA14_23250	42.5481	136.996	67.0755	48.3448	32.9194	56.7342	99.2655	65.2353	47.8225	100.127	28.2576	75.2814	77.0028	79.0888	41.8113	73.6753	94.694	66.222	123.162	105.468	80.9757
PA14_23260	389.19	391.808	500.522	279.95	217.468	812.514	440.419	798.274	322.69	445.058	700.79	264.576	276.048	259.951	273.674	247.923	195.005	283.02	463.784	280.075	205.91
PA14_23270	127.644	45.2086	71.7014	55.0905	76.8119	74.9702	180.275	154.505	117.098	110.69	57.9282	75.8269	73.6128	57.0175	70.3191	80.6919	48.1495	54.3966	96.2206	43.3589	57.0686
PA14_23280	193.969	47.9485	51.8101	115.803	96.7631	139.809	139.2	152.788	95.6451	88.1849	125.747	102.557	67.3169	144.69	93.1253	120.453	73.8292	148.211	105.843	77.3428	97.9421
PA14_23290	83.8448	23.2893	36.5446	24.7345	66.8364	64.8391	135.777	51.5015	30.8388	42.2552	33.9092	26.1848	45.5237	28.8153	60.8165	24.5584	31.2972	25.2274	50.0347	58.5931	25.4495
PA14_23310	86.3476	41.0987	65.2252	105.684	139.658	263.409	117.521	121.887	135.423	78.0803	84.7729	80.7366	85.7201	94.4161	121.633	87.7086	81.8542	108.005	117.389	167.576	76.3486
PA14_23320	18.7712	27.3992	7.40144	28.1074	17.956	24.3146	29.6656	18.8839	33.0735	16.994	64.9926	5.45517	38.7436	17.7797	19.0052	36.2529	14.4449	24.4391	34.6394	10.5468	21.5935
PA14_23330	615.696	580.862	700.361	1006.25	965.636	2796.18	1313.27	2885.8	550.183	891.494	1913.04	522.06	514.321	543.812	357.297	597.588	351.491	461.189	1066.12	589.446	474.286
PA14_23340	96.3589	54.7983	54.123	58.4634	127.687	188.438	106.111	355.361	122.014	135.952	218.997	156.018	91.5317	57.0175	150.141	125.131	156.486	156.095	486.876	110.155	80.9757
PA14_23350	80.0905	28.7691	49.4971	59.5877	66.8364	36.472	29.6656	154.505	59.443	62.4643	203.455	51.8241	63.4426	28.8153	45.6124	157.876	100.311	103.275	255.947	90.2333	47.043
PA14_23360	381.681	232.893	446.862	462.086	332.187	370.798	253.298	456.647	294.086	259.962	309.421	316.4	278.954	421.194	248.968	423.34	365.936	391.813	404.127	481.635	455.007
PA14_23370	498.063	320.57	253.499	394.628	400.021	338.379	383.37	509.865	501.019	262.258	480.38	421.685	345.302	635.163	347.794	787.039	601.066	643.299	432.993	592.962	586.881
PA14_23380	515.583	280.841	216.955	369.894	360.118	289.75	158.597	557.933	372.301	281.089	317.899	443.506	192.265	297.963	298.381	533.269	515.2	342.935	483.028	353.902	273.775
PA14_23390	703.295	256.182	406.616	719.55	636.442	468.057	252.157	822.308	857.23	289.816	484.619	708.627	214.058	679.919	602.464	1679.33	928.483	724.5	696.637	316.403	417.218
PA14_23400	216.495	197.274	78.6403	273.204	405.008	127.652	42.2164	334.76	324.478	181.422	265.622	301.671	115.262	223.778	326.889	459.593	314.577	192.359	211.685	179.295	137.273
PA14_23410	242.774	164.395	149.416	184.385	130.68	123.599	92.4196	190.556	184.586	109.312	226.061	165.292	94.9217	115.261	117.832	204.653	297.724	219.952	161.651	94.9208	52.4414
PA14_23420	589.416	617.851	523.189	568.894	579.581	575.447	458.675	575.101	573.423	345.85	377.24	579.885	575.826	640.681	661.38	940.237	777.614	631.474	606.19	649.211	654.747
PA14_23430	519.337	460.306	463.052	471.08	483.815	437.664	488.341	446.347	393.754	300.839	302.357	531.334	360.315	539.521	496.035	711.025	536.064	578.654	315.604	533.197	398.709
PA14_23440	753.351	657.58	536.142	952.279	667.366	411.323	487.2	557.933	743.707	409.692	600.475	908.832	522.07	488.021	860.934	1313.29	1189.29	1162.83	785.16	604.68	510.533
PA14_23450	202.729	113.706	126.287	232.729	167.59	214.779	240.747	128.754	97.8798	106.557	124.334	141.834	166.597	167.987	262.271	196.467	246.365	151.365	188.592	167.576	175.062
PA14_23460	206.483	115.076	179.485	256.34	216.47	277.592	207.659	212.873	250.286	152.946	292.467	232.39	133.665	188.219	209.057	564.844	209.45	257.004	238.627	178.123	159.638
PA14_23470	277.814	194.534	262.751	290.069	248.392	455.9	276.118	451.497	199.335	248.479	429.516	248.756	211.637	205.386	247.067	260.787	271.242	174.227	300.208	288.278	183.545
PA14_23480	8.7599	12.3296	24.5173	3.37289	0	18.236	10.2688	12.017	7.15103	7.80803	8.47729	18.5476	10.6545	37.3986	11.4031	0	24.0748	14.1904	15.3953	5.85931	30.0767
PA14_23490	1228.89	863.073	424.195	1550.4	1117.26	336.353	512.301	968.229	1891.45	3178.79	898.593	1667.1	748.235	558.527	558.752	812.767	1314.48	456.459	2495.96	1177.72	1134.43
PA14_23500	190.215	143.846	183.648	161.899	134.67	216.806	93.5606	140.771	87.6001	128.603	113.031	151.654	84.7515	194.35	216.659	126.3	142.844	112.735	159.726	101.952	171.206
PA14_23510	72.582	142.476	93.4431	131.543	136.665	176.281	187.121	207.723	177.882	145.597	275.512	88.9193	114.294	137.333	161.544	129.809	101.114	100.91	150.104	183.982	115.68
PA14_23520	75.0849	130.146	97.1438	74.2036	81.7997	36.472	122.085	49.7848	109.947	60.1678	9.89018	172.929	68.2855	168.6	220.46	60.8113	46.5445	171.862	61.5812	144.139	112.595
PA14_23530	16.2684	15.0695	10.6396	60.712	38.9048	34.4457	45.6393	15.4505	39.7776	15.1568	0	69.8262	62.9583	49.6604	26.6072	88.8781	24.0748	59.1268	21.1685	29.2965	79.4333
PA14_23540	51.308	34.2489	60.5993	16.8644	51.873	32.4195	59.3311	42.918	68.8287	42.2552	24.019	48.551	45.5237	54.5652	74.1201	32.7446	56.9769	37.0528	40.4127	39.8433	69.4078
PA14_23560	122.639	113.706	111.484	119.175	134.67	89.1537	66.177	51.5015	83.1307	77.6211	79.1214	112.377	114.294	90.1245	91.2248	160.214	160.498	106.428	73.1277	119.53	94.0861
PA14_23570	1331.5	1024.73	462.127	2681.45	995.563	307.985	845.468	1603.41	1904.41	3836.5	1241.92	1732.02	662.999	697.698	817.222	2347.08	1254.29	341.359	6204.31	1246.86	1454.48
PA14_23580	366.664	219.193	148.491	496.939	204.499	58.7604	182.557	214.59	227.939	390.402	128.572	206.206	110.903	184.541	117.832	221.026	308.157	120.619	594.644	249.606	283.801
PA14_23590	31.2854	34.2489	66.1503	22.4859	34.9145	20.2622	21.6787	39.4845	87.1532	39.0402	39.5607	31.64	46.008	28.2022	117.832	42.1001	48.1495	62.2802	51.9591	57.4212	38.5599
PA14_23610	23.7769	0	0.46259	6.74578	1.99512	28.3671	7.98688	51.5015	15.6429	39.0402	0	13.0924	10.6545	14.1011	20.9057	42.1001	7.22243	38.6295	46.1859	14.0623	33.1615
PA14_23620	25.0283	16.4395	4.16331	21.3616	8.97802	38.4982	0	41.2012	34.8613	47.7668	93.2502	56.7338	27.6048	31.2677	19.0052	36.2529	41.7296	11.037	21.1685	36.3277	33.1615
PA14_23630	2.50283	38.3588	10.177	33.7289	36.9096	0	0	18.8839	7.15103	12.8603	5.65153	19.0931	10.1702	3.06546	28.5077	0	8.02492	13.4021	25.0174	10.5468	13.8816
PA14_23640	18.7712	5.47983	11.5647	11.243	12.9683	10.1311	36.5115	20.6006	25.0286	30.3135	70.6441	32.731	31.4791	23.9106	15.2041	32.7446	20.0623	100.91	15.3953	9.37489	49.3566
PA14_23650	22.5255	17.8094	14.3403	23.6102	24.9389	54.708	30.8065	54.935	1.78776	13.3196	43.7994	13.6379	6.78012	9.19638	3.80103	1.16945	13.6424	7.88357	36.5638	18.7498	21.5935
PA14_23670	26.2797	20.5494	16.1906	22.4859	10.9731	42.5506	35.3705	30.9009	42.4593	32.61	46.6251	26.7303	17.9189	17.1666	41.8113	26.8973	8.82741	15.7671	42.3371	26.9528	26.9919
PA14_23680	37.5424	115.076	23.1295	88.8194	105.741	115.495	95.8426	1019.73	192.631	292.112	464.838	114.559	130.76	66.827	180.549	265.465	244.76	226.258	960.282	154.686	121.078
PA14_23690	61.3193	34.2489	109.171	6.74578	23.9414	26.3409	3.42295	34.3344	33.0735	62.9236	18.3675	80.191	46.9766	40.4641	43.7119	49.1168	58.5819	50.4548	30.7906	25.7809	38.5599
PA14_23700	37.5424	41.0987	73.5518	34.8532	69.829	40.5244	35.3705	92.7028	80.4491	40.4181	26.8448	80.7366	67.3169	33.107	17.1046	36.2529	40.9271	43.3596	82.7498	33.984	58.611
PA14_23720	127.644	57.5382	58.2863	84.3222	54.8657	83.075	25.1016	166.522	36.2021	56.4934	148.353	49.0966	38.2593	16.5535	9.50258	88.8781	15.2473	42.5713	105.843	65.6242	37.0175
PA14_23730	35.0396	32.879	34.2316	15.7402	82.7973	62.8128	68.459	24.0341	66.594	49.1447	25.4319	33.2766	66.8326	31.8808	104.528	66.6586	140.436	65.4336	19.2441	37.4996	44.7295
PA14_23750	98.8617	90.4172	56.8985	96.6895	97.7607	182.36	114.098	149.354	112.629	151.568	135.637	91.1014	90.0788	36.1724	74.1201	113.437	34.5071	103.275	101.994	110.155	54.755
PA14_23760	27.5311	34.2489	59.2115	33.7289	65.8388	107.39	83.2918	73.8189	42.0123	45.011	50.8638	46.369	46.4923	35.5593	81.7222	49.1168	71.4218	54.3966	46.1859	29.2965	19.2799
PA14_23770	45.0509	4.10987	13.4151	21.3616	25.9365	28.3671	61.6131	68.6687	27.2633	23.8834	40.9736	19.6386	8.23301	49.0473	77.9211	24.5584	9.6299	33.8993	42.3371	5.85931	14.6528
PA14_23790	93.8561	86.3073	105.008	61.8363	120.704	127.652	90.1377	164.805	72.8511	67.0572	178.023	92.7379	82.3301	63.1484	57.0155	198.806	89.0766	108.005	78.9009	140.623	59.3822
PA14_23800	71.3306	83.5674	101.307	111.305	162.602	196.543	127.79	130.471	93.4104	112.528	132.811	115.104	91.5317	98.7078	129.235	97.0642	107.534	84.3542	121.238	64.4524	63.2382
PA14_23810	65.0735	123.296	103.62	75.3279	115.717	46.6031	102.688	75.5356	148.384	86.807	83.3601	109.103	122.042	129.975	142.539	156.706	77.8417	100.91	73.1277	139.451	111.824
PA14_23830	251.534	337.01	358.507	348.532	282.309	431.585	310.347	545.916	316.88	271.444	616.017	204.569	255.708	298.576	275.575	328.615	232.723	313.766	529.214	296.481	209.766
PA14_23840	21.274	69.8678	126.287	29.2317	63.8437	56.7342	31.9475	53.2183	36.2021	35.8251	28.2576	68.7352	21.309	30.0415	79.8217	11.6945	35.3096	18.1322	28.8662	29.2965	23.9071
PA14_23850	32.5368	49.3185	63.8374	129.294	78.8071	210.727	76.4459	267.808	53.1858	132.277	134.224	40.9138	37.775	45.3688	15.2041	51.4557	28.0872	45.7247	140.482	46.8744	33.9327
PA14_23860	97.6103	115.076	47.1842	33.7289	58.8559	168.176	192.826	120.17	26.3694	95.0743	81.9472	80.7366	102.67	40.4641	49.4134	106.42	104.324	44.9363	90.4474	51.5619	39.3311
PA14_23880	65.0735	75.3477	73.0892	68.5821	35.9121	123.599	173.429	168.238	70.6164	101.504	125.747	101.466	64.4112	70.5055	43.7119	33.914	44.137	103.275	125.087	37.4996	67.0942
PA14_23890	37.5424	78.0876	31.9187	42.7233	74.8168	107.39	69.6	89.2693	47.8225	79.4582	59.3411	45.8235	49.8823	50.8866	47.5129	44.439	24.8772	18.9206	59.6568	33.984	50.1278
PA14_23900	58.8165	115.076	11.1022	52.8419	4.98779	52.6817	22.8197	73.8189	34.8613	48.2261	22.6061	72.0083	45.0394	37.3986	79.8217	67.828	70.6193	49.6665	51.9591	89.0615	60.1534
PA14_23920	167.69	200.014	240.547	186.633	253.38	261.382	311.488	413.729	199.335	237.915	387.13	238.391	246.99	236.653	186.251	176.587	199.018	243.602	290.586	103.124	245.241
PA14_23930	35.0396	39.7288	30.0683	76.4522	76.8119	64.8391	115.239	164.805	88.941	92.3185	42.3865	82.9186	64.4112	38.0117	13.3036	91.217	23.2723	59.1268	109.692	37.4996	42.4159
PA14_23950	43.7995	86.3073	65.6877	97.8138	53.8681	101.311	83.2918	85.8359	46.0348	90.022	40.9736	64.9166	56.6625	51.4997	72.2196	60.8113	20.0623	59.1268	30.7906	28.1247	81.7469
PA14_23970	195.221	163.025	203.539	199	105.741	397.139	280.682	240.341	180.117	263.177	210.519	171.838	167.566	193.737	150.141	168.401	148.461	75.6823	161.651	142.967	145.756
PA14_23980	241.523	198.644	196.601	231.605	190.534	374.851	116.38	372.528	235.984	336.205	252.906	106.921	123.979	128.136	127.335	119.284	171.733	110.37	150.104	111.327	70.179
PA14_23990	62.5707	63.0181	94.8309	128.17	209.487	202.622	91.2786	211.156	92.0695	144.219	254.319	112.377	124.948	50.8866	74.1201	46.7779	101.916	74.1055	142.407	56.2493	43.1871
PA14_24010	73.8334	179.464	69.851	177.639	88.7826	109.416	111.816	94.4195	88.0471	117.121	69.2312	72.0083	98.3118	90.7376	79.8217	85.3697	123.584	111.158	90.4474	179.295	127.248
PA14_24020	51.308	42.4687	6.93885	10.1187	6.9829	56.7342	60.4721	65.2353	12.0674	23.4241	120.095	15.2745	14.0445	12.2618	19.0052	2.3389	31.2972	24.4391	25.0174	41.0151	28.5343
PA14_24040	36.291	67.1279	30.0683	37.1018	14.9634	24.3146	83.2918	60.0851	44.694	53.7377	8.47729	39.8228	14.0445	3.67855	0	0	15.2473	7.09521	19.2441	10.5468	1.54239
PA14_24050	31.2854	20.5494	21.7417	31.4803	3.99023	30.3933	38.7934	25.7508	8.93879	39.0402	11.3031	21.2752	11.1388	3.67855	11.4031	8.18614	31.2972	14.1904	9.62206	14.0623	2.31359
PA14_24060	25.0283	0	103.62	10.1187	16.9585	79.0226	34.2295	36.0511	7.59797	35.3658	15.5417	16.911	21.7933	27.5891	11.4031	1.16945	25.6797	15.7671	25.0174	19.9216	3.85599
PA14_24070	58.8165	145.216	199.376	138.288	69.829	253.278	62.7541	168.238	124.696	102.423	159.656	76.3724	92.016	74.7972	93.1253	72.5058	130.806	58.3384	92.3718	53.9056	95.6285
PA14_24080	43.7995	78.0876	50.8849	39.3504	63.8437	198.57	63.895	164.805	94.7512	104.26	190.739	43.6414	47.9452	53.339	72.2196	11.6945	79.4467	63.0685	63.5056	39.8433	20.8223
PA14_24100	3.75424	31.509	12.9525	43.8476	52.8706	46.6031	106.111	63.5186	33.5205	14.2382	31.0834	26.7303	39.2279	26.976	39.9108	73.6753	48.1495	47.3014	40.4127	21.0935	6.94078
PA14_24110	638.221	438.386	196.138	1355.9	567.61	218.832	515.724	1316.72	1111.09	2036.52	1126.07	934.471	406.807	344.558	254.669	1219.73	771.997	208.915	3960.44	720.695	702.561
PA14_24120	674.512	468.526	221.58	987.132	519.728	403.218	330.885	966.512	774.993	1618.56	730.46	714.082	351.598	315.129	349.695	561.335	642.796	215.221	1982.15	632.805	565.288
PA14_24130	640.724	437.017	202.614	916.302	496.784	301.907	265.849	827.458	721.36	1646.12	669.706	676.987	346.271	263.629	277.475	526.252	599.461	222.317	1853.21	595.305	584.568
PA14_24140	95.1075	101.377	62.4496	44.9719	21.9463	66.8653	23.9606	41.2012	90.2818	95.0743	21.1932	90.0104	116.231	95.6423	60.8165	107.589	111.546	70.1638	67.3545	74.9991	47.043
PA14_24150	38.7938	52.0584	74.0144	23.6102	34.9145	38.4982	73.0229	39.4845	54.0797	51.4412	33.9092	46.369	51.3352	50.8866	96.9263	24.5584	24.0748	42.5713	76.9765	62.1086	42.4159
PA14_24170	183.958	68.4979	96.6813	166.396	166.592	158.045	124.367	65.2353	129.166	132.737	50.8638	148.381	195.655	141.624	131.136	185.942	165.313	198.666	84.6742	160.545	138.044
PA14_24180	80.0905	52.0584	42.5583	44.9719	39.9023	56.7342	13.6918	60.0851	37.096	61.5457	63.5797	61.6435	30.5106	28.2022	39.9108	65.4891	52.162	40.2062	57.7324	17.5779	22.3647
PA14_24190	5.00566	1.36996	6.47626	1.1243	4.98779	40.5244	0	15.4505	23.2409	15.6161	14.1288	19.6386	3.39006	2.45237	19.0052	29.2362	34.5071	11.8254	11.5465	12.8905	6.94078
PA14_24210	8.7599	15.0695	10.6396	3.37289	23.9414	16.2098	3.42295	18.8839	11.6204	16.5347	14.1288	15.82	21.7933	6.74401	3.80103	2.3389	20.0623	24.4391	21.1685	11.7186	47.043
PA14_24220	107.622	138.366	78.1777	84.3222	78.8071	101.311	148.328	121.887	64.3593	126.306	170.959	45.2779	91.5317	148.981	140.638	178.926	109.139	69.3754	80.8253	108.983	64.0094
PA14_24230	22.5255	35.6189	36.082	26.9831	77.8095	14.1835	22.8197	36.0511	32.6266	55.1155	18.3675	40.3683	10.6545	38.6248	32.3088	32.7446	36.9146	22.8623	36.5638	14.0623	23.9071
PA14_24240	12.5141	80.8275	90.205	60.712	28.9292	52.6817	18.2557	60.0851	49.1633	42.7145	24.019	44.7324	29.542	39.2379	41.8113	17.5417	40.9271	18.9206	32.715	73.8273	25.4495
PA14_24245	67.5764	202.754	110.096	104.56	193.526	141.835	162.02	104.72	114.863	115.283	97.4889	100.921	113.325	109.13	224.261	94.7253	96.299	89.0843	61.5812	146.483	123.392
PA14_24260	38.7938	38.3588	100.845	139.413	59.8535	117.521	171.147	169.955	82.2369	114.365	138.462	67.6441	85.2358	57.0175	58.916	65.4891	139.634	56.7617	103.918	97.2645	77.8909
PA14_24270	210.238	179.464	217.88	174.266	172.577	334.326	163.161	396.562	164.474	161.672	324.963	118.377	132.697	144.077	85.5232	94.7253	120.374	188.417	178.97	103.124	170.435
PA14_24290	167.69	154.805	180.41	103.435	189.536	50.6555	162.02	70.3854	179.67	93.2371	42.3865	166.383	139.477	237.266	119.732	176.587	222.29	185.264	125.087	152.342	179.689
PA14_24300	25.0283	46.5786	87.4295	75.3279	31.9218	38.4982	142.623	27.4675	49.6103	76.2432	52.2766	27.8214	46.4923	70.5055	87.4237	92.3864	53.7669	86.7193	42.3371	38.6714	87.9165
PA14_24310	73.8334	17.8094	42.0957	96.6895	38.9048	46.6031	109.534	46.3514	55.4205	39.4995	114.443	50.7331	46.9766	34.3331	32.3088	35.0835	22.4698	63.0685	69.2789	26.9528	80.2045
PA14_24330	218.998	210.973	102.695	154.029	122.7	87.1275	90.1377	142.488	181.457	155.701	132.811	122.741	214.542	217.648	184.35	274.82	293.712	282.232	138.558	285.934	214.393
PA14_24340	62.5707	73.9777	50.4223	74.2036	57.8583	56.7342	95.8426	34.3344	68.8287	66.5979	42.3865	108.012	65.3798	90.1245	77.9211	46.7779	110.744	40.9946	61.5812	99.6082	120.307
PA14_24350	57.5651	36.9889	24.0547	22.4859	32.9194	18.236	35.3705	13.7337	34.8613	31.6914	4.23865	37.6407	57.6311	19.6189	41.8113	3.50835	55.3719	58.3384	5.77324	39.8433	26.2207
PA14_24360	47.5537	91.7872	69.3885	107.932	135.668	66.8653	52.4852	39.4845	39.3307	73.4874	55.1024	110.194	94.4374	120.166	178.648	161.384	17.6548	90.661	40.4127	39.8433	60.9246
PA14_24370	85.0962	32.879	10.6396	7.87008	48.8803	24.3146	17.1147	17.1672	58.996	44.0924	19.7804	36.0041	28.5734	33.72	47.5129	0	55.3719	52.0316	34.6394	25.7809	59.3822
PA14_24380	38.7938	87.6773	59.6741	77.5765	29.9267	40.5244	82.1508	51.5015	57.6552	61.0864	24.019	117.832	76.5185	80.9281	66.5181	73.6753	62.5944	62.2802	44.2615	38.6714	67.0942
PA14_24390	116.382	115.076	47.1842	29.2317	63.8437	16.2098	29.6656	30.9009	31.2858	45.9296	7.06441	6.54621	57.1468	36.7855	38.0103	23.389	20.0623	46.5131	44.2615	42.187	51.6702
PA14_24400	17.5198	36.9889	29.1432	40.4747	2.99267	16.2098	39.9344	10.3003	34.4143	31.2321	9.89018	74.1904	45.0394	79.0888	64.6175	44.439	38.5196	22.8623	19.2441	12.8905	64.7806
PA14_24410	2.50283	23.2893	1.38777	8.99437	12.9683	4.05244	3.42295	1.71672	7.15103	5.05226	16.9546	1.63655	5.32724	7.97019	0	3.50835	3.20997	6.30685	3.84883	7.03117	1.54239
PA14_24420	8.7599	1.36996	28.6806	4.49719	13.9658	48.6293	55.9082	15.4505	50.9511	22.5055	22.6061	20.7297	27.6048	17.7797	60.8165	77.1836	11.2349	29.1692	25.0174	16.4061	14.6528
PA14_24430	171.444	102.747	165.607	154.029	46.8852	162.098	94.7016	115.02	65.2532	138.248	183.675	86.7372	122.527	99.3209	115.931	136.825	173.338	138.751	171.273	93.7489	100.256
PA14_24440	43.7995	64.388	26.3676	19.113	0.997558	34.4457	54.7672	32.6176	60.7838	38.1216	63.5797	63.28	43.5865	63.1484	41.8113	22.2195	39.3221	67.0103	51.9591	36.3277	40.8735
PA14_24445	420.475	364.409	395.052	277.701	289.292	899.642	551.095	521.882	300.79	328.397	565.153	290.215	306.558	350.688	370.601	214.009	412.481	415.464	348.319	278.903	330.073
PA14_24480	71.3306	183.574	107.321	83.1979	148.636	74.9702	102.688	32.6176	84.9185	91.8592	64.9926	80.7366	91.0474	133.041	74.1201	121.623	151.671	139.539	86.5986	101.952	91.7725
PA14_24490	85.0962	202.754	172.546	118.051	155.619	76.9964	177.993	106.437	85.8124	101.964	50.8638	92.1924	114.778	174.731	123.534	228.042	121.979	95.3912	67.3545	140.623	151.155
PA14_24500	27.5311	15.0695	5.55108	0	0.997558	4.05244	27.3836	6.86687	9.38573	9.64522	22.6061	2.18207	8.7173	2.45237	5.70155	1.16945	0	10.2486	0	7.03117	6.16958
PA14_24510	37.5424	57.5382	20.3539	14.6159	70.8266	50.6555	27.3836	27.4675	37.096	26.6392	5.65153	15.82	32.932	47.8212	34.2093	10.525	60.9894	72.5288	13.4709	29.2965	27.7631
PA14_24530	25.0283	50.6884	34.2316	22.4859	46.8852	38.4982	38.7934	13.7337	26.3694	30.7728	2.82576	7.09172	48.9137	46.595	11.4031	39.7613	8.02492	13.4021	30.7906	69.1398	32.3903
PA14_24550	72.582	8.21975	70.3136	58.4634	80.8022	95.2324	117.521	36.0511	90.7287	82.214	12.7159	62.189	123.011	97.4816	70.3191	74.8447	93.089	88.296	34.6394	80.8584	86.3741
PA14_24560	72.582	175.355	105.008	125.921	104.744	50.6555	88.9967	60.0851	88.494	79.4582	60.7539	86.1917	109.935	179.023	110.23	214.009	125.991	127.714	76.9765	140.623	156.553
PA14_24570	37.5424	35.6189	26.3676	25.8588	34.9145	24.3146	22.8197	18.8839	82.6838	28.9357	14.1288	34.9131	48.9137	75.4103	19.0052	47.9474	27.2847	57.5501	42.3371	58.5931	68.6366
PA14_24580	53.8108	16.4395	75.8647	77.5765	40.8999	81.0488	58.1901	75.5356	61.6777	55.5748	60.7539	29.4579	48.4295	87.6721	57.0155	35.0835	41.7296	27.5925	67.3545	74.9991	59.3822
PA14_24590	17.5198	24.6592	8.32662	69.7064	21.9463	79.0226	15.9738	54.935	35.7552	39.4995	64.9926	24.5483	49.398	22.0713	22.8062	12.8639	56.9769	23.6507	28.8662	36.3277	102.569
PA14_24600	112.627	54.7983	79.1028	109.057	120.704	95.2324	77.5868	44.6347	76.8736	60.1678	139.875	32.1855	86.6887	58.2437	93.1253	85.3697	76.2367	55.9733	48.1103	55.0775	109.51
PA14_24610	43.7995	35.6189	61.987	57.3391	15.9609	32.4195	49.0623	65.2353	165.368	62.9236	64.9926	84.5552	51.8195	45.9819	19.0052	56.1335	44.9395	58.3384	73.1277	82.0303	83.2893
PA14_24620	32.5368	43.8386	12.0273	58.4634	42.895	42.5506	4.56393	72.1022	43.3531	38.1216	66.4055	44.7324	90.0788	25.1368	22.8062	47.9474	48.1495	26.0158	28.8662	66.7961	34.7039
PA14_24630	2.50283	0	42.5583	48.3448	107.736	81.0488	11.4098	77.2523	20.1123	91.8592	48.038	40.3683	35.8378	22.6844	20.9057	11.6945	0.802492	26.0158	32.715	4.68744	3.08479
PA14_24640	45.0509	112.337	151.729	106.808	21.9463	60.7866	77.5868	89.2693	57.6552	60.1678	59.3411	51.8241	83.783	47.2081	34.2093	39.7613	109.941	52.8199	80.8253	59.7649	66.323
PA14_24650	623.204	1517.91	1112.53	2168.77	974.614	2996.78	1485.56	8468.57	2665.55	3914.12	5992.03	1506.17	888.196	490.473	1284.75	2634.77	1424.42	2231.05	6065.75	1046.47	599.992
PA14_24665	22.5255	5.47983	47.1842	20.2373	25.9365	20.2622	19.3967	22.3173	29.498	29.8543	31.0834	18.5476	55.6939	17.7797	55.115	46.7779	24.8772	18.9206	38.4883	28.1247	42.4159
PA14_24675	33.7882	73.9777	34.2316	86.5708	101.751	32.4195	26.2426	29.1842	49.6103	37.203	38.1478	27.8214	54.241	19.0058	72.2196	118.114	28.0872	29.1692	48.1103	67.9679	80.2045
PA14_24690	56.3136	101.377	93.9057	65.2092	110.729	131.704	94.7016	56.6517	51.845	93.2371	32.4963	100.375	92.016	186.38	77.9211	116.945	121.176	66.222	75.0521	89.0615	80.9757
PA14_24700	113.879	9.5897	64.3	17.9887	147.639	40.5244	77.5868	44.6347	60.3368	48.6854	77.7085	60.0069	46.4923	57.0175	32.3088	44.439	35.3096	73.3172	46.1859	65.6242	47.043
PA14_24710	70.0792	45.2086	37.4698	57.3391	81.7997	52.6817	77.5868	37.7678	54.9736	50.5226	46.6251	69.8262	60.5368	93.803	68.4186	47.9474	72.2243	52.8199	51.9591	92.577	74.8062
PA14_24720	95.1075	24.6592	74.4769	34.8532	65.8388	32.4195	117.521	29.1842	40.6715	52.3598	18.3675	57.2793	71.1913	57.6306	79.8217	111.098	70.6193	83.5658	42.3371	38.6714	77.1197
PA14_24730	270.305	206.864	213.254	149.531	95.7655	251.251	269.272	101.286	118.439	153.864	125.747	128.742	127.369	147.755	190.052	134.487	120.374	118.254	117.389	106.639	179.689
PA14_24740	16.2684	5.47983	59.2115	20.2373	43.8925	123.599	28.5246	46.3514	21.9	51.4412	26.8448	37.0952	21.7933	4.29164	38.0103	0	7.22243	2.36507	42.3371	4.68744	25.4495
PA14_24760	41.2967	75.3477	4.16331	30.356	49.8779	168.176	10.2688	94.4195	21.9	42.2552	15.5417	12.0014	29.542	9.19638	3.80103	42.1001	20.0623	39.4178	44.2615	24.6091	33.1615
PA14_24770	113.879	86.3073	111.022	88.8194	139.658	297.854	116.38	176.822	59.443	129.522	168.133	61.6435	92.5003	82.7674	55.115	57.303	35.3096	48.0898	113.54	39.8433	63.2382
PA14_24780	76.3363	71.2378	66.6129	60.712	24.9389	26.3409	18.2557	20.6006	29.9449	42.7145	66.4055	48.551	42.6179	39.851	83.6227	85.3697	36.9146	75.6823	50.0347	51.5619	59.3822
PA14_24790	212.74	102.747	384.412	222.611	160.607	105.363	270.413	151.071	176.541	177.288	189.326	174.566	140.445	233.588	298.381	286.515	317.787	278.29	215.534	243.747	226.732
PA14_24810	38.7938	5.47983	11.5647	32.6046	8.97802	10.1311	30.8065	6.86687	38.8837	36.2844	21.1932	39.2772	51.8195	26.3629	58.916	88.8781	44.9395	57.5501	21.1685	33.984	20.0511
[truncated: 3,953 more rows]
