# Supplementary material for: Biofilm formation of Pseudomonas aeruginosa in spaceflight is minimized on lubricant impregnated surfaces
Source: NPJ Microgravity. 2023 Aug 16;9:66. doi: 10.1038/s41526-023-00316-w (PMC10432549; doi:10.1038/s41526-023-00316-w)
Supplement: Supplementary file 13 — Supplementary Table 13 [file 41526_2023_316_MOESM13_ESM.xlsx]

## Sheet: General Info
Supplementary Table 13. Additional transcriptomic information
Sample total number of reads, number of non-ribosomal reads, number of mapped and unmapped, and reads and transcripts per kilobase million (TPKM).
Sample ID	Gravity	Material	Incubation_day	Total reads	rRNA reads eliminated	non-rRNA reads	mapped reads	unmapped reads
F4.1	Micro	SS	1	12646163	708925	11937238	1459904	10477334
F4.2	Micro	SS	1	10373348	1061077	9312271	1791852	7520419
F4.3	Micro	SS	1	12745325	2720906	10024419	4750869	5273550
F4.4	Micro	SS	1	16041049	2248721	13792328	3112057	10680271
F4.6	Micro	SS	1	10936877	2510249	8426628	3450983	4975645
F4.7	Micro	SS	1	10002717	5716788	4285929	3218699	1067230
F4.8	Micro	SS	1	11510206	4557584	6952622	5235261	1717361
F5.1	Micro	LIS	1	8002727	1695392	6307335	1763428	4543907
F5.2	Micro	LIS	1	4260037	191395	4068642	445380	3623262
F5.3	Micro	LIS	1	8594183	1493377	7100806	1838355	5262451
F5.4	Micro	LIS	1	14247632	172339	14075293	330114	13745179
F10.1	Micro	SS	2	15758042	11408115	4349927	4309292	40635
F10.2	Micro	SS	2	16740606	5027360	11713246	7394159	4319087
F10.3	Micro	SS	2	19313827	6132629	13181198	8428443	4752755
F10.4	Micro	SS	2	25229079	10629185	14599894	11196375	3403519
F10.5	Micro	SS	2	12519496	2180576	10338920	4137694	6201226
F10.6	Micro	SS	2	9318959	2008725	7310234	3829911	3480323
F10.8	Micro	SS	2	9366443	1378166	7988277	2859838	5128439
F11.1	Micro	LIS	2	5390017	231194	5158823	357424	4801399
F11.2	Micro	LIS	2	14432560	4204569	10227991	4650350	5577641
F11.3	Micro	LIS	2	5070450	631876	4438574	948202	3490372
F11.4	Micro	LIS	2	2739821	181678	2558143	257734	2300409
F16.1	Micro	SS	3	5566821	1125986	4440835	1568346	2872489
F16.2	Micro	SS	3	8859684	3638177	5221507	4552092	669415
F16.3	Micro	SS	3	9173041	1357115	7815926	2670974	5144952
F16.4	Micro	SS	3	8975415	1555190	7420225	2877835	4542390
F16.5	Micro	SS	3	14208506	9832056	4376450	3440621	935829
F16.6	Micro	SS	3	8713609	1617145	7096464	2336764	4759700
F16.7	Micro	SS	3	11109529	2741269	8368260	3788211	4580049
F17.1	Micro	LIS	3	5803446	137910	5665536	304467	5361069
F17.2	Micro	LIS	3	6047110	240073	5807037	300441	5506596
F17.3	Micro	LIS	3	5291107	270683	5020424	331088	4689336
F17.4	Micro	LIS	3	5045307	205588	4839719	463601	4376118
G4.1	Earth	SS	1	6592540	776990	5815550	1480361	4335189
G4.2	Earth	SS	1	8831466	1263490	7567976	1460600	6107376
G4.3	Earth	SS	1	10459201	825860	9633341	2228018	7405323
G4.4	Earth	SS	1	13084422	7925458	5158964	4388671	770293
G4.6	Earth	SS	1	7631188	559715	7071473	1230497	5840976
G4.7	Earth	SS	1	10370098	1238476	9131622	2436228	6695394
G4.8	Earth	SS	1	17334766	7054220	10280546	7711049	2569497
G5.1	Earth	LIS	1	5357294	648616	4708678	1025259	3683419
G5.2	Earth	LIS	1	8426791	4222048	4204743	2102044	2102699
G5.3	Earth	LIS	1	6581511	1983506	4598005	2069877	2528128
G5.4	Earth	LIS	1	6485239	1765189	4720050	2127609	2592441
G10.1	Earth	SS	2	22375581	7064375	15311206	9381893	5929313
G10.2	Earth	SS	2	12335434	8272178	4063256	3.22266e+06	840591
G10.3	Earth	SS	2	14842132	7300348	7541784	4646918	2894866
G10.4	Earth	SS	2	13908610	7440613	6467997	6.14299e+06	325010
G10.5	Earth	SS	2	9269256	3999864	5269392	3650962	1618430
G10.6	Earth	SS	2	17816295	10950174	6866121	5730795	1135326
G10.8	Earth	SS	2	11801655	1734783	10066872	3496616	6570256
G11.1	Earth	LIS	2	9306779	300483	9006296	287829	8718467
G11.2	Earth	LIS	2	4400206	549958	3850248	883154	2967094
G11.3	Earth	LIS	2	9518729	3317799	6200930	3914661	2286269
G11.4	Earth	LIS	2	9166539	2026279	7140260	2655217	4485043
G16.1	Earth	SS	3	17856815	8911008	8945807	6473186	2472621
G16.2	Earth	SS	3	17411738	5810186	11601552	7709186	3892366
G16.3	Earth	SS	3	34252057	11480633	22771424	17790818	4980606
G16.4	Earth	SS	3	11087267	2452344	8634923	5737154	2897769
G16.5	Earth	SS	3	36407699	3921152	32486547	15399899	17086648
G16.6	Earth	SS	3	18780034	2113285	16666749	4219463	12447286
G16.7	Earth	SS	3	25134793	9616908	15517885	11835373	3682512
G17.1	Earth	LIS	3	6444311	316155	6128156	344034	5784122
G17.2	Earth	LIS	3	9325227	4299159	5026068	4506899	519169
G17.3	Earth	LIS	3	5829887	792458	5037429	997764	4039665
G17.4	Earth	LIS	3	6729878	874866	5855012	1479161	4375851
Sample total number of reads, number of non-ribosomal reads, number of mapped and unmapped, and reads and transcripts per kilobase million (TPKM).

## Sheet: TPKM
Transcripts Per Kilobase Million (TPKM) per sample
GENE ID	F4.1	F4.2	F4.3	F4.4	F4.6	F4.7	F4.8	F5.1	F5.2	F5.3	F5.4	F10.1	F10.2	F10.3	F10.4	F10.5	F10.6	F10.8	F11.1	F11.2	F11.3	F11.4	F16.1	F16.2	F16.3	F16.4	F16.5	F16.6	F16.7	F17.1	F17.2	F17.3	F17.4	G4.1	G4.2	G4.3	G4.4	G4.6	G4.7	G4.8	G5.1	G5.2	G5.3	G5.4	G10.1	G10.2	G10.3	G10.4	G10.5
PA14_00010	438.779	458.123	269.407	395.747	711.559	403.169	528.345	304.921	268.161	808.752	332.312	554.215	333.619	316.433	512.219	386.347	485.408	643.333	171.962	549.763	421.969	918.254	574.209	322.216	287.337	538.765	365.761	449.668	455.025	568.236	115.03	422.318	347.605	266.094	578.552	530.991	572.548	630.051	513.334	387.727	368.483	620.23	1102.83	852.198	338.864	397.886	394.976	398.683	358.713
PA14_00020	204.912	694.418	545.722	497.708	592.125	405.969	370.839	163.351	232.877	587.409	103.848	363.452	216.89	275.966	283.516	289.285	416.064	747.096	330.697	248.775	354.454	590.306	214.371	198.732	272.898	323.882	305.636	309.284	403.627	389.347	230.06	273.265	214.48	627.776	341.041	300.412	263.455	472.538	365.824	461.132	409.426	234.168	471.294	186.16	234.598	364.729	363.212	264.859	315.713
PA14_00030	200.457	231.473	277.179	259.223	434.001	232.382	338.938	228.691	84.6824	834.291	114.232	381.525	299.729	202.331	366.68	208.399	250.629	247.811	13.2279	202.706	343.202	787.074	237.34	221.885	283.005	303.639	230.479	120.643	249.432	210.458	322.083	223.58	251.459	364.265	225.331	271.425	234.413	269.64	182.912	363.259	100.082	291.128	150.814	45.5057	191.822	196.575	281.731	185.402	222.923
PA14_00050	367.505	520.813	346.257	305.883	259.055	548.758	616.07	152.461	522.208	68.1054	1007.32	469.878	376.545	281.273	419.603	462.475	495.314	592.061	224.874	165.85	635.767	21.8632	310.073	520.948	274.342	409.523	430.896	434.313	507.935	726.079	115.03	347.792	384.584	506.354	432.392	507.274	344.358	448.511	354.024	368.906	382.131	360.746	395.887	1038.36	307.451	428.675	339.734	364.53	389.266
PA14_00060	28.955	45.8123	50.9456	74.3105	50.4652	53.196	63.8002	446.492	141.137	25.5395	20.7695	50.2006	37.6545	86.2395	54.8131	46.6281	44.5783	15.8697	489.431	85.9964	67.5151	21.8632	122.498	54.0242	53.4244	90.3131	72.6511	83.3531	90.7027	52.6144	0	24.8423	140.521	69.7528	30.4501	36.8927	39.4145	90.77	50.1533	3.76434	145.574	31.6444	84.8328	0	64.1636	71.0512	60.7655	71.7908	49.7899
PA14_00070	49.0007	38.5788	68.2153	60.4853	230.458	44.7966	63.8002	0	155.251	4.25659	0	66.2648	50.457	55.0606	64.2636	39.967	66.3721	90.3351	79.3672	6.1426	61.8888	0	19.1403	15.4355	142.946	74.7419	15.0313	41.6765	52.9099	0	0	0	184.896	31.0013	48.7202	68.515	33.1912	45.385	131.284	16.9396	181.967	0	9.42587	53.7795	70.8473	23.6837	96.6724	59.9418	44.1319
PA14_00080	140.32	147.082	137.294	122.699	80.7443	139.989	129.594	0	91.7392	25.5395	166.156	104.417	291.446	108.794	81.2745	100.869	110.95	156.255	132.279	122.852	185.667	0	233.512	214.167	233.912	126.127	42.5886	206.189	188.964	305.164	23.006	124.211	51.7709	147.256	103.53	158.112	43.5634	117.467	233.066	146.809	363.934	120.249	169.666	86.8745	163.751	42.6307	100.816	145.673	142.58
PA14_00090	204.912	298.985	453.33	238.485	373.443	347.174	530.339	54.4502	613.947	434.172	197.31	267.067	228.939	255.402	209.802	397.766	322.945	402.846	66.1393	175.064	298.192	634.032	275.62	316.428	277.229	372.152	263.047	390.443	315.948	294.641	253.066	1117.9	244.063	315.18	408.032	334.669	244.785	315.025	348.123	402.785	436.721	398.719	103.685	82.7376	303.44	206.048	400.5	211.19	237.633
PA14_00100	80.183	91.6246	95.8468	81.2231	116.07	100.792	57.8189	21.7801	77.6255	157.494	0	126.506	105.432	95.5268	98.2855	85.6435	129.772	150.152	317.469	208.848	16.8788	677.759	191.403	46.3065	64.9757	169.726	122.755	168.9	145.124	220.981	23.006	0	59.1668	315.18	48.7202	229.262	248.934	109.458	144.56	171.278	145.574	94.9331	169.666	37.2319	125.654	134.997	95.2914	107.338	106.369
PA14_00110	33.4096	21.7006	152.837	32.8349	45.4187	41.9968	21.9313	0	105.853	80.8752	10.3848	18.0722	20.3334	20.5648	11.3406	86.5951	58.4471	37.8431	13.2279	42.9982	0	0	107.186	19.2944	2.88781	48.2708	22.5469	54.8375	42.3279	10.5229	0	149.054	14.7917	74.9197	79.1703	79.0558	2.07445	16.0182	11.8008	22.5861	36.3934	56.9599	56.5552	33.095	42.1074	28.4205	29.0017	29.2739	30.5529
PA14_00120	164.821	171.193	101.028	107.145	218.683	69.9947	101.682	0	571.606	221.343	259.619	88.3531	86.6053	111.448	219.252	165.577	156.519	352.795	52.9115	61.426	500.737	109.316	210.543	121.555	170.381	203.983	132.776	149.158	250.944	31.5686	46.0119	24.8423	125.729	193.758	158.341	287.236	116.169	261.631	165.211	146.809	300.246	120.249	113.11	128.243	149.715	156.313	167.105	136.612	164.08
PA14_00130	115.82	77.1575	110.526	91.592	163.171	95.1928	53.8314	0	162.308	0	41.539	66.2648	54.2224	49.7536	49.1427	61.8536	54.4846	217.293	0	27.6417	67.5151	371.674	122.498	82.9658	181.932	77.8562	87.6824	105.288	83.1441	126.275	0	0	88.7502	108.504	60.9002	101.455	72.6057	149.504	72.2798	50.8187	95.5327	25.3155	28.2776	12.4106	80.8729	61.5777	62.1465	81.5488	62.2373
PA14_00140	89.0922	130.203	15.5427	117.514	105.977	19.5985	25.9188	21.7801	14.1137	38.3093	51.9238	30.1204	115.976	59.0409	41.5823	60.902	128.782	90.3351	66.1393	3.0713	286.939	655.895	114.842	162.073	190.595	79.4133	105.219	120.643	113.378	231.503	92.0238	24.8423	14.7917	82.67	60.9002	98.8197	14.5211	53.3941	113.583	58.3473	172.869	101.262	0	57.9163	78.8678	47.3674	51.0983	70.3968	52.053
PA14_00150	135.866	26.5229	98.4373	60.4853	45.4187	11.1991	41.8689	0	98.7961	0	31.1543	16.0642	54.9755	27.862	1.89011	44.7249	70.3346	89.1144	66.1393	6.1426	5.62626	480.99	133.982	38.5887	41.8732	31.1425	70.1459	96.5141	69.5387	31.5686	0	347.792	103.542	193.758	54.8102	98.8197	6.22334	18.6879	88.5059	20.7039	45.4918	25.3155	0	0	44.7809	37.8939	64.9086	67.6088	36.2108
PA14_00160	35.6369	113.325	25.0411	57.029	20.1861	8.39936	53.8314	0	49.398	21.2829	0	22.0883	51.2101	63.0212	15.1208	32.3542	20.8032	37.8431	0	76.7825	230.677	0	26.7964	69.4597	4.33171	26.4711	22.5469	24.1285	33.2576	73.6602	0	24.8423	59.1668	15.5006	54.8102	15.8112	10.3722	40.0456	10.3257	13.1752	4.54918	12.6577	37.7035	4.13688	13.3674	35.5256	27.6207	31.3649	54.3162
PA14_00170	240.549	255.584	292.721	119.242	173.264	134.39	125.607	87.1203	275.218	110.671	238.849	144.578	284.668	137.983	134.197	226.479	269.451	253.915	251.329	331.7	461.353	21.8632	321.557	179.438	235.356	227.34	165.344	142.578	208.616	147.32	621.161	347.792	207.084	173.09	207.061	169.97	128.616	245.613	194.713	182.571	136.475	329.101	113.11	339.224	180.46	156.313	197.488	221.645	185.58
PA14_00180	158.139	125.381	217.598	79.495	168.217	131.59	127.6	10.89	84.6824	106.415	301.158	72.2889	74.5558	114.765	58.5933	193.174	182.276	169.684	66.1393	58.3547	22.505	240.495	160.778	281.698	96.7415	155.712	112.734	179.867	154.195	94.7059	0	49.6845	192.292	134.339	249.691	126.489	109.946	197.558	104.732	62.1117	118.279	88.6042	150.814	231.665	151.72	87.6298	176.772	150.552	124.475
PA14_00190	191.548	113.325	144.202	95.0483	222.047	114.791	91.7128	174.241	381.071	42.5659	186.926	78.3129	67.778	98.1803	64.2636	128.465	232.798	172.125	0	107.496	140.656	787.074	57.4209	84.8952	161.717	105.884	95.198	182.061	137.566	10.5229	483.125	124.211	51.7709	72.3363	194.881	104.09	120.318	130.816	160.786	144.927	100.082	132.906	150.814	66.1901	155.73	89.9981	88.3862	98.9737	98.4481
PA14_00200	120.274	45.8123	41.4473	191.825	349.892	195.985	109.657	326.701	338.729	59.5922	62.3085	186.746	96.3954	144.617	194.681	58.0473	91.1378	102.543	423.292	153.565	39.3838	21.8632	130.154	86.8246	147.278	35.8138	125.261	168.9	75.5856	94.7059	46.0119	24.8423	96.146	160.173	97.4404	105.408	157.658	40.0456	101.782	73.4047	172.869	31.6444	37.7035	157.201	100.924	139.734	95.2914	111.52	115.422
PA14_00210	224.958	315.864	195.148	222.932	205.225	162.388	255.201	141.571	416.355	97.9015	103.848	92.3691	268.853	167.835	136.088	208.399	190.201	234.383	119.051	147.422	67.5151	21.8632	160.778	285.557	161.717	183.741	185.386	160.126	179.894	178.889	115.03	223.58	214.48	59.4191	213.151	185.781	188.775	136.155	151.935	150.574	363.934	202.524	141.388	256.487	205.858	132.629	296.922	206.311	172.001
PA14_00230	46.7734	0	62.1709	20.7378	5.04652	0	7.97502	0	70.5686	0	0	10.0401	69.2842	20.5648	7.56042	57.0957	41.6064	47.609	0	9.2139	5.62626	0	7.65612	25.0827	14.439	70.0705	12.5261	41.6765	19.6522	10.5229	0	0	44.3751	62.0025	12.18	48.7511	0	48.0547	26.5518	58.3473	90.9835	12.6577	28.2776	41.3688	42.1074	4.73674	17.9534	39.0319	46.3951
PA14_00240	57.9099	24.1117	37.1298	50.1164	45.4187	41.9968	61.8064	0	91.7392	21.2829	124.617	54.2166	69.2842	40.4662	22.6813	18.0803	119.866	31.7394	0	30.713	354.454	43.7264	103.358	185.226	122.732	37.371	47.599	46.0635	51.3982	10.5229	0	24.8423	177.5	85.2535	42.6302	52.7038	56.0101	88.1003	82.6055	26.3504	131.926	107.591	188.517	16.5475	80.8729	16.5786	46.9552	64.8208	46.3951
PA14_00250	17.8184	9.64469	48.3551	32.8349	52.1474	83.9936	163.488	0	14.1137	221.343	103.848	92.3691	118.235	88.893	60.4834	33.3058	82.2222	37.8431	39.6836	141.28	208.172	0	88.0454	42.4476	64.9757	88.756	52.6094	67.9986	78.609	31.5686	23.006	99.369	133.125	12.9172	91.3503	47.4335	93.3502	64.073	123.908	141.163	63.6885	75.9465	84.8328	103.422	32.7502	106.577	63.5276	71.7908	54.3162
PA14_00280	242.776	221.828	205.509	188.369	233.822	235.182	350.901	87.1203	77.6255	374.58	166.156	154.618	234.211	138.647	109.626	98.9658	242.704	200.202	79.3672	49.1408	84.3939	0	218.199	86.8246	116.956	186.855	197.912	186.448	207.104	115.752	46.0119	49.6845	266.251	322.93	292.321	339.94	253.083	234.934	258.142	325.616	322.992	291.128	169.666	86.8745	173.776	134.997	205.774	201.432	181.054
PA14_00290	35.6369	50.6346	43.1742	95.0483	65.6048	64.3951	105.669	76.2303	56.4549	63.8488	0	48.1926	42.9261	65.6747	52.923	42.8217	31.7001	64.6995	0	6.1426	0	0	38.2806	3.85887	11.5512	54.4993	20.0417	41.6765	25.6991	63.1373	184.048	322.949	7.39585	15.5006	73.0803	154.159	62.2334	18.6879	39.8276	154.338	50.0409	63.2887	18.8517	20.6844	22.0562	30.7888	34.5259	57.8508	53.1846
PA14_00300	258.367	209.772	164.926	143.437	52.1474	92.393	17.9438	261.361	423.412	289.448	31.1543	144.578	134.803	88.2296	103.956	179.851	107.979	201.423	436.519	233.419	450.101	218.632	141.638	63.6714	153.054	121.456	65.1355	129.417	101.285	105.229	2001.52	124.211	229.271	80.0866	243.601	101.455	259.306	130.816	151.935	175.042	209.262	297.457	263.924	91.0114	135.011	210.785	150.533	211.887	237.633
PA14_00310	140.32	195.305	175.287	165.903	74.0156	114.791	97.694	10.89	7.05686	166.007	0	104.417	134.803	105.478	45.3625	80.8855	157.51	131.84	79.3672	79.8538	275.687	0	72.7331	65.6008	83.7464	132.355	125.261	74.5791	166.288	94.7059	0	0	103.542	217.009	213.151	164.699	138.988	296.337	146.035	225.861	118.279	158.222	197.943	136.517	120.975	139.734	143.628	186.099	186.712
PA14_00320	66.8192	53.0458	4.31742	57.029	40.3722	36.3972	29.9063	0	21.1706	80.8752	0	16.0642	51.2101	29.1888	11.3406	60.902	58.4471	52.492	0	6.1426	0	21.8632	38.2806	23.1532	24.5464	46.7137	27.5573	37.2895	45.3513	0	0	49.6845	0	36.1681	30.4501	10.5408	116.169	50.7244	66.3794	52.7008	22.7459	88.6042	94.2587	4.13688	21.3879	14.2102	80.1	45.3049	63.3689
PA14_00340	51.228	26.5229	45.7647	65.6698	72.3335	16.7987	45.8564	0	112.91	0	10.3848	16.0642	24.8519	43.1197	58.5933	38.0638	33.6814	69.5825	0	39.9269	5.62626	43.7264	88.0454	86.8246	40.4293	85.6418	47.599	122.836	104.308	126.275	0	0	29.5834	59.4191	30.4501	39.5279	2.07445	125.476	70.8047	37.6434	104.631	31.6444	141.388	49.6426	60.8218	26.0521	82.8621	62.0328	38.474
PA14_00360	77.9557	12.0559	138.158	84.6794	154.76	39.197	33.8938	0	35.2843	4.25659	0	14.0562	15.8149	41.793	32.1318	65.66	63.4002	107.426	0	0	61.8888	568.443	53.5928	32.8004	28.8781	51.3851	37.5782	30.709	55.9333	52.6144	0	0	147.917	93.0038	42.6302	18.4463	22.8189	122.807	39.8276	20.7039	77.336	12.6577	18.8517	24.8213	32.0818	9.47349	20.7155	33.4559	30.5529
PA14_00380	71.2738	79.5687	69.0788	41.4756	52.1474	2.79979	129.594	0	14.1137	97.9015	290.773	12.0481	39.1606	67.0015	47.2526	152.255	87.1753	124.516	171.962	0	50.6363	0	68.9051	146.637	43.3171	71.6277	47.599	28.5155	80.1207	31.5686	0	99.369	29.5834	69.7528	42.6302	79.0558	45.6379	96.1094	51.6284	24.4682	50.0409	120.249	75.407	12.4106	79.5362	26.0521	16.5724	50.8809	55.4478
PA14_00400	17.8184	45.8123	12.9523	24.1941	10.093	19.5985	9.96878	0	176.422	127.698	20.7695	18.0722	49.7039	23.2183	30.2417	81.8371	84.2034	41.5053	26.4557	64.4973	151.909	0	26.7964	21.2238	62.0879	88.756	27.5573	63.6116	80.1207	0	0	99.369	66.5626	100.754	48.7202	119.901	4.1489	26.6971	25.0767	30.1148	100.082	63.2887	28.2776	0	46.786	16.5786	8.28621	42.5169	31.6845
PA14_00410	40.0915	94.0357	8.63485	38.0193	6.72869	13.9989	0	0	28.2275	0	72.6933	12.0481	18.8272	46.4367	20.7912	24.7415	28.7282	50.0505	13.2279	6.1426	39.3838	21.8632	118.67	23.1532	88.0781	9.34274	22.5469	72.3856	28.7225	52.6144	0	74.5268	0	85.2535	164.431	40.8455	89.2013	2.66971	33.9273	41.4078	77.336	0	0	37.2319	36.092	21.3153	16.5724	45.3049	29.4213
PA14_00420	71.2738	2.41117	12.0888	17.2815	68.9691	8.39936	1.99376	0	7.05686	4.25659	10.3848	8.0321	53.4693	12.6042	0	26.6446	27.7376	43.9468	26.4557	3.0713	90.0201	0	183.747	46.3065	28.8781	73.1848	45.0938	24.1285	57.445	73.6602	299.077	248.423	96.146	15.5006	6.09002	60.6094	47.7123	42.7153	115.058	5.64652	54.5901	6.32887	18.8517	24.8213	35.4237	9.47349	49.7172	23.0009	39.6056
PA14_00430	149.229	180.838	152.837	126.155	306.156	30.7977	41.8689	0	141.137	566.126	228.465	50.2006	151.371	85.5761	58.5933	279.769	252.61	352.795	410.064	165.85	5.62626	262.358	356.009	382.028	251.239	241.354	87.6824	263.22	314.436	263.072	115.03	0	199.688	167.924	103.53	246.39	20.7445	301.677	197.663	45.1721	131.926	94.9331	18.8517	115.833	230.588	26.0521	256.872	144.279	119.948
PA14_00440	69.0465	33.7564	39.7203	5.18445	5.04652	22.3983	83.7377	0	84.6824	25.5395	72.6933	36.1444	50.457	20.5648	22.6813	58.0473	59.4377	37.8431	0	49.1408	16.8788	0	22.9684	0	24.5464	17.1284	52.6094	43.87	10.582	42.0915	92.0238	0	162.709	77.5032	30.4501	28.9871	64.3079	13.3485	16.2261	24.4682	4.54918	56.9599	28.2776	0	32.0818	14.2102	19.3345	29.9709	46.3951
PA14_00450	189.321	108.503	433.469	158.99	144.667	106.392	37.8814	0	204.649	38.3093	280.388	108.433	160.408	118.082	60.4834	78.9823	181.285	170.904	0	55.2834	270.06	415.4	283.276	125.413	209.366	278.725	90.1876	184.254	270.596	168.366	322.083	397.476	303.23	167.924	188.791	129.124	18.67	197.558	309.771	37.6434	291.147	56.9599	216.795	37.2319	158.404	61.5777	104.959	148.461	139.185
PA14_00460	138.093	24.1117	224.506	31.1067	33.6435	2.79979	51.8376	76.2303	21.1706	29.7961	0	10.0401	24.0989	47.7634	56.7032	76.1275	86.1847	65.9202	0	125.923	84.3939	43.7264	114.842	52.0948	47.6488	99.6559	67.6407	116.256	42.3279	42.0915	46.0119	621.056	125.729	7.75032	12.18	127.807	20.7445	77.4215	112.107	105.402	18.1967	50.631	65.9811	99.2851	56.8115	40.2623	82.8621	92.0038	65.6321
PA14_00470	173.73	171.193	221.052	146.893	375.125	403.169	315.013	108.9	296.388	332.014	20.7695	226.907	122	220.242	236.263	62.8052	135.716	125.737	52.9115	67.5686	50.6363	0	153.122	42.4476	150.166	126.127	107.724	81.1596	84.6558	0	0	496.845	66.5626	204.092	207.061	260.884	184.626	58.7335	240.441	447.957	177.418	240.497	245.073	20.6844	114.96	144.471	111.864	149.855	172.001
PA14_00480	187.094	260.407	560.402	298.97	265.783	775.541	221.307	500.942	381.071	378.836	425.775	829.314	199.569	321.076	408.263	278.817	151.566	161.138	0	328.629	208.172	568.443	271.792	146.637	137.171	298.968	227.974	92.1271	145.124	63.1373	460.119	645.899	229.271	379.765	255.781	196.322	462.602	184.21	387.951	685.111	145.574	322.773	490.145	372.319	209.2	312.625	269.302	309.467	314.581
PA14_00490	173.73	79.5687	174.424	86.4076	82.4265	75.5943	191.401	21.7801	303.445	12.7698	103.848	38.1525	109.198	70.3184	107.736	130.368	176.332	129.399	132.279	49.1408	84.3939	131.179	160.778	204.52	116.956	166.612	60.1251	114.062	145.124	31.5686	92.0238	0	340.209	297.095	115.71	140.983	64.3079	82.7609	129.809	41.4078	31.8442	50.631	131.962	144.791	102.929	61.5777	38.669	112.914	133.527
PA14_00510	944.378	1338.2	1057.77	810.503	1310.41	397.57	853.327	272.251	1587.79	332.014	1806.95	285.139	961.695	567.191	483.867	1001.08	1064.93	1043.74	674.621	605.046	1271.53	1421.11	1117.79	1171.17	1348.61	1340.68	521.084	1070.43	1130.76	1525.82	759.197	521.687	1175.94	744.03	584.642	1056.71	398.294	905.031	778.852	321.851	759.712	601.243	433.59	446.783	828.112	236.837	796.857	746.485	724.216
PA14_00520	22.2731	19.2894	68.2153	24.1941	90.8374	22.3983	17.9438	0	289.331	0	0	18.0722	61.7533	15.9211	11.3406	16.1771	57.4565	70.8032	0	12.2852	0	0	49.7648	34.7299	53.4244	29.5853	7.51563	13.161	33.2576	0	0	0	44.3751	49.0853	18.2701	50.0686	47.7123	24.0274	7.37549	0	181.967	0	56.5552	0	34.7553	14.2102	42.8121	29.2739	28.2897
PA14_00530	82.4103	94.0357	87.212	91.592	38.69	83.9936	95.7003	0	84.6824	29.7961	103.848	38.1525	59.494	81.5958	151.208	45.6765	126.8	168.463	238.102	46.0695	225.05	131.179	49.7648	40.5182	122.732	169.726	57.6198	252.253	263.038	31.5686	0	0	236.667	165.34	103.53	218.721	56.0101	80.0912	210.939	129.87	68.2376	12.6577	84.8328	8.27376	141.026	28.4205	109.102	105.944	106.369
PA14_00550	138.093	36.1676	62.1709	67.3979	107.659	41.9968	89.719	0	35.2843	263.908	280.388	48.1926	162.667	64.3479	86.9449	127.514	200.107	200.202	0	285.631	185.667	677.759	137.81	171.72	69.3074	88.756	97.7032	131.61	134.542	73.6602	46.0119	74.5268	59.1668	204.092	121.8	100.137	14.5211	133.485	159.311	18.8217	59.1393	69.6176	103.685	136.517	76.8627	30.7888	98.0534	131.036	115.422
PA14_00560	138.093	118.147	200.328	69.1261	82.4265	78.394	135.575	98.0104	529.265	0	103.848	34.1364	57.9879	72.3085	35.912	81.8371	181.285	59.8165	13.2279	15.3565	157.535	109.316	233.512	48.2359	108.293	116.784	97.7032	118.449	146.636	210.458	0	24.8423	66.5626	366.848	255.781	85.6437	45.6379	202.898	156.36	52.7008	241.106	113.92	75.407	157.201	118.97	49.7358	109.102	126.854	104.106
PA14_00570	144.775	323.097	156.291	79.495	126.163	41.9968	75.7627	0	141.137	51.079	83.078	16.0642	41.4199	67.0015	35.912	126.562	177.323	178.229	0	144.351	78.7676	153.042	107.186	81.0363	128.507	82.5275	50.1042	92.1271	178.382	31.5686	0	149.054	332.813	201.508	54.8102	113.313	10.3722	88.1003	89.981	79.0512	68.2376	31.6444	75.407	153.065	80.8729	52.1042	53.8603	117.096	106.369
PA14_00580	49.0007	91.6246	14.6792	36.2912	1.68217	19.5985	55.8252	0	0	29.7961	10.3848	20.0802	54.9755	19.238	49.1427	25.693	79.2503	70.8032	0	12.2852	163.162	655.895	72.7331	136.99	119.844	59.1707	40.0834	87.7401	90.7027	52.6144	92.0238	397.476	14.7917	82.67	73.0803	64.5622	51.8612	66.7427	35.4024	22.5861	22.7459	6.32887	18.8517	0	42.7757	2.36837	22.0965	55.7599	47.5267
PA14_00590	6.68192	12.0559	0.863485	12.0971	107.659	22.3983	135.575	152.461	112.91	259.652	10.3848	12.0481	12.0494	35.1592	0	57.0957	35.6626	29.2979	171.962	3.0713	78.7676	0	7.65612	121.555	37.5415	34.2567	10.0208	61.4181	43.8396	0	0	0	44.3751	7.75032	140.071	25.0343	20.7445	5.33941	41.3027	24.4682	4.54918	0	0	16.5475	24.7297	18.947	70.4327	43.9109	38.474
PA14_00600	73.5011	103.68	102.755	62.2135	87.473	50.3962	73.769	0	35.2843	46.8225	321.927	28.1123	73.0496	41.793	13.2307	19.9835	121.847	45.1676	0	135.137	73.1414	65.5895	107.186	129.272	37.5415	98.0988	57.6198	157.932	84.6558	105.229	0	0	59.1668	157.59	73.0803	46.1159	6.22334	29.3668	112.107	1.88217	0	37.9732	9.42587	45.5057	71.5157	14.2102	66.2896	66.2148	40.7372
PA14_00620	160.366	103.68	95.8468	44.9319	23.5504	25.1981	189.407	0	14.1137	46.8225	0	22.0883	86.6053	18.5747	15.1208	41.8701	94.1097	108.646	145.506	55.2834	5.62626	0	88.0454	67.5303	95.2976	73.1848	50.1042	30.709	77.0973	0	184.048	0	14.7917	108.504	48.7202	67.1974	22.8189	26.6971	47.2031	1.88217	22.7459	126.577	9.42587	20.6844	51.4646	7.10512	34.5259	42.5169	57.711
PA14_00630	135.866	72.3352	32.8124	39.7475	1.68217	33.5974	21.9313	0	0	63.8488	0	34.1364	1.50618	39.1395	5.67032	6.66116	36.6533	54.9335	0	0	33.7576	0	53.5928	17.3649	4.33171	35.8138	5.01042	8.77401	7.55856	31.5686	0	24.8423	0	20.6675	54.8102	11.8584	8.29779	37.3759	42.7778	77.1691	9.09835	75.9465	75.407	20.6844	29.4083	7.10512	6.90517	28.5769	14.7106
PA14_00640	118.047	81.9799	56.99	51.8445	105.977	53.196	21.9313	0	98.7961	25.5395	114.232	30.1204	66.2718	61.6944	3.78021	50.4345	95.1004	137.944	277.785	122.852	157.535	0	241.168	129.272	46.2049	87.1989	60.1251	87.7401	140.589	73.6602	23.006	149.054	36.9792	77.5032	60.9002	104.09	58.0845	66.7427	51.6284	9.41086	109.18	63.2887	141.388	74.4639	66.1687	40.2623	27.6207	87.8218	74.6848
PA14_00650	22.2731	24.1117	10.3618	19.0097	3.36435	11.1991	19.9376	10.89	0	0	0	30.1204	32.3828	13.931	5.67032	37.1122	56.4658	47.609	66.1393	46.0695	0	0	80.3892	1.92944	102.517	46.7137	20.0417	10.9675	24.1874	0	0	49.6845	207.084	98.1707	30.4501	26.3519	16.5956	74.7518	64.9043	82.8156	191.065	6.32887	0	74.4639	18.7144	21.3153	4.1431	34.1529	44.1319
PA14_00660	37.8642	50.6346	6.90788	57.029	23.5504	8.39936	19.9376	0	239.933	8.51317	0	24.0963	57.9879	35.1592	37.8021	20.9351	56.4658	59.8165	13.2279	89.0677	264.434	0	42.1086	61.742	34.6537	80.9704	10.0208	39.483	95.2378	63.1373	0	49.6845	44.3751	118.838	36.5401	39.5279	20.7445	50.7244	22.1265	45.1721	13.6475	50.631	9.42587	53.7795	42.7757	14.2102	58.0034	62.0328	32.816
PA14_00670	171.503	89.2134	113.98	209.106	265.783	67.1949	77.7565	773.193	42.3412	110.671	259.619	84.337	67.0249	102.161	88.835	170.335	176.332	107.426	26.4557	116.709	73.1414	43.7264	107.186	92.613	161.717	115.227	117.745	138.191	148.148	21.0458	0	695.583	7.39585	229.926	231.421	168.652	213.668	88.1003	84.0806	227.743	136.475	158.222	113.11	368.182	149.715	104.208	109.102	138.006	118.817
PA14_00680	46.7734	101.269	156.291	17.2815	40.3722	30.7977	187.413	0	7.05686	148.981	207.695	16.0642	45.1854	64.3479	13.2307	27.5962	70.3346	86.6729	52.9115	239.561	39.3838	0	122.498	142.778	83.7464	73.1848	50.1042	92.1271	71.0504	31.5686	0	0	110.938	31.0013	36.5401	60.6094	24.8934	128.146	82.6055	58.3473	27.2951	37.9732	0	28.9582	86.8882	30.7888	82.8621	57.1538	33.9476
PA14_00690	118.047	89.2134	70.8058	63.9416	45.4187	41.9968	15.95	0	0	0	20.7695	4.01605	70.0373	26.5352	35.912	39.0154	101.044	113.529	13.2279	0	101.273	109.316	42.1086	52.0948	54.8683	56.0564	17.5365	98.7076	60.4684	284.118	0	0	29.5834	36.1681	66.9902	54.0214	2.07445	45.385	36.8775	5.64652	86.4344	18.9866	0	62.0532	38.7655	40.2623	13.8103	63.4268	46.3951
PA14_00700	64.5919	0	0	15.5534	3.36435	22.3983	1.99376	0	63.5118	0	0	12.0481	8.28398	21.2282	3.78021	34.2574	47.5502	3.66223	0	30.713	11.2525	0	34.4525	5.78831	30.322	29.5853	10.0208	35.096	36.2811	0	0	0	66.5626	2.58344	0	7.90558	0	0	32.4522	1.88217	9.09835	31.6444	0	0	22.0562	16.5786	1.38103	27.1829	23.7633
PA14_00710	64.5919	142.259	66.4883	65.6698	208.59	464.765	261.182	76.2303	98.7961	455.455	72.6933	218.875	79.8275	153.241	113.406	31.4026	95.1004	85.4521	13.2279	104.424	56.2626	0	118.67	73.3186	50.5366	59.1707	77.6615	41.6765	107.331	10.5229	0	372.634	0	64.586	54.8102	117.266	385.847	245.613	135.709	421.607	527.704	88.6042	94.2587	37.2319	56.8115	75.7879	96.6724	101.065	75.8164
PA14_00720	95.7741	180.838	159.745	134.796	80.7443	246.381	309.032	0	14.1137	148.981	0	160.642	62.5064	120.072	183.34	121.804	88.166	98.8803	251.329	162.779	16.8788	0	172.263	32.8004	82.3025	87.1989	77.6615	46.0635	122.449	42.0915	69.0179	49.6845	59.1668	219.592	85.2603	160.747	122.392	42.7153	175.537	304.912	150.123	126.577	254.498	45.5057	88.225	92.3665	117.388	118.49	92.7902
PA14_00730	69.0465	101.269	27.6315	13.8252	16.8217	5.59957	43.8626	0	14.1137	68.1054	0	30.1204	25.605	52.4071	7.56042	13.3223	9.90629	31.7394	0	18.4278	0	0	0	1.92944	33.2098	1.55712	32.5677	35.096	52.9099	63.1373	0	0	14.7917	38.7516	18.2701	72.4678	35.2656	16.0182	23.6016	67.7582	0	50.631	0	124.106	34.0869	33.1572	23.4776	34.1529	30.5529
PA14_00740	26.7277	21.7006	1.72697	13.8252	33.6435	13.9989	0	0	28.2275	0	0	0	9.03707	17.9113	13.2307	29.4994	19.8126	34.1809	0	21.4991	11.2525	0	3.82806	0	27.4342	0	5.01042	15.3545	4.53513	0	0	149.054	22.1875	85.2535	54.8102	7.90558	39.4145	5.33941	59.0039	58.3473	9.09835	0	18.8517	124.106	12.699	21.3153	17.9534	19.5159	48.6583
PA14_00750	100.229	50.6346	23.3141	27.6504	33.6435	27.9979	31.9001	0	63.5118	4.25659	384.236	48.1926	37.6545	38.4761	3.78021	70.418	77.269	58.5958	52.9115	6.1426	11.2525	0	22.9684	15.4355	64.9757	68.5134	20.0417	166.706	15.1171	315.686	0	0	59.1668	118.838	30.4501	69.8326	89.2013	74.7518	60.479	35.7613	200.164	0	0	4.13688	22.0562	21.3153	33.1448	49.4869	65.6321
PA14_00760	57.9099	38.5788	94.9833	74.3105	15.1396	16.7987	45.8564	0	91.7392	72.362	332.312	32.1284	33.889	63.0212	68.0438	64.7084	75.2878	57.375	26.4557	79.8538	95.6464	0	57.4209	52.0948	27.4342	21.7997	20.0417	96.5141	27.2108	357.778	0	248.423	88.7502	49.0853	12.18	31.6223	58.0845	90.77	69.3296	41.4078	27.2951	12.6577	18.8517	0	66.1687	26.0521	52.4793	66.2148	48.6583
PA14_00770	20.0457	24.1117	56.99	22.466	20.1861	64.3951	45.8564	0	28.2275	12.7698	218.08	44.1765	37.6545	37.8127	58.5933	105.627	43.5877	54.9335	396.836	33.7843	16.8788	0	30.6245	100.331	86.6342	88.756	57.6198	48.257	107.331	147.32	69.0179	0	118.334	72.3363	6.09002	39.5279	35.2656	21.3577	168.161	15.0574	63.6885	6.32887	113.11	20.6844	81.5413	18.947	88.3862	63.4268	93.9218
PA14_00780	102.456	14.467	89.8024	108.874	16.8217	16.7987	107.663	0	42.3412	68.1054	145.387	20.0802	79.0744	55.0606	60.4834	41.8701	42.597	78.1277	26.4557	52.2121	22.505	0	95.7015	3.85887	27.4342	96.5416	30.0625	114.062	81.6324	10.5229	0	0	207.084	103.338	85.2603	75.103	10.3722	42.7153	97.3565	11.293	13.6475	37.9732	84.8328	33.095	45.4492	44.9991	55.2414	55.7599	39.6056
PA14_00790	158.139	221.828	240.912	243.669	151.396	425.568	147.538	0	254.047	259.652	62.3085	319.276	204.087	248.768	438.504	231.237	287.282	126.957	304.241	242.633	174.414	131.179	202.887	403.252	101.073	140.141	210.438	131.61	71.0504	94.7059	575.149	0	281.042	227.343	274.051	96.1845	771.695	245.613	413.027	538.301	218.36	518.968	490.145	202.707	182.465	262.889	164.343	239.767	251.212
PA14_00800	69.0465	65.1017	82.0311	51.8445	1.68217	75.5943	103.675	32.6701	0	102.158	124.617	90.3611	66.2718	72.3085	34.0219	64.7084	94.1097	120.854	0	58.3547	56.2626	153.042	72.7331	23.1532	72.1952	46.7137	60.1251	57.0311	65.0036	115.752	0	0	36.9792	28.4178	85.2603	75.103	14.5211	130.816	107.682	88.4621	59.1393	69.6176	47.1294	215.118	62.1585	87.6298	129.817	66.2148	58.8426
PA14_00810	77.9557	31.3452	172.697	25.9223	25.2326	27.9979	59.8127	0	21.1706	80.8752	0	38.1525	54.2224	46.4367	54.8131	54.2409	64.3909	39.0638	0	12.2852	11.2525	437.264	91.8734	44.377	158.829	80.9704	47.599	61.4181	81.6324	84.1831	46.0119	0	51.7709	284.178	30.4501	63.2446	58.0845	18.6879	47.2031	163.749	63.6885	18.9866	47.1294	20.6844	42.1074	44.9991	81.481	62.7298	74.6848
PA14_00820	64.5919	72.3352	139.021	254.038	174.946	97.9926	117.632	21.7801	155.251	89.3883	321.927	60.2407	123.507	60.3676	136.088	56.1441	139.679	152.593	846.583	21.4991	11.2525	284.221	199.059	19.2944	174.712	76.299	62.6303	164.513	117.913	31.5686	0	720.425	36.9792	250.594	176.611	97.5021	82.9779	106.788	131.284	77.1691	163.77	120.249	141.388	128.243	68.1738	80.5246	87.0052	103.156	107.501
PA14_00830	280.64	166.371	226.233	221.203	264.101	232.382	334.951	163.351	289.331	170.263	353.082	134.538	197.309	142.627	317.538	251.221	297.189	278.33	92.595	399.269	118.151	43.7264	168.435	111.907	223.805	267.825	140.292	236.898	139.077	84.1831	69.0179	173.896	199.688	191.174	304.501	379.468	80.9035	98.7791	218.315	103.519	213.811	284.799	113.11	215.118	191.154	227.364	214.06	236.282	235.37
PA14_00850	13.3638	12.0559	40.5838	22.466	20.1861	25.1981	9.96878	294.031	112.91	21.2829	72.6933	12.0481	21.8396	39.8028	26.4615	37.1122	20.8032	37.8431	0	76.7825	67.5151	0	49.7648	36.6593	70.7513	38.9281	5.01042	61.4181	31.7459	242.026	0	198.738	22.1875	126.588	48.7202	59.2918	12.4467	34.7062	33.9273	50.8187	68.2376	37.9732	47.1294	0	38.0971	18.947	9.66724	37.6379	47.5267
PA14_00860	42.3188	4.82234	3.45394	15.5534	3.36435	0	1.99376	0	0	0	0	2.00802	10.5432	7.96057	0	0.951594	6.9344	1.22074	13.2279	12.2852	101.273	0	7.65612	0	7.21952	28.0282	15.0313	0	6.04684	0	23.006	0	14.7917	2.58344	42.6302	19.7639	4.1489	13.3485	8.85059	0	0	0	0	0	9.35719	11.8419	1.38103	18.122	16.9738
PA14_00875	256.14	267.64	347.984	139.98	272.512	187.586	203.363	239.581	268.161	314.987	93.4628	88.3531	183.754	122.725	117.187	201.738	272.423	198.981	66.1393	337.843	354.454	65.5895	172.263	136.99	333.542	372.152	90.1876	149.158	320.483	189.412	345.089	0	140.521	253.177	274.051	168.652	112.02	250.952	261.092	47.0543	259.303	145.564	254.498	177.886	193.828	54.4726	191.964	210.493	196.896
PA14_00890	126.956	33.7564	129.523	43.2038	87.473	39.197	93.7065	174.241	296.388	212.829	135.002	26.1043	67.778	51.0803	13.2307	73.2728	50.5221	104.984	0	199.635	73.1414	240.495	42.1086	65.6008	128.507	60.7278	32.5677	63.6116	83.1441	63.1373	0	0	170.105	54.2522	91.3503	63.2446	43.5634	128.146	56.0537	30.1148	72.7868	44.3021	0	244.076	72.8524	28.4205	60.7655	59.2448	48.6583
PA14_00900	13.3638	31.3452	73.3962	24.1941	1.68217	25.1981	7.97502	0	0	8.51317	0	22.0883	25.605	15.9211	7.56042	50.4345	84.2034	64.6995	52.9115	52.2121	5.62626	0	34.4525	73.3186	50.5366	45.1566	20.0417	105.288	10.582	136.797	0	24.8423	0	193.758	54.8102	68.515	10.3722	10.6788	104.732	45.1721	63.6885	25.3155	47.1294	20.6844	27.4032	7.10512	48.3362	36.2439	20.3686
PA14_00910	198.23	166.371	213.281	141.708	136.256	142.789	193.394	217.801	232.877	766.186	446.544	100.401	212.371	165.182	79.3844	196.028	236.76	151.372	198.418	76.7825	281.313	0	248.824	219.956	356.644	386.167	105.219	234.705	237.339	231.503	0	149.054	73.9585	183.424	164.431	223.991	78.829	277.649	297.97	73.4047	145.574	151.893	169.666	182.023	132.337	94.7349	162.962	184.705	170.87
PA14_00925	57.9099	84.391	101.028	41.4756	82.4265	25.1981	5.98127	0	56.4549	4.25659	0	16.0642	37.6545	29.1888	77.4943	44.7249	58.4471	53.7128	0	0	0	0	130.154	25.0827	75.083	84.0846	15.0313	100.901	87.6793	0	0	0	14.7917	64.586	73.0803	40.8455	64.3079	154.843	45.728	0	40.9426	0	0	140.654	38.7655	26.0521	37.2879	43.9109	48.6583
PA14_00940	11.1365	19.2894	249.547	25.9223	62.2404	75.5943	61.8064	294.031	56.4549	4.25659	41.539	20.0802	122.754	49.7536	30.2417	20.9351	50.5221	23.1942	92.595	24.5704	67.5151	0	84.2173	36.6593	93.8537	60.7278	30.0625	67.9986	78.609	73.6602	0	273.265	0	18.0841	6.09002	51.3862	22.8189	82.7609	14.751	16.9396	150.123	69.6176	18.8517	161.338	61.4901	28.4205	52.4793	37.6379	55.4478
PA14_00960	0	72.3352	40.5838	31.1067	0	8.39936	0	0	204.649	8.51317	0	12.0481	24.0989	11.9409	3.78021	35.209	27.7376	17.0904	26.4557	0	0	0	0	0	0	4.67137	30.0625	2.1935	0	0	0	0	36.9792	12.9172	36.5401	27.6695	0	2.66971	5.90039	7.52869	0	6.32887	0	0	14.7042	21.3153	2.76207	25.7889	7.92111
PA14_00970	89.0922	12.0559	39.7203	6.91261	43.7365	8.39936	55.8252	490.052	14.1137	4.25659	20.7695	42.1685	67.778	37.8127	30.2417	52.3377	23.7751	36.6223	211.646	27.6417	101.273	0	34.4525	30.871	18.7707	46.7137	55.1146	13.161	75.5856	10.5229	0	24.8423	170.105	2.58344	158.341	68.515	8.29779	93.4397	51.6284	18.8217	50.0409	25.3155	47.1294	82.7376	38.7655	18.947	104.959	36.2439	50.9215
PA14_00980	113.593	33.7564	69.9423	77.7668	116.07	92.393	209.344	87.1203	7.05686	191.546	384.236	112.449	205.593	57.7141	154.989	119.901	95.1004	40.2846	0	85.9964	61.8888	0	168.435	34.7299	116.956	57.6136	70.1459	131.61	60.4684	0	0	74.5268	7.39585	62.0025	146.161	97.5021	95.4246	32.0365	224.215	65.876	318.442	246.826	169.666	140.654	72.1841	127.892	122.912	138.006	132.396
PA14_00990	140.32	67.5128	151.973	114.058	158.124	58.7955	151.525	76.2303	204.649	72.362	249.234	74.2969	82.8398	104.814	73.7141	129.417	194.163	96.4388	26.4557	128.995	270.06	0	225.855	59.8125	88.0781	303.639	117.745	125.03	136.054	42.0915	0	546.53	177.5	149.839	66.9902	111.996	182.551	173.531	89.981	88.4621	100.082	44.3021	245.073	57.9163	119.638	101.84	153.295	170.068	130.133
PA14_01010	140.32	106.092	33.6759	36.2912	47.1009	81.1938	135.575	0	56.4549	85.1317	41.539	42.1685	87.3583	80.9324	17.0109	78.9823	85.1941	52.492	171.962	49.1408	56.2626	21.8632	42.1086	169.79	73.6391	32.6996	37.5782	125.03	55.9333	84.1831	0	99.369	29.5834	36.1681	18.2701	55.339	51.8612	96.1094	73.7549	43.29	100.082	12.6577	65.9811	0	68.1738	26.0521	42.8121	64.8208	53.1846
PA14_01020	465.507	262.818	598.395	340.446	254.008	274.379	500.433	21.7801	776.255	191.546	758.087	154.618	389.347	274.64	355.34	229.334	453.708	629.904	436.519	227.276	675.151	87.4527	777.096	229.603	365.308	524.75	212.943	469.409	432.349	505.098	161.042	74.5268	539.897	255.76	316.681	425.583	398.294	427.153	278.794	210.803	354.836	145.564	348.757	248.213	265.343	153.944	267.921	332.468	267.055
PA14_01030	75.7284	55.457	56.99	62.2135	70.6513	47.5964	131.588	43.5602	63.5118	29.7961	10.3848	20.0802	33.889	68.3282	54.8131	49.4829	60.4283	141.606	52.9115	116.709	101.273	87.4527	91.8734	61.742	73.6391	161.941	42.5886	87.7401	122.449	63.1373	0	124.211	36.9792	98.1707	48.7202	159.429	18.67	125.476	109.157	13.1752	172.869	44.3021	37.7035	86.8745	92.9036	30.7888	20.7155	57.1538	55.4478
PA14_01040	35.6369	31.3452	61.3074	15.5534	3.36435	33.5974	1.99376	76.2303	14.1137	119.184	93.4628	8.0321	16.568	36.4859	1.89011	20.9351	22.7845	40.2846	0	55.2834	16.8788	0	30.6245	5.78831	20.2147	40.4852	17.5365	26.322	22.6757	0	46.0119	0	59.1668	95.5872	12.18	28.9871	14.5211	42.7153	95.8814	47.0543	18.1967	31.6444	9.42587	0	27.4032	18.947	51.0983	31.3649	24.8949
PA14_01060	31.1823	12.0559	131.25	22.466	72.3335	22.3983	11.9625	0	183.478	34.0527	10.3848	4.01605	61.0002	45.1099	28.3516	75.1759	56.4658	8.54521	0	46.0695	0	21.8632	149.294	5.78831	54.8683	70.0705	30.0625	78.9661	89.191	0	368.095	0	7.39585	43.9185	36.5401	25.0343	35.2656	26.6971	17.7012	58.3473	9.09835	6.32887	0	0	34.7553	4.73674	33.1448	34.8499	30.5529
PA14_01070	158.139	94.0357	105.345	76.0387	45.4187	50.3962	29.9063	43.5602	42.3412	136.211	41.539	36.1444	59.494	54.3972	75.6042	75.1759	134.725	90.3351	26.4557	82.9251	67.5151	0	76.5612	82.9658	252.683	38.9281	35.073	61.4181	92.2144	21.0458	23.006	298.107	0	118.838	146.161	68.515	12.4467	192.219	72.2798	35.7613	131.926	82.2754	103.685	268.897	53.4697	44.9991	140.865	78.7608	80.3427
PA14_01080	28.955	161.549	90.6659	20.7378	65.6048	75.5943	59.8127	0	63.5118	29.7961	124.617	36.1444	155.136	39.1395	15.1208	34.2574	78.2597	26.8564	66.1393	9.2139	90.0201	0	107.186	108.048	25.9903	38.9281	17.5365	65.8051	36.2811	0	0	372.634	7.39585	5.16688	48.7202	19.7639	2.07445	42.7153	144.56	45.1721	36.3934	18.9866	9.42587	16.5475	58.8166	18.947	45.5741	46.0019	28.2897
PA14_01100	289.55	303.808	341.076	229.844	233.822	148.389	249.219	98.0104	310.502	251.139	280.388	136.546	152.877	180.44	221.142	215.06	341.767	249.032	357.152	138.209	579.505	590.306	260.308	246.968	267.122	291.182	142.797	243.479	263.038	126.275	23.006	770.11	251.459	480.52	115.71	350.481	194.998	205.567	410.077	161.867	368.483	164.551	216.795	281.308	249.971	47.3674	139.484	204.22	190.107
PA14_01110	198.23	192.894	262.499	300.698	287.652	145.589	71.7752	0	98.7961	174.52	270.004	70.2808	225.927	181.766	54.8131	280.72	196.144	211.189	39.6836	98.2816	489.485	21.8632	183.747	154.355	241.132	258.482	112.734	208.383	235.827	589.281	0	149.054	244.063	410.767	176.611	326.764	76.7546	307.016	234.541	52.7008	450.368	253.155	386.461	215.118	185.807	59.2093	203.012	193.765	156.159
PA14_01120	2.22731	0	0	10.3689	0	2.79979	15.95	250.471	14.1137	89.3883	0	10.0401	18.0741	5.30705	0	3.80638	6.9344	8.54521	13.2279	12.2852	0	262.358	15.3122	3.85887	1.4439	7.78562	2.50521	10.9675	9.07027	0	46.0119	0	0	0	12.18	5.27038	0	13.3485	8.85059	41.4078	0	12.6577	0	0	4.01023	16.5786	5.52414	7.66698	10.1843
PA14_01130	26.7277	31.3452	6.90788	29.3786	87.473	13.9989	47.8501	76.2303	7.05686	0	124.617	8.0321	15.8149	23.2183	1.89011	19.0319	62.4096	48.8298	0	107.496	5.62626	0	11.4842	38.5887	38.9854	12.457	12.5261	43.87	57.445	10.5229	92.0238	0	59.1668	12.9172	0	14.4936	0	10.6788	53.1035	0	131.926	0	0	0	30.0767	16.5786	24.8586	31.3649	40.7372
PA14_01140	233.867	262.818	209.827	79.495	94.2017	95.1928	233.269	10.89	91.7392	89.3883	353.082	42.1685	141.581	82.9226	35.912	170.335	140.669	151.372	0	178.135	84.3939	131.179	133.982	86.8246	53.4244	165.055	67.6407	179.867	134.542	273.595	230.06	49.6845	258.855	186.008	79.1703	196.322	24.8934	144.164	215.364	5.64652	318.442	31.6444	9.42587	57.9163	147.042	49.7358	52.4793	111.52	122.211
PA14_01150	66.8192	89.2134	64.7614	65.6698	134.574	41.9968	9.96878	0	169.365	38.3093	0	34.1364	47.4446	49.7536	54.8131	96.111	96.091	109.867	291.013	98.2816	28.1313	109.316	68.9051	19.2944	27.4342	59.1707	22.5469	125.03	110.355	199.935	0	0	66.5626	15.5006	79.1703	147.571	43.5634	69.4124	141.609	26.3504	13.6475	37.9732	18.8517	8.27376	56.8115	35.5256	38.669	94.7918	49.7899
PA14_01160	376.415	540.103	361.8	357.727	291.016	207.184	384.795	152.461	621.004	238.369	373.851	251.003	445.076	311.126	306.197	405.379	520.08	537.128	304.241	211.92	343.202	240.495	371.322	532.525	495.259	471.808	222.964	478.183	444.443	547.19	2231.58	1266.95	606.46	426.267	450.662	673.292	402.443	437.832	398.276	329.38	418.524	455.679	235.647	517.11	335.522	182.365	244.443	359.651	363.24
PA14_01170	31.1823	31.3452	25.9045	13.8252	47.1009	36.3972	1.99376	0	84.6824	8.51317	0	2.00802	36.9014	12.6042	32.1318	28.5478	22.7845	2.44149	0	0	16.8788	0	11.4842	1.92944	53.4244	35.8138	5.01042	28.5155	33.2576	63.1373	0	0	29.5834	5.16688	6.09002	31.6223	18.67	13.3485	11.8008	0	59.1393	25.3155	37.7035	0	23.393	7.10512	62.1465	21.6069	19.237
PA14_01180	57.9099	106.092	29.3585	34.563	45.4187	39.197	17.9438	32.6701	42.3412	106.415	529.623	4.01605	99.4078	30.5155	11.3406	40.9186	50.5221	61.0372	0	101.353	78.7676	174.905	84.2173	34.7299	36.0976	56.0564	32.5677	30.709	42.3279	252.549	0	173.896	7.39585	121.422	54.8102	89.5965	6.22334	48.0547	44.2529	9.41086	95.5327	25.3155	37.7035	0	52.8013	11.8419	56.6224	59.9418	49.7899
PA14_01190	40.0915	7.23352	75.1232	29.3786	102.613	47.5964	59.8127	0	77.6255	0	311.543	32.1284	61.0002	38.4761	68.0438	15.2255	32.6907	62.258	0	70.6399	0	0	91.8734	32.8004	85.1903	57.6136	25.0521	37.2895	43.8396	21.0458	0	24.8423	22.1875	49.0853	48.7202	25.0343	8.29779	56.0638	54.5786	5.64652	13.6475	31.6444	18.8517	4.13688	40.1023	11.8419	13.8103	23.6979	24.8949
PA14_01200	420.961	337.564	384.251	245.398	487.83	195.985	239.251	10.89	98.7961	97.9015	737.318	28.1123	176.223	216.262	268.395	194.125	330.87	374.769	66.1393	196.563	461.353	43.7264	267.964	131.202	386.966	507.622	125.261	471.603	399.092	357.778	483.125	74.5268	88.7502	291.929	292.321	279.33	128.616	170.861	423.353	193.864	86.4344	75.9465	18.8517	82.7376	241.95	85.2614	156.057	197.25	119.948
PA14_01220	51.228	130.203	9.49833	95.0483	25.2326	61.5953	117.632	0	162.308	4.25659	10.3848	22.0883	35.3952	68.3282	9.45053	75.1759	102.035	81.7899	0	24.5704	90.0201	0	126.326	19.2944	118.4	90.3131	37.5782	85.5466	104.308	10.5229	0	74.5268	96.146	18.0841	54.8102	55.339	80.9035	72.0821	59.0039	56.4652	63.6885	18.9866	0	28.9582	57.4799	33.1572	13.8103	71.7908	41.8687
PA14_01230	75.7284	43.4011	114.843	36.2912	45.4187	30.7977	37.8814	0	28.2275	0	0	30.1204	53.4693	43.1197	17.0109	70.418	62.4096	14.6489	52.9115	15.3565	11.2525	0	49.7648	25.0827	33.2098	65.3992	27.5573	70.1921	28.7225	21.0458	0	0	0	15.5006	30.4501	59.2918	20.7445	64.073	61.9541	80.9334	31.8442	6.32887	9.42587	16.5475	36.092	54.4726	55.2414	35.5469	55.4478
PA14_01240	269.504	320.686	256.455	283.417	365.032	111.991	147.538	141.571	381.071	549.1	83.078	178.714	219.902	128.696	149.318	181.755	260.535	354.016	753.988	239.561	174.414	524.716	252.652	160.143	287.337	239.797	185.386	377.282	341.647	157.843	368.095	397.476	184.896	307.429	213.151	341.257	138.988	395.117	336.322	105.402	100.082	37.9732	216.795	430.236	201.18	260.521	274.826	278.102	258.002
PA14_01250	82.4103	57.8681	52.6726	34.563	57.1939	27.9979	21.9313	0	28.2275	25.5395	10.3848	62.2487	81.3336	47.1	64.2636	84.6919	134.725	115.971	0	15.3565	517.616	961.98	68.9051	98.4013	80.8586	121.456	82.672	70.1921	101.285	42.0915	0	99.369	22.1875	124.005	30.4501	60.6094	26.9678	114.797	126.858	48.9365	104.631	44.3021	18.8517	82.7376	54.1381	52.1042	84.2431	95.4887	56.5794
PA14_01270	57.9099	236.295	101.028	84.6794	57.1939	53.196	37.8814	0	84.6824	136.211	249.234	34.1364	47.4446	45.1099	45.3625	98.9658	59.4377	109.867	423.292	70.6399	123.778	21.8632	72.7331	96.4718	51.9805	133.913	42.5886	63.6116	107.331	0	0	0	96.146	28.4178	127.89	106.725	2.07445	93.4397	57.5288	69.6404	31.8442	18.9866	94.2587	252.35	41.439	49.7358	23.4776	87.1248	87.1323
PA14_01290	265.049	91.6246	217.598	153.805	183.357	72.7945	338.938	163.351	141.137	370.323	405.005	210.843	214.63	213.609	515.999	352.09	224.873	307.628	806.9	144.351	438.848	284.221	356.009	254.686	244.02	275.611	202.922	171.093	261.526	673.464	414.107	447.161	199.688	235.093	225.331	254.296	114.095	194.889	247.816	122.341	477.664	107.591	263.924	227.528	233.261	224.995	161.581	315.043	252.344
PA14_01300	178.184	253.173	175.287	129.611	316.249	55.9957	247.226	185.131	218.763	80.8752	72.6933	112.449	233.458	113.438	73.7141	267.398	142.651	391.859	436.519	331.7	506.363	0	202.887	194.873	108.293	292.739	132.776	166.706	176.87	136.797	0	347.792	192.292	240.26	115.71	217.403	68.4568	152.173	233.066	99.7551	191.065	132.906	75.407	70.327	166.424	68.6828	147.771	207.705	200.291
PA14_01310	11.1365	16.8782	2.59045	34.563	50.4652	39.197	7.97502	0	35.2843	68.1054	20.7695	28.1123	82.0867	29.8521	15.1208	50.4345	58.4471	103.763	26.4557	24.5704	5.62626	87.4527	80.3892	32.8004	80.8586	85.6418	22.5469	52.644	36.2811	21.0458	0	0	59.1668	7.75032	0	19.7639	51.8612	16.0182	112.107	7.52869	27.2951	18.9866	9.42587	37.2319	49.4595	26.0521	44.1931	52.2749	57.711
PA14_01320	140.32	166.371	99.3008	60.4853	52.1474	16.7987	63.8002	0	148.194	136.211	114.232	90.3611	67.0249	53.0705	83.1646	125.61	118.875	104.984	0	30.713	28.1313	174.905	72.7331	65.6008	111.181	123.013	65.1355	43.87	102.796	10.5229	0	0	110.938	20.6675	140.071	43.4807	45.6379	50.7244	95.8814	20.7039	81.8852	101.262	9.42587	111.696	86.8882	49.7358	106.34	75.9728	74.6848
PA14_01330	49.0007	0	0	31.1067	5.04652	44.7966	3.98751	0	0	17.0263	197.31	48.1926	17.3211	47.1	30.2417	51.3861	21.7938	7.32447	0	58.3547	0	0	22.9684	0	5.77561	40.4852	17.5365	13.161	16.6288	94.7059	115.03	24.8423	14.7917	0	36.5401	32.9399	14.5211	16.0182	28.0269	79.0512	40.9426	25.3155	103.685	70.327	24.0614	59.2093	9.66724	42.5169	39.6056
PA14_01340	8.90922	0	37.9933	12.0971	90.8374	0	25.9188	0	7.05686	59.5922	10.3848	16.0642	59.494	43.1197	0	38.0638	25.7563	28.0771	79.3672	33.7843	0	0	15.3122	69.4597	18.7707	32.6996	20.0417	13.161	7.55856	0	0	0	7.39585	0	66.9902	36.8927	0	18.6879	42.7778	24.4682	54.5901	113.92	0	157.201	12.699	30.7888	23.4776	24.3949	37.3424
PA14_01350	55.6826	33.7564	28.495	62.2135	35.3256	61.5953	127.6	0	14.1137	89.3883	270.004	12.0481	97.9016	66.3381	7.56042	41.8701	39.6251	84.2314	26.4557	205.777	157.535	65.5895	57.4209	17.3649	36.0976	26.4711	47.599	111.869	72.5621	10.5229	506.131	24.8423	66.5626	36.1681	140.071	84.3261	6.22334	58.7335	23.6016	13.1752	13.6475	37.9732	141.388	0	52.8013	23.6837	42.8121	78.7608	36.2108
PA14_01360	44.5461	38.5788	70.8058	57.029	25.2326	27.9979	67.7877	0	190.535	21.2829	31.1543	16.0642	24.8519	24.5451	47.2526	39.0154	48.5408	75.6862	39.6836	9.2139	275.687	43.7264	42.1086	3.85887	67.8635	65.3992	27.5573	74.5791	46.863	231.503	23.006	24.8423	59.1668	15.5006	48.7202	7.90558	20.7445	69.4124	47.2031	9.41086	72.7868	12.6577	122.536	8.27376	65.5004	9.47349	23.4776	48.0929	47.5267
PA14_01380	64.5919	91.6246	37.1298	12.0971	62.2404	47.5964	57.8189	0	14.1137	12.7698	10.3848	24.0963	60.2471	31.8423	35.912	67.5632	38.6345	91.5559	0	95.2103	146.283	0	49.7648	65.6008	90.9659	49.8279	57.6198	15.3545	65.0036	0	0	173.896	281.042	25.8344	30.4501	40.8455	39.4145	29.3668	7.37549	24.4682	13.6475	25.3155	75.407	82.7376	40.1023	42.6307	22.0965	43.9109	55.4478
PA14_01390	189.321	176.016	200.328	101.961	190.086	72.7945	167.475	10.89	119.967	140.467	20.7695	122.489	125.766	133.34	158.769	152.255	175.341	54.9335	793.672	196.563	84.3939	1683.46	57.4209	104.19	83.7464	137.027	62.6303	197.415	66.5153	63.1373	23.006	0	88.7502	188.591	158.341	92.2317	118.244	162.852	120.958	54.583	159.221	170.88	84.8328	4.13688	100.256	35.5256	136.722	101.762	78.0796
PA14_01400	15.5911	19.2894	39.7203	17.2815	15.1396	8.39936	23.9251	87.1203	0	4.25659	20.7695	24.0963	33.1359	25.2085	9.45053	37.1122	61.419	8.54521	251.329	18.4278	16.8788	0	26.7964	59.8125	15.8829	57.6136	20.0417	32.9025	77.0973	0	0	124.211	22.1875	217.009	73.0803	14.4936	14.5211	21.3577	20.6514	0	90.9835	12.6577	28.2776	20.6844	25.3981	4.73674	30.3828	20.9099	20.3686
PA14_01410	6.68192	50.6346	37.9933	22.466	0	22.3983	83.7377	43.5602	0	12.7698	41.539	18.0722	36.9014	14.5944	77.4943	27.5962	24.7657	25.6356	13.2279	24.5704	11.2525	0	22.9684	44.377	49.0927	7.78562	12.5261	21.935	25.6991	42.0915	0	0	22.1875	5.16688	6.09002	26.3519	66.3823	13.3485	75.23	92.2264	0	0	18.8517	0	23.393	37.8939	33.1448	39.7289	23.7633
PA14_01430	104.683	125.381	112.253	88.1357	74.0156	83.9936	177.444	0	155.251	76.6186	135.002	18.0722	91.8769	51.0803	141.758	100.869	135.716	144.048	701.077	3.0713	135.03	131.179	214.371	63.6714	129.951	82.5275	57.6198	175.48	208.616	10.5229	23.006	794.952	66.5626	46.5019	97.4404	148.888	16.5956	50.7244	150.46	15.0574	104.631	113.92	179.092	157.201	88.8933	49.7358	149.152	108.732	55.4478
PA14_01440	57.9099	21.7006	6.90788	29.3786	38.69	33.5974	37.8814	0	14.1137	21.2829	83.078	6.02407	31.6297	29.8521	1.89011	13.3223	59.4377	73.2447	13.2279	73.7112	95.6464	87.4527	72.7331	21.2238	51.9805	29.5853	25.0521	28.5155	87.6793	31.5686	161.042	0	36.9792	33.5847	18.2701	19.7639	12.4467	37.3759	32.4522	37.6434	100.082	6.32887	0	119.97	32.7502	23.6837	35.9069	61.3358	43.0003
PA14_01460	120.274	185.66	102.755	197.009	124.481	83.9936	163.488	0	338.729	46.8225	145.387	90.3611	121.247	114.765	45.3625	176.997	158.501	234.383	555.57	76.7825	22.505	0	145.466	223.815	177.6	196.198	72.6511	103.095	142.101	73.6602	115.03	74.5268	214.48	118.838	115.71	164.699	58.0845	157.513	328.947	60.2295	100.082	56.9599	207.369	165.475	170.435	52.1042	91.1483	158.219	91.6586
PA14_01470	44.5461	43.4011	19.8602	34.563	52.1474	47.5964	85.7315	98.0104	127.024	55.3356	41.539	24.0963	53.4693	39.8028	41.5823	39.0154	34.672	26.8564	39.6836	46.0695	56.2626	0	49.7648	17.3649	163.161	18.6855	32.5677	35.096	48.3748	10.5229	0	49.6845	14.7917	28.4178	60.9002	22.3991	78.829	26.6971	7.37549	65.876	81.8852	44.3021	0	20.6844	44.7809	21.3153	59.3845	31.3649	74.6848
PA14_01480	93.5468	26.5229	66.4883	36.2912	75.6978	16.7987	55.8252	0	49.398	17.0263	114.232	22.0883	70.7904	38.4761	15.1208	59.9504	85.1941	166.021	26.4557	61.426	123.778	0	22.9684	100.331	80.8586	94.9845	67.6407	41.6765	65.0036	105.229	115.03	74.5268	44.3751	98.1707	97.4404	71.1502	62.2334	114.797	67.8545	92.2264	18.1967	82.2754	94.2587	91.0114	72.1841	49.7358	98.0534	82.9428	52.053
PA14_01490	204.912	540.103	425.698	563.377	625.769	1593.08	636.008	2951.2	119.967	225.599	124.617	1158.63	497.039	335.671	1215.34	360.654	251.62	335.705	634.937	2094.63	922.706	437.264	111.014	77.1775	242.576	353.467	222.964	214.963	151.171	147.32	805.209	49.6845	192.292	322.93	596.822	238.485	1037.22	312.356	174.062	1313.76	577.745	1772.08	1875.75	1059.04	253.313	634.724	509.602	415.411	416.424
PA14_01500	98.0014	132.614	82.0311	63.9416	13.4574	55.9957	0	196.021	119.967	63.8488	31.1543	44.1765	66.2718	43.7831	139.868	20.9351	102.035	90.3351	0	24.5704	118.151	87.4527	15.3122	50.1654	70.7513	43.5994	30.0625	35.096	30.2342	0	0	0	110.938	136.922	6.09002	46.1159	64.3079	88.1003	33.9273	48.9365	4.54918	6.32887	18.8517	28.9582	40.7706	63.946	29.0017	66.2148	76.948
PA14_01510	155.911	106.092	173.56	91.592	156.442	27.9979	267.163	0	7.05686	8.51317	20.7695	20.0802	176.223	41.1296	79.3844	211.254	83.2128	150.152	13.2279	153.565	0	284.221	84.2173	131.202	190.595	98.0988	55.1146	184.254	86.1675	389.347	115.03	24.8423	73.9585	28.4178	30.4501	108.043	22.8189	128.146	89.981	0	36.3934	6.32887	56.5552	33.095	67.5055	26.0521	102.197	91.3068	110.896
PA14_01520	109.138	50.6346	81.1676	24.1941	53.8296	44.7966	99.6878	174.241	268.161	4.25659	0	50.2006	84.346	58.3775	219.252	38.0638	68.3534	57.375	806.9	52.2121	90.0201	0	107.186	59.8125	88.0781	45.1566	40.0834	26.322	58.9567	0	0	0	36.9792	33.5847	6.09002	94.8669	45.6379	96.1094	126.858	26.3504	9.09835	183.537	0	107.559	63.4952	42.6307	100.816	87.8218	69.0269
PA14_01540	57.9099	60.2793	51.8091	65.6698	126.163	67.1949	95.7003	0	225.82	195.803	197.31	40.1605	79.0744	76.2888	69.9339	92.3046	157.51	118.412	158.734	49.1408	247.555	0	141.638	125.413	54.8683	82.5275	45.0938	52.644	78.609	147.32	0	372.634	96.146	36.1681	24.3601	89.5965	18.67	157.513	51.6284	39.5256	113.729	25.3155	0	157.201	70.8473	40.2623	103.578	82.9428	55.4478
PA14_01550	42.3188	33.7564	32.8124	41.4756	94.2017	22.3983	0	87.1203	0	0	0	22.0883	6.02471	17.2479	5.67032	75.1759	8.91566	47.609	0	9.2139	0	0	26.7964	44.377	21.6586	54.4993	17.5365	6.58051	6.04684	0	0	0	0	36.1681	30.4501	1.3176	0	26.6971	1.4751	9.41086	31.8442	25.3155	9.42587	0	17.3776	16.5786	8.28621	16.031	27.1581
PA14_01560	66.8192	53.0458	34.5394	91.592	23.5504	67.1949	61.8064	43.5602	14.1137	63.8488	20.7695	82.329	60.2471	82.2592	103.956	65.66	89.1566	68.3617	211.646	21.4991	16.8788	0	15.3122	5.78831	50.5366	28.0282	27.5573	67.9986	58.9567	10.5229	0	0	170.105	38.7516	18.2701	38.2103	51.8612	16.0182	95.8814	129.87	13.6475	6.32887	0	91.0114	44.1125	52.1042	52.4793	46.0019	44.1319
PA14_01580	126.956	115.736	114.843	98.5046	104.295	30.7977	155.513	0	183.478	157.494	62.3085	32.1284	112.963	80.2691	62.3735	134.175	172.369	89.1144	211.646	18.4278	191.293	480.99	84.2173	88.7541	82.3025	113.67	37.5782	142.578	152.683	126.275	230.06	223.58	110.938	273.844	60.9002	222.674	35.2656	128.146	174.062	28.2326	113.729	82.2754	131.962	177.886	100.924	23.6837	87.0052	79.4578	96.185
PA14_01600	155.911	349.62	100.164	311.067	405.404	517.961	446.601	0	324.616	123.441	571.162	180.722	161.161	165.182	185.23	295.946	306.104	228.279	105.823	70.6399	388.212	218.632	313.901	133.131	122.732	270.939	155.323	223.737	204.081	347.255	299.077	298.107	162.709	620.025	97.4404	354.433	230.264	224.255	467.606	316.205	272.951	101.262	207.369	318.54	169.098	125.524	120.15	195.159	170.87
PA14_01610	171.503	127.792	45.7647	60.4853	127.845	223.983	65.7939	359.371	7.05686	123.441	41.539	46.1846	80.5805	41.793	130.417	134.175	41.6064	47.609	0	175.064	0	0	42.1086	65.6008	41.8732	107.441	22.5469	52.644	75.5856	42.0915	23.006	49.6845	73.9585	93.0038	79.1703	22.3991	114.095	24.0274	78.1802	16.9396	122.828	50.631	0	111.696	56.8115	85.2614	118.769	84.3368	65.6321
PA14_01620	309.595	323.097	328.124	229.844	449.14	590.755	177.444	0	127.024	119.184	456.929	140.562	146.099	152.578	39.6922	105.627	202.088	227.059	26.4557	85.9964	247.555	306.085	195.231	144.708	54.8683	199.312	105.219	125.03	161.753	410.392	989.256	124.211	140.521	129.172	73.0803	246.39	288.348	146.834	354.024	154.338	427.623	56.9599	18.8517	12.4106	107.608	73.4195	162.962	158.219	110.896
PA14_01640	149.229	36.1676	82.8945	120.971	25.2326	64.3951	113.644	0	218.763	178.777	135.002	50.2006	49.7039	74.2986	103.956	160.819	180.294	96.4388	26.4557	171.993	185.667	87.4527	99.5295	30.871	155.942	124.57	102.714	223.737	188.964	505.098	0	248.423	207.084	87.8369	109.62	100.137	37.3401	114.797	163.736	67.7582	136.475	69.6176	0	16.5475	119.638	82.893	189.202	120.581	133.527
PA14_01660	93.5468	19.2894	214.144	44.9319	188.403	67.1949	105.669	32.6701	232.877	72.362	51.9238	68.2728	97.9016	88.2296	107.736	110.385	154.538	109.867	92.595	98.2816	73.1414	0	80.3892	52.0948	125.62	101.213	132.776	74.5791	83.1441	0	966.25	546.53	184.896	235.093	42.6302	61.927	31.1167	138.825	98.8316	75.2869	36.3934	37.9732	47.1294	227.528	106.271	101.84	122.912	95.4887	118.817
PA14_01670	53.4553	77.1575	24.1776	55.3008	77.38	30.7977	33.8938	0	49.398	8.51317	20.7695	46.1846	19.5803	44.4465	20.7912	44.7249	75.2878	48.8298	13.2279	116.709	5.62626	0	49.7648	27.0121	11.5512	38.9281	37.5782	76.7726	48.3748	10.5229	0	273.265	162.709	105.921	48.7202	34.2575	22.8189	109.458	76.7051	84.6978	77.336	31.6444	9.42587	24.8213	34.7553	28.4205	46.9552	46.6989	41.8687
PA14_01680	102.456	24.1117	99.3008	25.9223	11.7752	16.7987	0	0	7.05686	12.7698	155.771	20.0802	33.889	26.5352	13.2307	4.75797	42.597	4.88298	79.3672	3.0713	50.6363	153.042	19.1403	23.1532	92.4098	23.3568	40.0834	30.709	43.8396	0	0	74.5268	0	77.5032	48.7202	60.6094	2.07445	21.3577	30.9771	31.9969	45.4918	25.3155	122.536	128.243	24.0614	2.36837	74.5758	32.7589	20.3686
PA14_01690	498.916	496.702	243.503	243.669	378.489	86.7934	301.057	21.7801	486.924	353.297	0	62.2487	369.014	116.092	56.7032	364.461	245.676	395.521	264.557	257.989	185.667	21.8632	248.824	430.264	518.361	423.537	220.459	364.121	509.447	42.0915	230.06	0	199.688	328.097	231.421	354.433	33.1912	565.978	354.024	94.1086	309.344	69.6176	94.2587	37.2319	338.864	168.154	342.496	184.008	222.923
PA14_01710	536.781	467.767	562.129	487.339	755.296	669.149	584.17	533.612	289.331	1021.58	321.927	851.402	528.669	593.062	657.757	394.912	483.427	527.362	105.823	995.101	506.363	327.948	329.213	472.712	375.415	459.351	616.282	548.375	622.825	263.072	207.054	149.054	643.439	372.015	584.642	571.837	502.016	456.52	594.465	715.225	564.098	867.056	791.773	682.585	498.605	885.771	770.617	563.175	536.373
PA14_01720	162.593	156.726	369.571	221.203	179.993	86.7934	223.301	577.172	162.308	170.263	72.6933	74.2969	140.828	193.044	26.4615	212.206	226.854	235.604	79.3672	279.488	135.03	327.948	210.543	135.061	127.064	246.025	147.807	175.48	291.76	326.209	23.006	372.634	140.521	206.675	213.151	235.85	64.3079	242.943	252.242	131.752	477.664	82.2754	197.943	169.612	133.674	92.3665	109.102	173.553	199.159
PA14_01730	155.911	110.914	126.069	184.912	47.1009	207.184	265.169	261.361	296.388	187.29	114.232	164.658	160.408	84.9127	196.571	85.6435	185.248	80.5692	13.2279	190.421	298.192	0	80.3892	88.7541	176.156	168.169	217.953	111.869	145.124	494.575	161.042	99.369	221.875	95.5872	200.971	118.584	317.391	88.1003	129.809	293.619	131.926	322.773	226.221	355.772	133.006	329.204	111.864	202.129	173.133
PA14_01750	126.956	135.026	183.059	32.8349	142.985	109.192	169.469	0	268.161	161.75	166.156	86.345	128.025	115.428	79.3844	98.0142	192.182	115.971	0	61.426	22.505	393.537	179.919	75.248	95.2976	71.6277	125.261	70.1921	93.7261	147.32	138.036	0	436.355	369.432	200.971	180.511	149.36	136.155	118.008	80.9334	172.869	50.631	141.388	62.0532	88.225	87.6298	143.628	110.823	133.527
PA14_01760	89.0922	231.473	217.598	198.737	124.481	159.588	75.7627	0	84.6824	566.126	394.621	94.3771	125.766	161.202	60.4834	106.579	184.257	249.032	211.646	178.135	78.7676	87.4527	321.557	158.214	82.3025	186.855	92.6928	203.996	178.382	52.6144	368.095	0	221.875	392.683	237.511	140.983	207.445	282.989	188.813	306.794	154.672	88.6042	47.1294	107.559	179.792	92.3665	104.959	151.946	107.501
PA14_01770	24.5004	48.2234	101.028	76.0387	25.2326	39.197	43.8626	0	190.535	85.1317	10.3848	20.0802	60.2471	31.8423	71.824	32.3542	71.3253	54.9335	0	104.424	450.101	0	107.186	11.5766	70.7513	28.0282	30.0625	81.1596	57.445	147.32	736.191	149.054	66.5626	5.16688	54.8102	68.515	62.2334	106.788	81.1304	0	4.54918	88.6042	9.42587	0	42.7757	30.7888	38.669	54.3659	58.8426
PA14_01780	42.3188	69.924	0	20.7378	33.6435	53.196	19.9376	0	42.3412	0	0	20.0802	121.247	40.4662	62.3735	69.4664	78.2597	18.3112	0	0	5.62626	0	30.6245	30.871	33.2098	49.8279	22.5469	24.1285	39.3045	0	23.006	0	88.7502	54.2522	12.18	134.395	37.3401	13.3485	56.0537	16.9396	86.4344	37.9732	0	4.13688	42.7757	35.5256	5.52414	41.1229	65.6321
PA14_01790	13.3638	45.8123	11.2253	24.1941	20.1861	13.9989	3.98751	0	28.2275	17.0263	10.3848	2.00802	9.03707	12.6042	1.89011	4.75797	80.2409	18.3112	0	0	0	0	19.1403	65.6008	2.88781	3.11425	22.5469	35.096	9.07027	0	0	0	22.1875	36.1681	48.7202	10.5408	37.3401	10.6788	69.3296	3.76434	13.6475	37.9732	47.1294	37.2319	14.7042	4.73674	5.52414	26.4859	20.3686
PA14_01800	198.23	233.884	319.489	122.699	195.132	78.394	99.6878	32.6701	592.777	174.52	186.926	34.1364	168.692	61.6944	139.868	124.659	219.92	207.527	105.823	70.6399	360.081	0	218.199	335.722	119.844	124.57	130.271	186.448	306.877	305.164	0	298.107	281.042	242.843	91.3503	195.004	74.6801	328.374	148.985	5.64652	200.164	12.6577	273.35	57.9163	173.108	42.6307	142.247	127.551	88.2639
PA14_01810	75.7284	110.914	133.84	119.242	179.993	86.7934	119.625	0	141.137	110.671	145.387	38.1525	73.0496	104.151	111.516	152.255	164.444	113.529	26.4557	61.426	151.909	196.769	137.81	94.5424	73.6391	135.47	52.6094	135.997	167.8	31.5686	0	99.369	125.729	335.847	109.62	68.515	51.8612	173.531	135.709	37.6434	22.7459	63.2887	235.647	103.422	89.5617	40.2623	30.3828	110.126	108.632
PA14_01830	53.4553	101.269	201.192	120.971	144.667	86.7934	117.632	272.251	444.582	17.0263	176.541	36.1444	100.161	118.082	41.5823	242.657	220.91	209.968	39.6836	30.713	56.2626	21.8632	91.8734	133.131	119.844	256.925	72.6511	118.449	87.6793	189.412	46.0119	49.6845	177.5	87.8369	73.0803	90.9141	49.7867	112.128	66.3794	45.1721	100.082	113.92	179.092	103.422	91.5668	92.3665	129.817	120.581	75.8164
PA14_01840	75.7284	67.5128	9.49833	19.0097	121.116	13.9989	0	0	49.398	80.8752	0	20.0802	14.3087	27.1986	9.45053	21.8867	23.7751	18.3112	0	3.0713	5.62626	0	22.9684	55.9537	20.2147	15.5712	20.0417	41.6765	19.6522	42.0915	322.083	0	7.39585	67.1694	0	7.90558	4.1489	50.7244	32.4522	73.4047	4.54918	6.32887	0	16.5475	28.74	11.8419	6.90517	26.4859	37.3424
PA14_01860	22.2731	4.82234	64.7614	13.8252	5.04652	30.7977	53.8314	0	49.398	4.25659	0	14.0562	15.0618	28.5254	7.56042	48.5313	47.5502	41.5053	13.2279	24.5704	78.7676	43.7264	11.4842	73.3186	44.761	43.5994	25.0521	30.709	68.027	0	0	24.8423	0	12.9172	12.18	15.8112	16.5956	58.7335	17.7012	9.41086	4.54918	0	0	0	27.4032	37.8939	5.52414	36.2439	67.8953
PA14_01870	138.093	101.269	50.9456	89.8639	211.954	36.3972	53.8314	217.801	98.7961	153.237	135.002	26.1043	195.803	29.1888	30.2417	158.916	164.444	122.074	119.051	165.85	157.535	174.905	206.715	54.0242	93.8537	102.77	52.6094	122.836	178.382	52.6144	0	0	229.271	144.673	140.071	196.322	78.829	128.146	137.184	22.5861	181.967	37.9732	18.8517	91.0114	105.603	37.8939	99.4345	85.0338	71.29
PA14_01890	22.2731	14.467	8.63485	34.563	25.2326	11.1991	93.7065	10.89	0	4.25659	0	28.1123	40.6668	49.0902	60.4834	14.2739	71.3253	46.3883	13.2279	21.4991	22.505	0	49.7648	21.2238	14.439	40.4852	32.5677	17.548	27.2108	63.1373	0	0	29.5834	36.1681	48.7202	50.0686	10.3722	5.33941	28.0269	11.293	40.9426	6.32887	0	8.27376	25.3981	35.5256	70.4327	47.3959	24.8949
PA14_01900	89.0922	50.6346	109.663	53.5727	48.783	25.1981	11.9625	0	14.1137	89.3883	0	20.0802	24.0989	20.5648	15.1208	10.4675	48.5408	63.4787	26.4557	113.638	5.62626	0	61.2489	1.92944	77.9708	77.8562	25.0521	65.8051	80.1207	31.5686	69.0179	0	29.5834	72.3363	0	59.2918	0	45.385	53.1035	0	22.7459	69.6176	103.685	91.0114	36.7604	4.73674	29.0017	44.6079	19.237
PA14_01910	57.9099	7.23352	105.345	44.9319	11.7752	22.3983	77.7565	0	204.649	4.25659	10.3848	8.0321	15.0618	52.4071	37.8021	102.772	44.5783	100.101	66.1393	9.2139	489.485	87.4527	130.154	32.8004	148.722	66.9563	17.5365	13.161	101.285	94.7059	0	0	14.7917	7.75032	54.8102	105.408	6.22334	58.7335	69.3296	1.88217	40.9426	44.3021	9.42587	0	42.7757	9.47349	22.0965	34.8499	48.6583
PA14_01930	104.683	81.9799	187.376	103.689	168.217	33.5974	313.02	54.4502	529.265	21.2829	166.156	50.2006	118.235	42.4564	60.4834	45.6765	119.866	147.71	66.1393	119.781	264.434	21.8632	84.2173	102.26	127.064	143.255	52.6094	135.997	87.6793	168.366	23.006	0	51.7709	51.6688	115.71	160.747	33.1912	61.4033	61.9541	124.223	109.18	82.2754	311.054	62.0532	88.8933	61.5777	110.483	88.5188	105.238
PA14_01940	138.093	115.736	80.3041	155.534	84.1087	167.987	235.263	283.141	211.706	140.467	145.387	130.522	100.161	115.428	117.187	103.724	166.426	113.529	39.6836	199.635	61.8888	0	287.104	73.3186	112.624	79.4133	130.271	120.643	126.984	126.275	23.006	149.054	184.896	335.847	170.521	140.983	105.797	245.613	190.288	97.873	95.5327	145.564	207.369	107.559	109.613	120.787	171.248	164.492	152.764
PA14_01960	57.9099	154.315	156.291	41.4756	208.59	64.3951	141.557	10.89	105.853	170.263	301.158	56.2247	48.1977	83.586	124.747	113.24	120.857	101.322	158.734	64.4973	28.1313	612.169	76.5612	30.871	30.322	101.213	22.5469	87.7401	63.4919	10.5229	23.006	24.8423	51.7709	126.588	73.0803	80.3734	138.988	61.4033	69.3296	112.93	68.2376	151.893	282.776	95.1483	59.485	94.7349	89.7672	105.247	83.7375
PA14_01970	340.778	378.554	253.865	373.281	598.854	257.58	416.695	686.073	719.8	463.968	373.851	240.963	283.915	352.919	206.021	272.156	442.811	440.689	370.38	605.046	163.162	109.316	428.743	181.367	492.371	610.392	207.932	324.638	433.861	747.125	46.0119	298.107	391.98	692.362	359.311	450.618	163.881	563.308	323.046	269.151	682.376	480.994	254.498	670.175	343.543	251.047	341.115	335.953	381.345
PA14_01980	187.094	9.64469	132.113	77.7668	181.675	53.196	155.513	130.681	21.1706	4.25659	93.4628	72.2889	77.5682	57.0507	102.066	133.223	127.791	230.721	119.051	36.8556	73.1414	787.074	72.7331	98.4013	179.044	68.5134	92.6928	109.675	139.077	0	253.066	49.6845	36.9792	191.174	146.161	118.584	70.5312	82.7609	156.36	109.166	54.5901	50.631	28.2776	12.4106	124.317	37.8939	70.4327	84.3368	71.29
PA14_01990	46.7734	55.457	50.0821	25.9223	75.6978	39.197	57.8189	32.6701	84.6824	0	10.3848	6.02407	44.4323	19.238	24.5714	16.1771	71.3253	69.5825	26.4557	104.424	191.293	0	38.2806	40.5182	0	18.6855	27.5573	43.87	81.6324	0	46.0119	0	59.1668	18.0841	12.18	25.0343	29.0423	29.3668	14.751	0	13.6475	44.3021	75.407	0	31.4134	18.947	95.2914	37.6379	20.3686
PA14_02010	106.911	94.0357	46.6282	46.6601	159.806	36.3972	35.8876	21.7801	0	0	62.3085	26.1043	102.42	20.5648	96.3954	52.3377	72.3159	123.295	0	92.139	11.2525	21.8632	202.887	17.3649	53.4244	43.5994	37.5782	98.7076	65.0036	0	0	0	155.313	67.1694	85.2603	144.936	31.1167	53.3941	100.307	31.9969	13.6475	12.6577	37.7035	16.5475	78.1994	7.10512	84.2431	41.8199	32.816
PA14_02020	189.321	67.5128	220.189	86.4076	60.5582	33.5974	71.7752	0	211.706	51.079	207.695	26.1043	74.5558	51.0803	30.2417	130.368	223.882	181.891	26.4557	159.708	168.788	65.5895	145.466	133.131	114.068	107.441	35.073	133.804	98.2612	168.366	0	472.003	66.5626	93.0038	73.0803	113.313	24.8934	138.825	97.3565	86.5799	141.024	88.6042	18.8517	86.8745	112.955	21.3153	114.626	98.9737	93.9218
PA14_02030	42.3188	26.5229	52.6726	27.6504	3.36435	30.7977	25.9188	0	21.1706	0	51.9238	20.0802	65.5188	34.4958	17.0109	54.2409	22.7845	9.76596	26.4557	125.923	247.555	0	49.7648	7.71775	20.2147	68.5134	20.0417	26.322	66.5153	0	115.03	0	7.39585	59.4191	60.9002	36.8927	12.4467	2.66971	38.3526	5.64652	36.3934	12.6577	9.42587	45.5057	35.4237	11.8419	42.8121	36.2439	15.8422
PA14_02050	62.3646	28.9341	26.768	88.1357	13.4574	89.5932	31.9001	0	14.1137	221.343	186.926	38.1525	76.8151	70.9817	37.8021	35.209	130.763	84.2314	119.051	70.6399	253.182	21.8632	84.2173	173.649	73.6391	62.2849	72.6511	52.644	114.89	220.981	230.06	99.369	22.1875	103.338	48.7202	90.9141	8.29779	208.237	140.134	65.876	50.0409	75.9465	0	20.6844	90.2301	37.8939	149.152	64.8208	70.1584
PA14_02060	398.688	248.351	81.1676	143.437	228.776	75.5943	61.8064	0	366.957	8.51317	20.7695	22.0883	115.976	76.2888	49.1427	166.529	252.61	448.013	52.9115	242.633	444.474	459.127	298.589	364.664	283.005	127.684	75.1563	203.996	309.901	168.366	46.0119	99.369	147.917	170.507	182.701	256.931	31.1167	349.732	213.889	47.0543	77.336	31.6444	56.5552	148.928	179.123	42.6307	96.6724	160.31	123.343
PA14_02070	151.457	118.147	119.161	101.961	97.5661	19.5985	81.744	0	444.582	25.5395	560.777	48.1926	152.124	90.2198	37.8021	139.884	131.754	158.697	304.241	107.496	427.596	0	130.154	79.1069	202.147	133.913	45.0938	177.674	160.241	210.458	1242.32	397.476	170.105	67.1694	54.8102	135.712	18.67	184.21	216.839	58.3473	150.123	44.3021	169.666	24.8213	131.669	28.4205	167.105	133.127	78.0796
PA14_02090	120.274	84.391	144.202	96.7765	33.6435	137.19	135.575	0	127.024	8.51317	72.6933	64.2568	77.5682	38.4761	32.1318	163.674	98.0722	123.295	52.9115	64.4973	135.03	0	111.014	86.8246	163.161	110.556	52.6094	89.9336	87.6793	84.1831	253.066	24.8423	229.271	80.0866	152.251	52.7038	39.4145	157.513	63.4292	190.099	191.065	12.6577	94.2587	28.9582	127.659	40.2623	118.769	92.7008	138.054
PA14_02100	2.22731	36.1676	49.2186	31.1067	0	11.1991	21.9313	54.4502	14.1137	4.25659	20.7695	6.02407	12.8025	28.5254	1.89011	26.6446	4.95314	6.10372	0	3.0713	5.62626	0	15.3122	3.85887	0	1.55712	25.0521	61.4181	54.4216	84.1831	0	0	22.1875	10.3338	0	7.90558	16.5956	16.0182	30.9771	67.7582	68.2376	18.9866	37.7035	20.6844	3.34186	21.3153	33.1448	26.4859	28.2897
PA14_02110	42.3188	55.457	55.263	0	53.8296	16.7987	17.9438	0	42.3412	12.7698	10.3848	10.0401	18.8272	31.8423	1.89011	42.8217	27.7376	81.7899	26.4557	15.3565	0	0	95.7015	63.6714	70.7513	63.842	20.0417	26.322	66.5153	0	46.0119	0	7.39585	36.1681	30.4501	27.6695	0	24.0274	33.9273	3.76434	109.18	44.3021	0	277.171	40.1023	2.36837	31.7638	38.3349	29.4213
PA14_02130	129.184	7.23352	2.59045	13.8252	6.72869	5.59957	11.9625	0	63.5118	0	10.3848	16.0642	27.1112	17.9113	1.89011	29.4994	19.8126	120.854	251.329	9.2139	33.7576	109.316	38.2806	57.8831	12.9951	21.7997	5.01042	8.77401	31.7459	31.5686	0	0	44.3751	49.0853	30.4501	17.1287	35.2656	56.0638	4.42529	63.9939	100.082	25.3155	18.8517	4.13688	27.4032	4.73674	22.0965	13.243	15.8422
PA14_02140	33.4096	77.1575	53.5361	6.91261	5.04652	19.5985	9.96878	10.89	98.7961	4.25659	259.619	12.0481	110.704	29.1888	15.1208	45.6765	45.5689	41.5053	26.4557	12.2852	11.2525	0	42.1086	28.9415	33.2098	28.0282	27.5573	46.0635	28.7225	10.5229	0	0	7.39585	111.088	85.2603	54.0214	2.07445	45.385	10.3257	3.76434	0	12.6577	28.2776	0	36.7604	11.8419	16.5724	29.2739	27.1581
PA14_02150	77.9557	178.427	104.482	81.2231	20.1861	95.1928	101.682	185.131	374.014	80.8752	166.156	22.0883	89.6176	84.2494	35.912	130.368	167.416	130.62	277.785	89.0677	95.6464	43.7264	141.638	63.6714	125.62	94.9845	72.6511	138.191	139.077	126.275	0	74.5268	140.521	74.9197	127.89	102.772	18.67	208.237	91.4561	244.682	268.401	69.6176	0	28.9582	82.878	44.9991	99.4345	109.429	79.2111
PA14_02180	64.5919	21.7006	31.0855	10.3689	70.6513	41.9968	7.97502	0	134.08	29.7961	103.848	14.0562	43.6792	31.8423	9.45053	13.3223	68.3534	54.9335	26.4557	21.4991	213.798	437.264	72.7331	63.6714	38.9854	18.6855	22.5469	41.6765	72.5621	168.366	0	198.738	22.1875	100.754	0	3.95279	14.5211	18.6879	64.9043	3.76434	36.3934	37.9732	122.536	8.27376	30.7451	9.47349	11.0483	38.3349	50.9215
PA14_02190	69.0465	38.5788	107.072	53.5727	55.5117	53.196	63.8002	32.6701	77.6255	51.079	0	6.02407	33.889	39.8028	24.5714	137.981	71.3253	90.3351	0	0	33.7576	0	95.7015	94.5424	50.5366	46.7137	35.073	46.0635	33.2576	63.1373	0	24.8423	0	23.2509	109.62	39.5279	8.29779	74.7518	19.1763	54.583	104.631	0	113.11	8.27376	32.0818	18.947	98.0534	60.6388	33.9476
PA14_02200	49.0007	2.41117	63.0344	48.3882	117.752	47.5964	13.9563	217.801	7.05686	68.1054	197.31	32.1284	58.741	40.4662	52.923	108.482	68.3534	68.3617	529.115	171.993	101.273	0	45.9367	42.4476	51.9805	57.6136	35.073	74.5791	101.285	52.6144	0	0	147.917	74.9197	48.7202	63.2446	53.9356	56.0638	78.1802	7.52869	100.082	6.32887	84.8328	12.4106	66.8371	11.8419	153.295	46.6989	48.6583
PA14_02220	365.278	147.082	522.408	290.329	371.76	260.38	293.082	163.351	35.2843	68.1054	166.156	140.562	218.396	117.418	202.241	164.626	227.845	244.149	13.2279	270.274	191.293	1792.78	244.996	82.9658	232.468	113.67	117.745	230.318	128.495	31.5686	0	99.369	258.855	286.762	140.071	276.695	168.03	264.301	179.962	495.011	259.303	227.839	141.388	95.1483	135.011	170.523	149.152	255.101	204.817
PA14_02230	46.7734	79.5687	113.117	17.2815	0	55.9957	33.8938	76.2303	84.6824	72.362	103.848	24.0963	21.0865	24.5451	17.0109	82.7887	38.6345	30.5186	0	6.1426	22.505	21.8632	53.5928	11.5766	38.9854	12.457	15.0313	48.257	15.1171	21.0458	46.0119	74.5268	14.7917	217.009	66.9902	28.9871	58.0845	37.3759	28.0269	131.752	18.1967	69.6176	47.1294	12.4106	22.7246	11.8419	29.0017	44.6079	29.4213
PA14_02250	187.094	414.722	272.861	181.456	50.4652	128.79	163.488	76.2303	141.137	72.362	0	66.2648	177.729	137.983	32.1318	119.901	187.229	108.646	145.506	248.775	326.323	21.8632	133.982	23.1532	93.8537	157.269	135.281	127.223	140.589	168.366	0	322.949	133.125	162.757	170.521	230.579	155.584	146.834	153.41	124.223	195.615	208.853	94.2587	57.9163	142.363	85.2614	156.057	128.945	158.422
PA14_02260	178.184	188.071	35.4029	202.194	161.489	153.988	139.563	0	105.853	148.981	114.232	132.53	122.754	77.6155	168.219	63.7568	147.604	53.7128	0	365.485	22.505	568.443	38.2806	86.8246	125.62	91.8703	80.1667	39.483	81.6324	73.6602	483.125	621.056	22.1875	139.506	97.4404	92.2317	236.487	24.0274	104.732	214.568	27.2951	158.222	84.8328	115.833	80.8729	111.313	59.3845	131.733	116.554
PA14_02270	354.142	245.94	351.438	133.068	137.938	134.39	121.619	326.701	818.596	59.5922	114.232	142.57	175.47	177.123	100.176	144.642	203.079	197.761	92.595	429.982	118.151	327.948	214.371	109.978	102.517	113.67	80.1667	98.7076	196.522	21.0458	276.072	24.8423	59.1668	186.008	298.411	252.978	128.616	157.513	358.449	244.682	141.024	240.497	508.997	173.749	147.71	161.049	189.202	140.097	156.159
PA14_02290	60.1372	108.503	187.376	114.058	1.68217	36.3972	43.8626	0	84.6824	8.51317	10.3848	58.2327	84.346	45.7733	20.7912	94.2078	55.4752	63.4787	171.962	15.3565	151.909	284.221	68.9051	36.6593	63.5318	60.7278	37.5782	50.4505	69.5387	0	0	0	96.146	2.58344	24.3601	75.103	16.5956	64.073	101.782	48.9365	59.1393	50.631	9.42587	99.2851	63.4952	44.9991	45.5741	62.7298	58.8426
PA14_02300	57.9099	33.7564	52.6726	57.029	35.3256	22.3983	95.7003	0	493.98	4.25659	20.7695	12.0481	70.0373	30.5155	39.6922	63.7568	81.2315	83.0106	26.4557	36.8556	123.778	0	88.0454	28.9415	124.176	73.1848	22.5469	135.997	102.796	0	46.0119	0	81.3543	15.5006	54.8102	43.4807	29.0423	114.797	72.2798	5.64652	136.475	12.6577	103.685	0	43.4441	21.3153	20.7155	64.8208	52.053
PA14_02310	86.8649	94.0357	52.6726	72.5824	132.892	25.1981	43.8626	196.021	77.6255	29.7961	72.6933	44.1765	85.0991	40.4662	41.5823	114.191	74.2971	56.1543	0	107.496	157.535	0	199.059	77.1775	93.8537	46.7137	55.1146	89.9336	87.6793	84.1831	69.0179	0	133.125	59.4191	36.5401	65.8798	43.5634	117.467	53.1035	13.1752	31.8442	25.3155	9.42587	4.13688	72.8524	14.2102	66.2896	64.8208	70.1584
PA14_02330	131.411	178.427	110.526	112.33	15.1396	30.7977	237.257	10.89	134.08	136.211	10.3848	18.0722	61.0002	104.814	62.3735	131.32	98.0722	74.4654	317.469	190.421	163.162	1377.38	107.186	181.367	145.834	123.013	77.6615	133.804	179.894	52.6144	0	49.6845	96.146	2.58344	109.62	89.5965	20.7445	312.356	181.437	28.2326	150.123	18.9866	28.2776	8.27376	88.225	18.947	37.2879	80.8518	61.1057
PA14_02340	178.184	91.6246	70.8058	120.971	171.582	33.5974	59.8127	32.6701	42.3412	4.25659	0	16.0642	35.3952	63.6845	11.3406	74.2244	78.2597	119.633	132.279	30.713	247.555	0	103.358	73.3186	53.4244	48.2708	47.599	61.4181	60.4684	105.229	46.0119	49.6845	22.1875	90.4204	133.98	22.3991	10.3722	16.0182	78.1802	39.5256	159.221	56.9599	188.517	70.327	55.4748	33.1572	40.05	54.3659	32.816
PA14_02360	71.2738	122.97	50.0821	88.1357	111.023	39.197	35.8876	0	35.2843	4.25659	10.3848	26.1043	47.4446	43.1197	69.9339	119.901	110.95	92.7766	171.962	55.2834	191.293	0	53.5928	123.484	95.2976	57.6136	40.0834	122.836	134.542	73.6602	230.06	0	81.3543	46.5019	109.62	98.8197	56.0101	48.0547	67.8545	18.8217	31.8442	31.6444	18.8517	62.0532	67.5055	37.8939	66.2896	68.3058	72.4216
PA14_02370	66.8192	156.726	99.3008	50.1164	35.3256	8.39936	25.9188	76.2303	77.6255	0	20.7695	14.0562	70.7904	45.1099	88.835	76.1275	88.166	95.2181	66.1393	110.567	50.6363	174.905	38.2806	40.5182	147.278	71.6277	17.5365	54.8375	105.82	21.0458	69.0179	322.949	29.5834	43.9185	30.4501	88.2789	14.5211	29.3668	84.0806	26.3504	45.4918	12.6577	28.2776	33.095	78.1994	2.36837	34.5259	56.4569	50.9215
PA14_02380	82.4103	43.4011	14.6792	15.5534	26.9148	19.5985	29.9063	0	127.024	21.2829	155.771	6.02407	25.605	41.1296	30.2417	12.3707	15.8501	39.0638	0	21.4991	56.2626	43.7264	65.077	5.78831	41.8732	59.1707	25.0521	57.0311	12.0937	10.5229	0	124.211	14.7917	18.0841	36.5401	59.2918	24.8934	88.1003	2.9502	7.52869	31.8442	44.3021	18.8517	0	25.3981	14.2102	8.28621	43.9109	23.7633
PA14_02390	60.1372	173.604	149.383	51.8445	80.7443	2.79979	165.482	0	190.535	123.441	72.6933	18.0722	109.951	51.7437	30.2417	75.1759	78.2597	92.7766	0	193.492	140.656	218.632	114.842	86.8246	95.2976	107.441	45.0938	85.5466	96.7495	10.5229	92.0238	24.8423	125.729	95.5872	60.9002	200.275	10.3722	72.0821	110.632	80.9334	145.574	12.6577	263.924	12.4106	70.179	21.3153	98.0534	97.5797	73.5532
PA14_02410	147.002	74.7463	134.704	70.8542	45.4187	55.9957	338.938	0	275.218	8.51317	218.08	44.1765	127.272	98.1803	66.1537	80.8855	240.723	194.098	13.2279	55.2834	78.7676	43.7264	149.294	136.99	140.059	79.4133	47.599	184.254	137.566	157.843	322.083	0	125.729	235.093	115.71	214.768	85.0524	136.155	163.736	22.5861	259.303	56.9599	0	20.6844	118.302	33.1572	103.578	117.096	95.0534
PA14_02420	51.228	74.7463	94.9833	29.3786	26.9148	5.59957	3.98751	0	105.853	8.51317	166.156	16.0642	52.7162	53.7338	1.89011	53.2893	69.344	47.609	0	116.709	118.151	0	42.1086	52.0948	30.322	48.2708	12.5261	65.8051	46.863	157.843	0	49.6845	44.3751	36.1681	0	72.4678	37.3401	10.6788	28.0269	1.88217	22.7459	18.9866	0	4.13688	40.7706	2.36837	46.9552	50.1839	37.3424
PA14_02435	53.4553	4.82234	44.0377	55.3008	13.4574	8.39936	5.98127	0	70.5686	8.51317	311.543	8.0321	18.0741	26.5352	15.1208	40.9186	58.4471	100.101	0	67.5686	275.687	0	84.2173	40.5182	101.073	49.8279	10.0208	57.0311	89.191	0	23.006	24.8423	51.7709	15.5006	24.3601	28.9871	35.2656	58.7335	42.7778	58.3473	27.2951	12.6577	28.2776	12.4106	46.1176	14.2102	33.1448	38.3349	46.3951
PA14_02450	126.956	125.381	101.028	81.2231	317.931	209.984	225.294	0	77.6255	68.1054	270.004	118.473	238.729	153.241	156.879	208.399	170.388	247.811	26.4557	159.708	337.576	961.98	149.294	52.0948	179.044	116.784	142.797	127.223	157.218	178.889	161.042	422.318	192.292	196.341	200.971	230.579	95.4246	170.861	207.989	150.574	363.934	221.511	28.2776	165.475	115.628	170.523	154.676	149.158	208.212
PA14_02460	15.5911	28.9341	6.90788	19.0097	11.7752	8.39936	37.8814	0	0	25.5395	0	8.0321	2.25927	13.2676	0	97.0626	18.8219	21.9734	0	12.2852	0	0	11.4842	1.92944	56.3122	21.7997	10.0208	4.387	6.04684	157.843	92.0238	74.5268	0	23.2509	36.5401	9.22317	29.0423	2.66971	20.6514	24.4682	113.729	31.6444	37.7035	99.2851	17.3776	14.2102	26.2397	18.819	20.3686
PA14_02470	80.183	98.8581	159.745	72.5824	21.8683	81.1938	121.619	0	28.2275	106.415	602.316	62.2487	82.8398	80.9324	132.307	105.627	150.576	162.359	449.747	58.3547	95.6464	240.495	49.7648	148.567	122.732	121.456	50.1042	153.545	123.96	52.6144	23.006	74.5268	118.334	374.599	127.89	221.356	33.1912	77.4215	140.134	158.102	100.082	12.6577	179.092	28.9582	82.878	54.4726	85.6241	98.2767	108.632
PA14_02490	28.955	91.6246	208.1	29.3786	217	22.3983	1.99376	0	246.99	42.5659	20.7695	16.0642	105.432	33.8324	13.2307	58.0473	98.0722	128.178	0	227.276	0	21.8632	15.3122	21.2238	36.0976	104.327	35.073	63.6116	108.843	0	138.036	0	103.542	59.4191	121.8	57.9742	43.5634	66.7427	33.9273	26.3504	9.09835	25.3155	28.2776	49.6426	50.1278	28.4205	41.431	49.4869	44.1319
PA14_02500	93.5468	36.1676	25.0411	60.4853	42.0543	53.196	59.8127	0	0	8.51317	31.1543	18.0722	90.3707	59.0409	30.2417	48.5313	80.2409	73.2447	13.2279	119.781	118.151	21.8632	88.0454	40.5182	119.844	70.0705	57.6198	78.9661	101.285	126.275	115.03	49.6845	96.146	72.3363	42.6302	34.2575	12.4467	80.0912	59.0039	58.3473	40.9426	50.631	0	74.4639	47.4543	21.3153	35.9069	56.4569	46.3951
PA14_02510	11.1365	53.0458	1.72697	22.466	3.36435	97.9926	33.8938	0	28.2275	119.184	20.7695	6.02407	5.27162	7.29719	11.3406	14.2739	47.5502	24.4149	185.19	0	11.2525	43.7264	30.6245	0	43.3171	31.1425	15.0313	35.096	16.6288	0	0	0	7.39585	95.5872	24.3601	22.3991	0	45.385	8.85059	13.1752	72.7868	6.32887	18.8517	4.13688	14.7042	2.36837	4.1431	34.8499	19.237
PA14_02520	37.8642	274.874	162.335	169.359	153.078	377.971	81.744	239.581	7.05686	174.52	51.9238	283.131	268.853	210.292	289.186	179.851	117.885	120.854	0	21.4991	16.8788	43.7264	114.842	84.8952	18.7707	54.4993	80.1667	24.1285	19.6522	31.5686	0	0	51.7709	15.5006	103.53	226.627	296.646	218.916	252.242	367.024	63.6885	240.497	292.202	111.696	132.337	191.838	127.055	156.128	254.607
PA14_02530	151.457	69.924	83.758	38.0193	33.6435	47.5964	105.669	0	98.7961	72.362	249.234	44.1765	74.5558	41.793	18.9011	53.2893	77.269	57.375	39.6836	6.1426	112.525	0	99.5295	13.5061	70.7513	26.4711	50.1042	43.87	22.6757	42.0915	0	0	14.7917	69.7528	79.1703	86.9613	6.22334	144.164	110.632	5.64652	68.2376	0	141.388	20.6844	55.4748	11.8419	62.1465	48.7899	64.5005
PA14_02550	115.82	176.016	366.981	338.718	449.14	526.36	289.095	10.89	148.194	29.7961	197.31	108.433	137.062	120.072	94.5053	120.852	257.563	130.62	39.6836	144.351	495.111	415.4	187.575	129.272	199.259	241.354	72.6511	179.867	196.522	42.0915	483.125	74.5268	162.709	77.5032	280.141	119.901	53.9356	205.567	115.058	99.7551	154.672	158.222	0	393.004	98.9189	56.8409	132.579	116.399	121.08
PA14_02560	35.6369	24.1117	40.5838	101.961	112.706	120.391	65.7939	0	0	0	0	20.0802	12.8025	23.8817	26.4615	11.4191	14.8594	8.54521	0	12.2852	0	0	0	0	1.4439	20.2426	22.5469	48.257	19.6522	10.5229	0	0	88.7502	2.58344	0	11.8584	62.2334	117.467	19.1763	11.293	86.4344	6.32887	56.5552	33.095	8.68882	18.947	20.7155	35.5469	24.8949
PA14_02570	4.45461	2.41117	0	0	30.2791	16.7987	7.97502	0	0	0	0	4.01605	0	7.96057	0	0.951594	0.990629	1.22074	0	0	0	0	3.82806	40.5182	0	1.55712	10.0208	0	0	0	0	0	14.7917	15.5006	85.2603	0	0	8.00912	1.4751	15.0574	0	0	18.8517	0	3.34186	0	9.66724	5.57599	1.13159
PA14_02580	33.4096	31.3452	121.751	1.72815	141.303	55.9957	0	0	7.05686	157.494	0	18.0722	14.3087	49.0902	9.45053	7.61275	82.2222	36.6223	0	0	22.505	109.316	30.6245	1.92944	10.1073	59.1707	50.1042	10.9675	43.8396	0	23.006	0	7.39585	36.1681	30.4501	9.22317	45.6379	10.6788	20.6514	30.1148	4.54918	69.6176	0	0	18.046	26.0521	2.76207	26.4859	14.7106
PA14_02590	26.7277	50.6346	15.5427	12.0971	127.845	69.9947	95.7003	0	35.2843	0	0	12.0481	31.6297	23.2183	26.4615	36.1606	72.3159	8.54521	158.734	3.0713	11.2525	240.495	34.4525	19.2944	7.21952	28.0282	17.5365	43.87	12.0937	0	69.0179	0	7.39585	157.59	18.2701	22.3991	8.29779	114.797	53.1035	3.76434	22.7459	0	0	8.27376	24.7297	7.10512	13.8103	38.3349	40.7372
PA14_02610	8.90922	0	68.2153	12.0971	67.2869	44.7966	45.8564	0	0	46.8225	20.7695	12.0481	37.6545	37.8127	35.912	1.90319	9.90629	41.5053	0	0	28.1313	0	49.7648	0	7.21952	3.11425	17.5365	39.483	4.53513	52.6144	46.0119	0	36.9792	0	6.09002	32.9399	0	18.6879	4.42529	0	13.6475	37.9732	0	0	12.0307	9.47349	40.05	29.9709	38.474
PA14_02620	17.8184	21.7006	44.9012	6.91261	5.04652	92.393	59.8127	0	0	55.3356	72.6933	16.0642	24.0989	17.9113	0	9.51594	8.91566	53.7128	0	33.7843	0	0	22.9684	129.272	34.6537	12.457	7.51563	4.387	18.1405	0	0	0	147.917	5.16688	24.3601	1.3176	2.07445	10.6788	30.9771	52.7008	13.6475	0	9.42587	4.13688	24.0614	9.47349	1.38103	28.5769	13.5791
PA14_02630	37.8642	19.2894	11.2253	27.6504	37.0078	41.9968	53.8314	0	56.4549	8.51317	103.848	16.0642	18.0741	32.5057	51.0328	60.902	94.1097	15.8697	0	70.6399	101.273	0	15.3122	25.0827	59.2	82.5275	17.5365	24.1285	46.863	84.1831	138.036	0	29.5834	0	24.3601	54.0214	16.5956	18.6879	73.7549	5.64652	4.54918	0	0	0	42.7757	14.2102	45.5741	23.0009	21.5002
PA14_02640	15.5911	9.64469	10.3618	74.3105	10.093	22.3983	177.444	10.89	56.4549	25.5395	0	8.0321	15.0618	49.0902	17.0109	27.5962	78.2597	36.6223	26.4557	55.2834	33.7576	0	15.3122	98.4013	41.8732	32.6996	35.073	43.87	51.3982	10.5229	0	0	110.938	10.3338	79.1703	46.1159	10.3722	40.0456	67.8545	73.4047	0	50.631	0	0	32.0818	9.47349	46.9552	50.1839	47.5267
PA14_02650	77.9557	40.9899	105.345	50.1164	42.0543	30.7977	61.8064	10.89	127.024	102.158	83.078	20.0802	97.1485	38.4761	9.45053	75.1759	74.2971	81.7899	0	122.852	45.0101	0	26.7964	34.7299	11.5512	43.5994	30.0625	83.3531	98.2612	84.1831	0	124.211	177.5	103.338	73.0803	43.4807	20.7445	72.0821	60.479	0	22.7459	0	37.7035	0	62.1585	18.947	22.0965	54.3659	41.8687
PA14_02660	75.7284	77.1575	139.021	22.466	68.9691	47.5964	37.8814	392.042	204.649	97.9015	62.3085	32.1284	96.3954	41.793	60.4834	89.4499	72.3159	104.984	52.9115	12.2852	33.7576	153.042	172.263	17.3649	79.4147	124.57	40.0834	135.997	101.285	42.0915	0	0	14.7917	64.586	48.7202	133.077	26.9678	189.549	94.4063	16.9396	332.09	25.3155	113.11	223.392	63.4952	42.6307	100.816	71.0938	66.7637
PA14_02680	171.503	12.0559	185.649	41.4756	26.9148	30.7977	39.8751	21.7801	296.388	21.2829	623.085	24.0963	82.8398	55.724	17.0109	144.642	111.941	124.516	52.9115	156.636	73.1414	0	80.3892	169.79	186.264	73.1848	50.1042	103.095	122.449	410.392	0	0	244.063	240.26	164.431	84.3261	41.489	90.77	240.441	58.3473	72.7868	0	75.407	24.8213	68.8422	26.0521	63.5276	85.0338	82.6059
PA14_02690	104.683	26.5229	28.495	19.0097	26.9148	8.39936	169.469	239.581	63.5118	85.1317	0	42.1685	31.6297	60.3676	9.45053	67.5632	42.597	75.6862	52.9115	24.5704	22.505	437.264	68.9051	48.2359	38.9854	31.1425	47.599	83.3531	61.9802	31.5686	69.0179	0	36.9792	15.5006	66.9902	68.515	0	130.816	91.4561	0	22.7459	63.2887	197.943	8.27376	58.1483	4.73674	29.0017	68.3058	46.3951
PA14_02700	82.4103	65.1017	31.0855	70.8542	53.8296	64.3951	57.8189	130.681	49.398	80.8752	114.232	20.0802	92.63	87.5663	22.6813	137.03	207.041	184.332	92.595	36.8556	33.7576	87.4527	206.715	138.919	63.5318	230.454	62.6303	120.643	114.89	315.686	345.089	24.8423	184.896	237.676	213.151	134.395	33.1912	53.3941	150.46	18.8217	168.32	63.2887	9.42587	24.8213	78.8678	21.3153	153.295	92.7008	79.2111
PA14_02720	33.4096	43.4011	30.222	25.9223	47.1009	13.9989	75.7627	119.79	112.91	225.599	145.387	6.02407	19.5803	43.1197	3.78021	41.8701	93.1191	58.5958	66.1393	49.1408	61.8888	0	107.186	7.71775	138.615	76.299	27.5573	111.869	69.5387	52.6144	69.0179	0	51.7709	10.3338	73.0803	65.8798	24.8934	45.385	50.1533	5.64652	54.5901	88.6042	0	4.13688	39.4339	2.36837	35.9069	72.4878	72.4216
PA14_02730	1781.84	2182.11	1173.48	846.794	1476.95	890.332	1355.75	1001.88	995.018	2779.55	778.857	1648.59	3537.26	3148.4	2691.51	2447.5	1847.52	1103.55	2817.53	2635.18	849.565	2404.95	470.851	569.184	1069.93	457.794	673.902	625.148	187.452	694.51	782.203	273.265	1153.75	1240.05	517.652	1249.08	1279.93	296.337	2069.56	1731.6	1637.7	797.438	1027.42	2279.42	1051.35	2981.78	889.386	2482.01	3234.08
PA14_02740	135.866	113.325	69.0788	62.2135	112.706	125.99	125.607	0	197.592	417.146	135.002	178.714	128.778	131.349	177.67	85.6435	105.007	162.359	0	49.1408	309.444	0	145.466	214.167	115.512	113.67	75.1563	83.3531	134.542	63.1373	1403.36	0	66.5626	173.09	30.4501	201.592	70.5312	197.558	264.043	99.7551	31.8442	63.2887	56.5552	53.7795	92.2352	170.523	106.34	98.9737	71.29
PA14_02750	51.228	48.2234	228.823	148.621	50.4652	8.39936	81.744	10.89	105.853	174.52	31.1543	46.1846	76.062	64.3479	66.1537	116.095	63.4002	81.7899	0	98.2816	112.525	1027.57	137.81	50.1654	86.6342	105.884	45.0938	151.352	122.449	63.1373	46.0119	546.53	59.1668	85.2535	140.071	158.112	74.6801	149.504	87.0308	1.88217	259.303	12.6577	9.42587	49.6426	78.1994	30.7888	100.816	92.0038	67.8953
PA14_02760	187.094	57.8681	89.8024	81.2231	92.5195	25.1981	89.719	0	7.05686	25.5395	83.078	30.1204	38.4075	52.4071	75.6042	119.901	111.941	125.737	224.874	119.781	275.687	0	107.186	320.286	33.2098	101.213	30.0625	135.997	99.7729	42.0915	46.0119	0	162.709	149.839	12.18	125.172	18.67	48.0547	171.111	77.1691	81.8852	101.262	0	95.1483	64.832	23.6837	103.578	67.6088	39.6056
PA14_02770	91.3195	55.457	132.113	38.0193	31.9613	33.5974	25.9188	21.7801	331.673	102.158	529.623	32.1284	67.0249	69.655	54.8131	84.6919	66.3721	124.516	52.9115	64.4973	73.1414	0	68.9051	127.343	44.761	154.155	40.0834	92.1271	72.5621	84.1831	92.0238	24.8423	340.209	54.2522	30.4501	32.9399	16.5956	74.7518	78.1802	39.5256	245.656	37.9732	9.42587	0	64.832	18.947	23.4776	62.0328	87.1323
PA14_02790	75.7284	91.6246	131.25	17.2815	15.1396	55.9957	65.7939	0	77.6255	12.7698	41.539	58.2327	48.9508	62.3578	98.2855	56.1441	91.1378	96.4388	13.2279	6.1426	157.535	109.316	61.2489	162.073	14.439	98.0988	32.5677	74.5791	61.9802	10.5229	690.179	149.054	170.105	121.422	24.3601	71.1502	37.3401	101.449	48.6782	56.4652	100.082	0	28.2776	111.696	46.786	18.947	49.7172	71.0938	97.3166
PA14_02810	182.639	106.092	46.6282	69.1261	373.443	125.99	61.8064	98.0104	63.5118	55.3356	145.387	36.1444	99.4078	60.3676	79.3844	144.642	191.191	166.021	39.6836	107.496	337.576	43.7264	210.543	140.849	112.624	270.939	85.1772	74.5791	145.124	294.641	138.036	0	162.709	85.2535	194.881	235.85	35.2656	122.807	94.4063	15.0574	59.1393	88.6042	122.536	252.35	137.684	37.8939	124.293	130.339	102.974
PA14_02830	44.5461	74.7463	137.294	13.8252	20.1861	39.197	151.525	32.6701	7.05686	51.079	197.31	58.2327	46.6915	21.8916	66.1537	56.1441	53.4939	28.0771	52.9115	15.3565	28.1313	109.316	42.1086	27.0121	141.503	26.4711	42.5886	41.6765	102.796	10.5229	0	149.054	22.1875	33.5847	36.5401	21.0815	43.5634	80.0912	42.7778	11.293	236.557	0	197.943	49.6426	64.832	11.8419	16.5724	43.9109	31.6845
PA14_02840	11.1365	16.8782	74.2597	32.8349	48.783	13.9989	61.8064	0	91.7392	12.7698	10.3848	12.0481	74.5558	31.8423	7.56042	19.0319	50.5221	81.7899	52.9115	12.2852	118.151	0	45.9367	79.1069	27.4342	31.1425	22.5469	94.3206	57.445	21.0458	0	0	103.542	82.67	42.6302	57.9742	29.0423	77.4215	66.3794	79.0512	86.4344	0	18.8517	339.224	41.439	42.6307	53.8603	55.0629	38.474
PA14_02850	17.8184	79.5687	44.0377	74.3105	52.1474	22.3983	5.98127	0	84.6824	59.5922	83.078	26.1043	57.2348	57.0507	51.0328	21.8867	88.166	89.1144	0	27.6417	106.899	65.5895	91.8734	123.484	30.322	107.441	17.5365	138.191	36.2811	0	0	223.58	66.5626	36.1681	66.9902	18.4463	10.3722	80.0912	76.7051	37.6434	27.2951	37.9732	9.42587	227.528	56.1432	33.1572	44.1931	74.5788	64.5005
PA14_02870	64.5919	156.726	158.018	65.6698	43.7365	36.3972	199.376	130.681	155.251	161.75	72.6933	22.0883	44.4323	80.9324	58.5933	71.3696	61.419	95.2181	52.9115	33.7843	5.62626	43.7264	168.435	131.202	59.2	71.6277	45.0938	127.223	92.2144	168.366	782.203	49.6845	125.729	33.5847	121.8	92.2317	105.797	85.4306	47.2031	43.29	86.4344	6.32887	18.8517	16.5475	94.9087	33.1572	24.8586	90.6098	82.6059
PA14_02890	258.367	154.315	94.1198	39.7475	70.6513	72.7945	75.7627	21.7801	49.398	12.7698	62.3085	42.1685	44.4323	55.0606	51.0328	110.385	76.2784	115.971	277.785	113.638	67.5151	21.8632	183.747	154.355	82.3025	99.6559	70.1459	65.8051	167.8	31.5686	23.006	173.896	170.105	20.6675	115.71	89.5965	49.7867	64.073	30.9771	52.7008	259.303	12.6577	226.221	62.0532	81.5413	49.7358	62.1465	61.3358	47.5267
PA14_02900	22.2731	74.7463	35.4029	70.8542	95.8839	53.196	31.9001	65.3403	21.1706	8.51317	633.47	10.0401	44.4323	19.238	73.7141	73.2728	67.3627	97.6596	0	3.0713	16.8788	65.5895	61.2489	142.778	129.951	76.299	37.5782	114.062	81.6324	42.0915	46.0119	0	177.5	10.3338	30.4501	71.1502	33.1912	48.0547	132.759	30.1148	159.221	6.32887	0	119.97	76.1943	35.5256	23.4776	66.2148	49.7899
PA14_02910	213.821	245.94	44.9012	88.1357	97.5661	58.7955	163.488	43.5602	289.331	268.165	62.3085	44.1765	62.5064	60.3676	24.5714	89.4499	56.4658	100.101	383.608	104.424	112.525	0	34.4525	192.944	144.39	151.041	45.0938	78.9661	80.1207	220.981	828.215	0	73.9585	139.506	79.1703	143.618	242.71	106.788	110.632	45.1721	113.729	37.9732	75.407	260.624	64.1636	35.5256	45.5741	79.4578	84.8691
PA14_02930	17.8184	72.3352	10.3618	74.3105	10.093	5.59957	41.8689	0	7.05686	0	20.7695	6.02407	12.0494	34.4958	92.6152	39.967	81.2315	13.4282	370.38	21.4991	0	634.032	15.3122	17.3649	20.2147	38.9281	15.0313	15.3545	43.8396	0	0	248.423	22.1875	82.67	18.2701	32.9399	2.07445	48.0547	2.9502	1.88217	18.1967	12.6577	65.9811	62.0532	30.7451	4.73674	23.4776	24.3949	18.1054
PA14_02960	26.7277	72.3352	6.04439	32.8349	52.1474	36.3972	27.9126	0	204.649	34.0527	0	10.0401	36.9014	14.5944	15.1208	16.1771	23.7751	28.0771	105.823	0	45.0101	0	72.7331	19.2944	7.21952	38.9281	20.0417	6.58051	39.3045	326.209	69.0179	173.896	0	56.8356	0	23.7167	18.67	42.7153	20.6514	3.76434	77.336	0	0	0	20.0511	11.8419	27.6207	36.9409	24.8949
PA14_02970	153.684	9.64469	256.455	76.0387	153.078	27.9979	47.8501	0	56.4549	59.5922	0	50.2006	64.0126	49.7536	24.5714	116.095	149.585	251.473	264.557	178.135	56.2626	0	218.199	140.849	49.0927	137.027	67.6407	100.901	160.241	157.843	0	0	96.146	224.759	42.6302	85.6437	41.489	130.816	153.41	39.5256	95.5327	25.3155	94.2587	33.095	73.5208	35.5256	82.8621	85.0338	88.2639
PA14_02980	66.8192	7.23352	69.0788	77.7668	21.8683	30.7977	99.6878	32.6701	105.853	97.9015	51.9238	16.0642	48.9508	61.031	7.56042	50.4345	64.3909	57.375	39.6836	30.713	140.656	131.179	65.077	21.2238	64.9757	40.4852	27.5573	100.901	65.0036	10.5229	0	0	22.1875	20.6675	182.701	126.489	14.5211	170.861	69.3296	48.9365	86.4344	31.6444	9.42587	20.6844	66.8371	11.8419	33.1448	62.7298	54.3162
PA14_02990	102.456	212.183	176.151	107.145	94.2017	41.9968	213.332	76.2303	261.104	29.7961	62.3085	36.1444	59.494	83.586	75.6042	94.2078	193.173	147.71	26.4557	187.349	16.8788	131.179	118.67	148.567	229.581	132.355	107.724	168.9	136.054	115.752	23.006	49.6845	96.146	28.4178	54.8102	106.725	89.2013	165.522	120.958	69.6404	341.188	82.2754	9.42587	45.5057	91.5668	14.2102	102.197	80.8518	72.4216
PA14_03000	111.365	33.7564	127.796	24.1941	70.6513	22.3983	79.7502	0	49.398	4.25659	51.9238	50.2006	80.5805	74.2986	49.1427	72.3212	133.735	80.5692	39.6836	58.3547	67.5151	0	156.95	146.637	80.8586	152.598	60.1251	116.256	69.5387	178.889	184.048	0	170.105	36.1681	18.2701	154.159	2.07445	72.0821	89.981	86.5799	336.639	44.3021	0	0	69.5106	23.6837	60.7655	71.0938	74.6848
PA14_03010	44.5461	125.381	160.608	112.33	102.613	41.9968	43.8626	10.89	162.308	29.7961	72.6933	14.0562	60.2471	53.7338	86.9449	82.7887	136.707	107.426	79.3672	9.2139	33.7576	43.7264	126.326	34.7299	158.829	71.6277	52.6094	105.288	92.2144	126.275	0	49.6845	103.542	7.75032	54.8102	96.1845	87.1268	66.7427	98.8316	13.1752	86.4344	56.9599	28.2776	66.1901	72.1841	37.8939	132.579	73.1848	76.948
PA14_03020	35.6369	57.8681	41.4473	1.72815	11.7752	30.7977	0	0	14.1137	0	0	16.0642	43.6792	15.2578	7.56042	33.3058	94.1097	10.9867	0	132.066	73.1414	765.211	7.65612	0	8.66342	66.9563	12.5261	10.9675	25.6991	21.0458	0	0	66.5626	31.0013	54.8102	25.0343	8.29779	34.7062	35.4024	28.2326	31.8442	25.3155	18.8517	33.095	27.4032	18.947	22.0965	24.3949	43.0003
PA14_03030	6.68192	7.23352	6.90788	10.3689	42.0543	5.59957	0	0	35.2843	42.5659	103.848	14.0562	32.3828	33.169	0	31.4026	73.3065	69.5825	0	79.8538	45.0101	0	45.9367	36.6593	15.8829	76.299	10.0208	17.548	22.6757	0	0	0	125.729	23.2509	24.3601	9.22317	4.1489	8.00912	0	47.0543	127.377	0	0	4.13688	22.7246	11.8419	12.4293	29.2739	26.0265
PA14_03040	80.183	43.4011	96.7103	46.6601	8.41087	47.5964	29.9063	10.89	303.445	178.777	0	24.0963	51.2101	70.3184	20.7912	71.3696	120.857	128.178	621.71	73.7112	208.172	415.4	103.358	61.742	121.288	68.5134	45.0938	116.256	45.3513	10.5229	23.006	0	81.3543	67.1694	73.0803	109.36	6.22334	130.816	69.3296	37.6434	72.7868	44.3021	84.8328	4.13688	54.8064	37.8939	53.8603	57.1538	52.053
PA14_03050	46.7734	149.493	70.8058	17.2815	55.5117	58.7955	57.8189	65.3403	190.535	80.8752	10.3848	28.1123	40.6668	29.8521	49.1427	132.272	52.5033	111.088	39.6836	128.995	208.172	0	91.8734	7.71775	93.8537	85.6418	40.0834	54.8375	123.96	73.6602	0	372.634	66.5626	46.5019	79.1703	72.4678	2.07445	80.0912	64.9043	1.88217	9.09835	0	0	28.9582	54.1381	7.10512	73.1948	64.8208	46.3951
PA14_03070	55.6826	139.848	47.4917	31.1067	23.5504	55.9957	53.8314	0	7.05686	0	155.771	10.0401	99.4078	23.2183	1.89011	95.1594	79.2503	86.6729	119.051	58.3547	50.6363	0	57.4209	21.2238	73.6391	40.4852	35.073	32.9025	61.9802	0	368.095	0	140.521	5.16688	36.5401	109.36	12.4467	61.4033	82.6055	24.4682	18.1967	44.3021	0	45.5057	54.1381	30.7888	42.8121	57.1538	54.3162
PA14_03080	53.4553	154.315	6.04439	8.64076	89.1552	25.1981	1.99376	0	0	55.3356	0	32.1284	50.457	45.1099	22.6813	6.66116	69.344	59.8165	0	3.0713	0	21.8632	30.6245	7.71775	44.761	51.3851	27.5573	8.77401	39.3045	10.5229	0	0	29.5834	2.58344	164.431	28.9871	26.9678	45.385	36.8775	35.7613	13.6475	25.3155	18.8517	0	26.0665	44.9991	8.28621	36.9409	44.1319
PA14_03090	71.2738	149.493	80.3041	77.7668	79.0622	95.1928	33.8938	0	0	0	20.7695	50.2006	77.5682	73.6353	141.758	119.901	110.95	157.476	39.6836	46.0695	11.2525	0	168.435	198.732	64.9757	137.027	42.5886	138.191	101.285	178.889	184.048	0	81.3543	170.507	188.791	93.5493	51.8612	56.0638	53.1035	77.1691	40.9426	196.195	188.517	74.4639	54.1381	92.3665	67.6707	69.0028	97.3166
PA14_03100	75.7284	4.82234	10.3618	22.466	23.5504	11.1991	23.9251	0	112.91	0	83.078	6.02407	26.3581	25.2085	5.67032	18.0803	25.7563	10.9867	0	27.6417	0	0	88.0454	42.4476	75.083	10.8999	25.0521	28.5155	18.1405	0	0	1068.22	81.3543	15.5006	48.7202	26.3519	0	42.7153	38.3526	47.0543	4.54918	44.3021	0	0	31.4134	16.5786	33.1448	14.637	27.1581
PA14_03110	37.8642	33.7564	23.3141	65.6698	144.667	44.7966	7.97502	0	28.2275	55.3356	0	10.0401	21.0865	13.931	13.2307	20.9351	57.4565	92.7766	92.595	21.4991	33.7576	0	111.014	21.2238	36.0976	85.6418	35.073	21.935	104.308	0	0	24.8423	96.146	157.59	60.9002	64.5622	47.7123	29.3668	50.1533	9.41086	72.7868	0	37.7035	74.4639	50.7962	37.8939	40.05	34.1529	26.0265
PA14_03120	15.5911	0	1.72697	19.0097	3.36435	5.59957	3.98751	0	14.1137	0	0	10.0401	18.0741	18.5747	3.78021	26.6446	27.7376	18.3112	13.2279	33.7843	78.7676	21.8632	57.4209	17.3649	38.9854	28.0282	27.5573	13.161	55.9333	0	23.006	99.369	22.1875	31.0013	12.18	28.9871	31.1167	13.3485	53.1035	5.64652	22.7459	0	0	28.9582	33.4186	4.73674	1.38103	18.819	28.2897
PA14_03130	147.002	142.259	290.994	139.98	63.9226	81.1938	179.438	294.031	472.81	144.724	186.926	84.337	127.272	135.33	77.4943	194.125	207.041	234.383	26.4557	190.421	146.283	21.8632	195.231	121.555	210.81	110.556	132.776	225.931	178.382	305.164	0	770.11	51.7709	121.422	243.601	163.382	47.7123	157.513	100.307	31.9969	159.221	63.2887	131.962	227.528	122.312	59.2093	243.062	194.462	204.817
PA14_03150	53.4553	31.3452	18.1332	76.0387	30.2791	25.1981	9.96878	174.241	232.877	0	0	82.329	63.2595	51.0803	37.8021	74.2244	73.3065	48.8298	26.4557	27.6417	253.182	0	133.982	40.5182	122.732	105.884	105.219	78.9661	40.8162	0	69.0179	422.318	22.1875	7.75032	85.2603	50.0686	101.648	56.0638	36.8775	65.876	168.32	75.9465	75.407	86.8745	48.1227	94.7349	23.4776	69.6998	87.1323
PA14_03160	278.413	188.071	344.53	143.437	174.946	195.985	171.463	108.9	352.843	157.494	155.771	150.602	245.507	161.202	393.142	197.932	224.873	340.588	502.659	353.2	202.545	0	302.417	206.45	179.044	261.597	100.208	350.96	455.025	105.229	138.036	273.265	140.521	180.841	170.521	262.202	178.403	395.117	289.119	52.7008	200.164	196.195	47.1294	467.468	179.792	75.7879	229.252	253.707	212.739
PA14_03163	461.052	930.713	463.691	371.553	553.435	554.358	428.657	1023.66	324.616	489.508	508.853	499.998	640.879	273.313	712.57	414.895	324.926	682.396	119.051	423.839	708.909	459.127	677.566	642.502	581.893	739.633	453.443	697.534	523.052	673.464	0	49.6845	458.543	831.867	444.572	538.897	468.825	549.96	623.967	489.365	468.565	537.954	311.054	508.836	422.41	395.518	522.031	480.929	465.083
PA14_03166	60.1372	74.7463	69.0788	58.7571	87.473	67.1949	35.8876	0	7.05686	170.263	62.3085	44.1765	21.0865	23.2183	35.912	106.579	16.8407	75.6862	0	55.2834	118.151	0	42.1086	13.5061	18.7707	65.3992	62.6303	19.7415	42.3279	21.0458	0	0	147.917	31.0013	18.2701	40.8455	56.0101	90.77	168.161	0	54.5901	25.3155	0	0	40.7706	18.947	60.7655	64.1238	46.3951
PA14_03170	122.502	156.726	57.8535	100.233	87.473	92.393	95.7003	10.89	183.478	46.8225	218.08	28.1123	94.8892	80.9324	35.912	91.3531	175.341	260.019	0	119.781	281.313	174.905	202.887	127.343	121.288	342.567	57.6198	212.77	340.135	42.0915	23.006	0	325.417	175.674	133.98	214.768	60.159	133.485	166.686	47.0543	386.68	25.3155	103.685	239.939	136.348	120.787	183.678	134.521	130.133
PA14_03180	133.638	260.407	93.2564	117.514	67.2869	11.1991	63.8002	0	169.365	12.7698	51.9238	26.1043	20.3334	25.2085	79.3844	56.1441	62.4096	108.646	0	76.7825	11.2525	743.348	42.1086	117.696	76.5269	77.8562	20.0417	43.87	27.2108	178.889	0	0	36.9792	67.1694	24.3601	118.584	122.392	34.7062	57.5288	80.9334	86.4344	18.9866	150.814	28.9582	66.8371	33.1572	102.197	73.1848	59.9742
PA14_03190	211.594	311.041	161.472	169.359	237.186	128.79	165.482	217.801	635.118	200.06	301.158	74.2969	198.062	151.251	79.3844	109.433	224.873	285.654	251.329	218.062	11.2525	284.221	195.231	171.72	202.147	182.183	100.208	155.739	167.8	105.229	0	322.949	125.729	263.511	66.9902	258.249	89.2013	149.504	202.088	144.927	186.516	63.2887	18.8517	351.635	138.353	146.839	263.778	180.523	198.028
PA14_03200	476.643	547.336	518.091	470.057	383.536	167.987	255.201	21.7801	359.9	144.724	529.623	96.3852	271.865	226.876	177.67	335.913	477.483	401.625	52.9115	300.987	354.454	21.8632	436.399	455.347	441.835	535.65	225.469	425.539	393.045	231.503	161.042	99.369	724.793	421.1	365.401	608.729	91.2757	592.675	432.204	171.278	600.491	170.88	188.517	376.456	391.665	113.682	350.783	280.193	315.713
PA14_03210	55.6826	55.457	145.929	51.8445	13.4574	25.1981	101.682	0	21.1706	0	103.848	4.01605	47.4446	22.5549	0	49.4829	49.5314	70.8032	52.9115	15.3565	0	0	26.7964	40.5182	56.3122	20.2426	32.5677	21.935	54.4216	10.5229	23.006	0	29.5834	28.4178	115.71	76.4206	12.4467	176.201	41.3027	1.88217	86.4344	56.9599	0	28.9582	50.7962	26.0521	40.05	49.4869	33.9476
PA14_03220	296.232	163.96	309.991	210.834	504.652	159.588	396.757	0	310.502	144.724	207.695	114.457	250.026	221.569	209.802	333.058	441.82	382.093	582.026	85.9964	523.242	437.264	386.634	542.172	355.2	264.711	205.427	357.541	473.166	463.007	368.095	621.056	347.605	333.264	170.521	309.635	130.69	320.365	376.15	146.809	295.696	44.3021	339.331	215.118	276.706	71.0512	352.164	289.951	265.923
PA14_03240	104.683	91.6246	56.99	50.1164	171.582	47.5964	91.7128	0	91.7392	106.415	31.1543	40.1605	55.7286	51.7437	51.0328	122.756	139.679	128.178	105.823	107.496	106.899	65.5895	114.842	40.5182	166.049	88.756	40.0834	125.03	152.683	31.5686	0	0	29.5834	28.4178	133.98	158.112	12.4467	98.7791	88.5059	43.29	186.516	0	0	95.1483	90.8985	21.3153	58.0034	82.2458	67.8953
PA14_03250	634.782	489.468	381.66	305.883	561.846	218.383	510.401	228.691	268.161	306.474	145.387	202.81	295.964	250.758	194.681	460.572	621.124	712.915	251.329	396.198	675.151	174.905	417.258	654.079	440.391	594.821	305.636	434.313	758.879	662.942	828.215	273.265	576.876	576.107	426.302	671.974	165.956	480.547	415.978	237.154	432.172	158.222	131.962	421.962	319.481	125.524	280.35	319.225	273.844
PA14_03265	144.775	173.604	360.937	115.786	126.163	50.3962	135.575	522.722	352.843	55.3356	41.539	54.2166	176.976	65.0113	117.187	115.143	219.92	185.553	224.874	233.419	528.868	43.7264	222.027	235.391	270.01	228.897	105.219	120.643	225.245	263.072	46.0119	0	140.521	219.592	158.341	266.154	41.489	98.7791	290.594	63.9939	59.1393	126.577	28.2776	107.559	137.016	108.945	158.819	115.702	90.527
PA14_03270	445.461	366.498	529.316	426.853	361.667	198.785	412.707	435.602	663.345	344.784	405.005	166.666	309.52	290.561	249.494	492.926	426.961	819.12	1388.93	282.56	511.99	765.211	562.725	430.264	475.044	566.793	245.511	563.73	751.32	505.098	667.173	24.8423	303.23	338.43	475.022	594.236	248.934	573.987	328.947	289.855	409.426	272.142	254.498	537.795	327.502	130.26	448.836	347.105	321.371
PA14_03285	478.871	238.706	136.431	297.242	339.799	159.588	309.032	816.753	359.9	268.165	249.234	78.3129	273.371	234.837	258.944	195.077	293.226	692.162	158.734	165.85	281.313	459.127	382.806	353.087	545.796	462.466	248.016	587.859	650.036	315.686	23.006	173.896	133.125	410.767	334.951	590.283	103.722	355.071	505.959	77.1691	332.09	183.537	169.666	86.8745	335.522	137.366	520.65	236.979	220.66
PA14_03290	135.866	96.4469	203.782	139.98	131.21	67.1949	99.6878	10.89	303.445	280.935	166.156	78.3129	124.26	100.17	71.824	146.546	307.095	225.838	0	24.5704	67.5151	284.221	114.842	206.45	336.43	185.298	125.261	171.093	240.362	252.549	0	49.6845	96.146	273.844	176.611	171.287	147.286	339.053	163.736	107.284	72.7868	44.3021	103.685	128.243	155.73	47.3674	247.205	98.9737	130.133
PA14_03300	218.276	255.584	262.499	153.805	228.776	114.791	121.619	479.162	127.024	170.263	155.771	78.3129	176.223	140.637	226.813	176.045	233.788	198.981	396.836	85.9964	78.7676	0	271.792	287.486	183.376	152.598	82.672	100.901	420.256	199.935	46.0119	521.687	251.459	103.338	97.4404	274.06	172.179	205.567	224.215	122.341	159.221	63.2887	188.517	53.7795	131.001	61.5777	256.872	186.796	143.712
PA14_03310	367.505	248.351	358.346	297.242	398.675	89.5932	257.194	239.581	402.241	68.1054	488.083	88.3531	280.902	171.816	111.516	298.801	344.739	288.096	52.9115	85.9964	461.353	196.769	417.258	256.615	303.22	358.138	127.766	276.381	362.811	126.275	23.006	24.8423	147.917	271.261	121.8	375.515	45.6379	392.447	284.694	111.048	222.91	31.6444	37.7035	252.35	207.195	71.0512	307.971	212.584	173.133
PA14_03320	204.912	332.742	269.407	190.097	351.574	156.788	133.582	21.7801	331.673	17.0263	321.927	52.2086	185.26	94.8634	198.461	124.659	317.001	351.575	224.874	46.0695	112.525	65.5895	390.462	320.286	343.649	183.741	105.219	239.092	334.088	242.026	0	173.896	155.313	335.847	243.601	241.12	64.3079	240.274	393.851	45.1721	181.967	88.6042	94.2587	198.57	203.853	92.3665	207.155	209.796	159.554
PA14_03330	60.1372	12.0559	69.9423	98.5046	33.6435	39.197	155.513	10.89	148.194	55.3356	41.539	16.0642	45.9384	50.4169	30.2417	73.2728	54.4846	172.125	0	61.426	22.505	0	164.607	129.272	164.605	126.127	45.0938	120.643	101.285	42.0915	0	0	170.105	25.8344	66.9902	71.1502	31.1167	173.531	32.4522	16.9396	27.2951	44.3021	37.7035	8.27376	80.8729	35.5256	69.0517	60.6388	57.711
PA14_03340	169.275	183.249	95.8468	70.8542	161.489	33.5974	73.769	435.602	621.004	76.6186	10.3848	44.1765	43.6792	61.031	75.6042	91.3531	184.257	172.125	52.9115	178.135	33.7576	0	210.543	142.778	189.151	179.069	42.5886	109.675	164.777	84.1831	69.0179	372.634	59.1668	188.591	73.0803	256.931	2.07445	192.219	61.9541	62.1117	104.631	69.6176	84.8328	33.095	78.1994	52.1042	73.1948	82.2458	106.369
PA14_03350	240.549	209.772	132.113	235.029	408.768	120.391	416.695	10.89	28.2275	268.165	529.623	126.506	151.371	131.349	105.846	303.559	239.732	382.093	26.4557	138.209	185.667	459.127	160.778	154.355	258.459	322.324	142.797	335.606	411.185	284.118	161.042	24.8423	177.5	418.517	219.241	328.081	128.616	240.274	317.146	116.695	259.303	151.893	339.331	277.171	197.169	92.3665	258.253	198.644	155.028
PA14_03360	227.185	91.6246	117.434	193.553	190.086	83.9936	159.5	304.921	275.218	225.599	218.08	70.2808	125.766	69.655	98.2855	231.237	206.051	382.093	925.95	61.426	174.414	21.8632	229.684	194.873	170.381	270.939	87.6824	179.867	393.045	305.164	23.006	24.8423	66.5626	441.768	194.881	210.815	53.9356	202.898	174.062	90.3443	68.2376	94.9331	75.407	215.118	175.113	80.5246	234.776	166.583	162.949
PA14_03370	115.82	118.147	246.957	165.903	186.721	78.394	143.55	87.1203	211.706	25.5395	560.777	60.2407	152.124	94.2001	117.187	159.868	225.863	256.356	158.734	340.914	78.7676	0	321.557	306.78	287.337	255.368	142.797	140.384	223.733	84.1831	115.03	74.5268	125.729	227.343	200.971	353.116	114.095	234.934	91.4561	56.4652	95.5327	177.208	131.962	91.0114	158.404	59.2093	169.867	152.643	126.738
PA14_03380	465.507	556.981	607.03	421.669	565.21	131.59	542.302	32.6701	232.877	221.343	436.16	178.714	295.211	252.085	151.208	394.912	556.733	722.681	291.013	236.49	320.697	131.179	535.928	478.5	516.917	601.05	343.214	504.505	529.099	189.412	1564.41	173.896	436.355	617.442	450.662	570.519	159.732	571.317	455.805	214.568	777.909	189.866	113.11	512.973	388.324	172.891	450.217	311.558	281.765
PA14_03390	231.64	282.107	338.486	89.8639	328.024	55.9957	237.257	0	141.137	85.1317	342.697	60.2407	141.581	141.3	37.8021	178.9	229.826	240.487	211.646	30.713	388.212	349.811	214.371	144.708	164.605	203.983	25.0521	144.771	140.589	199.935	115.03	596.214	155.313	346.181	109.62	212.133	33.1912	149.504	162.261	20.7039	113.729	37.9732	47.1294	219.255	128.327	26.0521	201.631	110.126	80.3427
PA14_03400	77.9557	55.457	94.1198	24.1941	136.256	27.9979	61.8064	0	0	208.573	145.387	10.0401	36.1483	7.96057	1.89011	72.3212	110.95	75.6862	158.734	3.0713	0	21.8632	34.4525	82.9658	93.8537	59.1707	12.5261	138.191	90.7027	10.5229	23.006	0	14.7917	126.588	85.2603	140.983	4.1489	85.4306	59.0039	20.7039	9.09835	0	18.8517	0	52.8013	42.6307	67.6707	34.8499	49.7899
PA14_03410	906.513	590.737	284.086	945.299	582.032	159.588	412.707	65.3403	176.422	285.191	488.083	375.5	1200.42	1459.44	500.878	989.658	539.893	434.585	621.71	436.125	365.707	765.211	348.353	621.279	664.196	355.024	1057.2	745.791	589.567	873.399	345.089	124.211	658.23	361.681	523.742	571.837	248.934	614.033	576.763	186.335	336.639	189.866	122.536	484.015	1432.32	909.455	693.279	583.387	830.585
PA14_03420	173.73	65.1017	18.9967	24.1941	55.5117	30.7977	139.563	0	21.1706	17.0263	62.3085	40.1605	91.8769	37.8127	62.3735	74.2244	154.538	185.553	171.962	104.424	16.8788	87.4527	160.778	192.944	101.073	151.041	25.0521	98.7076	155.706	389.347	0	0	22.1875	198.925	73.0803	113.313	37.3401	117.467	69.3296	37.6434	209.262	37.9732	131.962	37.2319	102.261	47.3674	104.959	82.2458	117.685
PA14_03430	296.232	139.848	183.059	221.203	77.38	187.586	223.301	76.2303	366.957	387.349	155.771	273.091	183.754	187.073	515.999	171.287	243.695	189.215	105.823	347.057	11.2525	87.4527	172.263	119.625	53.4244	175.955	202.922	168.9	154.195	126.275	46.0119	49.6845	59.1668	364.265	48.7202	264.837	165.956	256.292	218.315	372.67	309.344	297.457	160.24	194.433	139.021	305.52	133.96	233.494	220.66
PA14_03450	93.5468	306.219	139.021	269.592	146.349	557.158	299.063	283.141	148.194	183.033	135.002	606.423	264.334	326.383	618.064	315.929	216.948	104.984	396.836	356.271	50.6363	43.7264	252.652	125.413	187.707	244.468	358.245	182.061	187.452	21.0458	506.131	1043.37	184.896	307.429	414.122	171.287	514.463	202.898	228.64	498.776	200.164	835.411	292.202	231.665	205.19	528.147	349.402	260.677	324.766
PA14_03470	26.7277	55.457	127.796	91.592	42.0543	36.3972	79.7502	348.481	183.478	85.1317	83.078	54.2166	69.2842	47.1	143.648	40.9186	140.669	109.867	26.4557	119.781	343.202	21.8632	237.34	54.0242	108.293	91.8703	50.1042	129.417	113.378	662.942	0	0	155.313	31.0013	85.2603	89.5965	87.1268	32.0365	147.51	126.106	109.18	145.564	9.42587	0	62.1585	30.7888	44.1931	108.035	79.2111
PA14_03480	17.8184	19.2894	60.4439	98.5046	82.4265	25.1981	43.8626	0	246.99	17.0263	51.9238	10.0401	51.2101	61.6944	86.9449	37.1122	30.7095	144.048	0	95.2103	123.778	0	45.9367	82.9658	23.1025	79.4133	20.0417	17.548	48.3748	94.7059	0	198.738	103.542	87.8369	30.4501	84.3261	24.8934	29.3668	59.0039	186.335	72.7868	25.3155	9.42587	82.7376	51.4646	33.1572	56.6224	48.0929	45.2635
PA14_03490	57.9099	60.2793	25.9045	53.5727	18.5039	97.9926	119.625	0	0	17.0263	114.232	36.1444	85.8522	63.0212	94.5053	23.7899	32.6907	69.5825	39.6836	208.848	0	0	19.1403	13.5061	69.3074	49.8279	27.5573	57.0311	33.2576	0	46.0119	0	14.7917	217.009	133.98	31.6223	49.7867	88.1003	41.3027	146.809	36.3934	18.9866	103.685	20.6844	56.8115	73.4195	64.9086	33.4559	55.4478
PA14_03510	20.0457	74.7463	36.2664	53.5727	77.38	58.7955	5.98127	0	21.1706	46.8225	0	70.2808	17.3211	66.3381	47.2526	59.9504	76.2784	48.8298	330.697	119.781	61.8888	65.5895	7.65612	34.7299	59.2	21.7997	20.0417	26.322	25.6991	52.6144	23.006	0	59.1668	20.6675	24.3601	9.22317	68.4568	88.1003	73.7549	63.9939	118.279	69.6176	0	4.13688	42.1074	75.7879	60.7655	50.1839	44.1319
PA14_03520	53.4553	89.2134	14.6792	22.466	26.9148	75.5943	43.8626	0	0	0	0	62.2487	40.6668	26.5352	71.824	34.2574	35.6626	65.9202	13.2279	55.2834	16.8788	0	65.077	27.0121	20.2147	23.3568	35.073	10.9675	43.8396	10.5229	0	0	0	5.16688	24.3601	27.6695	22.8189	32.0365	13.2759	0	18.1967	44.3021	9.42587	12.4106	17.3776	44.9991	81.481	35.5469	35.0792
PA14_03530	6.68192	72.3352	25.0411	36.2912	28.5969	16.7987	19.9376	0	84.6824	8.51317	135.002	10.0401	102.42	29.1888	0	14.2739	72.3159	98.8803	0	3.0713	56.2626	0	68.9051	61.742	34.6537	127.684	27.5573	39.483	74.0739	42.0915	0	521.687	110.938	31.0013	109.62	48.7511	35.2656	18.6879	53.1035	16.9396	0	0	84.8328	0	30.7451	30.7888	99.4345	34.1529	32.816
PA14_03550	37.8642	106.092	169.243	77.7668	45.4187	22.3983	131.588	250.471	338.729	46.8225	31.1543	34.1364	47.4446	49.7536	60.4834	40.9186	80.2409	73.2447	26.4557	242.633	33.7576	0	45.9367	36.6593	89.522	24.914	25.0521	10.9675	57.445	73.6602	0	74.5268	170.105	59.4191	103.53	34.2575	20.7445	13.3485	44.2529	41.4078	27.2951	0	9.42587	33.095	50.1278	9.47349	49.7172	59.9418	45.2635
PA14_03560	26.7277	57.8681	64.7614	34.563	40.3722	8.39936	27.9126	0	28.2275	4.25659	72.6933	4.01605	15.8149	19.9014	13.2307	34.2574	65.3815	52.492	0	6.1426	157.535	21.8632	65.077	69.4597	37.5415	82.5275	17.5365	41.6765	87.6793	231.503	207.054	24.8423	266.251	170.507	54.8102	39.5279	4.1489	149.504	2.9502	24.4682	31.8442	25.3155	37.7035	8.27376	25.3981	14.2102	52.4793	30.6679	29.4213
PA14_03580	69.0465	38.5788	6.90788	27.6504	57.1939	47.5964	0	0	176.422	200.06	0	28.1123	29.3705	78.2789	13.2307	28.5478	48.5408	31.7394	13.2279	3.0713	28.1313	0	7.65612	5.78831	56.3122	32.6996	15.0313	21.935	61.9802	0	598.155	472.003	22.1875	85.2535	66.9902	85.6437	18.67	13.3485	35.4024	3.76434	159.221	6.32887	28.2776	78.6007	51.4646	35.5256	48.3362	41.1229	48.6583
PA14_03590	66.8192	81.9799	12.9523	53.5727	111.023	201.585	111.65	32.6701	7.05686	12.7698	0	226.907	82.0867	65.6747	190.901	76.1275	73.3065	32.9601	0	156.636	45.0101	0	68.9051	46.3065	17.3268	45.1566	155.323	41.6765	28.7225	0	0	0	66.5626	118.838	140.071	10.5408	194.998	53.3941	35.4024	203.275	13.6475	113.92	47.1294	33.095	38.7655	177.628	60.7655	98.2767	65.6321
PA14_03610	95.7741	166.371	165.789	162.446	65.6048	25.1981	181.432	0	430.469	8.51317	62.3085	74.2969	81.3336	67.0015	96.3954	55.1925	183.266	246.59	132.279	33.7843	56.2626	153.042	153.122	136.99	98.1854	165.055	67.6407	94.3206	211.64	52.6144	0	49.6845	103.542	93.0038	200.971	284.601	112.02	152.173	132.759	156.22	22.7459	56.9599	47.1294	28.9582	90.8985	75.7879	93.9103	97.5797	80.3427
PA14_03620	82.4103	67.5128	95.8468	39.7475	50.4652	11.1991	79.7502	10.89	444.582	25.5395	176.541	24.0963	10.5432	59.7043	5.67032	32.3542	96.091	137.944	52.9115	36.8556	5.62626	0	49.7648	90.6835	24.5464	29.5853	45.0938	57.0311	60.4684	0	0	0	66.5626	25.8344	48.7202	97.5021	26.9678	82.7609	88.5059	18.8217	181.967	82.2754	9.42587	24.8213	57.4799	35.5256	75.9569	59.9418	49.7899
PA14_03630	6.68192	77.1575	6.90788	22.466	50.4652	5.59957	19.9376	185.131	0	46.8225	10.3848	10.0401	52.7162	22.5549	11.3406	17.1287	88.166	67.141	0	24.5704	11.2525	0	26.7964	3.85887	24.5464	93.4274	40.0834	54.8375	33.2576	42.0915	0	198.738	184.896	5.16688	6.09002	21.0815	12.4467	5.33941	28.0269	0	95.5327	25.3155	0	4.13688	34.0869	23.6837	26.2397	31.3649	26.0265
PA14_03650	113.593	26.5229	108.799	107.145	75.6978	27.9979	159.5	0	141.137	183.033	135.002	24.0963	54.9755	84.2494	62.3735	134.175	192.182	189.215	264.557	85.9964	28.1313	327.948	91.8734	25.0827	218.029	165.055	62.6303	149.158	204.081	305.164	368.095	99.369	22.1875	33.5847	97.4404	183.146	26.9678	133.485	76.7051	60.2295	31.8442	69.6176	18.8517	24.8213	98.2505	30.7888	71.8138	92.7008	101.843
PA14_03670	89.0922	60.2793	259.045	57.029	70.6513	78.394	29.9063	10.89	324.616	76.6186	31.1543	10.0401	103.173	41.1296	115.296	128.465	212.985	96.4388	158.734	310.201	202.545	0	149.294	135.061	82.3025	116.784	105.219	173.287	146.636	63.1373	621.161	0	110.938	173.09	188.791	259.566	41.489	290.998	72.2798	54.583	100.082	18.9866	56.5552	277.171	127.659	33.1572	122.912	67.6088	101.843
PA14_03680	22.2731	67.5128	172.697	22.466	23.5504	16.7987	29.9063	0	190.535	85.1317	145.387	10.0401	75.3089	64.3479	28.3516	58.9988	107.979	156.255	26.4557	156.636	140.656	0	107.186	82.9658	138.615	54.4993	70.1459	43.87	163.265	31.5686	0	0	229.271	165.34	66.9902	105.408	0	53.3941	47.2031	15.0574	54.5901	69.6176	75.407	57.9163	78.8678	33.1572	70.4327	84.3368	91.6586
PA14_03700	180.412	159.137	210.69	96.7765	97.5661	95.1928	97.694	0	282.275	170.263	72.6933	60.2407	82.8398	124.716	24.5714	146.546	173.36	108.646	26.4557	70.6399	180.04	196.769	344.525	326.075	98.1854	133.913	72.6511	160.126	185.94	73.6602	276.072	149.054	88.7502	250.594	85.2603	256.931	16.5956	138.825	163.736	31.9969	359.385	12.6577	75.407	140.654	147.71	42.6307	71.8138	113.611	98.4481
PA14_03710	49.0007	156.726	111.39	10.3689	8.41087	25.1981	39.8751	0	0	140.467	10.3848	12.0481	25.605	7.96057	1.89011	18.0803	32.6907	62.258	0	9.2139	16.8788	0	68.9051	19.2944	38.9854	62.2849	35.073	21.935	39.3045	0	46.0119	472.003	81.3543	15.5006	66.9902	72.4678	29.0423	61.4033	30.9771	22.5861	4.54918	6.32887	0	0	24.7297	7.10512	0	27.1829	18.1054
PA14_03720	354.142	320.686	285.813	181.456	445.776	117.591	217.319	10.89	296.388	102.158	394.621	96.3852	308.013	185.083	102.066	287.381	316.011	271.005	370.38	196.563	196.919	87.4527	344.525	405.182	298.888	232.011	157.828	234.705	256.991	494.575	1518.39	273.265	347.605	206.675	249.691	332.034	149.36	379.098	328.947	261.622	259.303	31.6444	329.905	202.707	257.323	144.471	160.2	294.83	162.949
PA14_03730	191.548	183.249	375.616	139.98	72.3335	201.585	426.664	1012.77	21.1706	442.685	342.697	287.147	159.655	209.628	395.032	177.948	245.676	152.593	105.823	67.5686	309.444	0	164.607	191.014	161.717	188.412	192.901	210.576	151.171	42.0915	69.0179	322.949	258.855	198.925	103.53	111.996	294.572	226.925	199.138	180.689	163.77	386.061	150.814	244.076	163.751	336.309	178.153	170.765	193.502
PA14_03760	202.685	96.4469	150.246	74.3105	90.8374	95.1928	61.8064	0	289.331	25.5395	415.39	50.2006	114.47	78.2789	105.846	220.77	139.679	136.723	529.115	6.1426	253.182	284.221	130.154	38.5887	296	168.169	75.1563	171.093	145.124	10.5229	0	74.5268	51.7709	374.599	170.521	138.348	49.7867	184.21	209.464	16.9396	154.672	31.6444	131.962	119.97	154.394	42.6307	125.674	104.55	124.475
PA14_03770	189.321	120.559	67.3518	103.689	211.954	19.5985	99.6878	0	56.4549	549.1	51.9238	42.1685	70.0373	65.0113	22.6813	66.6116	77.269	141.606	13.2279	436.125	208.172	284.221	233.512	206.45	88.0781	152.598	45.0938	133.804	110.355	463.007	0	49.6845	170.105	59.4191	109.62	40.8455	53.9356	154.843	190.288	43.29	145.574	50.631	131.962	107.559	104.934	26.0521	99.4345	96.1857	63.3689
PA14_03780	31.1823	135.026	53.5361	51.8445	193.45	83.9936	21.9313	87.1203	98.7961	21.2829	0	90.3611	76.8151	32.5057	22.6813	68.5148	118.875	76.9069	0	221.134	0	87.4527	111.014	138.919	46.2049	91.8703	40.0834	61.4181	84.6558	10.5229	0	0	244.063	5.16688	109.62	108.043	51.8612	101.449	146.035	84.6978	50.0409	44.3021	28.2776	124.106	80.8729	42.6307	53.8603	79.4578	93.9218
PA14_03790	26.7277	306.219	197.738	110.602	65.6048	83.9936	165.482	10.89	56.4549	153.237	207.695	126.506	88.1114	128.696	166.329	92.3046	109.96	131.84	462.975	150.494	219.424	284.221	164.607	183.296	105.405	166.612	97.7032	92.1271	89.191	21.0458	161.042	0	51.7709	136.922	115.71	142.3	91.2757	125.476	188.813	225.861	31.8442	132.906	103.685	124.106	118.302	132.629	80.1	138.703	89.3954
PA14_03800	721.647	638.961	1079.36	959.124	903.327	1929.05	899.184	1219.68	437.526	1123.74	778.857	2586.33	959.436	1359.27	2071.56	846.919	954.966	551.777	952.406	1078.03	613.262	153.042	899.594	1020.67	636.761	886.003	1808.76	769.919	583.521	673.464	805.209	2260.64	547.293	483.103	749.073	790.558	1497.75	544.62	805.404	1240.35	896.188	1740.44	688.089	773.597	752.586	2427.58	1381.03	871.945	1008.24
PA14_03810	69.0465	2.41117	221.916	207.378	80.7443	165.187	157.507	0	49.398	153.237	31.1543	60.2407	72.2966	98.1803	105.846	83.7403	135.716	74.4654	26.4557	150.494	331.949	0	130.154	11.5766	86.6342	101.213	87.6824	109.675	71.0504	220.981	0	74.5268	73.9585	64.586	140.071	96.1845	122.392	114.797	109.157	84.6978	259.303	151.893	0	28.9582	88.8933	94.7349	102.197	90.6098	75.8164
PA14_03830	82.4103	98.8581	88.9389	60.4853	82.4265	47.5964	105.669	98.0104	28.2275	97.9015	353.082	36.1444	76.8151	65.0113	11.3406	66.6116	97.0816	90.3351	317.469	9.2139	5.62626	153.042	88.0454	165.932	137.171	189.969	40.0834	162.319	126.984	157.843	23.006	149.054	73.9585	175.674	18.2701	104.09	0	53.3941	88.5059	28.2326	122.828	18.9866	28.2776	140.654	40.1023	28.4205	82.8621	62.7298	70.1584
PA14_03840	351.914	207.361	127.796	214.291	331.388	109.192	99.6878	0	162.308	123.441	62.3085	54.2166	199.569	110.121	90.7251	209.351	159.491	231.942	396.836	24.5704	399.464	0	264.136	189.085	310.439	270.939	117.745	133.804	326.53	273.595	0	74.5268	73.9585	152.423	158.341	179.193	60.159	149.504	247.816	80.9334	50.0409	44.3021	28.2776	107.559	197.838	75.7879	156.057	142.885	121.08
PA14_03855	178.184	185.66	37.9933	63.9416	79.0622	78.394	97.694	0	112.91	144.724	31.1543	92.3691	85.8522	98.1803	94.5053	58.9988	121.847	102.543	92.595	178.135	146.283	0	279.448	54.0242	72.1952	63.842	100.208	46.0635	117.913	31.5686	0	0	118.334	74.9197	42.6302	73.7854	39.4145	53.3941	61.9541	90.3443	104.631	88.6042	47.1294	20.6844	74.1892	89.9981	88.3862	60.6388	74.6848
PA14_03860	267.277	325.508	347.984	309.339	185.039	842.736	299.063	217.801	740.971	374.58	664.624	833.33	329.853	532.031	852.438	250.269	438.848	231.942	383.608	540.549	298.192	131.179	306.245	316.428	222.361	347.238	418.37	285.155	214.663	31.5686	1219.32	645.899	118.334	341.014	341.041	259.566	396.22	339.053	351.073	574.063	263.852	531.625	292.202	173.749	300.099	492.621	295.541	313.649	456.03
PA14_03870	307.368	296.574	382.524	274.776	417.179	207.184	332.957	43.5602	127.024	123.441	207.695	313.252	293.705	291.888	160.659	280.72	365.542	518.817	370.38	104.424	523.242	240.495	229.684	231.532	428.839	395.509	192.901	392.637	575.962	389.347	23.006	49.6845	325.417	209.259	274.051	499.369	116.169	242.943	314.196	144.927	245.656	82.2754	179.092	74.4639	247.966	111.313	265.159	163.098	191.238
PA14_03880	167.048	118.147	107.072	233.3	205.225	400.37	317.007	239.581	204.649	178.777	135.002	578.311	139.321	340.978	447.955	208.399	366.533	396.742	0	466.838	202.545	240.495	279.448	216.097	145.834	247.583	225.469	258.833	158.73	294.641	0	24.8423	273.646	67.1694	322.771	208.18	296.646	256.292	159.311	218.332	354.836	177.208	235.647	244.076	174.445	307.888	229.252	209.796	216.133
PA14_03900	187.094	195.305	322.943	312.795	149.713	629.952	472.52	174.241	49.398	251.139	820.396	1046.18	191.285	463.703	808.965	247.415	387.336	191.657	436.519	451.481	151.909	43.7264	271.792	216.097	119.844	250.697	375.782	166.706	122.449	0	989.256	248.423	325.417	258.344	377.581	300.412	510.314	368.42	249.292	449.839	482.213	601.243	273.35	380.593	225.909	719.985	335.591	269.738	339.476
PA14_03920	365.278	446.067	478.371	421.669	405.404	352.773	372.832	631.623	381.071	285.191	259.619	413.653	274.124	282.6	563.251	307.365	368.514	397.963	449.747	288.702	663.899	109.316	493.82	495.865	303.22	412.638	328.183	381.669	477.701	378.824	851.22	198.738	184.896	390.099	274.051	370.244	381.698	221.586	262.567	434.782	232.008	398.719	386.461	479.878	247.966	613.408	381.165	335.256	262.528
PA14_03930	247.231	462.945	105.345	188.369	220.365	72.7945	87.7252	0	91.7392	157.494	228.465	104.417	201.828	126.706	81.2745	139.884	231.807	396.742	0	89.0677	67.5151	131.179	436.399	281.698	168.937	317.653	110.229	289.542	329.553	220.981	138.036	99.369	147.917	403.016	200.971	222.674	205.37	317.695	228.64	69.6404	222.91	126.577	273.35	273.034	146.373	130.26	236.157	190.977	186.712
PA14_03940	216.049	159.137	242.639	115.786	102.613	137.19	179.438	0	169.365	140.467	228.465	138.554	77.5682	142.627	151.208	136.078	189.21	291.758	132.279	82.9251	219.424	0	107.186	150.496	158.829	140.141	122.755	171.093	175.359	178.889	92.0238	0	288.438	33.5847	115.71	198.957	85.0524	106.788	200.613	58.3473	236.557	94.9331	56.5552	128.243	141.695	156.313	167.105	138.006	89.3954
PA14_03950	77.9557	120.559	163.199	153.805	208.59	100.792	75.7627	0	430.469	102.158	249.234	70.2808	195.05	101.497	255.164	168.432	150.576	395.521	224.874	257.989	0	153.042	325.385	202.591	142.946	80.9704	135.281	221.544	258.503	389.347	115.03	0	229.271	209.259	261.871	242.438	43.5634	202.898	200.613	28.2326	282.049	164.551	377.035	99.2851	147.042	89.9981	128.436	143.582	141.448
PA14_03960	151.457	67.5128	336.759	122.699	57.1939	120.391	297.07	21.7801	374.014	166.007	51.9238	98.3932	164.173	116.092	85.0547	118.949	135.716	80.5692	304.241	110.567	450.101	153.042	271.792	324.145	127.064	149.484	182.88	179.867	154.195	420.915	69.0179	0	140.521	271.261	103.53	139.665	62.2334	165.522	148.985	22.5861	277.5	208.853	18.8517	153.065	116.965	146.839	116.007	149.158	131.264
PA14_03980	265.049	122.97	143.338	86.4076	70.6513	33.5974	115.638	98.0104	310.502	42.5659	332.312	102.409	207.1	123.389	143.648	184.609	206.051	273.447	145.506	15.3565	376.959	1115.02	172.263	237.321	236.8	171.284	122.755	206.189	223.733	115.752	23.006	0	81.3543	134.339	231.421	188.416	134.839	232.264	84.0806	109.166	141.024	113.92	37.7035	8.27376	166.424	89.9981	75.9569	193.068	133.527
PA14_04000	118.047	81.9799	29.3585	55.3008	62.2404	16.7987	19.9376	0	197.592	12.7698	10.3848	28.1123	23.3458	49.7536	30.2417	90.4015	37.6439	100.101	105.823	0	0	0	164.607	150.496	131.395	60.7278	50.1042	114.062	74.0739	94.7059	46.0119	74.5268	81.3543	69.7528	66.9902	26.3519	109.946	40.0456	28.0269	18.8217	13.6475	101.262	0	45.5057	47.4543	49.7358	73.1948	64.1238	54.3162
PA14_04010	273.959	296.574	403.247	178	247.28	249.181	217.319	337.591	331.673	136.211	560.777	156.626	137.062	155.894	156.879	198.883	240.723	406.508	330.697	227.276	461.353	21.8632	275.62	302.922	415.844	317.653	137.787	326.832	269.085	494.575	115.03	422.318	192.292	488.27	231.421	279.33	122.392	517.923	225.69	212.685	213.811	386.061	150.814	202.707	247.966	120.787	338.353	174.25	161.817
PA14_04020	8.90922	40.9899	108.799	3.4563	38.69	5.59957	15.95	0	0	0	0	32.1284	82.0867	41.1296	11.3406	20.9351	47.5502	39.0638	0	0	11.2525	109.316	84.2173	46.3065	30.322	31.1425	17.5365	63.6116	36.2811	0	0	0	0	5.16688	66.9902	46.1159	39.4145	24.0274	20.6514	0	109.18	75.9465	0	0	28.0716	21.3153	41.431	29.2739	26.0265
PA14_04030	118.047	55.457	113.117	22.466	38.69	19.5985	37.8814	0	176.422	4.25659	10.3848	24.0963	16.568	43.1197	49.1427	85.6435	27.7376	68.3617	92.595	15.3565	28.1313	43.7264	49.7648	36.6593	43.3171	40.4852	40.0834	103.095	9.07027	63.1373	23.006	24.8423	66.5626	20.6675	73.0803	32.9399	16.5956	82.7609	54.5786	28.2326	22.7459	69.6176	0	0	34.0869	9.47349	40.05	32.0619	30.5529
PA14_04040	118.047	21.7006	84.6215	48.3882	10.093	106.392	63.8002	217.801	7.05686	251.139	103.848	72.2889	39.9137	92.2099	58.5933	53.2893	54.4846	96.4388	39.6836	27.6417	50.6363	0	57.4209	63.6714	30.322	84.0846	40.0834	65.8051	96.7495	42.0915	0	173.896	7.39585	204.092	79.1703	84.3261	20.7445	18.6879	89.981	50.8187	36.3934	44.3021	94.2587	74.4639	41.439	28.4205	70.4327	70.3968	84.8691
PA14_04050	196.003	130.203	204.646	112.33	38.69	53.196	209.344	32.6701	155.251	157.494	218.08	66.2648	98.6547	110.121	18.9011	157.965	174.351	124.516	52.9115	95.2103	45.0101	174.905	95.7015	200.661	148.722	177.512	82.672	142.578	149.659	431.438	0	0	199.688	82.67	127.89	167.335	43.5634	197.558	188.813	120.459	109.18	37.9732	84.8328	148.928	113.623	49.7358	117.388	123.369	142.58
PA14_04060	8.90922	19.2894	131.25	12.0971	3.36435	30.7977	13.9563	0	70.5686	4.25659	10.3848	20.0802	5.27162	17.9113	51.0328	74.2244	31.7001	101.322	39.6836	46.0695	0	21.8632	61.2489	239.25	46.2049	38.9281	22.5469	46.0635	28.7225	168.366	207.054	24.8423	14.7917	12.9172	54.8102	6.58798	18.67	5.33941	20.6514	60.2295	4.54918	56.9599	0	0	22.7246	26.0521	35.9069	32.7589	21.5002
PA14_04070	37.8642	135.026	241.776	127.883	15.1396	95.1928	97.694	0	112.91	0	20.7695	72.2889	90.3707	47.1	107.736	31.4026	91.1378	39.0638	0	101.353	101.273	0	49.7648	27.0121	43.3171	96.5416	102.714	19.7415	65.0036	31.5686	0	0	96.146	62.0025	54.8102	76.4206	64.3079	112.128	79.6553	201.392	145.574	101.262	235.647	78.6007	30.7451	71.0512	38.669	73.8818	53.1846
PA14_04080	35.6369	103.68	94.1198	34.563	11.7752	16.7987	103.675	0	169.365	0	20.7695	22.0883	98.6547	56.3874	49.1427	22.8383	31.7001	53.7128	277.785	85.9964	39.3838	0	133.982	98.4013	75.083	80.9704	27.5573	37.2895	43.8396	126.275	0	0	36.9792	2.58344	24.3601	52.7038	24.8934	101.449	67.8545	28.2326	22.7459	18.9866	0	223.392	28.0716	23.6837	56.6224	46.0019	32.816
PA14_04090	49.0007	151.904	46.6282	74.3105	28.5969	33.5974	89.719	54.4502	21.1706	85.1317	62.3085	38.1525	21.0865	45.7733	71.824	80.8855	94.1097	152.593	13.2279	21.4991	101.273	743.348	57.4209	21.2238	79.4147	101.213	40.0834	10.9675	78.609	31.5686	0	74.5268	162.709	46.5019	30.4501	64.5622	97.499	114.797	81.1304	41.4078	90.9835	101.262	9.42587	0	56.1432	26.0521	45.5741	57.8508	65.6321
PA14_04100	57.9099	84.391	152.837	76.0387	95.8839	64.3951	9.96878	43.5602	218.763	178.777	145.387	158.634	159.655	130.023	156.879	74.2244	132.744	96.4388	13.2279	27.6417	208.172	109.316	111.014	100.331	44.761	77.8562	65.1355	63.6116	69.5387	0	0	124.211	59.1668	149.839	127.89	140.983	103.722	32.0365	137.184	124.223	172.869	18.9866	103.685	136.517	86.8882	85.2614	129.817	98.2767	63.3689
PA14_04110	173.73	245.94	284.086	148.621	173.264	302.377	464.545	359.371	374.014	280.935	456.929	321.284	169.445	163.192	217.362	231.237	271.432	512.713	79.3672	522.121	151.909	43.7264	340.697	146.637	212.254	344.124	245.511	133.804	232.804	157.843	23.006	49.6845	318.021	170.507	334.951	316.223	263.455	307.016	241.916	278.561	582.295	354.417	358.183	355.772	176.45	395.518	270.683	255.798	250.081
PA14_04140	242.776	267.64	165.789	219.475	137.938	134.39	135.575	838.533	289.331	272.422	321.927	204.818	150.618	137.983	270.285	127.514	259.545	311.29	211.646	316.344	196.919	1049.43	229.684	156.284	231.025	182.183	220.459	225.931	193.499	105.229	368.095	74.5268	88.7502	555.439	207.061	303.047	151.435	192.219	67.8545	90.3443	277.5	246.826	169.666	355.772	155.73	139.734	111.864	214.675	165.212
PA14_04150	17.8184	36.1676	189.103	77.7668	188.403	61.5953	143.55	283.141	197.592	12.7698	0	78.3129	79.0744	128.696	100.176	143.691	45.5689	69.5825	52.9115	49.1408	39.3838	0	11.4842	81.0363	59.2	48.2708	90.1876	57.0311	55.9333	0	0	0	110.938	31.0013	121.8	92.2317	128.616	90.77	33.9273	159.985	9.09835	31.6444	226.221	45.5057	68.8422	56.8409	64.9086	115.702	80.3427
PA14_04160	151.457	84.391	245.23	88.1357	68.9691	64.3951	213.332	0	14.1137	174.52	218.08	32.1284	124.26	72.9719	120.967	207.448	115.904	162.359	52.9115	279.488	16.8788	393.537	68.9051	98.4013	64.9757	113.67	112.734	114.062	146.636	0	0	49.6845	177.5	131.755	140.071	71.1502	74.6801	125.476	197.663	141.163	282.049	151.893	94.2587	57.9163	99.5873	80.5246	142.247	117.096	129.001
PA14_04180	11.1365	108.503	38.8568	38.0193	38.69	41.9968	45.8564	0	0	25.5395	10.3848	8.0321	61.7533	28.5254	9.45053	30.451	30.7095	26.8564	251.329	0	45.0101	0	34.4525	19.2944	56.3122	116.784	25.0521	61.4181	27.2108	21.0458	0	0	51.7709	10.3338	42.6302	59.2918	10.3722	40.0456	29.502	35.7613	18.1967	44.3021	0	24.8213	33.4186	7.10512	55.2414	40.4259	22.6318
PA14_04190	135.866	69.924	145.929	41.4756	131.21	55.9957	123.613	0	388.128	102.158	10.3848	26.1043	73.8027	39.1395	66.1537	117.998	129.772	119.633	66.1393	95.2103	123.778	131.179	172.263	59.8125	77.9708	54.4993	47.599	166.706	111.867	73.6602	46.0119	0	36.9792	12.9172	36.5401	122.536	2.07445	130.816	88.5059	9.41086	68.2376	37.9732	18.8517	8.27376	80.8729	16.5786	58.0034	70.3968	63.3689
PA14_04210	104.683	202.538	111.39	143.437	136.256	27.9979	97.694	0	409.298	591.666	270.004	40.1605	119.741	82.2592	30.2417	309.268	171.379	251.473	171.962	92.139	286.939	808.938	76.5612	266.262	257.015	280.282	72.6511	162.319	175.359	168.366	115.03	0	214.48	149.839	97.4404	137.03	101.648	157.513	140.134	137.399	232.008	18.9866	113.11	140.654	143.7	30.7888	100.816	145.673	132.396
PA14_04220	247.231	57.8681	192.557	115.786	178.31	13.9989	93.7065	0	254.047	38.3093	41.539	12.0481	121.247	67.6648	34.0219	176.997	103.025	173.346	158.734	27.6417	208.172	218.632	160.778	162.073	99.6293	230.454	40.0834	120.643	167.8	294.641	69.0179	0	236.667	364.265	121.8	94.8669	39.4145	93.4397	193.238	33.8791	54.5901	31.6444	9.42587	12.4106	84.8831	42.6307	56.6224	75.9728	86.0007
PA14_04230	200.457	255.584	149.383	160.718	153.078	33.5974	115.638	0	155.251	21.2829	20.7695	54.2166	131.791	108.131	18.9011	180.803	144.632	239.266	13.2279	98.2816	343.202	21.8632	191.403	146.637	232.468	104.327	102.714	140.384	256.991	147.32	92.0238	124.211	192.292	77.5032	152.251	168.652	76.7546	186.879	202.088	50.8187	150.123	0	75.407	132.38	158.404	14.2102	182.297	105.944	121.08
PA14_04240	69.0465	31.3452	29.3585	20.7378	6.72869	13.9989	21.9313	0	7.05686	4.25659	20.7695	4.01605	5.27162	5.97043	5.67032	31.4026	38.6345	117.192	0	0	0	0	15.3122	23.1532	41.8732	23.3568	30.0625	50.4505	22.6757	63.1373	0	0	0	23.2509	0	28.9871	0	18.6879	10.3257	31.9969	50.0409	0	0	4.13688	30.7451	7.10512	17.9534	34.8499	26.0265
PA14_04250	84.6376	255.584	253.865	138.252	92.5195	58.7955	77.7565	0	275.218	29.7961	83.078	30.1204	41.4199	86.9029	24.5714	117.046	222.891	157.476	489.431	73.7112	270.06	87.4527	156.95	67.5303	293.112	263.154	107.724	203.996	176.87	42.0915	0	0	88.7502	131.755	91.3503	93.5493	53.9356	192.219	123.908	13.1752	241.106	50.631	65.9811	190.297	132.337	40.2623	149.152	90.6098	79.2111
PA14_04270	66.8192	243.528	13.8158	41.4756	55.5117	22.3983	49.8439	0	141.137	119.184	83.078	22.0883	94.1361	65.0113	90.7251	103.724	115.904	91.5559	145.506	227.276	0	43.7264	84.2173	38.5887	82.3025	152.598	55.1146	118.449	75.5856	21.0458	0	968.848	22.1875	155.006	140.071	59.2918	85.0524	45.385	120.958	80.9334	100.082	107.591	113.11	86.8745	77.531	33.1572	45.5741	48.0929	52.053
PA14_04290	142.548	55.457	130.386	96.7765	16.8217	44.7966	23.9251	0	338.729	76.6186	41.539	48.1926	63.2595	86.9029	149.318	92.3046	121.847	109.867	52.9115	73.7112	309.444	371.674	172.263	152.425	59.2	84.0846	100.208	94.3206	123.96	326.209	230.06	173.896	147.917	116.255	261.871	138.348	122.392	98.7791	165.211	41.4078	81.8852	12.6577	103.685	86.8745	67.5055	59.2093	69.0517	120.581	107.501
PA14_04300	109.138	113.325	143.338	107.145	47.1009	134.39	97.694	0	42.3412	106.415	10.3848	106.425	108.445	103.487	88.835	69.4664	143.641	95.2181	66.1393	30.713	84.3939	0	145.466	146.637	66.4196	71.6277	70.1459	10.9675	75.5856	73.6602	0	74.5268	103.542	67.1694	194.881	158.112	68.4568	133.485	51.6284	207.039	100.082	132.906	339.331	103.422	88.225	113.682	62.1465	89.2158	70.1584
PA14_04310	133.638	69.924	86.3485	65.6698	37.0078	55.9957	77.7565	10.89	28.2275	8.51317	508.853	58.2327	48.1977	91.5465	30.2417	61.8536	112.932	72.0239	185.19	24.5704	28.1313	0	141.638	69.4597	121.288	54.4993	57.6198	107.482	40.8162	10.5229	0	0	103.542	113.671	54.8102	94.8669	80.9035	152.173	36.8775	94.1086	250.205	82.2754	84.8328	256.487	49.4595	71.0512	45.5741	60.6388	107.501
PA14_04320	256.14	195.305	194.284	86.4076	270.83	240.782	27.9126	533.612	218.763	187.29	488.083	120.481	152.124	138.647	94.5053	115.143	143.641	152.593	185.19	119.781	191.293	109.316	348.353	77.1775	171.825	199.312	132.776	203.996	149.659	252.549	0	24.8423	147.917	173.09	182.701	263.519	134.839	122.807	160.786	114.813	136.475	177.208	254.498	103.422	122.98	101.84	63.5276	181.917	147.106
PA14_04330	28.955	38.5788	40.5838	89.8639	37.0078	33.5974	25.9188	0	275.218	68.1054	10.3848	86.345	110.704	24.5451	69.9339	21.8867	36.6533	125.737	92.595	95.2103	22.505	174.905	42.1086	40.5182	18.7707	65.3992	42.5886	52.644	83.1441	0	0	0	96.146	253.177	66.9902	69.8326	64.3079	90.77	67.8545	65.876	0	120.249	160.24	132.38	29.4083	61.5777	19.3345	60.6388	74.6848
PA14_04340	0	43.4011	2.59045	19.0097	28.5969	8.39936	27.9126	0	0	68.1054	0	12.0481	30.1236	25.8718	17.0109	39.967	26.747	24.4149	0	76.7825	61.8888	43.7264	22.9684	5.78831	33.2098	51.3851	45.0938	65.8051	9.07027	0	0	0	22.1875	131.755	24.3601	11.8584	8.29779	2.66971	59.0039	5.64652	0	25.3155	188.517	16.5475	23.393	30.7888	11.0483	43.9109	29.4213
PA14_04350	17.8184	36.1676	151.973	39.7475	0	25.1981	9.96878	0	0	0	0	10.0401	0	7.29719	32.1318	11.4191	8.91566	84.2314	105.823	3.0713	0	0	3.82806	21.2238	5.77561	60.7278	10.0208	109.675	16.6288	42.0915	0	0	118.334	0	42.6302	13.176	2.07445	2.66971	81.1304	69.6404	0	0	103.685	95.1483	36.092	11.8419	23.4776	25.0919	1.13159
PA14_04370	86.8649	125.381	40.5838	32.8349	40.3722	69.9947	13.9563	185.131	56.4549	0	41.539	36.1444	50.457	59.7043	22.6813	84.6919	81.2315	87.8936	291.013	107.496	95.6464	21.8632	91.8734	154.355	63.5318	140.141	50.1042	122.836	66.5153	21.0458	23.006	74.5268	44.3751	10.3338	0	81.6909	60.159	88.1003	190.288	11.293	104.631	0	47.1294	165.475	70.179	28.4205	84.2431	47.3959	52.053
PA14_04380	35.6369	26.5229	63.0344	63.9416	134.574	58.7955	91.7128	0	21.1706	0	0	44.1765	30.8767	39.1395	3.78021	46.6281	46.5595	39.0638	13.2279	70.6399	16.8788	371.674	76.5612	59.8125	98.1854	48.2708	35.073	118.449	61.9802	242.026	0	24.8423	14.7917	2.58344	164.431	18.4463	24.8934	45.385	45.728	169.396	31.8442	18.9866	0	8.27376	50.7962	42.6307	100.816	46.6989	44.1319
PA14_04390	131.411	318.275	203.782	148.621	117.752	165.187	233.269	283.141	275.218	306.474	83.078	259.035	268.1	202.331	270.285	99.9174	150.576	124.516	582.026	248.775	292.565	327.948	126.326	96.4718	180.488	91.8703	160.333	94.3206	145.124	336.732	0	422.318	51.7709	54.2522	97.4404	241.12	205.37	221.586	134.234	227.743	109.18	221.511	292.202	66.1901	155.062	345.782	114.626	190.28	172.001
PA14_04410	307.368	679.951	702.877	425.125	225.411	565.557	450.589	533.612	677.459	800.238	373.851	421.685	381.816	355.572	319.428	319.736	429.933	502.947	291.013	479.123	292.565	480.99	459.367	781.422	428.839	502.951	463.464	366.315	315.948	505.098	368.095	993.69	340.209	289.345	566.372	371.562	472.974	512.584	550.212	449.839	145.574	525.297	518.423	248.213	358.247	611.04	539.984	498.354	476.398
PA14_04420	211.594	197.716	240.049	259.223	222.047	120.391	85.7315	108.9	218.763	446.942	0	66.2648	168.692	84.9127	232.483	173.19	291.245	363.782	39.6836	27.6417	157.535	0	271.792	385.887	222.361	255.368	95.198	164.513	204.081	378.824	23.006	0	125.729	124.005	231.421	146.253	134.839	261.631	272.893	99.7551	404.877	151.893	18.8517	41.3688	165.756	52.1042	146.39	145.673	170.87
PA14_04430	17.8184	127.792	126.932	22.466	186.721	44.7966	61.8064	0	21.1706	51.079	186.926	40.1605	30.1236	44.4465	37.8021	58.9988	116.894	46.3883	13.2279	70.6399	0	65.5895	45.9367	75.248	4.33171	34.2567	25.0521	32.9025	21.164	42.0915	0	223.58	44.3751	69.7528	24.3601	61.927	60.159	21.3577	23.6016	107.284	109.18	69.6176	103.685	0	42.7757	35.5256	114.626	55.0629	41.8687
PA14_04440	126.956	156.726	150.246	143.437	114.388	103.592	111.65	32.6701	91.7392	0	20.7695	56.2247	116.729	71.6451	88.835	163.674	122.838	203.864	1084.68	359.342	157.535	0	68.9051	127.343	111.181	96.5416	117.745	122.836	152.683	52.6144	851.22	0	251.459	87.8369	188.791	111.996	37.3401	146.834	148.985	62.1117	136.475	37.9732	141.388	41.3688	99.5873	54.4726	143.628	122.672	95.0534
PA14_04460	122.502	16.8782	52.6726	34.563	77.38	41.9968	105.669	152.461	77.6255	21.2829	20.7695	18.0722	57.2348	28.5254	3.78021	30.451	109.96	65.9202	52.9115	24.5704	61.8888	940.117	76.5612	98.4013	43.3171	59.1707	60.1251	39.483	45.3513	10.5229	46.0119	869.479	51.7709	67.1694	60.9002	36.8927	43.5634	32.0365	131.284	50.8187	104.631	44.3021	0	66.1901	51.4646	28.4205	26.2397	55.7599	41.8687
PA14_04480	55.6826	113.325	71.6692	62.2135	52.1474	50.3962	3.98751	0	98.7961	106.415	93.4628	40.1605	33.1359	41.1296	60.4834	24.7415	44.5783	92.7766	52.9115	18.4278	180.04	0	49.7648	77.1775	86.6342	77.8562	37.5782	32.9025	95.2378	0	0	24.8423	118.334	74.9197	66.9902	76.4206	45.6379	50.7244	70.8047	150.574	31.8442	12.6577	56.5552	37.2319	34.7553	52.1042	48.3362	67.6088	59.9742
PA14_04490	102.456	106.092	33.6759	55.3008	75.6978	86.7934	41.8689	0	35.2843	34.0527	238.849	48.1926	49.7039	66.3381	103.956	68.5148	125.81	57.375	317.469	27.6417	180.04	0	141.638	98.4013	138.615	252.254	40.0834	135.997	169.312	21.0458	207.054	74.5268	133.125	186.008	158.341	137.03	91.2757	120.137	67.8545	37.6434	104.631	37.9732	273.35	219.255	86.8882	42.6307	120.15	104.55	80.3427
PA14_04510	126.956	50.6346	178.741	96.7765	181.675	229.583	195.388	0	98.7961	25.5395	176.541	82.329	70.0373	137.32	158.769	78.9823	112.932	72.0239	185.19	107.496	472.606	262.358	130.154	34.7299	163.161	227.34	72.6511	149.158	98.2612	105.229	138.036	0	303.23	160.173	133.98	155.476	294.572	74.7518	63.4292	244.682	18.1967	82.2754	47.1294	165.475	100.256	82.893	175.391	95.4887	117.685
PA14_04520	22.2731	65.1017	121.751	50.1164	100.93	41.9968	29.9063	0	49.398	76.6186	0	56.2247	57.9879	71.6451	13.2307	39.0154	58.4471	67.141	13.2279	116.709	0	0	7.65612	38.5887	5.77561	3.11425	55.1146	0	25.6991	0	0	49.6845	22.1875	72.3363	30.4501	38.2103	64.3079	37.3759	14.751	103.519	45.4918	56.9599	18.8517	12.4106	54.8064	59.2093	22.0965	71.7908	79.2111
PA14_04530	0	2.41117	5.18091	32.8349	85.7908	33.5974	1.99376	0	0	8.51317	0	26.1043	30.8767	25.8718	5.67032	5.70957	1.98126	9.76596	0	0	11.2525	0	57.4209	0	2.88781	17.1284	20.0417	10.9675	25.6991	0	0	322.949	140.521	15.5006	6.09002	44.7983	20.7445	21.3577	16.2261	0	31.8442	0	9.42587	8.27376	6.68371	7.10512	1.38103	8.36398	26.0265
PA14_04550	86.8649	168.782	156.291	100.233	211.954	44.7966	319.001	21.7801	246.99	259.652	602.316	40.1605	182.248	73.6353	66.1537	104.675	120.857	251.473	634.937	33.7843	123.778	21.8632	61.2489	32.8004	128.507	203.983	70.1459	129.417	139.077	73.6602	138.036	273.265	44.3751	116.255	146.161	115.948	6.22334	74.7518	106.207	31.9969	254.754	113.92	28.2776	82.7376	105.603	33.1572	161.581	89.2158	95.0534
PA14_04560	60.1372	9.64469	26.768	58.7571	43.7365	39.197	97.694	0	14.1137	12.7698	41.539	14.0562	27.1112	59.7043	13.2307	102.772	71.3253	28.0771	66.1393	46.0695	146.283	0	34.4525	100.331	83.7464	85.6418	27.5573	57.0311	111.867	21.0458	46.0119	198.738	110.938	105.921	48.7202	17.1287	51.8612	61.4033	84.0806	7.52869	36.3934	44.3021	65.9811	57.9163	57.4799	23.6837	41.431	63.4268	56.5794
PA14_04570	95.7741	96.4469	74.2597	31.1067	26.9148	13.9989	79.7502	0	98.7961	42.5659	103.848	16.0642	79.8275	72.9719	41.5823	88.4983	59.4377	126.957	171.962	49.1408	16.8788	327.948	53.5928	90.6835	44.761	43.5994	27.5573	85.5466	133.031	10.5229	0	0	81.3543	20.6675	18.2701	34.2575	24.8934	82.7609	33.9273	7.52869	13.6475	18.9866	65.9811	49.6426	55.4748	21.3153	51.0983	52.2749	48.6583
PA14_04580	86.8649	12.0559	5.18091	74.3105	8.41087	25.1981	19.9376	0	169.365	12.7698	0	28.1123	21.0865	25.8718	62.3735	16.1771	63.4002	47.609	0	3.0713	5.62626	0	57.4209	77.1775	7.21952	77.8562	7.51563	10.9675	16.6288	0	207.054	0	7.39585	108.504	24.3601	56.6566	12.4467	56.0638	48.6782	41.4078	18.1967	37.9732	0	0	44.7809	18.947	41.431	49.4869	28.2897
PA14_04590	64.5919	21.7006	69.9423	169.359	33.6435	134.39	73.769	0	0	34.0527	103.848	16.0642	114.47	67.0015	75.6042	80.8855	128.782	178.229	211.646	85.9964	236.303	0	126.326	75.248	90.9659	71.6277	80.1667	142.578	78.609	0	0	124.211	221.875	33.5847	188.791	251.661	41.489	82.7609	57.5288	43.29	86.4344	139.235	122.536	186.16	90.8985	33.1572	78.719	100.368	100.711
PA14_04610	175.957	65.1017	77.7136	141.708	18.5039	13.9989	61.8064	0	374.014	0	321.927	24.0963	134.05	64.3479	15.1208	48.5313	99.0629	136.723	79.3672	331.7	196.919	0	95.7015	227.674	72.1952	135.47	52.6094	96.5141	98.2612	84.1831	414.107	49.6845	66.5626	144.673	109.62	138.348	41.489	125.476	92.9312	3.76434	86.4344	82.2754	47.1294	74.4639	51.4646	16.5786	37.2879	78.0638	58.8426
PA14_04630	191.548	296.574	217.598	300.698	242.233	173.587	173.457	402.932	282.275	221.343	114.232	182.73	109.951	244.124	481.977	274.059	328.889	279.551	132.279	420.768	11.2525	0	233.512	264.333	216.586	202.426	197.912	276.381	199.546	73.6602	23.006	74.5268	110.938	193.758	225.331	272.742	392.071	229.595	236.016	314.323	373.032	265.813	131.962	223.392	192.491	286.573	298.303	241.858	202.554
PA14_04640	26.7277	31.3452	70.8058	46.6601	82.4265	50.3962	119.625	0	324.616	0	0	34.1364	71.5435	37.1493	9.45053	32.3542	88.166	108.646	92.595	18.4278	5.62626	0	153.122	21.2238	60.644	76.299	67.6407	76.7726	89.191	63.1373	69.0179	0	14.7917	69.7528	103.53	46.1159	53.9356	58.7335	134.234	30.1148	50.0409	37.9732	18.8517	8.27376	59.485	26.0521	63.5276	55.0629	50.9215
PA14_04650	66.8192	14.467	61.3074	50.1164	122.799	153.988	117.632	98.0104	28.2275	25.5395	31.1543	68.2728	18.0741	55.724	20.7912	47.5797	59.4377	29.2979	132.279	3.0713	22.505	852.664	19.1403	44.377	47.6488	29.5853	50.1042	21.935	87.6793	0	0	49.6845	59.1668	214.425	73.0803	81.6909	242.71	21.3577	54.5786	43.29	77.336	37.9732	75.407	37.2319	34.0869	33.1572	35.9069	82.9428	56.5794
PA14_04660	111.365	149.493	245.23	86.4076	264.101	47.5964	131.588	0	176.422	89.3883	155.771	40.1605	70.0373	59.0409	35.912	107.53	155.529	185.553	26.4557	165.85	5.62626	284.221	137.81	75.248	205.034	146.37	57.6198	114.062	142.101	168.366	0	124.211	140.521	139.506	60.9002	118.584	22.8189	162.852	151.935	56.4652	209.262	12.6577	9.42587	8.27376	108.944	30.7888	95.2914	105.247	84.8691
PA14_04670	69.0465	132.614	42.3108	153.805	10.093	97.9926	69.7814	294.031	28.2275	166.007	10.3848	82.329	25.605	82.9226	79.3844	46.6281	81.2315	152.593	171.962	61.426	140.656	21.8632	61.2489	108.048	28.8781	110.556	92.6928	70.1921	34.7694	73.6602	0	0	36.9792	7.75032	91.3503	52.7038	99.5735	42.7153	100.307	28.2326	40.9426	75.9465	169.666	95.1483	64.1636	47.3674	59.3845	109.429	90.527
PA14_04680	91.3195	36.1676	59.5805	63.9416	99.2482	39.197	93.7065	0	35.2843	68.1054	41.539	28.1123	81.3336	62.3578	5.67032	60.902	118.875	74.4654	185.19	113.638	33.7576	0	61.2489	81.0363	109.737	43.5994	57.6198	131.61	77.0973	0	207.054	0	81.3543	116.255	97.4404	69.8326	29.0423	77.4215	69.3296	63.9939	254.754	18.9866	0	244.076	72.1841	23.6837	77.3379	82.2458	63.3689
PA14_04690	80.183	197.716	197.738	67.3979	119.434	111.991	129.594	0	21.1706	127.698	20.7695	68.2728	109.951	130.686	122.857	182.706	134.725	150.152	39.6836	168.922	73.1414	109.316	149.294	61.742	179.044	161.941	170.354	105.288	95.2378	210.458	92.0238	223.58	96.146	41.335	146.161	160.747	74.6801	32.0365	135.709	129.87	90.9835	158.222	47.1294	8.27376	80.8729	132.629	102.197	137.309	136.922
PA14_04700	140.32	67.5128	149.383	69.1261	112.706	89.5932	153.519	65.3403	183.478	0	41.539	118.473	54.2224	50.4169	126.637	65.66	196.144	87.8936	66.1393	89.0677	315.07	0	103.358	140.849	122.732	127.684	125.261	122.836	74.0739	389.347	0	99.369	81.3543	98.1707	91.3503	138.348	37.3401	40.0456	191.763	73.4047	86.4344	126.577	18.8517	330.95	98.9189	35.5256	89.7672	125.46	76.948
PA14_04710	171.503	48.2234	45.7647	24.1941	55.5117	47.5964	25.9188	283.141	35.2843	4.25659	0	26.1043	88.1114	70.9817	9.45053	43.7733	62.4096	30.5186	171.962	128.995	106.899	0	38.2806	1.92944	66.4196	87.1989	52.6094	61.4181	46.863	52.6144	0	74.5268	66.5626	31.0013	24.3601	73.7854	45.6379	82.7609	60.479	75.2869	0	18.9866	28.2776	53.7795	72.8524	7.10512	13.8103	39.0319	47.5267
PA14_04730	124.729	204.95	53.5361	112.33	67.2869	47.5964	137.569	0	49.398	59.5922	135.002	106.425	135.556	128.032	45.3625	252.172	173.36	108.646	820.128	39.9269	101.273	765.211	298.589	254.686	249.795	138.584	100.208	144.771	228.268	21.0458	345.089	74.5268	118.334	131.755	109.62	164.699	184.626	104.119	210.939	141.163	45.4918	151.893	28.2776	103.422	157.067	125.524	196.107	139.4	166.343
PA14_04750	73.5011	24.1117	10.3618	25.9223	1.68217	33.5974	23.9251	0	49.398	59.5922	0	32.1284	44.4323	35.1592	39.6922	31.4026	105.997	101.322	0	3.0713	0	65.5895	30.6245	73.3186	40.4293	79.4133	17.5365	65.8051	51.3982	0	0	0	199.688	56.8356	79.1703	72.4678	12.4467	26.6971	82.6055	16.9396	104.631	63.2887	0	33.095	24.0614	26.0521	46.9552	45.3049	49.7899
PA14_04760	122.502	33.7564	67.3518	12.0971	8.41087	25.1981	117.632	0	0	55.3356	20.7695	52.2086	51.9632	76.2888	20.7912	56.1441	91.1378	98.8803	238.102	135.137	28.1313	393.537	76.5612	57.8831	44.761	42.0423	47.599	65.8051	65.0036	21.0458	0	322.949	0	74.9197	127.89	65.8798	103.722	13.3485	13.2759	90.3443	27.2951	37.9732	37.7035	210.981	58.1483	47.3674	100.816	72.4878	62.2373
PA14_04780	60.1372	188.071	143.338	141.708	47.1009	30.7977	157.507	130.681	303.445	4.25659	186.926	56.2247	64.7657	69.655	47.2526	91.3531	186.238	91.5559	92.595	101.353	56.2626	0	88.0454	57.8831	101.073	211.769	57.6198	61.4181	84.6558	210.458	0	397.476	207.084	147.256	85.2603	89.5965	68.4568	93.4397	36.8775	80.9334	90.9835	113.92	169.666	107.559	84.8831	42.6307	63.5276	94.0948	72.4216
PA14_04790	57.9099	69.924	37.1298	22.466	42.0543	53.196	49.8439	0	0	0	10.3848	38.1525	34.6421	78.9423	13.2307	88.4983	105.997	46.3883	39.6836	128.995	5.62626	0	42.1086	13.5061	14.439	32.6996	22.5469	61.4181	45.3513	42.0915	0	0	22.1875	7.75032	54.8102	104.09	24.8934	45.385	51.6284	45.1721	40.9426	12.6577	103.685	70.327	43.4441	23.6837	78.719	55.7599	39.6056
PA14_04810	167.048	277.285	155.427	65.6698	134.574	137.19	105.669	119.79	176.422	217.086	176.541	198.794	136.309	142.627	156.879	135.126	219.92	136.723	26.4557	156.636	129.404	284.221	130.154	125.413	70.7513	143.255	132.776	131.61	211.64	42.0915	575.149	0	229.271	90.4204	310.591	202.91	255.157	181.54	171.111	240.918	382.131	69.6176	65.9811	475.741	151.052	194.206	142.247	202.826	173.133
PA14_04820	169.275	40.9899	139.885	67.3979	63.9226	69.9947	107.663	0	56.4549	187.29	342.697	120.481	45.9384	65.0113	111.516	110.385	116.894	53.7128	317.469	147.422	0	21.8632	172.263	54.0242	134.283	45.1566	107.724	114.062	48.3748	126.275	0	49.6845	51.7709	193.758	85.2603	133.077	178.403	80.0912	153.41	75.2869	136.475	151.893	216.795	4.13688	62.1585	82.893	64.9086	78.0638	70.1584
PA14_04830	24.5004	103.68	40.5838	31.1067	21.8683	16.7987	103.675	0	119.967	97.9015	20.7695	14.0562	39.9137	33.169	22.6813	46.6281	38.6345	108.646	52.9115	0	174.414	21.8632	72.7331	1.92944	31.7659	31.1425	37.5782	24.1285	39.3045	126.275	0	0	96.146	43.9185	0	60.6094	22.8189	42.7153	36.8775	9.41086	50.0409	18.9866	94.2587	24.8213	30.0767	23.6837	114.626	37.6379	54.3162
PA14_04840	62.3646	53.0458	11.2253	58.7571	23.5504	13.9989	55.8252	0	0	4.25659	290.773	48.1926	109.198	68.3282	3.78021	95.1594	61.419	80.5692	66.1393	9.2139	22.505	87.4527	42.1086	71.3892	79.4147	56.0564	42.5886	81.1596	39.3045	42.0915	0	0	44.3751	62.0025	60.9002	55.339	6.22334	69.4124	64.9043	41.4078	127.377	69.6176	47.1294	4.13688	48.7911	30.7888	31.7638	45.3049	57.711
PA14_04850	6.68192	0	3.45394	76.0387	1.68217	11.1991	0	119.79	28.2275	0	0	16.0642	42.9261	13.2676	9.45053	6.66116	4.95314	35.4016	13.2279	0	16.8788	0	11.4842	1.92944	4.33171	9.34274	10.0208	4.387	36.2811	21.0458	0	0	7.39585	2.58344	30.4501	1.3176	12.4467	24.0274	5.90039	16.9396	27.2951	82.2754	84.8328	0	18.046	23.6837	13.8103	16.728	30.5529
PA14_04860	46.7734	91.6246	26.768	79.495	141.303	58.7955	71.7752	130.681	77.6255	29.7961	41.539	72.2889	55.7286	54.3972	100.176	77.0791	61.419	73.2447	0	15.3565	140.656	0	38.2806	98.4013	90.9659	48.2708	40.0834	81.1596	61.9802	10.5229	138.036	0	96.146	2.58344	66.9902	50.0686	41.489	58.7335	120.958	92.2264	86.4344	25.3155	245.073	0	59.485	35.5256	12.4293	53.6689	38.474
PA14_04870	106.911	209.772	267.68	155.534	131.21	162.388	89.719	0	127.024	183.033	238.849	52.2086	50.457	120.735	15.1208	99.9174	111.941	87.8936	105.823	67.5686	151.909	87.4527	61.2489	55.9537	137.171	98.0988	35.073	72.3856	83.1441	73.6602	69.0179	149.054	51.7709	124.005	85.2603	139.665	12.4467	181.54	165.211	146.809	95.5327	202.524	94.2587	210.981	130.332	89.9981	129.817	100.368	93.9218
PA14_04890	365.278	267.64	457.647	205.65	237.186	184.786	370.839	0	726.857	280.935	456.929	156.626	292.952	143.954	175.78	276.914	274.404	186.774	119.051	144.351	39.3838	87.4527	229.684	484.289	362.42	323.882	232.985	241.285	225.245	505.098	713.185	198.738	251.459	206.675	219.241	300.412	130.69	312.356	249.292	186.335	181.967	183.537	122.536	148.928	254.649	118.419	168.486	239.767	278.371
PA14_04900	213.821	248.351	440.377	350.815	376.807	288.378	213.332	76.2303	134.08	306.474	633.47	251.003	240.235	254.075	321.318	302.607	262.517	238.045	26.4557	620.403	112.525	21.8632	394.29	88.7541	410.069	291.182	167.849	230.318	201.058	231.503	529.137	0	281.042	449.518	274.051	357.069	389.996	363.08	138.659	295.501	268.401	145.564	28.2776	479.878	241.282	224.995	364.593	266.95	290.818
PA14_04910	135.866	212.183	196.875	126.155	200.179	201.585	257.194	228.691	63.5118	212.829	41.539	102.409	170.198	182.43	145.538	210.302	105.997	136.723	52.9115	82.9251	45.0101	153.042	214.371	113.837	155.942	138.584	112.734	164.513	176.87	368.301	69.0179	24.8423	236.667	289.345	127.89	206.863	109.946	256.292	266.993	90.3443	118.279	44.3021	216.795	53.7795	143.031	104.208	208.536	125.46	132.396
PA14_04920	24.5004	103.68	111.39	158.99	153.078	291.178	23.9251	130.681	91.7392	12.7698	62.3085	142.57	110.704	167.835	126.637	95.1594	150.576	113.529	158.734	55.2834	213.798	43.7264	49.7648	88.7541	164.605	96.5416	62.6303	72.3856	167.8	42.0915	69.0179	24.8423	199.688	59.4191	103.53	150.206	153.509	96.1094	125.383	210.803	131.926	158.222	94.2587	136.517	70.179	113.682	64.9086	85.0338	88.2639
PA14_04930	242.776	571.448	496.504	452.776	452.505	926.73	895.196	1818.64	395.184	983.272	145.387	1012.04	466.915	449.772	714.46	207.448	256.573	168.463	79.3672	899.891	281.313	852.664	271.792	270.121	324.878	298.968	561.167	144.771	163.265	126.275	989.256	24.8423	170.105	493.437	645.542	332.034	1153.39	304.347	395.326	1390.93	714.221	1386.02	1432.73	1236.93	399.017	828.93	504.078	472.565	520.53
PA14_04940	42.3188	4.82234	66.4883	57.029	67.2869	30.7977	65.7939	0	14.1137	51.079	10.3848	34.1364	82.0867	11.2775	7.56042	32.3542	17.8313	14.6489	0	36.8556	157.535	0	22.9684	17.3649	49.0927	24.914	40.0834	32.9025	48.3748	10.5229	391.101	0	7.39585	5.16688	42.6302	72.4678	43.5634	16.0182	51.6284	18.8217	113.729	113.92	56.5552	289.582	38.0971	68.6828	11.0483	30.6679	40.7372
PA14_04950	57.9099	185.66	97.5738	24.1941	94.2017	78.394	51.8376	196.021	91.7392	38.3093	290.773	36.1444	79.0744	90.8832	109.626	164.626	104.016	72.0239	13.2279	110.567	33.7576	0	53.5928	140.849	20.2147	244.468	60.1251	76.7726	96.7495	0	0	0	73.9585	201.508	24.3601	77.7382	58.0845	112.128	119.483	37.6434	95.5327	158.222	0	16.5475	70.8473	28.4205	91.1483	99.6707	57.711
PA14_04960	160.366	79.5687	44.0377	36.2912	107.659	39.197	77.7565	141.571	119.967	17.0263	0	34.1364	81.3336	37.1493	41.5823	76.1275	65.3815	63.4787	0	122.852	151.909	87.4527	65.077	38.5887	111.181	43.5994	65.1355	57.0311	99.7729	10.5229	0	49.6845	88.7502	33.5847	48.7202	35.5751	39.4145	125.476	23.6016	63.9939	136.475	101.262	84.8328	82.7376	84.8831	61.5777	49.7172	63.4268	71.29
PA14_04970	51.228	24.1117	10.3618	44.9319	3.36435	47.5964	5.98127	32.6701	0	4.25659	0	22.0883	5.27162	19.238	15.1208	8.56435	24.7657	4.88298	26.4557	18.4278	0	21.8632	15.3122	17.3649	8.66342	20.2426	15.0313	21.935	3.02342	31.5686	23.006	0	110.938	7.75032	12.18	47.4335	20.7445	18.6879	56.0537	31.9969	40.9426	0	65.9811	8.27376	15.3725	21.3153	1.38103	17.425	23.7633
PA14_04980	80.183	7.23352	153.7	55.3008	26.9148	128.79	13.9563	0	42.3412	4.25659	0	44.1765	54.2224	31.8423	41.5823	34.2574	19.8126	40.2846	66.1393	36.8556	101.273	306.085	45.9367	52.0948	27.4342	23.3568	27.5573	81.1596	52.9099	10.5229	0	0	0	77.5032	97.4404	71.1502	68.4568	18.6879	48.6782	126.106	118.279	63.2887	37.7035	20.6844	46.786	28.4205	19.3345	49.4869	37.3424
PA14_05000	60.1372	81.9799	87.212	38.0193	35.3256	50.3962	63.8002	0	7.05686	72.362	0	34.1364	71.5435	59.0409	41.5823	62.8052	48.5408	68.3617	185.19	70.6399	61.8888	131.179	141.638	113.837	83.7464	140.141	47.599	96.5141	74.0739	136.797	92.0238	0	0	15.5006	30.4501	72.4678	35.2656	90.77	50.1533	24.4682	9.09835	69.6176	0	62.0532	60.1534	18.947	82.8621	73.8818	70.1584
PA14_05010	62.3646	120.559	123.478	70.8542	116.07	19.5985	41.8689	0	162.308	161.75	207.695	38.1525	73.8027	65.0113	5.67032	78.9823	81.2315	85.4521	145.506	165.85	11.2525	0	80.3892	94.5424	93.8537	35.8138	47.599	151.352	122.449	31.5686	23.006	0	73.9585	20.6675	219.241	147.571	26.9678	128.146	100.307	16.9396	154.672	31.6444	0	62.0532	72.8524	28.4205	102.197	53.6689	70.1584
PA14_05020	153.684	33.7564	0	12.0971	23.5504	13.9989	1.99376	65.3403	289.331	0	0	18.0722	31.6297	20.5648	0	90.4015	93.1191	53.7128	13.2279	49.1408	0	0	19.1403	52.0948	60.644	87.1989	47.599	39.483	43.8396	0	46.0119	273.265	22.1875	12.9172	73.0803	1.3176	10.3722	93.4397	30.9771	95.9908	77.336	132.906	75.407	99.2851	56.1432	11.8419	37.2879	49.4869	49.7899
PA14_05030	66.8192	65.1017	21.5871	46.6601	48.783	8.39936	139.563	0	35.2843	21.2829	124.617	8.0321	48.9508	29.8521	26.4615	44.7249	32.6907	74.4654	39.6836	39.9269	73.1414	0	76.5612	44.377	92.4098	29.5853	12.5261	87.7401	90.7027	126.275	207.054	99.369	7.39585	2.58344	18.2701	89.5965	56.0101	48.0547	11.8008	92.2264	45.4918	25.3155	9.42587	37.2319	37.4288	14.2102	11.0483	33.4559	31.6845
PA14_05040	44.5461	40.9899	169.243	29.3786	227.093	19.5985	59.8127	0	77.6255	123.441	10.3848	28.1123	42.173	14.5944	39.6922	51.3861	99.0629	173.346	264.557	3.0713	455.727	43.7264	30.6245	0	135.727	56.0564	47.599	57.0311	58.9567	178.889	207.054	24.8423	103.542	36.1681	48.7202	69.8326	18.67	56.0638	79.6553	77.1691	50.0409	0	65.9811	8.27376	44.7809	14.2102	19.3345	50.1839	66.7637
PA14_05050	86.8649	16.8782	37.1298	46.6601	33.6435	39.197	85.7315	0	7.05686	12.7698	0	76.3049	45.9384	34.4958	54.8131	22.8383	46.5595	23.1942	0	0	0	306.085	42.1086	1.92944	53.4244	26.4711	57.6198	85.5466	63.4919	10.5229	0	74.5268	36.9792	12.9172	36.5401	65.8798	72.6057	53.3941	13.2759	11.293	90.9835	56.9599	0	24.8213	30.0767	89.9981	42.8121	43.9109	71.29
PA14_05060	64.5919	45.8123	63.0344	38.0193	16.8217	100.792	101.682	261.361	7.05686	285.191	31.1543	144.578	106.939	122.062	105.846	114.191	109.96	96.4388	687.849	104.424	45.0101	0	65.077	136.99	75.083	45.1566	95.198	103.095	72.5621	42.0915	0	447.161	140.521	103.338	91.3503	105.408	82.9779	21.3577	148.985	167.513	127.377	88.6042	0	24.8213	76.1943	177.628	81.481	69.6998	95.0534
PA14_05070	133.638	60.2793	248.684	174.543	74.0156	81.1938	81.744	21.7801	7.05686	472.481	238.849	136.546	198.816	122.062	200.351	261.688	225.863	250.253	79.3672	251.847	73.1414	0	294.761	142.778	151.61	249.14	82.672	175.48	148.148	399.87	184.048	24.8423	399.376	217.009	103.53	160.747	74.6801	184.21	250.767	50.8187	63.6885	63.2887	37.7035	136.517	136.348	151.576	146.39	143.582	116.554
PA14_05080	113.593	48.2234	145.929	127.883	62.2404	41.9968	51.8376	43.5602	119.967	140.467	0	48.1926	218.396	85.5761	64.2636	65.66	131.754	186.774	264.557	82.9251	298.192	0	164.607	133.131	66.4196	207.097	65.1355	103.095	195.011	147.32	0	472.003	103.542	255.76	164.431	187.099	49.7867	160.182	103.257	30.1148	22.7459	6.32887	0	169.612	126.322	54.4726	106.34	98.9737	72.4216
PA14_05110	84.6376	96.4469	75.1232	86.4076	161.489	81.1938	127.6	500.942	63.5118	293.705	207.695	102.409	225.927	69.655	100.176	76.1275	156.519	113.529	119.051	122.852	247.555	21.8632	267.964	44.377	93.8537	239.797	185.386	125.03	113.378	315.686	69.0179	24.8423	22.1875	90.4204	115.71	126.489	99.5735	98.7791	199.138	82.8156	272.951	348.088	47.1294	107.559	108.944	118.419	93.9103	151.946	166.343
PA14_05120	31.1823	12.0559	122.615	51.8445	55.5117	13.9989	19.9376	163.351	70.5686	12.7698	10.3848	24.0963	48.9508	17.9113	34.0219	48.5313	11.8875	20.7527	158.734	12.2852	0	0	26.7964	7.71775	12.9951	9.34274	25.0521	26.322	6.04684	10.5229	0	0	59.1668	113.671	36.5401	64.5622	97.499	8.00912	28.0269	52.7008	22.7459	0	0	0	36.7604	9.47349	46.9552	20.9099	37.3424
PA14_05130	60.1372	197.716	74.2597	51.8445	94.2017	89.5932	149.532	0	303.445	51.079	20.7695	34.1364	118.988	45.1099	77.4943	95.1594	108.969	156.255	0	12.2852	11.2525	415.4	137.81	30.871	64.9757	48.2708	85.1772	65.8051	113.378	115.752	69.0179	273.265	103.542	0	73.0803	35.5751	99.5735	29.3668	69.3296	39.5256	113.729	101.262	84.8328	173.749	74.1892	113.682	33.1448	91.3068	69.0269
PA14_05150	28.955	74.7463	145.929	119.242	111.023	75.5943	173.457	163.351	197.592	200.06	41.539	100.401	77.5682	88.2296	151.208	98.0142	119.866	179.449	0	36.8556	331.949	0	160.778	30.871	54.8683	152.598	92.6928	57.0311	139.077	0	46.0119	273.265	103.542	173.09	133.98	104.09	149.36	120.137	171.111	146.809	200.164	69.6176	188.517	202.707	84.8831	125.524	156.057	121.975	168.607
PA14_05160	124.729	110.914	172.697	124.427	62.2404	167.987	173.457	555.392	7.05686	59.5922	290.773	126.506	81.3336	87.5663	105.846	62.8052	113.922	90.3351	26.4557	211.92	95.6464	0	126.326	191.014	82.3025	85.6418	95.198	98.7076	74.0739	63.1373	0	24.8423	214.48	245.427	164.431	59.2918	203.296	77.4215	59.0039	126.106	40.9426	227.839	56.5552	148.928	76.8627	130.26	87.0052	171.462	141.448
PA14_05180	187.094	122.97	103.618	44.9319	203.543	92.393	73.769	141.571	359.9	370.323	83.078	104.417	198.816	106.141	149.318	111.337	182.276	97.6596	449.747	85.9964	84.3939	21.8632	214.371	48.2359	72.1952	127.684	122.755	129.417	149.659	336.732	69.0179	74.5268	147.917	405.6	133.98	86.9613	128.616	125.476	100.307	190.099	36.3934	202.524	94.2587	393.004	114.96	101.84	165.724	141.491	86.0007
PA14_05190	276.186	284.518	297.902	164.174	575.303	165.187	225.294	196.021	289.331	391.606	51.9238	136.546	236.47	175.796	153.099	154.158	313.039	379.652	105.823	181.207	230.677	65.5895	267.964	109.978	226.693	325.439	205.427	236.898	278.155	157.843	322.083	819.794	310.626	209.259	383.671	320.176	151.435	299.007	227.165	222.096	159.221	132.906	113.11	376.456	262.67	144.471	276.207	262.071	260.265
PA14_05200	149.229	69.924	104.482	72.5824	30.2791	109.192	185.419	0	261.104	114.928	716.548	74.2969	85.8522	86.9029	88.835	89.4499	229.826	158.697	145.506	251.847	56.2626	830.801	164.607	121.555	259.903	146.37	90.1876	109.675	96.7495	21.0458	184.048	0	214.48	167.924	176.611	90.9141	107.871	82.7609	107.682	39.5256	45.4918	63.2887	207.369	169.612	108.276	78.1563	132.579	131.733	116.554
PA14_05210	126.956	45.8123	0.863485	13.8252	55.5117	39.197	131.588	0	134.08	319.244	135.002	66.2648	48.9508	23.8817	105.846	34.2574	75.2878	76.9069	0	82.9251	28.1313	0	22.9684	0	108.293	85.6418	62.6303	92.1271	65.0036	210.458	0	24.8423	14.7917	67.1694	48.7202	61.927	8.29779	45.385	60.479	7.52869	0	107.591	160.24	128.243	43.4441	35.5256	96.6724	42.5169	58.8426
PA14_05220	171.503	142.259	175.287	136.524	119.434	81.1938	87.7252	457.382	493.98	166.007	83.078	94.3771	92.63	135.33	151.208	107.53	148.594	305.186	39.6836	144.351	281.313	21.8632	172.263	173.649	142.946	133.913	80.1667	241.285	157.218	231.503	299.077	24.8423	118.334	167.924	176.611	234.532	143.137	80.0912	159.311	171.278	195.615	94.9331	207.369	231.665	108.276	85.2614	63.5276	120.581	98.4481
PA14_05230	49.0007	33.7564	137.294	31.1067	52.1474	61.5953	105.669	0	84.6824	285.191	62.3085	100.401	31.6297	79.6057	56.7032	49.4829	80.2409	118.412	52.9115	184.278	101.273	0	99.5295	11.5766	54.8683	40.4852	112.734	87.7401	40.8162	94.7059	1196.31	198.738	29.5834	165.34	127.89	90.9141	209.519	90.77	88.5059	28.2326	9.09835	94.9331	18.8517	74.4639	57.4799	68.6828	93.9103	65.5178	93.9218
PA14_05250	171.503	262.818	154.564	117.514	329.706	120.391	127.6	0	155.251	204.316	135.002	124.497	204.087	124.716	189.011	78.0307	129.772	95.2181	39.6836	128.995	348.828	0	222.027	92.613	161.717	107.441	122.755	138.191	86.1675	294.641	0	24.8423	81.3543	103.338	109.62	156.794	184.626	117.467	212.414	143.045	86.4344	113.92	94.2587	82.7376	122.312	179.996	92.5293	126.854	102.974
PA14_05260	294.004	291.752	219.325	107.145	215.318	201.585	149.532	65.3403	211.706	229.856	685.394	174.698	116.729	183.093	179.56	228.383	208.032	213.63	92.595	122.852	61.8888	131.179	287.104	94.5424	193.483	256.925	107.724	146.965	117.913	526.144	483.125	447.161	199.688	219.592	225.331	258.249	213.668	269.64	112.107	212.685	168.32	208.853	329.905	136.517	133.006	113.682	129.817	160.31	147.106
PA14_05270	93.5468	9.64469	6.04439	65.6698	48.783	69.9947	15.95	54.4502	0	25.5395	155.771	46.1846	75.3089	46.4367	71.824	44.7249	20.8032	39.0638	26.4557	132.066	11.2525	65.5895	15.3122	19.2944	34.6537	40.4852	22.5469	63.6116	57.445	126.275	115.03	0	0	18.0841	48.7202	52.7038	8.29779	42.7153	107.682	11.293	131.926	132.906	9.42587	49.6426	50.7962	78.1563	19.3345	77.3668	48.6583
PA14_05280	133.638	81.9799	238.322	44.9319	28.5969	41.9968	23.9251	10.89	49.398	63.8488	10.3848	76.3049	145.346	94.2001	79.3844	25.693	33.6814	87.8936	0	132.066	5.62626	0	99.5295	79.1069	46.2049	52.9422	60.1251	63.6116	42.3279	0	23.006	49.6845	155.313	105.921	18.2701	36.8927	112.02	24.0274	98.8316	48.9365	36.3934	25.3155	75.407	0	38.7655	71.0512	67.6707	80.1548	75.8164
PA14_05290	64.5919	69.924	184.786	100.233	114.388	97.9926	23.9251	0	261.104	8.51317	280.388	104.417	128.778	84.2494	35.912	61.8536	67.3627	78.1277	13.2279	279.488	45.0101	0	229.684	28.9415	67.8635	105.884	77.6615	63.6116	110.355	31.5686	0	0	88.7502	139.506	66.9902	97.5021	105.797	96.1094	203.564	13.1752	163.77	75.9465	94.2587	16.5475	64.1636	73.4195	82.8621	121.975	64.5005
PA14_05300	122.502	176.016	176.151	93.3202	338.117	75.5943	193.394	228.691	345.786	119.184	249.234	68.2728	134.803	127.369	115.296	196.028	176.332	83.0106	13.2279	92.139	483.858	21.8632	172.263	187.155	108.293	113.67	85.1772	225.931	234.315	189.412	92.0238	0	162.709	25.8344	176.611	94.8669	109.946	152.173	187.337	111.048	168.32	151.893	28.2776	12.4106	128.996	66.3144	158.819	151.946	152.764
PA14_05310	356.369	142.259	77.7136	153.805	178.31	109.192	311.026	413.822	261.104	157.494	415.39	124.497	126.519	144.617	194.681	225.528	256.573	290.537	145.506	171.993	84.3939	21.8632	233.512	277.839	209.366	342.567	107.724	195.222	282.69	357.778	23.006	273.265	177.5	294.512	286.231	285.918	91.2757	296.337	355.499	124.223	145.574	202.524	18.8517	107.559	195.833	182.365	162.962	177.735	182.186
PA14_05320	122.502	243.528	196.875	126.155	105.977	193.185	169.469	65.3403	190.535	89.3883	405.005	176.706	135.556	114.765	347.779	130.368	93.1191	156.255	0	469.909	320.697	43.7264	141.638	77.1775	176.156	183.741	235.49	225.931	161.753	42.0915	345.089	273.265	266.251	142.089	298.411	163.382	97.499	101.449	160.786	86.5799	104.631	367.075	84.8328	20.6844	185.807	272.363	258.253	140.794	161.817
PA14_05330	35.6369	166.371	86.3485	108.874	114.388	109.192	57.8189	566.282	112.91	85.1317	10.3848	108.433	76.8151	93.5367	160.659	105.627	100.053	73.2447	92.595	82.9251	112.525	0	65.077	67.5303	101.073	169.726	132.776	168.9	37.7928	63.1373	0	0	22.1875	82.67	194.881	68.515	82.9779	18.6879	116.533	257.858	9.09835	44.3021	47.1294	252.35	135.679	170.523	237.538	166.583	169.738
PA14_05340	138.093	31.3452	3.45394	124.427	11.7752	106.392	219.313	87.1203	0	4.25659	62.3085	44.1765	26.3581	68.9916	66.1537	94.2078	75.2878	80.5692	13.2279	159.708	360.081	677.759	107.186	9.64718	20.2147	76.299	82.672	195.222	27.2108	242.026	0	0	44.3751	80.0866	42.6302	72.4678	39.4145	82.7609	141.609	152.456	200.164	31.6444	18.8517	169.612	42.7757	61.5777	194.726	96.8827	76.948
PA14_05360	378.642	419.544	494.777	399.203	632.497	369.572	428.657	577.172	726.857	570.383	1059.25	303.212	427.002	412.623	559.471	377.783	533.949	505.388	26.4557	261.061	838.313	524.716	562.725	468.853	418.732	464.023	340.709	322.445	497.353	315.686	552.143	49.6845	236.667	426.267	456.752	304.365	244.785	467.199	461.706	545.83	550.45	765.794	245.073	645.353	362.257	426.307	541.365	451.655	353.055
PA14_05380	42.3188	84.391	31.0855	39.7475	50.4652	53.196	139.563	21.7801	77.6255	68.1054	51.9238	86.345	59.494	72.9719	41.5823	87.5467	79.2503	79.3484	39.6836	42.9982	22.505	0	95.7015	115.766	85.1903	70.0705	110.229	96.5141	54.4216	42.0915	92.0238	248.423	7.39585	196.341	115.71	57.9742	51.8612	130.816	125.383	35.7613	90.9835	265.813	47.1294	0	85.5515	75.7879	110.483	71.0938	125.606
PA14_05390	610.282	605.204	704.604	725.824	561.846	646.751	779.558	1426.6	592.777	804.495	747.702	580.319	656.694	615.617	833.537	611.875	604.283	489.519	727.532	598.904	579.505	677.759	566.553	611.631	584.781	611.949	638.829	686.566	542.704	305.164	1357.35	770.11	850.523	767.281	846.513	711.502	941.799	942.406	680.02	824.391	791.557	639.216	791.773	583.3	544.054	660.776	684.993	678.179	749.111
PA14_05400	55.6826	55.457	156.291	41.4756	104.295	92.393	205.357	0	218.763	8.51317	31.1543	86.345	64.7657	115.428	88.835	99.9174	106.988	32.9601	66.1393	55.2834	5.62626	0	80.3892	40.5182	60.644	68.5134	62.6303	74.5791	123.96	31.5686	0	571.372	96.146	25.8344	30.4501	60.6094	72.6057	88.1003	215.364	22.5861	40.9426	107.591	169.666	107.559	86.2199	101.84	55.2414	92.7008	98.4481
PA14_05410	31.1823	0	135.567	24.1941	25.2326	41.9968	5.98127	130.681	0	0	0	10.0401	10.5432	28.5254	32.1318	46.6281	48.5408	31.7394	0	0	5.62626	0	57.4209	11.5766	46.2049	1.55712	17.5365	54.8375	19.6522	220.981	0	0	51.7709	0	54.8102	6.58798	35.2656	13.3485	8.85059	0	0	0	9.42587	0	20.7195	11.8419	8.28621	22.3039	21.5002
PA14_05420	100.229	33.7564	62.1709	70.8542	5.04652	61.5953	183.426	370.261	42.3412	255.395	280.388	52.2086	132.544	61.031	54.8131	83.7403	50.5221	153.814	251.329	113.638	140.656	218.632	114.842	25.0827	163.161	129.241	55.1146	92.1271	122.449	0	46.0119	49.6845	51.7709	121.422	103.53	86.9613	53.9356	130.816	128.334	135.516	22.7459	63.2887	28.2776	62.0532	108.944	16.5786	81.481	89.2158	113.159
PA14_05430	104.683	33.7564	18.1332	24.1941	20.1861	19.5985	0	0	402.241	34.0527	20.7695	8.0321	14.3087	33.169	1.89011	28.5478	129.772	61.0372	0	18.4278	33.7576	0	34.4525	96.4718	57.7561	108.999	37.5782	57.0311	19.6522	0	0	198.738	73.9585	178.257	18.2701	32.9399	10.3722	29.3668	36.8775	0	45.4918	31.6444	0	62.0532	30.0767	9.47349	11.0483	41.1229	29.4213
PA14_05440	82.4103	212.183	55.263	60.4853	126.163	106.392	193.394	816.753	134.08	59.5922	238.849	34.1364	95.6423	70.3184	18.9011	112.288	128.782	57.375	79.3672	18.4278	45.0101	306.085	111.014	206.45	116.956	137.027	27.5573	96.5141	160.241	0	0	49.6845	125.729	118.838	30.4501	48.7511	53.9356	133.485	30.9771	58.3473	40.9426	82.2754	188.517	16.5475	102.261	35.5256	60.7655	107.338	78.0796
PA14_05450	22.2731	4.82234	28.495	5.18445	11.7752	22.3983	135.575	0	42.3412	42.5659	0	20.0802	34.6421	37.8127	0	21.8867	82.2222	26.8564	0	3.0713	376.959	0	45.9367	59.8125	50.5366	54.4993	17.5365	72.3856	33.2576	31.5686	0	0	22.1875	87.8369	66.9902	36.8927	4.1489	82.7609	70.8047	9.41086	13.6475	6.32887	47.1294	86.8745	47.4543	9.47349	58.0034	58.5478	27.1581
PA14_05460	189.321	81.9799	44.0377	96.7765	257.373	176.387	97.694	0	218.763	191.546	145.387	54.2166	189.778	151.251	107.736	123.707	162.463	120.854	39.6836	218.062	78.7676	852.664	141.638	173.649	161.717	169.726	112.734	103.095	229.78	84.1831	345.089	74.5268	229.271	162.757	170.521	238.485	82.9779	232.264	269.943	86.5799	282.049	37.9732	122.536	45.5057	155.062	113.682	162.962	147.067	110.896
PA14_05480	140.32	173.604	165.789	98.5046	70.6513	114.791	137.569	522.722	282.275	80.8752	186.926	122.489	139.321	112.111	219.252	171.287	266.479	194.098	26.4557	95.2103	185.667	262.358	57.4209	73.3186	129.951	244.468	112.734	199.609	217.686	115.752	230.06	322.949	332.813	155.006	152.251	106.725	124.467	160.182	264.043	139.281	232.008	145.564	131.962	37.2319	117.633	82.893	168.486	142.885	121.08
PA14_05500	15.5911	24.1117	112.253	51.8445	136.256	148.389	107.663	130.681	28.2275	29.7961	51.9238	78.3129	70.7904	45.1099	100.176	69.4664	27.7376	10.9867	13.2279	110.567	0	0	57.4209	13.5061	8.66342	63.842	50.1042	35.096	30.2342	0	0	0	51.7709	64.586	121.8	56.6566	43.5634	66.7427	97.3565	184.453	31.8442	177.208	207.369	49.6426	31.4134	104.208	60.7655	61.3358	72.4216
PA14_05510	285.095	168.782	303.947	160.718	53.8296	291.178	127.6	402.932	119.967	242.625	41.539	198.794	123.507	138.647	209.802	160.819	128.782	133.061	105.823	171.993	22.505	65.5895	202.887	55.9537	261.347	124.57	132.776	122.836	111.867	10.5229	23.006	0	51.7709	353.931	432.392	175.24	477.123	120.137	166.686	274.797	168.32	196.195	226.221	339.224	124.985	220.259	107.721	163.795	169.738
PA14_05520	120.274	163.96	31.9489	63.9416	63.9226	27.9979	33.8938	98.0104	303.445	68.1054	0	96.3852	49.7039	119.409	113.406	147.497	108.969	126.957	52.9115	153.565	22.505	0	72.7331	23.1532	153.054	31.1425	72.6511	98.7076	128.495	52.6144	23.006	24.8423	14.7917	10.3338	60.9002	63.2446	99.5735	29.3668	50.1533	186.335	50.0409	94.9331	28.2776	78.6007	104.934	137.366	107.721	129.642	102.974
PA14_05530	389.778	149.493	404.111	273.048	407.086	372.372	394.764	283.141	599.833	510.79	405.005	411.645	206.346	285.917	625.625	265.495	241.713	251.473	52.9115	442.267	315.07	0	321.557	113.837	297.444	249.14	275.573	133.804	193.499	168.366	253.066	124.211	295.834	294.512	261.871	376.832	568.399	157.513	249.292	329.38	245.656	322.773	254.498	62.0532	270.022	333.94	220.965	258.586	308.923
PA14_05540	518.962	583.504	794.406	361.184	509.699	660.75	709.777	228.691	176.422	868.344	851.55	732.929	356.211	514.12	873.229	476.749	534.939	568.867	846.583	488.337	855.191	896.39	409.602	634.785	600.664	499.837	413.36	533.021	445.955	242.026	575.149	149.054	687.814	439.185	493.292	550.755	526.91	638.06	700.672	884.621	805.204	639.216	659.811	318.54	471.202	959.191	531.698	512.294	534.109
PA14_05550	180.412	356.854	108.799	114.058	259.055	305.177	207.351	32.6701	317.559	383.093	249.234	487.95	335.125	338.324	529.23	232.189	321.954	185.553	542.342	445.339	106.899	0	436.399	264.333	171.825	281.839	305.636	236.898	195.011	52.6144	276.072	273.265	162.709	157.59	274.051	172.605	437.708	168.192	221.265	229.625	441.27	360.746	424.164	330.95	199.843	556.567	399.119	287.163	311.187
PA14_05560	180.412	106.092	255.591	188.369	560.164	221.183	141.557	283.141	91.7392	170.263	93.4628	194.778	231.951	235.5	130.417	192.222	217.938	153.814	449.747	236.49	101.273	0	114.842	144.708	291.669	230.454	140.292	127.223	152.683	242.026	23.006	472.003	281.042	64.586	408.032	234.532	263.455	315.025	389.426	135.516	63.6885	291.128	339.331	115.833	155.73	201.312	182.297	216.766	272.713
PA14_05580	64.5919	168.782	354.892	184.912	137.938	193.185	27.9126	0	21.1706	46.8225	20.7695	138.554	97.1485	130.023	86.9449	98.0142	116.894	239.266	0	39.9269	258.808	21.8632	34.4525	169.79	111.181	161.941	82.672	103.095	74.0739	63.1373	897.232	49.6845	162.709	103.338	115.71	68.515	151.435	58.7335	78.1802	205.157	181.967	18.9866	141.388	227.528	77.531	99.4716	75.9569	85.7308	81.4743
PA14_05590	57.9099	207.361	63.8979	15.5534	77.38	75.5943	103.675	87.1203	56.4549	80.8752	0	128.514	34.6421	79.6057	102.066	82.7887	52.5033	177.008	119.051	24.5704	230.677	0	15.3122	52.0948	79.4147	20.2426	47.599	89.9336	55.9333	0	69.0179	273.265	44.3751	31.0013	103.53	111.996	93.3502	157.513	50.1533	178.806	122.828	69.6176	254.498	235.802	58.8166	87.6298	99.4345	107.338	118.817
PA14_05600	140.32	106.092	139.021	53.5727	52.1474	198.785	43.8626	0	197.592	38.3093	135.002	142.57	109.198	101.497	385.582	67.5632	101.044	190.436	66.1393	184.278	118.151	502.853	68.9051	27.0121	142.946	38.9281	140.292	78.9661	146.636	357.778	23.006	173.896	22.1875	157.59	127.89	109.36	118.244	208.237	253.717	154.338	445.819	196.195	131.962	165.475	106.939	156.313	118.769	160.31	98.4481
PA14_05620	403.142	262.818	353.165	454.504	706.513	481.563	520.37	1981.99	493.98	1017.32	820.396	845.378	697.361	461.05	1260.7	433.927	452.717	483.415	198.418	1016.6	810.181	590.306	470.851	605.843	330.654	618.178	475.99	337.799	421.767	778.693	598.155	198.738	310.626	209.259	560.282	661.433	1087.01	461.859	321.571	621.117	363.934	898.7	452.442	450.92	426.421	1065.77	700.184	576.417	599.742
PA14_05630	22.2731	38.5788	50.0821	43.2038	10.093	11.1991	53.8314	21.7801	0	97.9015	124.617	14.0562	7.53089	33.169	0	39.967	14.8594	0	0	0	0	699.622	38.2806	0	8.66342	34.2567	30.0625	8.77401	39.3045	0	0	0	22.1875	7.75032	12.18	23.7167	33.1912	24.0274	25.0767	7.52869	68.2376	94.9331	113.11	0	24.7297	28.4205	64.9086	39.0319	29.4213
PA14_05640	86.8649	48.2234	59.5805	141.708	159.806	61.5953	165.482	0	522.208	85.1317	342.697	22.0883	151.371	61.6944	139.868	91.3531	134.725	96.4388	132.279	113.638	202.545	284.221	130.154	65.6008	105.405	155.712	85.1772	72.3856	191.987	157.843	230.06	298.107	325.417	157.59	91.3503	197.639	62.2334	136.155	196.188	28.2326	336.639	37.9732	28.2776	86.8745	120.307	47.3674	4.1431	98.2767	98.4481
PA14_05650	77.9557	38.5788	76.8501	124.427	122.799	89.5932	73.769	10.89	63.5118	153.237	83.078	28.1123	46.6915	98.8437	35.912	95.1594	121.847	125.737	79.3672	55.2834	67.5151	0	168.435	121.555	118.4	130.798	52.6094	118.449	65.0036	31.5686	207.054	1416.01	73.9585	351.348	225.331	130.442	14.5211	109.458	231.59	5.64652	54.5901	50.631	0	115.833	108.944	28.4205	67.6707	101.762	72.4216
PA14_05660	200.457	190.483	146.792	297.242	233.822	299.577	285.107	261.361	105.853	93.6449	51.9238	263.051	216.89	172.479	200.351	126.562	194.163	162.359	410.064	141.28	326.323	109.316	298.589	119.625	77.9708	110.556	115.24	107.482	201.058	199.935	506.131	422.318	199.688	201.508	133.98	171.287	64.3079	202.898	243.391	203.275	159.221	82.2754	141.388	376.456	145.705	120.787	157.438	150.552	123.343
PA14_05690	173.73	115.736	135.567	115.786	134.574	81.1938	73.769	0	275.218	276.678	51.9238	28.1123	95.6423	98.8437	20.7912	121.804	137.697	97.6596	26.4557	193.492	67.5151	240.495	168.435	27.0121	144.39	130.798	60.1251	239.092	123.96	10.5229	598.155	173.896	170.105	64.586	115.71	163.382	26.9678	64.073	202.088	82.8156	59.1393	6.32887	9.42587	132.38	114.291	42.6307	96.6724	96.8827	69.0269
PA14_05700	20.0457	33.7564	81.1676	57.029	117.752	8.39936	51.8376	0	49.398	144.724	41.539	12.0481	45.9384	51.0803	71.824	114.191	144.632	81.7899	79.3672	6.1426	270.06	0	61.2489	32.8004	49.0927	23.3568	17.5365	35.096	46.863	157.843	92.0238	0	22.1875	126.588	73.0803	28.9871	12.4467	104.119	56.0537	33.8791	77.336	12.6577	18.8517	8.27376	52.1329	37.8939	30.3828	56.4569	47.5267
PA14_05740	100.229	122.97	81.1676	55.3008	121.116	55.9957	79.7502	32.6701	275.218	51.079	93.4628	32.1284	103.926	55.724	62.3735	68.5148	133.735	137.944	13.2279	110.567	241.929	87.4527	210.543	138.919	88.0781	277.168	37.5782	63.6116	148.148	52.6144	23.006	521.687	81.3543	155.006	30.4501	98.8197	18.67	45.385	42.7778	35.7613	104.631	12.6577	94.2587	16.5475	69.5106	47.3674	117.388	80.8518	72.4216
PA14_05750	115.82	132.614	29.3585	108.874	85.7908	69.9947	265.169	54.4502	91.7392	68.1054	51.9238	16.0642	158.902	74.2986	60.4834	106.579	110.95	172.125	13.2279	58.3547	292.565	153.042	114.842	187.155	163.161	235.126	65.1355	120.643	173.847	31.5686	253.066	223.58	355.001	111.088	66.9902	181.828	112.02	301.677	177.012	7.52869	259.303	69.6176	65.9811	157.201	109.613	23.6837	98.0534	110.823	89.3954
PA14_05770	111.365	315.864	181.332	103.689	173.264	109.192	85.7315	10.89	169.365	187.29	72.6933	34.1364	130.284	77.6155	26.4615	78.9823	92.1285	186.774	317.469	132.066	618.888	65.5895	122.498	119.625	160.273	147.927	62.6303	109.675	89.191	199.935	0	24.8423	162.709	126.588	140.071	180.511	95.4246	66.7427	79.6553	133.634	218.36	75.9465	254.498	49.6426	93.5719	54.4726	73.1948	136.612	121.08
PA14_05775	160.366	151.904	67.3518	44.9319	8.41087	5.59957	13.9563	0	84.6824	0	0	16.0642	30.1236	43.7831	11.3406	60.902	41.6064	96.4388	0	36.8556	0	0	99.5295	63.6714	30.322	57.6136	17.5365	59.2246	72.5621	63.1373	92.0238	0	59.1668	62.0025	60.9002	79.0558	33.1912	101.449	82.6055	56.4652	27.2951	0	0	12.4106	63.4952	14.2102	67.6707	56.4569	38.474
PA14_05790	142.548	173.604	295.312	288.601	390.264	117.591	51.8376	0	508.094	336.27	218.08	64.2568	192.791	178.449	119.077	351.138	216.948	250.253	79.3672	113.638	354.454	65.5895	321.557	202.591	287.337	323.882	80.1667	230.318	350.717	557.713	253.066	99.369	377.188	165.34	225.331	225.309	99.5735	352.401	352.548	65.876	186.516	44.3021	150.814	132.38	197.838	59.2093	190.583	201.432	183.317
PA14_05810	111.365	127.792	115.707	77.7668	166.535	47.5964	141.557	0	63.5118	55.3356	10.3848	38.1525	49.7039	130.023	47.2526	141.788	127.791	135.503	211.646	49.1408	157.535	153.042	145.466	48.2359	92.4098	90.3131	40.0834	186.448	170.823	52.6144	23.006	298.107	88.7502	186.008	194.881	152.841	29.0423	80.0912	177.012	39.5256	100.082	126.577	9.42587	210.981	81.5413	42.6307	151.914	119.187	95.0534
PA14_05820	118.047	274.874	82.0311	184.912	105.977	100.792	69.7814	141.571	63.5118	55.3356	72.6933	144.578	198.062	177.786	253.274	112.288	138.688	67.141	66.1393	89.0677	95.6464	0	111.014	38.5887	109.737	124.57	92.6928	109.675	89.191	42.0915	0	149.054	177.5	250.594	121.8	81.6909	186.7	74.7518	126.858	233.389	95.5327	107.591	150.814	148.928	92.9036	234.469	167.105	118.49	225.186
PA14_05840	298.459	356.854	258.182	449.319	217	361.173	448.595	533.612	522.208	617.205	207.695	469.878	262.075	270.659	614.284	382.541	390.308	362.561	793.672	617.331	658.272	109.316	378.978	592.337	161.717	227.34	465.969	298.316	226.757	252.549	483.125	1018.53	517.709	356.515	432.392	276.695	446.006	299.007	380.575	412.196	282.049	531.625	584.404	1071.45	349.558	774.458	570.367	481.626	568.057
PA14_05850	120.274	40.9899	26.768	62.2135	23.5504	81.1938	97.694	0	49.398	51.079	83.078	54.2166	92.63	77.6155	52.923	76.1275	79.2503	53.7128	92.595	36.8556	78.7676	371.674	68.9051	86.8246	148.722	62.2849	92.6928	103.095	122.449	21.0458	0	372.634	36.9792	118.838	66.9902	122.536	26.9678	24.0274	69.3296	111.048	163.77	31.6444	9.42587	12.4106	116.297	73.4195	73.1948	105.247	72.4216
PA14_05860	289.55	192.894	154.564	179.728	211.954	394.77	382.801	457.382	296.388	506.534	155.771	397.589	257.556	211.618	361.01	374.928	261.526	302.745	357.152	279.488	360.081	21.8632	348.353	287.486	192.039	177.512	323.172	179.867	223.733	94.7059	115.03	447.161	258.855	271.261	237.511	212.133	161.807	194.889	323.046	463.014	291.147	405.048	235.647	579.163	191.822	466.569	314.876	224.433	330.424
PA14_05870	289.55	113.325	162.335	157.262	164.853	111.991	221.307	76.2303	218.763	208.573	83.078	56.2247	181.494	100.834	66.1537	207.448	188.219	213.63	132.279	144.351	511.99	65.5895	214.371	79.1069	59.2	269.382	92.6928	190.835	211.64	189.412	184.048	223.58	192.292	258.344	176.611	204.227	58.0845	357.741	174.062	97.873	100.082	139.235	9.42587	136.517	192.491	75.7879	113.245	184.705	141.448
PA14_05880	173.73	89.2134	31.9489	95.0483	20.1861	120.391	95.7003	163.351	21.1706	200.06	20.7695	150.602	78.3213	72.9719	45.3625	115.143	65.3815	29.2979	13.2279	119.781	61.8888	0	34.4525	50.1654	131.395	99.6559	80.1667	37.2895	60.4684	84.1831	253.066	0	110.938	28.4178	48.7202	104.09	176.328	40.0456	32.4522	107.284	59.1393	75.9465	47.1294	289.582	30.7451	104.208	125.674	117.793	110.896
PA14_05890	55.6826	86.8022	8.63485	8.64076	45.4187	0	17.9438	0	35.2843	0	10.3848	32.1284	30.1236	37.1493	22.6813	14.2739	35.6626	46.3883	158.734	15.3565	0	0	88.0454	46.3065	31.7659	23.3568	20.0417	17.548	86.1675	84.1831	253.066	223.58	59.1668	31.0013	30.4501	51.3862	24.8934	26.6971	63.4292	16.9396	272.951	50.631	9.42587	24.8213	37.4288	42.6307	66.2896	39.7289	28.2897
PA14_05910	33.4096	55.457	145.065	53.5727	85.7908	16.7987	35.8876	0	190.535	51.079	10.3848	22.0883	12.0494	20.5648	69.9339	66.6116	72.3159	28.0771	145.506	39.9269	11.2525	0	91.8734	61.742	38.9854	14.0141	60.1251	168.9	34.7694	94.7059	0	0	36.9792	25.8344	30.4501	23.7167	10.3722	50.7244	2.9502	24.4682	22.7459	37.9732	84.8328	24.8213	32.0818	16.5786	31.7638	39.0319	53.1846
PA14_05920	91.3195	301.397	436.06	72.5824	173.264	106.392	241.244	0	388.128	55.3356	249.234	56.2247	84.346	136.656	47.2526	171.287	167.416	192.878	92.595	135.137	11.2525	87.4527	145.466	322.216	215.142	236.683	127.766	193.028	187.452	178.889	69.0179	24.8423	125.729	85.2535	146.161	256.931	72.6057	232.264	213.889	163.749	195.615	37.9732	94.2587	53.7795	167.761	89.9981	198.869	154.037	149.37
PA14_05950	133.638	108.503	147.656	62.2135	67.2869	78.394	79.7502	32.6701	49.398	148.981	280.388	92.3691	137.815	96.8536	85.0547	138.933	158.501	170.904	185.19	138.209	270.06	306.085	153.122	81.0363	158.829	202.426	105.219	206.189	152.683	31.5686	0	298.107	221.875	142.089	164.431	102.772	70.5312	146.834	236.016	158.102	122.828	265.813	65.9811	37.2319	103.598	108.945	150.533	109.429	98.4481
PA14_05960	409.824	795.687	659.702	568.562	420.543	1265.5	604.108	860.313	134.08	953.476	83.078	1120.48	383.322	559.23	674.768	394.912	583.48	384.535	912.723	1351.37	309.444	0	459.367	331.863	612.215	311.425	300.625	265.414	417.232	494.575	0	74.5268	562.084	622.609	365.401	516.498	636.855	435.162	439.579	773.573	368.483	797.438	386.461	666.038	340.201	577.883	443.312	378.47	443.582
PA14_05970	53.4553	14.467	44.0377	43.2038	6.72869	50.3962	31.9001	0	84.6824	59.5922	114.232	44.1765	45.1854	8.62395	0	3.80638	49.5314	34.1809	0	95.2103	5.62626	43.7264	19.1403	40.5182	31.7659	49.8279	17.5365	32.9025	22.6757	10.5229	161.042	0	0	5.16688	103.53	111.996	47.7123	5.33941	59.0039	0	13.6475	69.6176	0	0	26.7348	35.5256	15.1914	40.4259	27.1581
PA14_05990	144.775	176.016	162.335	155.534	53.8296	53.196	352.895	0	162.308	51.079	124.617	34.1364	173.964	92.8733	13.2307	145.594	212.985	240.487	291.013	70.6399	140.656	393.537	287.104	79.1069	140.059	113.67	90.1876	149.158	157.218	42.0915	115.03	0	295.834	56.8356	127.89	176.558	66.3823	133.485	118.008	122.341	186.516	25.3155	131.962	132.38	90.8985	35.5256	116.007	115.005	73.5532
PA14_06000	572.417	487.057	643.296	622.135	735.11	859.535	875.259	1437.49	338.729	544.843	218.08	765.057	410.434	414.613	894.02	334.961	488.38	367.444	873.039	562.048	365.707	480.99	310.073	353.087	294.556	454.68	578.704	359.734	260.014	662.942	575.149	1515.38	192.292	723.363	1053.57	444.03	1105.68	872.994	433.679	1101.07	555	1461.97	1300.77	1195.56	325.497	594.461	513.745	595.933	529.583
PA14_06010	26.7277	202.538	114.843	198.737	57.1939	173.587	237.257	435.602	169.365	89.3883	124.617	186.746	82.8398	136.656	151.208	125.61	130.763	54.9335	92.595	193.492	151.909	546.58	49.7648	27.0121	56.3122	104.327	95.198	131.61	51.3982	52.6144	69.0179	49.6845	199.688	136.922	176.611	105.408	441.857	189.549	168.161	231.507	168.32	379.732	443.016	132.38	96.2454	187.101	104.959	131.733	121.08
PA14_06030	86.8649	77.1575	98.4373	107.145	188.403	75.5943	161.494	174.241	91.7392	131.954	0	24.0963	91.1238	73.6353	66.1537	190.319	114.913	273.447	238.102	104.424	202.545	0	164.607	117.696	75.083	205.54	87.6824	184.254	89.191	263.072	23.006	49.6845	133.125	165.34	54.8102	94.8669	201.221	109.458	135.709	109.166	31.8442	75.9465	37.7035	16.5475	93.5719	59.2093	133.96	104.55	78.0796
PA14_06040	100.229	74.7463	50.0821	70.8542	144.667	95.1928	245.232	0	275.218	119.184	41.539	74.2969	68.5311	76.9522	47.2526	113.24	80.2409	115.971	767.216	110.567	264.434	21.8632	45.9367	42.4476	54.8683	101.213	47.599	107.482	107.331	42.0915	23.006	124.211	88.7502	95.5872	48.7202	104.09	174.254	64.073	92.9312	218.332	36.3934	50.631	150.814	33.095	53.4697	44.9991	12.4293	108.732	109.764
PA14_06060	77.9557	62.6905	23.3141	31.1067	89.1552	8.39936	65.7939	0	21.1706	12.7698	0	38.1525	39.9137	22.5549	7.56042	40.9186	20.8032	24.4149	0	21.4991	84.3939	65.5895	68.9051	17.3649	14.439	93.4274	20.0417	41.6765	22.6757	21.0458	46.0119	0	51.7709	15.5006	6.09002	43.4807	18.67	53.3941	22.1265	79.0512	40.9426	101.262	37.7035	62.0532	21.3879	47.3674	6.90517	39.0319	45.2635
PA14_06070	100.229	67.5128	56.99	48.3882	109.341	44.7966	79.7502	0	374.014	170.263	62.3085	24.0963	94.8892	92.8733	47.2526	155.11	142.651	63.4787	39.6836	33.7843	202.545	87.4527	137.81	23.1532	142.946	82.5275	67.6407	52.644	139.077	147.32	23.006	74.5268	140.521	10.3338	85.2603	60.6094	66.3823	88.1003	126.858	52.7008	136.475	18.9866	18.8517	28.9582	86.2199	37.8939	92.5293	110.126	83.7375
PA14_06080	75.7284	57.8681	48.3551	53.5727	82.4265	25.1981	17.9438	0	21.1706	157.494	612.701	24.0963	84.346	67.6648	7.56042	121.804	116.894	201.423	26.4557	30.713	90.0201	262.358	95.7015	48.2359	121.288	96.5416	62.6303	162.319	110.355	305.164	92.0238	0	36.9792	62.0025	109.62	118.584	51.8612	133.485	118.008	9.41086	181.967	82.2754	9.42587	28.9582	104.266	26.0521	41.431	66.9118	48.6583
PA14_06090	40.0915	12.0559	30.222	25.9223	16.8217	13.9989	21.9313	174.241	77.6255	4.25659	62.3085	18.0722	37.6545	63.6845	30.2417	44.7249	94.1097	54.9335	13.2279	58.3547	0	21.8632	95.7015	185.226	62.0879	49.8279	37.5782	107.482	126.984	10.5229	0	298.107	73.9585	18.0841	24.3601	69.8326	6.22334	32.0365	17.7012	16.9396	81.8852	37.9732	216.795	8.27376	76.1943	14.2102	60.7655	49.4869	48.6583
PA14_06120	13.3638	7.23352	37.9933	58.7571	67.2869	30.7977	27.9126	87.1203	49.398	0	0	32.1284	12.0494	22.5549	1.89011	2.85478	52.5033	1.22074	370.38	0	0	0	34.4525	9.64718	1.4439	17.1284	15.0313	19.7415	16.6288	10.5229	23.006	0	44.3751	41.335	48.7202	32.9399	29.0423	69.4124	69.3296	26.3504	59.1393	18.9866	0	49.6426	22.0562	30.7888	12.4293	36.2439	24.8949
PA14_06130	109.138	26.5229	153.7	62.2135	10.093	36.3972	51.8376	827.643	176.422	12.7698	166.156	38.1525	97.9016	49.7536	136.088	26.6446	71.3253	41.5053	0	0	78.7676	0	15.3122	0	28.8781	54.4993	52.6094	57.0311	37.7928	0	0	24.8423	29.5834	69.7528	85.2603	196.322	87.1268	37.3759	69.3296	73.4047	59.1393	37.9732	47.1294	4.13688	23.393	40.2623	31.7638	48.7899	37.3424
PA14_06150	75.7284	12.0559	73.3962	165.903	84.1087	92.393	49.8439	21.7801	0	217.086	311.543	156.626	54.9755	96.8536	32.1318	98.9658	120.857	81.7899	317.469	73.7112	106.899	0	114.842	164.002	43.3171	172.841	60.1251	32.9025	36.2811	0	0	49.6845	14.7917	142.089	30.4501	138.348	10.3722	82.7609	72.2798	205.157	95.5327	126.577	160.24	28.9582	56.1432	85.2614	149.152	74.5788	58.8426
PA14_06160	360.823	270.051	525.862	312.795	386.9	97.9926	512.395	315.811	444.582	76.6186	446.544	82.329	263.581	163.192	92.6152	417.75	286.292	413.833	158.734	110.567	202.545	65.5895	398.118	212.238	561.679	420.423	182.88	386.056	393.045	220.981	2208.57	0	539.897	315.18	152.251	433.489	128.616	309.686	379.1	143.045	254.754	113.92	28.2776	289.582	308.787	144.471	298.303	271.829	184.449
PA14_06170	64.5919	28.9341	6.04439	29.3786	30.2791	5.59957	17.9438	0	56.4549	0	62.3085	80.321	62.5064	47.7634	64.2636	14.2739	52.5033	26.8564	0	33.7843	0	0	30.6245	73.3186	24.5464	17.1284	32.5677	37.2895	36.2811	84.1831	46.0119	74.5268	236.667	28.4178	30.4501	56.6566	14.5211	21.3577	134.234	11.293	13.6475	37.9732	65.9811	4.13688	52.1329	118.419	17.9534	65.5178	90.527
PA14_06180	26.7277	28.9341	82.8945	70.8542	21.8683	72.7945	7.97502	0	127.024	255.395	72.6933	88.3531	111.457	55.724	88.835	59.9504	163.454	78.1277	661.393	300.987	236.303	0	61.2489	136.99	193.483	70.0705	117.745	81.1596	58.9567	115.752	0	24.8423	325.417	271.261	18.2701	65.8798	53.9356	48.0547	84.0806	9.41086	50.0409	221.511	37.7035	8.27376	66.8371	106.577	64.9086	105.944	114.29
PA14_06190	44.5461	122.97	71.6692	20.7378	8.41087	27.9979	153.519	0	0	0	20.7695	30.1204	39.9137	84.9127	39.6922	50.4345	47.5502	62.258	52.9115	9.2139	22.505	0	45.9367	88.7541	59.2	37.371	50.1042	43.87	81.6324	94.7059	0	0	59.1668	46.5019	60.9002	46.1159	47.7123	48.0547	56.0537	22.5861	27.2951	94.9331	84.8328	62.0532	42.7757	44.9991	9.66724	64.1238	27.1581
PA14_06200	4.45461	2.41117	10.3618	1.72815	0	8.39936	3.98751	0	0	0	10.3848	2.00802	10.5432	44.4465	43.4724	9.51594	21.7938	15.8697	0	104.424	196.919	0	42.1086	13.5061	44.761	4.67137	22.5469	8.77401	37.7928	0	0	24.8423	22.1875	62.0025	12.18	27.6695	2.07445	69.4124	57.5288	15.0574	0	25.3155	0	0	28.74	7.10512	38.669	25.0919	19.237
PA14_06210	46.7734	9.64469	83.758	13.8252	10.093	41.9968	33.8938	0	35.2843	93.6449	270.004	28.1123	51.2101	38.4761	15.1208	64.7084	54.4846	74.4654	13.2279	27.6417	5.62626	0	153.122	169.79	37.5415	21.7997	45.0938	46.0635	60.4684	10.5229	69.0179	0	29.5834	15.5006	48.7202	34.2575	2.07445	24.0274	60.479	5.64652	0	25.3155	37.7035	12.4106	50.1278	30.7888	82.8621	43.2139	41.8687
PA14_06230	202.685	91.6246	167.516	119.242	122.799	30.7977	91.7128	54.4502	56.4549	255.395	353.082	32.1284	130.284	92.2099	13.2307	141.788	105.007	87.8936	185.19	171.993	230.677	65.5895	195.231	453.418	109.737	216.44	52.6094	83.3531	187.452	115.752	69.0179	0	147.917	196.341	60.9002	133.077	68.4568	186.879	132.759	35.7613	154.672	12.6577	216.795	111.696	96.2454	35.5256	95.2914	101.065	87.1323
PA14_06240	71.2738	91.6246	18.9967	70.8542	13.4574	16.7987	17.9438	0	98.7961	4.25659	321.927	18.0722	54.9755	43.7831	103.956	65.66	125.81	114.75	52.9115	12.2852	67.5151	0	156.95	104.19	75.083	68.5134	67.6407	48.257	68.027	147.32	23.006	49.6845	103.542	113.671	48.7202	52.7038	56.0101	90.77	188.813	13.1752	109.18	44.3021	0	0	54.8064	33.1572	56.6224	73.1848	104.106
PA14_06250	42.3188	21.7006	50.9456	62.2135	0	55.9957	95.7003	10.89	63.5118	38.3093	0	48.1926	76.8151	61.031	20.7912	64.7084	33.6814	41.5053	0	9.2139	5.62626	502.853	65.077	69.4597	155.942	79.4133	70.1459	59.2246	52.9099	105.229	138.036	0	7.39585	15.5006	36.5401	40.8455	22.8189	74.7518	88.5059	18.8217	31.8442	6.32887	141.388	144.791	46.786	59.2093	20.7155	70.3968	62.2373
PA14_06260	15.5911	53.0458	18.1332	38.0193	47.1009	50.3962	73.769	0	14.1137	4.25659	0	26.1043	69.2842	31.8423	96.3954	94.2078	57.4565	29.2979	0	27.6417	157.535	21.8632	38.2806	32.8004	75.083	37.371	50.1042	13.161	58.9567	10.5229	23.006	720.425	14.7917	12.9172	0	39.5279	128.616	16.0182	97.3565	9.41086	27.2951	75.9465	47.1294	0	31.4134	56.8409	58.0034	52.9719	62.2373
PA14_06270	91.3195	40.9899	118.297	34.563	42.0543	78.394	139.563	0	70.5686	51.079	41.539	96.3852	26.3581	76.9522	52.923	43.7733	61.419	78.1277	476.203	153.565	106.899	0	30.6245	3.85887	2.88781	68.5134	35.073	15.3545	52.9099	31.5686	0	0	7.39585	15.5006	54.8102	55.339	51.8612	101.449	85.5557	112.93	113.729	196.195	150.814	8.27376	48.1227	78.1563	45.5741	66.9118	55.4478
PA14_06280	69.0465	26.5229	50.9456	24.1941	11.7752	39.197	127.6	0	282.275	4.25659	0	48.1926	46.6915	60.3676	88.835	88.4983	106.988	75.6862	13.2279	61.426	67.5151	262.358	38.2806	61.742	59.2	60.7278	40.0834	41.6765	39.3045	63.1373	460.119	49.6845	51.7709	54.2522	103.53	31.6223	53.9356	48.0547	47.2031	45.1721	72.7868	88.6042	65.9811	37.2319	46.786	63.946	62.1465	64.8208	43.0003
PA14_06290	438.779	588.326	702.013	473.513	550.071	638.351	869.277	980.104	486.924	285.191	135.002	763.049	543.73	579.795	907.251	373.025	570.602	560.322	105.823	451.481	433.222	590.306	528.272	410.97	319.103	526.308	603.756	429.926	370.369	420.915	230.06	621.056	436.355	498.604	779.523	426.901	935.576	678.105	781.802	713.343	614.139	1107.55	697.514	864.608	450.482	1082.35	785.808	596.63	647.268
PA14_06300	60.1372	115.736	132.113	53.5727	112.706	89.5932	77.7565	0	14.1137	51.079	31.1543	28.1123	78.3213	55.0606	39.6922	65.66	66.3721	106.205	13.2279	27.6417	50.6363	43.7264	321.557	52.0948	69.3074	51.3851	50.1042	63.6116	154.195	0	0	0	177.5	82.67	97.4404	214.768	43.5634	24.0274	56.0537	79.0512	127.377	75.9465	84.8328	70.327	69.5106	61.5777	92.5293	60.6388	57.711
PA14_06310	28.955	45.8123	198.602	60.4853	8.41087	125.99	3.98751	152.461	14.1137	12.7698	41.539	50.2006	23.3458	73.6353	141.758	87.5467	39.6251	35.4016	26.4557	52.2121	56.2626	0	42.1086	46.3065	89.522	88.756	55.1146	21.935	57.445	0	0	49.6845	22.1875	0	152.251	93.5493	149.36	58.7335	33.9273	122.341	0	75.9465	37.7035	8.27376	46.786	44.9991	49.7172	75.2758	78.0796
PA14_06320	93.5468	38.5788	41.4473	8.64076	26.9148	8.39936	41.8689	261.361	119.967	42.5659	51.9238	16.0642	45.1854	15.2578	9.45053	26.6446	66.3721	35.4016	26.4557	18.4278	286.939	87.4527	11.4842	48.2359	51.9805	59.1707	35.073	50.4505	102.796	42.0915	0	0	214.48	31.0013	109.62	90.9141	24.8934	53.3941	30.9771	48.9365	113.729	6.32887	84.8328	70.327	54.8064	23.6837	45.5741	47.3959	56.5794
PA14_06330	28.955	43.4011	13.8158	48.3882	52.1474	55.9957	49.8439	87.1203	211.706	161.75	72.6933	44.1765	87.3583	38.4761	24.5714	51.3861	51.5127	12.2074	0	6.1426	0	21.8632	111.014	52.0948	82.3025	28.0282	30.0625	28.5155	60.4684	0	0	173.896	0	232.509	12.18	75.103	20.7445	88.1003	47.2031	62.1117	63.6885	18.9866	84.8328	124.106	44.7809	30.7888	64.9086	50.8809	74.6848
PA14_06340	71.2738	24.1117	47.4917	41.4756	127.845	39.197	23.9251	0	0	63.8488	0	28.1123	35.3952	83.586	30.2417	33.3058	90.1472	18.3112	26.4557	64.4973	45.0101	0	65.077	96.4718	51.9805	101.213	52.6094	81.1596	90.7027	0	0	0	14.7917	142.089	30.4501	26.3519	51.8612	80.0912	79.6553	47.0543	36.3934	31.6444	18.8517	4.13688	62.8269	52.1042	87.0052	37.6379	82.6059
PA14_06350	0	2.41117	0	15.5534	6.72869	30.7977	31.9001	21.7801	148.194	0	20.7695	22.0883	4.51854	7.29719	0	1.90319	10.8969	14.6489	0	21.4991	0	0	0	0	24.5464	23.3568	12.5261	4.387	12.0937	84.1831	0	0	0	129.172	12.18	64.5622	2.07445	2.66971	16.2261	77.1691	0	0	103.685	0	6.01534	4.73674	30.3828	6.27298	14.7106
PA14_06360	15.5911	0	16.4062	0	50.4652	5.59957	1.99376	0	0	0	0	24.0963	6.02471	10.6141	0	11.4191	36.6533	23.1942	0	36.8556	73.1414	0	22.9684	1.92944	15.8829	9.34274	35.073	13.161	36.2811	157.843	23.006	49.6845	0	0	6.09002	39.5279	39.4145	48.0547	41.3027	28.2326	13.6475	0	9.42587	12.4106	19.3828	16.5786	30.3828	20.9099	22.6318
PA14_06390	153.684	185.66	18.9967	114.058	20.1861	30.7977	75.7627	424.712	56.4549	131.954	10.3848	24.0963	24.0989	53.7338	18.9011	24.7415	103.025	24.4149	793.672	159.708	5.62626	0	137.81	69.4597	24.5464	35.8138	25.0521	116.256	51.3982	0	0	0	36.9792	219.592	18.2701	38.2103	10.3722	42.7153	29.502	37.6434	4.54918	37.9732	94.2587	4.13688	66.8371	16.5786	30.3828	29.9709	28.2897
PA14_06400	173.73	60.2793	151.11	76.0387	132.892	30.7977	87.7252	294.031	324.616	68.1054	83.078	22.0883	143.84	80.2691	69.9339	257.882	244.685	117.192	26.4557	49.1408	185.667	940.117	156.95	136.99	92.4098	154.155	95.198	127.223	120.937	178.889	0	0	88.7502	95.5872	127.89	173.923	118.244	112.128	119.483	24.4682	22.7459	56.9599	0	4.13688	126.322	47.3674	127.055	103.156	81.4743
PA14_06420	8.90922	7.23352	90.6659	8.64076	38.69	5.59957	67.7877	0	0	0	0	16.0642	6.02471	19.238	0	1.90319	49.5314	45.1676	0	58.3547	5.62626	524.716	30.6245	28.9415	37.5415	4.67137	20.0417	10.9675	37.7928	10.5229	0	0	0	2.58344	12.18	50.0686	0	34.7062	16.2261	11.293	127.377	6.32887	0	0	20.7195	14.2102	19.3345	20.9099	10.1843
PA14_06430	0	55.457	5.18091	41.4756	85.7908	8.39936	7.97502	0	0	0	10.3848	0	19.5803	27.1986	30.2417	49.4829	45.5689	62.258	198.418	15.3565	67.5151	21.8632	65.077	0	1.4439	63.842	20.0417	30.709	57.445	10.5229	46.0119	0	81.3543	0	30.4501	31.6223	2.07445	2.66971	10.3257	1.88217	4.54918	6.32887	0	0	28.74	9.47349	12.4293	23.6979	15.8422
PA14_06450	42.3188	62.6905	45.7647	20.7378	176.628	27.9979	79.7502	435.602	77.6255	12.7698	20.7695	18.0722	51.9632	46.4367	18.9011	59.9504	41.6064	54.9335	0	18.4278	0	21.8632	49.7648	86.8246	49.0927	82.5275	40.0834	43.87	22.6757	126.275	115.03	322.949	7.39585	82.67	66.9902	54.0214	18.67	80.0912	30.9771	24.4682	54.5901	56.9599	47.1294	37.2319	57.4799	18.947	60.7655	28.5769	36.2108
PA14_06460	55.6826	84.391	16.4062	15.5534	5.04652	39.197	87.7252	0	176.422	0	10.3848	16.0642	102.42	39.8028	3.78021	53.2893	75.2878	43.9468	52.9115	89.0677	146.283	0	45.9367	73.3186	59.2	29.5853	22.5469	67.9986	61.9802	73.6602	46.0119	0	14.7917	10.3338	85.2603	64.5622	6.22334	56.0638	70.8047	137.399	0	37.9732	18.8517	78.6007	30.0767	26.0521	13.8103	50.1839	33.9476
PA14_06480	22.2731	67.5128	42.3108	44.9319	74.0156	53.196	31.9001	21.7801	0	0	124.617	22.0883	95.6423	53.7338	34.0219	65.66	28.7282	54.9335	13.2279	101.353	22.505	21.8632	19.1403	55.9537	30.322	15.5712	32.5677	26.322	37.7928	220.981	23.006	0	59.1668	15.5006	60.9002	68.515	20.7445	40.0456	29.502	50.8187	95.5327	6.32887	0	12.4106	40.7706	33.1572	27.6207	64.1238	28.2897
PA14_06500	231.64	57.8681	96.7103	236.757	25.2326	86.7934	237.257	32.6701	77.6255	183.033	0	102.409	221.408	189.727	226.813	223.625	171.379	360.12	92.595	276.417	180.04	1421.11	225.855	181.367	268.566	147.927	180.375	160.126	151.171	31.5686	115.03	49.6845	340.209	237.676	73.0803	247.708	62.2334	290.998	157.836	79.0512	250.205	82.2754	28.2776	231.665	152.389	161.049	151.914	172.159	201.423
PA14_06510	129.184	55.457	22.4506	50.1164	134.574	67.1949	41.8689	0	56.4549	8.51317	0	60.2407	46.6915	52.4071	92.6152	60.902	41.6064	134.282	105.823	49.1408	208.172	0	42.1086	142.778	90.9659	84.0846	57.6198	67.9986	33.2576	42.0915	69.0179	0	96.146	10.3338	73.0803	85.6437	37.3401	64.073	107.682	41.4078	22.7459	6.32887	37.7035	66.1901	74.8576	40.2623	23.4776	89.9128	83.7375
PA14_06530	2.22731	12.0559	8.63485	27.6504	1.68217	2.79979	0	65.3403	105.853	0	0	8.0321	22.5927	13.931	20.7912	9.51594	39.6251	14.6489	13.2279	46.0695	0	0	3.82806	5.78831	7.21952	32.6996	15.0313	6.58051	10.582	0	92.0238	0	0	2.58344	36.5401	19.7639	12.4467	18.6879	17.7012	103.519	36.3934	18.9866	28.2776	91.0114	13.3674	9.47349	6.90517	17.425	20.3686
PA14_06540	4.45461	77.1575	64.7614	67.3979	3.36435	25.1981	5.98127	0	127.024	0	10.3848	6.02407	22.5927	23.8817	11.3406	28.5478	64.3909	31.7394	13.2279	15.3565	5.62626	349.811	49.7648	50.1654	125.62	45.1566	50.1042	50.4505	33.2576	31.5686	0	0	0	7.75032	60.9002	30.3047	33.1912	50.7244	8.85059	43.29	22.7459	12.6577	84.8328	4.13688	26.0665	18.947	34.5259	25.0919	37.3424
PA14_06570	22.2731	38.5788	20.7236	72.5824	0	11.1991	73.769	0	7.05686	0	0	8.0321	23.3458	27.1986	5.67032	86.5951	86.1847	36.6223	0	12.2852	0	0	45.9367	42.4476	24.5464	48.2708	25.0521	50.4505	61.9802	0	0	0	0	59.4191	79.1703	28.9871	4.1489	18.6879	22.1265	15.0574	40.9426	25.3155	0	91.0114	38.0971	18.947	45.5741	18.122	40.7372
PA14_06580	53.4553	241.117	117.434	19.0097	100.93	232.382	75.7627	0	0	114.928	20.7695	220.883	177.729	140.637	105.846	166.529	99.0629	119.633	224.874	211.92	95.6464	0	76.5612	40.5182	118.4	124.57	75.1563	83.3531	60.4684	305.164	322.083	0	110.938	56.8356	91.3503	102.772	143.137	82.7609	107.682	118.577	13.6475	31.6444	197.943	78.6007	70.8473	149.207	103.578	133.824	177.659
PA14_06600	343.005	494.29	405.838	416.484	482.784	548.758	448.595	1045.44	430.469	217.086	280.388	520.078	414.952	370.83	381.801	332.106	506.211	279.551	92.595	285.631	793.303	415.4	535.928	248.897	334.986	506.065	388.308	425.539	337.112	463.007	1587.41	745.268	473.334	568.356	548.102	417.678	597.441	379.098	480.882	583.473	304.795	512.639	518.423	301.992	393.671	791.036	597.988	411.229	480.925
PA14_06620	204.912	38.5788	233.141	46.6601	33.6435	92.393	183.426	261.361	134.08	46.8225	20.7695	60.2407	137.815	118.745	17.0109	98.9658	177.323	74.4654	277.785	64.4973	5.62626	21.8632	206.715	92.613	86.6342	186.855	47.599	92.1271	45.3513	73.6602	621.161	24.8423	155.313	82.67	188.791	154.159	49.7867	112.128	67.8545	79.0512	77.336	82.2754	9.42587	74.4639	80.8729	101.84	113.245	121.278	67.8953
PA14_06640	138.093	291.752	204.646	191.825	186.721	181.986	344.92	435.602	416.355	68.1054	135.002	156.626	235.717	185.083	92.6152	278.817	374.458	252.694	238.102	334.772	67.5151	21.8632	218.199	250.827	248.351	169.726	160.333	313.671	191.987	31.5686	23.006	397.476	118.334	426.267	377.581	312.27	180.477	296.337	281.744	259.74	218.36	208.853	377.035	103.422	192.491	253.416	281.731	262.768	244.423
PA14_06650	596.918	1003.05	1647.53	1489.67	1996.74	2665.4	1240.12	1426.6	451.639	898.14	841.165	1232.93	1114.57	1018.95	807.075	766.033	588.433	433.364	66.1393	509.836	635.767	1246.2	356.009	526.736	311.883	571.464	345.719	416.765	151.171	231.503	138.036	0	125.729	1234.88	1193.64	837.991	1728.02	806.251	1597.53	2053.45	1132.74	1044.26	933.161	2142.9	330.844	478.411	397.738	512.991	553.346
PA14_06660	256.14	781.22	692.515	485.611	551.753	859.535	408.72	577.172	70.5686	647.001	62.3085	485.942	273.371	271.323	321.318	174.142	141.66	129.399	0	347.057	106.899	0	57.4209	61.742	119.844	73.1848	268.058	232.511	33.2576	84.1831	161.042	149.054	44.3751	335.847	383.671	254.296	987.437	173.531	286.169	839.449	409.426	430.363	508.997	463.331	103.598	191.838	111.864	199.341	164.08
PA14_06670	423.188	573.859	925.656	592.756	693.055	1595.88	340.932	152.461	35.2843	804.495	394.621	829.314	400.643	386.088	489.537	220.77	300.16	135.503	13.2279	417.697	196.919	743.348	126.326	144.708	67.8635	119.898	340.709	135.997	93.7261	10.5229	0	74.5268	51.7709	472.769	584.642	285.918	1508.12	312.356	415.978	1202.71	495.86	886.042	593.83	550.205	96.9138	371.834	179.534	266.95	271.581
PA14_06680	144.775	272.462	439.514	307.611	381.853	663.55	259.188	1176.12	28.2275	310.731	72.6933	447.789	98.6547	258.055	230.593	139.884	144.632	72.0239	0	310.201	73.1414	0	49.7648	146.637	33.2098	146.37	142.797	39.483	98.2612	0	184.048	0	73.9585	196.341	213.151	300.412	433.56	106.788	315.671	367.024	141.024	512.639	414.738	351.635	58.1483	189.47	59.3845	182.614	151.633
PA14_06690	129.184	289.341	516.364	179.728	274.194	811.938	410.714	1176.12	21.1706	421.402	0	435.741	203.334	254.075	442.285	145.594	181.285	25.6356	13.2279	98.2816	247.555	174.905	19.1403	15.4355	18.7707	48.2708	177.87	59.2246	60.4684	0	322.083	0	118.334	232.509	353.221	249.026	510.314	149.504	237.491	750.987	104.631	689.847	1131.1	889.429	50.7962	208.417	58.0034	161.007	131.264
PA14_06700	46.7734	202.538	390.295	164.174	240.551	669.149	241.244	1720.63	169.365	387.349	353.082	335.34	162.667	165.845	419.603	150.352	139.679	64.6995	343.924	104.424	196.919	43.7264	42.1086	57.8831	8.66342	77.8562	142.797	81.1596	63.4919	31.5686	0	248.423	29.5834	87.8369	414.122	218.721	398.294	154.843	185.862	444.193	181.967	348.088	377.035	446.783	66.1687	172.891	62.1465	168.674	124.475
PA14_06710	209.367	364.087	512.046	305.883	245.597	853.935	400.745	413.822	77.6255	553.356	124.617	487.95	264.334	249.431	300.527	209.351	118.875	150.152	26.4557	273.346	90.0201	196.769	45.9367	54.0242	41.8732	57.6136	248.016	85.5466	45.3513	147.32	207.054	24.8423	51.7709	62.0025	432.392	185.781	582.92	293.668	390.901	660.642	409.426	386.061	659.811	343.361	70.179	281.836	92.5293	189.584	213.87
PA14_06720	628.1	863.2	851.396	770.756	645.955	2245.43	986.909	2210.68	973.847	702.337	488.083	1469.87	618.286	703.184	1353.32	359.703	471.539	356.457	26.4557	988.959	286.939	153.042	252.652	270.121	124.176	180.626	588.725	282.962	155.706	105.229	0	49.6845	273.646	607.108	901.323	677.244	1958.28	800.912	721.323	1526.44	736.967	2056.88	1866.32	1174.87	205.858	717.617	314.876	505.324	588.426
PA14_06730	267.277	323.097	543.132	492.523	277.559	907.131	665.914	392.042	261.104	638.488	301.158	720.881	312.532	319.086	544.35	163.674	126.8	84.2314	0	227.276	112.525	21.8632	95.7015	148.567	51.9805	127.684	470.98	146.965	116.402	10.5229	0	223.58	0	408.183	590.732	175.24	1182.44	200.228	343.698	481.836	413.975	968.318	735.218	562.616	120.307	298.415	87.0052	275.314	302.134
PA14_06740	247.231	260.407	333.305	530.542	322.977	1243.11	566.227	1241.46	119.967	787.469	135.002	823.29	384.075	421.247	676.658	187.464	196.144	97.6596	462.975	264.132	264.434	677.759	107.186	133.131	46.2049	161.941	528.599	223.737	65.0036	31.5686	46.0119	74.5268	199.688	315.18	548.102	556.025	1282.01	202.898	376.15	1020.14	313.893	1151.85	1140.53	1584.43	162.414	386.045	220.965	310.861	310.055
PA14_06750	1841.98	3517.9	3946.13	4543.31	4023.76	14743.7	7239.33	13525.4	1587.79	6223.13	1568.1	9819.24	2861.74	3706.97	9429.74	2197.23	2005.03	1502.74	1613.8	5126	2475.55	1246.2	1822.16	1931.37	1572.41	1497.95	5549.04	2002.67	864.699	431.438	874.226	3651.81	1597.5	3541.89	6607.67	2361.13	12533.8	3566.73	3149.33	11362.7	4503.68	14942.5	14572.4	8381.32	1203.74	5231.73	2535.58	4009.13	3487.55
PA14_06770	316.277	766.753	740.87	729.28	1153.97	1276.7	725.727	1426.6	366.957	1391.9	218.08	1803.21	985.041	1346.66	1279.6	846.919	723.159	222.176	105.823	1277.66	253.182	43.7264	336.869	264.333	205.034	487.38	866.803	234.705	208.616	399.87	207.054	571.372	177.5	1245.22	980.494	446.665	1665.78	598.014	949.963	1981.93	855.245	1227.8	1536.42	1207.97	268.017	862.087	484.743	920.038	1015.03
PA14_06790	200.457	308.63	227.96	288.601	417.179	739.144	352.895	1557.28	63.5118	706.593	270.004	489.958	240.235	279.283	343.999	154.158	112.932	83.0106	145.506	30.713	275.687	196.769	22.9684	92.613	98.1854	87.1989	295.615	59.2246	60.4684	94.7059	0	0	140.521	72.3363	170.521	115.948	670.047	237.604	150.46	564.652	204.713	386.061	235.647	533.658	84.8831	300.783	91.1483	234.888	192.37
PA14_06800	37.8642	110.914	233.141	176.271	117.752	316.376	151.525	827.643	28.2275	621.462	0	301.204	142.334	163.855	238.153	52.3377	94.1097	12.2074	171.962	165.85	5.62626	0	61.2489	30.871	34.6537	59.1707	95.198	87.7401	24.1874	0	0	0	0	173.09	60.9002	85.6437	325.688	88.1003	87.0308	239.036	54.5901	120.249	169.666	169.612	47.4543	97.1032	82.8621	133.824	101.843
PA14_06810	812.966	1629.95	1500.74	1534.6	1332.28	2606.6	1511.27	2254.24	465.753	3162.64	1111.17	2899.59	1552.87	1891.96	2364.52	1246.59	909.397	760.524	291.013	1980.99	1085.87	502.853	440.227	804.575	522.693	597.935	1670.98	758.952	341.647	347.255	552.143	124.211	384.584	1596.57	1370.26	766.841	2541.2	1220.06	1110.75	2717.86	1314.71	2025.24	2479	2771.71	598.86	1691.02	1041.3	1511.79	1923.7
PA14_06830	1155.97	1916.88	1695.02	2460.89	2080.85	6828.68	3285.71	4170.89	1573.68	5167.5	1786.18	7829.29	2491.97	2982.56	7152.16	1445.47	1643.45	1025.43	502.659	3059.02	1052.11	2907.8	853.657	1506.89	928.43	1293.97	4454.26	1063.85	861.675	1315.36	483.125	968.848	495.522	1947.91	3264.25	1475.71	8889.01	1751.33	1835.02	5983.43	2092.62	6879.49	7229.64	5253.84	911.658	4400.43	1702.82	2651.38	2516.65
PA14_06840	1617.02	2818.66	4654.18	3216.09	3581.35	5140.41	2847.08	6947.85	846.824	5095.13	820.396	4564.24	3150.17	4084.44	4339.68	2393.26	1777.19	833.769	1216.96	2718.1	995.848	2120.73	1202.01	760.198	1017.95	881.332	3081.41	1074.82	541.193	399.87	460.119	770.11	717.397	3151.8	3787.99	1661.49	6963.92	2221.2	3118.36	5631.46	1792.38	3930.23	5165.38	4720.18	900.964	2834.94	1563.33	2749.66	3466.05
PA14_06860	31.1823	31.3452	158.881	141.708	55.5117	75.5943	33.8938	490.052	141.137	515.047	51.9238	172.69	76.8151	93.5367	109.626	62.8052	124.819	43.9468	0	224.205	0	0	45.9367	3.85887	38.9854	37.371	90.1876	48.257	15.1171	0	0	372.634	66.5626	116.255	85.2603	118.584	309.093	50.7244	70.8047	195.746	163.77	151.893	84.8328	53.7795	48.7911	68.6828	41.431	100.368	90.527
PA14_06870	42.3188	67.5128	190.83	63.9416	82.4265	97.9926	103.675	0	91.7392	110.671	20.7695	58.2327	109.198	64.3479	18.9011	59.9504	79.2503	79.3484	608.482	12.2852	213.798	131.179	61.2489	11.5766	43.3171	112.113	92.6928	52.644	110.355	389.347	483.125	0	14.7917	90.4204	121.8	56.6566	18.67	117.467	182.912	30.1148	77.336	164.551	37.7035	12.4106	73.5208	42.6307	136.722	72.4878	73.5532
PA14_06875	9824.64	10418.7	5632.51	15302.8	9608.58	11770.3	7773.65	6490.47	3817.76	10194.5	3645.05	30905.5	19627.8	42634.2	23575.3	23590	12573.1	11499.4	10886.5	13338.7	15100.9	8417.32	8743.29	12898.3	17825	13891.1	11308.5	9489.09	5968.24	18867.5	10421.7	8520.89	23873.8	7621.14	14640.4	9702.78	5644.57	10128.9	8492.14	15087.5	8629.79	7119.98	5815.76	10966.9	25231	25445.8	15858.4	24757.4	26484.8
PA14_06880	133.638	200.127	90.6659	60.4853	62.2404	50.3962	47.8501	0	232.877	0	197.31	50.2006	118.235	88.2296	15.1208	54.2409	113.922	115.971	26.4557	49.1408	56.2626	0	91.8734	181.367	119.844	90.3131	65.1355	164.513	169.312	73.6602	23.006	198.738	140.521	77.5032	213.151	86.9613	41.489	109.458	110.632	15.0574	168.32	44.3021	0	24.8213	118.97	73.4195	73.1948	77.3668	90.527
PA14_06890	115.82	171.193	181.332	152.077	142.985	277.179	119.625	76.2303	14.1137	161.75	353.082	226.907	161.914	202.995	139.868	134.175	247.657	227.059	0	190.421	118.151	174.905	199.059	25.0827	105.405	140.141	122.755	78.9661	157.218	105.229	0	0	0	235.093	85.2603	176.558	269.678	157.513	166.686	397.138	172.869	82.2754	56.5552	66.1901	140.358	113.682	196.107	139.4	116.554
PA14_06900	111.365	103.68	63.8979	43.2038	132.892	209.984	123.613	152.461	0	63.8488	0	124.497	45.1854	124.052	77.4943	60.902	48.5408	10.9867	13.2279	39.9269	0	21.8632	0	27.0121	1.4439	28.0282	10.0208	2.1935	12.0937	210.458	0	0	7.39585	49.0853	0	25.0343	62.2334	26.6971	25.0767	159.985	181.967	75.9465	18.8517	57.9163	19.3828	97.1032	38.669	69.0028	29.4213
PA14_06920	75.7284	142.259	312.581	122.699	237.186	282.779	223.301	21.7801	105.853	200.06	124.617	228.915	145.346	232.847	381.801	208.399	168.407	96.4388	13.2279	245.704	33.7576	21.8632	19.1403	90.6835	31.7659	38.9281	70.1459	10.9675	40.8162	42.0915	69.0179	0	44.3751	54.2522	60.9002	110.678	286.274	24.0274	154.885	163.749	150.123	94.9331	56.5552	318.54	43.4441	108.945	87.0052	105.247	78.0796
PA14_06930	111.365	106.092	64.7614	91.592	176.628	330.375	249.219	10.89	91.7392	408.632	83.078	120.481	95.6423	145.28	88.835	114.191	105.007	83.0106	13.2279	0	22.505	21.8632	19.1403	13.5061	86.6342	17.1284	55.1146	50.4505	66.5153	31.5686	0	74.5268	59.1668	98.1707	127.89	160.747	207.445	34.7062	150.46	274.797	36.3934	139.235	141.388	16.5475	73.5208	127.892	138.103	82.2458	58.8426
PA14_06940	33.4096	62.6905	32.8124	34.563	109.341	47.5964	25.9188	108.9	70.5686	59.5922	72.6933	14.0562	50.457	31.1789	39.6922	98.0142	72.3159	91.5559	26.4557	3.0713	67.5151	327.948	122.498	32.8004	62.0879	183.741	67.6407	35.096	101.285	31.5686	0	24.8423	51.7709	36.1681	66.9902	67.1974	4.1489	48.0547	72.2798	0	286.598	25.3155	0	4.13688	68.8422	89.9981	27.6207	62.7298	74.6848
PA14_06950	126.956	130.203	107.936	72.5824	90.8374	170.787	173.457	0	204.649	110.671	155.771	94.3771	117.482	88.893	11.3406	112.288	175.341	96.4388	317.469	6.1426	230.677	65.5895	179.919	150.496	148.722	238.24	60.1251	72.3856	181.405	315.686	0	74.5268	88.7502	149.839	127.89	148.888	29.0423	237.604	79.6553	11.293	40.9426	132.906	9.42587	33.095	105.603	44.9991	109.102	116.399	93.9218
PA14_06960	182.639	238.706	809.085	331.805	368.396	610.354	342.926	196.021	134.08	293.705	270.004	261.043	179.235	148.597	117.187	61.8536	120.857	100.101	0	208.848	67.5151	21.8632	72.7331	42.4476	59.2	63.842	67.6407	89.9336	45.3513	0	0	74.5268	110.938	211.842	200.971	249.026	408.666	93.4397	228.64	255.975	50.0409	94.9331	0	289.582	76.8627	59.2093	73.1948	73.8818	96.185
PA14_06970	22.2731	40.9899	183.922	5.18445	28.5969	83.9936	57.8189	0	14.1137	42.5659	145.387	44.1765	39.1606	43.1197	5.67032	27.5962	55.4752	12.2074	0	42.9982	0	0	26.7964	27.0121	24.5464	37.371	27.5573	32.9025	36.2811	0	0	24.8423	66.5626	10.3338	24.3601	31.6223	66.3823	42.7153	41.3027	31.9969	31.8442	0	18.8517	28.9582	11.3623	14.2102	42.8121	32.0619	27.1581
PA14_06980	98.0014	4.82234	105.345	96.7765	58.8761	44.7966	91.7128	402.932	84.6824	119.184	259.619	92.3691	51.2101	72.9719	56.7032	83.7403	112.932	63.4787	13.2279	49.1408	78.7676	87.4527	68.9051	98.4013	147.278	66.9563	47.599	138.191	57.445	21.0458	23.006	173.896	88.7502	46.5019	73.0803	101.455	248.934	50.7244	91.4561	39.5256	100.082	145.564	9.42587	202.707	71.5157	40.2623	70.4327	82.9428	78.0796
PA14_06990	73.5011	36.1676	69.0788	34.563	23.5504	75.5943	107.663	196.021	21.1706	17.0263	353.082	76.3049	30.1236	46.4367	30.2417	49.4829	106.988	75.6862	39.6836	9.2139	106.899	0	26.7964	30.871	111.181	65.3992	40.0834	87.7401	71.0504	136.797	0	0	162.709	67.1694	48.7202	71.1502	31.1167	26.6971	140.134	60.2295	31.8442	69.6176	103.685	70.327	68.8422	66.3144	111.864	75.2758	62.2373
PA14_07000	4.45461	0	8.63485	20.7378	3.36435	25.1981	33.8938	0	0	114.928	218.08	12.0481	13.5556	33.8324	56.7032	19.9835	29.7189	64.6995	13.2279	18.4278	112.525	262.358	15.3122	0	41.8732	63.842	27.5573	0	21.164	0	69.0179	0	44.3751	121.422	54.8102	36.8927	24.8934	53.3941	14.751	13.1752	4.54918	0	9.42587	119.97	38.0971	14.2102	2.76207	49.4869	29.4213
PA14_07010	77.9557	45.8123	5.18091	5.18445	63.9226	41.9968	15.95	54.4502	14.1137	21.2829	72.6933	18.0722	37.6545	63.0212	20.7912	142.739	72.3159	72.0239	26.4557	9.2139	292.565	0	107.186	75.248	5.77561	108.999	50.1042	65.8051	98.2612	21.0458	0	298.107	81.3543	5.16688	12.18	77.7382	0	80.0912	36.8775	28.2326	150.123	6.32887	0	37.2319	61.4901	30.7888	49.7172	77.3668	56.5794
PA14_07020	13.3638	36.1676	50.0821	13.8252	10.093	5.59957	15.95	0	35.2843	4.25659	31.1543	16.0642	13.5556	11.9409	9.45053	43.7733	34.672	18.3112	0	0	56.2626	0	7.65612	23.1532	20.2147	51.3851	5.01042	85.5466	60.4684	52.6144	0	0	7.39585	10.3338	18.2701	32.9399	85.0524	96.1094	36.8775	9.41086	40.9426	18.9866	9.42587	0	24.0614	11.8419	31.7638	23.0009	28.2897
PA14_07030	71.2738	65.1017	125.205	84.6794	38.69	61.5953	77.7565	119.79	49.398	63.8488	51.9238	42.1685	18.8272	38.4761	105.846	72.3212	84.2034	65.9202	0	61.426	16.8788	21.8632	26.7964	44.377	18.7707	24.914	20.0417	46.0635	33.2576	21.0458	0	24.8423	96.146	25.8344	66.9902	54.0214	12.4467	157.513	38.3526	35.7613	4.54918	44.3021	122.536	161.338	49.4595	33.1572	35.9069	48.7899	32.816
PA14_07040	84.6376	77.1575	121.751	79.495	142.985	86.7934	151.525	65.3403	155.251	21.2829	62.3085	56.2247	30.8767	135.33	81.2745	74.2244	98.0722	57.375	26.4557	6.1426	5.62626	524.716	68.9051	50.1654	125.62	280.282	60.1251	65.8051	133.031	115.752	23.006	124.211	7.39585	46.5019	97.4404	81.6909	89.2013	50.7244	89.981	150.574	59.1393	151.893	28.2776	16.5475	100.924	59.2093	122.912	82.2458	84.8691
PA14_07050	115.82	120.559	139.885	81.2231	5.04652	44.7966	129.594	32.6701	28.2275	21.2829	270.004	82.329	130.284	39.1395	75.6042	68.5148	86.1847	78.1277	238.102	49.1408	33.7576	721.485	76.5612	54.0242	131.395	35.8138	70.1459	46.0635	58.9567	10.5229	414.107	24.8423	36.9792	20.6675	219.241	86.9613	105.797	82.7609	129.809	79.0512	45.4918	170.88	122.536	103.422	62.1585	42.6307	96.6724	66.9118	76.948
PA14_07060	106.911	48.2234	52.6726	89.8639	53.8296	33.5974	47.8501	21.7801	49.398	0	654.24	46.1846	93.3831	49.0902	49.1427	96.111	118.875	47.609	39.6836	319.415	118.151	21.8632	145.466	167.861	44.761	147.927	80.1667	61.4181	95.2378	0	23.006	521.687	14.7917	41.335	103.53	102.772	20.7445	112.128	112.107	3.76434	209.262	44.3021	207.369	57.9163	66.8371	40.2623	55.2414	81.5488	71.29
PA14_07070	113.593	195.305	22.4506	69.1261	116.07	44.7966	95.7003	0	21.1706	38.3093	0	40.1605	74.5558	79.6057	130.417	80.8855	71.3253	40.2846	52.9115	0	39.3838	65.5895	72.7331	30.871	28.8781	79.4133	75.1563	120.643	61.9802	94.7059	138.036	0	51.7709	43.9185	54.8102	96.1845	14.5211	90.77	47.2031	15.0574	45.4918	158.222	0	153.065	52.8013	52.1042	41.431	69.0028	57.711
PA14_07090	66.8192	137.437	204.646	95.0483	57.1939	125.99	123.613	87.1203	105.853	114.928	0	160.642	192.791	141.963	219.252	44.7249	177.323	118.412	39.6836	359.342	135.03	240.495	68.9051	152.425	93.8537	82.5275	92.6928	72.3856	182.917	0	184.048	0	29.5834	59.4191	60.9002	85.6437	367.177	104.119	162.261	63.9939	86.4344	189.866	226.221	157.201	72.8524	208.417	131.198	145.673	124.475
PA14_07110	129.184	142.259	195.148	93.3202	185.039	179.186	121.619	152.461	21.1706	161.75	41.539	118.473	106.186	126.042	86.9449	112.288	135.716	129.399	0	208.848	258.808	87.4527	88.0454	102.26	186.264	140.141	97.7032	48.257	187.452	73.6602	184.048	372.634	73.9585	105.921	182.701	101.455	215.743	122.807	143.085	137.399	136.475	126.577	169.666	186.16	110.95	116.05	187.821	119.187	156.159
PA14_07130	387.551	301.397	143.338	273.048	179.993	313.576	448.595	762.303	162.308	297.961	695.779	204.818	165.68	208.965	124.747	336.864	350.683	253.915	462.975	162.779	163.162	459.127	401.946	237.321	278.673	328.553	142.797	223.737	308.389	252.549	506.131	0	473.334	439.185	267.961	289.871	186.7	315.025	556.112	427.253	395.778	430.363	75.407	190.297	225.909	215.522	183.678	243.252	254.607
PA14_07140	49.0007	120.559	111.39	29.3786	11.7752	25.1981	41.8689	0	0	34.0527	0	4.01605	33.1359	31.8423	13.2307	52.3377	44.5783	51.2713	0	55.2834	11.2525	0	26.7964	30.871	53.4244	70.0705	37.5782	43.87	19.6522	21.0458	0	0	0	7.75032	18.2701	32.9399	6.22334	24.0274	33.9273	156.22	0	63.2887	131.962	0	47.4543	14.2102	6.90517	50.8809	35.0792
PA14_07150	196.003	207.361	79.4406	74.3105	111.023	86.7934	45.8564	0	1016.19	80.8752	51.9238	16.0642	87.3583	84.9127	98.2855	194.125	218.929	163.58	780.444	9.2139	315.07	0	290.932	98.4013	174.712	112.113	95.198	173.287	126.984	0	184.048	24.8423	140.521	312.596	97.4404	113.313	18.67	146.834	238.966	33.8791	141.024	94.9331	37.7035	28.9582	157.736	40.2623	121.531	120.581	106.369
PA14_07170	53.4553	31.3452	137.294	57.029	21.8683	120.391	59.8127	32.6701	70.5686	12.7698	93.4628	36.1444	52.7162	52.4071	62.3735	58.0473	73.3065	92.7766	410.064	107.496	106.899	0	141.638	54.0242	86.6342	90.3131	37.5782	81.1596	87.6793	473.53	0	596.214	103.542	41.335	42.6302	104.09	49.7867	42.7153	119.483	80.9334	45.4918	12.6577	9.42587	4.13688	64.832	28.4205	78.719	98.2767	86.0007
PA14_07190	104.683	135.026	85.485	96.7765	74.0156	89.5932	81.744	10.89	14.1137	80.8752	0	76.3049	94.1361	63.6845	77.4943	65.66	71.3253	56.1543	92.595	128.995	56.2626	0	80.3892	52.0948	86.6342	90.3131	67.6407	48.257	68.027	0	0	0	221.875	100.754	182.701	75.103	58.0845	72.0821	61.9541	203.275	122.828	88.6042	37.7035	0	71.5157	35.5256	82.8621	78.0638	72.4216
PA14_07200	40.0915	21.7006	41.4473	6.91261	21.8683	72.7945	13.9563	0	0	0	0	50.2006	16.568	17.2479	5.67032	19.0319	12.8782	9.76596	0	0	0	0	0	1.92944	21.6586	4.67137	15.0313	6.58051	15.1171	0	0	0	7.39585	10.3338	79.1703	54.0214	85.0524	40.0456	60.479	101.637	0	6.32887	56.5552	198.57	14.0358	18.947	38.669	29.2739	28.2897
PA14_07210	140.32	16.8782	254.728	46.6601	148.031	128.79	53.8314	43.5602	84.6824	76.6186	405.005	110.441	92.63	93.5367	107.736	30.451	58.4471	68.3617	0	67.5686	253.182	218.632	187.575	61.742	89.522	84.0846	65.1355	41.6765	98.2612	63.1373	0	0	0	7.75032	73.0803	51.3862	145.211	48.0547	135.709	182.571	27.2951	82.2754	0	153.065	79.5362	99.4716	110.483	86.4278	62.2373
PA14_07230	216.049	224.239	265.953	210.834	417.179	428.367	111.65	294.031	621.004	480.994	342.697	321.284	225.927	259.382	308.087	239.802	292.235	137.944	26.4557	325.558	129.404	21.8632	248.824	77.1775	177.6	174.398	232.985	168.9	241.874	189.412	23.006	124.211	569.48	263.511	365.401	256.931	400.368	202.898	299.445	476.19	195.615	411.377	650.385	579.163	220.562	369.466	276.207	216.069	255.739
PA14_07240	17.8184	60.2793	72.5327	10.3689	30.2791	30.7977	55.8252	0	0	0	93.4628	10.0401	22.5927	15.2578	0	10.4675	16.8407	36.6223	0	12.2852	11.2525	43.7264	30.6245	7.71775	14.439	56.0564	17.5365	4.387	52.9099	0	0	0	14.7917	10.3338	79.1703	28.9871	26.9678	2.66971	29.502	0	13.6475	50.631	0	12.4106	28.74	26.0521	5.52414	34.1529	18.1054
PA14_07250	122.502	98.8581	51.8091	58.7571	63.9226	58.7955	189.407	32.6701	84.6824	55.3356	72.6933	60.2407	113.716	102.161	35.912	182.706	130.763	148.931	0	15.3565	360.081	43.7264	126.326	23.1532	186.264	140.141	82.672	133.804	78.609	10.5229	92.0238	24.8423	51.7709	46.5019	60.9002	117.266	72.6057	170.861	47.2031	65.876	81.8852	120.249	18.8517	70.327	96.9138	87.6298	140.865	115.005	89.3954
PA14_07260	93.5468	62.6905	263.363	32.8349	144.667	95.1928	3.98751	0	141.137	38.3093	0	30.1204	85.8522	37.8127	43.4724	44.7249	48.5408	63.4787	0	21.4991	95.6464	0	45.9367	108.048	79.4147	7.78562	42.5886	63.6116	63.4919	105.229	0	0	14.7917	136.922	146.161	90.9141	89.2013	96.1094	82.6055	9.41086	72.7868	56.9599	9.42587	4.13688	46.786	54.4726	69.0517	49.4869	58.8426
PA14_07280	169.275	89.2134	53.5361	48.3882	164.853	67.1949	83.7377	402.932	134.08	212.829	72.6933	48.1926	137.062	91.5465	32.1318	89.4499	105.997	102.543	39.6836	64.4973	286.939	21.8632	91.8734	46.3065	151.61	115.227	40.0834	129.417	182.917	31.5686	0	24.8423	118.334	173.09	66.9902	83.0085	112.02	109.458	51.6284	11.293	100.082	18.9866	0	264.76	82.878	33.1572	53.8603	98.2767	52.053
PA14_07290	155.911	101.269	248.684	157.262	248.962	142.789	103.675	0	190.535	131.954	218.08	50.2006	97.9016	153.904	56.7032	125.61	219.92	268.564	13.2279	156.636	84.3939	43.7264	199.059	71.3892	147.278	205.54	82.672	160.126	282.69	31.5686	0	0	147.917	353.931	97.4404	210.815	49.7867	213.577	153.41	37.6434	81.8852	113.92	263.924	119.97	135.011	56.8409	149.152	105.944	124.475
PA14_07300	376.415	118.147	235.731	243.669	275.876	123.191	243.238	0	649.232	21.2829	332.312	60.2407	301.236	146.607	119.077	311.171	306.104	600.606	396.836	162.779	365.707	262.358	363.666	162.073	307.551	369.038	157.828	432.12	432.349	515.621	0	49.6845	140.521	193.758	182.701	463.794	51.8612	509.914	221.265	94.1086	332.09	69.6176	84.8328	231.665	291.41	130.26	283.112	172.856	221.791
PA14_07310	46.7734	91.6246	22.4506	53.5727	132.892	33.5974	167.475	0	451.639	42.5659	10.3848	52.2086	88.8645	55.724	154.989	85.6435	65.3815	96.4388	13.2279	76.7825	45.0101	0	45.9367	67.5303	128.507	143.255	72.6511	61.4181	40.8162	63.1373	115.03	49.6845	22.1875	59.4191	109.62	54.0214	39.4145	40.0456	36.8775	24.4682	18.1967	18.9866	0	202.707	67.5055	63.946	53.8603	51.5779	63.3689
PA14_07330	122.502	241.117	210.69	93.3202	124.481	30.7977	93.7065	0	28.2275	46.8225	0	50.2006	89.6176	85.5761	71.824	185.561	157.51	198.981	291.013	135.137	337.576	743.348	160.778	277.839	206.478	197.755	42.5886	203.996	181.405	452.484	230.06	0	229.271	183.424	164.431	131.76	82.9779	98.7791	118.008	94.1086	136.475	25.3155	9.42587	273.034	108.944	30.7888	176.772	135.915	96.185
PA14_07340	111.365	40.9899	67.3518	65.6698	25.2326	39.197	39.8751	10.89	42.3412	4.25659	114.232	0	48.1977	15.2578	7.56042	68.5148	46.5595	65.9202	52.9115	0	0	0	107.186	30.871	101.073	77.8562	35.073	57.0311	31.7459	31.5686	299.077	0	0	10.3338	12.18	40.8455	0	48.0547	8.85059	37.6434	68.2376	6.32887	18.8517	37.2319	43.4441	2.36837	51.0983	45.3049	41.8687
PA14_07355	49.0007	21.7006	87.212	62.2135	79.0622	22.3983	9.96878	54.4502	35.2843	4.25659	10.3848	24.0963	56.4817	45.7733	3.78021	50.4345	68.3534	68.3617	0	33.7843	118.151	568.443	126.326	42.4476	73.6391	63.842	42.5886	70.1921	42.3279	21.0458	0	0	14.7917	54.2522	73.0803	30.3047	41.489	13.3485	53.1035	52.7008	18.1967	31.6444	0	12.4106	40.1023	21.3153	30.3828	48.7899	52.053
PA14_07360	40.0915	2.41117	0	25.9223	65.6048	67.1949	0	21.7801	0	34.0527	0	48.1926	12.0494	26.5352	28.3516	15.2255	8.91566	4.88298	0	9.2139	11.2525	0	103.358	1.92944	2.88781	31.1425	35.073	15.3545	25.6991	10.5229	0	24.8423	7.39585	5.16688	30.4501	22.3991	39.4145	37.3759	10.3257	11.293	68.2376	75.9465	0	24.8213	14.0358	37.8939	12.4293	39.7289	19.237
PA14_07370	73.5011	53.0458	99.3008	62.2135	3.36435	95.1928	91.7128	0	7.05686	102.158	10.3848	30.1204	23.3458	31.1789	9.45053	37.1122	21.7938	51.2713	0	12.2852	33.7576	0	7.65612	5.78831	47.6488	14.0141	12.5261	17.548	51.3982	326.209	0	149.054	29.5834	23.2509	0	59.2918	78.829	128.146	100.307	65.876	50.0409	25.3155	65.9811	4.13688	18.7144	37.8939	46.9552	36.2439	27.1581
PA14_07380	51.228	14.467	38.8568	60.4853	16.8217	109.192	39.8751	0	49.398	0	186.926	26.1043	72.2966	19.9014	79.3844	24.7415	46.5595	45.1676	39.6836	21.4991	0	21.8632	26.7964	23.1532	1.4439	38.9281	42.5886	65.8051	45.3513	31.5686	23.006	0	88.7502	95.5872	48.7202	42.1631	26.9678	2.66971	36.8775	18.8217	18.1967	94.9331	113.11	95.1483	18.046	35.5256	30.3828	26.4859	30.5529
PA14_07400	33.4096	7.23352	12.0888	43.2038	0	41.9968	197.382	163.351	176.422	42.5659	31.1543	12.0481	36.1483	9.95071	9.45053	9.51594	50.5221	45.1676	39.6836	0	0	0	34.4525	19.2944	34.6537	10.8999	27.5573	35.096	39.3045	263.072	0	0	110.938	12.9172	24.3601	47.4335	10.3722	29.3668	69.3296	9.41086	22.7459	18.9866	0	0	37.4288	18.947	6.90517	18.819	28.2897
PA14_07410	0	53.0458	20.7236	8.64076	0	2.79979	105.669	0	14.1137	0	0	2.00802	6.7778	27.1986	5.67032	4.75797	20.8032	3.66223	0	12.2852	163.162	0	3.82806	9.64718	11.5512	3.11425	30.0625	8.77401	12.0937	0	0	0	0	49.0853	30.4501	3.95279	22.8189	8.00912	16.2261	3.76434	31.8442	0	56.5552	45.5057	21.3879	2.36837	22.0965	9.75797	24.8949
PA14_07420	33.4096	4.82234	29.3585	70.8542	87.473	41.9968	31.9001	0	7.05686	97.9015	83.078	16.0642	13.5556	25.2085	15.1208	72.3212	21.7938	56.1543	0	138.209	67.5151	0	11.4842	179.438	102.517	23.3568	27.5573	37.2895	69.5387	189.412	207.054	99.369	36.9792	72.3363	48.7202	23.7167	24.8934	72.0821	60.479	22.5861	9.09835	31.6444	0	78.6007	46.786	11.8419	23.4776	31.3649	58.8426
PA14_07430	262.822	171.193	246.093	174.543	144.667	209.984	350.901	1001.88	98.7961	153.237	259.619	198.794	239.482	163.855	240.043	229.334	265.488	322.277	52.9115	322.487	140.656	87.4527	241.168	279.768	264.234	348.796	150.313	269.801	229.78	336.732	0	571.372	125.729	206.675	401.941	254.296	273.827	256.292	147.51	284.208	427.623	449.35	207.369	281.308	196.501	113.682	154.676	249.525	224.054
PA14_07440	66.8192	163.96	199.465	120.971	90.8374	22.3983	77.7565	10.89	225.82	80.8752	238.849	46.1846	95.6423	53.0705	32.1318	106.579	178.313	230.721	0	254.918	180.04	240.495	218.199	40.5182	49.0927	87.1989	90.1876	175.48	107.331	336.732	92.0238	24.8423	59.1668	126.588	85.2603	126.489	20.7445	120.137	113.583	63.9939	127.377	139.235	84.8328	57.9163	80.8729	49.7358	60.7655	64.8208	71.29
PA14_07450	398.688	180.838	136.431	217.747	354.939	97.9926	283.113	152.461	42.3412	127.698	197.31	70.2808	134.05	150.587	128.527	216.012	253.601	443.13	330.697	101.353	466.979	174.905	199.059	246.968	228.137	372.152	102.714	348.767	317.459	189.412	391.101	1217.27	192.292	98.1707	225.331	167.335	105.797	331.044	246.341	31.9969	195.615	177.208	131.962	182.023	202.516	47.3674	118.769	196.553	136.922
PA14_07460	26.7277	7.23352	21.5871	5.18445	31.9613	11.1991	69.7814	0	21.1706	59.5922	0	10.0401	57.2348	31.1789	24.5714	1.90319	26.747	9.76596	0	49.1408	50.6363	0	45.9367	1.92944	38.9854	31.1425	47.599	89.9336	45.3513	0	0	0	51.7709	43.9185	73.0803	54.0214	0	21.3577	45.728	16.9396	4.54918	12.6577	131.962	0	38.7655	40.2623	13.8103	34.8499	27.1581
PA14_07470	11.1365	9.64469	13.8158	39.7475	35.3256	5.59957	17.9438	0	0	8.51317	0	4.01605	6.7778	23.8817	3.78021	37.1122	5.94377	10.9867	13.2279	3.0713	11.2525	43.7264	7.65612	1.92944	11.5512	9.34274	25.0521	13.161	19.6522	63.1373	46.0119	0	0	2.58344	24.3601	13.176	14.5211	18.6879	11.8008	0	27.2951	0	37.7035	4.13688	23.393	23.6837	22.0965	6.27298	19.237
PA14_07480	561.281	605.204	734.826	482.154	730.063	783.94	610.089	533.612	479.867	344.784	861.935	447.789	552.014	386.088	449.845	490.071	594.377	897.247	476.203	316.344	146.283	1814.64	589.521	366.593	574.674	636.863	438.412	618.568	810.277	399.87	874.226	770.11	436.355	963.623	736.893	747.077	495.793	595.345	498.583	417.842	586.844	702.505	461.868	372.319	477.885	525.779	516.507	647.511	503.557
PA14_07500	581.327	405.077	730.508	331.805	371.76	212.784	267.163	174.241	543.379	357.553	913.858	353.412	515.866	396.038	204.131	342.574	574.565	561.543	1336.01	565.119	466.979	787.074	662.254	436.053	698.849	646.206	265.552	493.538	458.049	768.17	1449.38	173.896	510.314	384.932	371.491	511.227	319.465	595.345	477.932	293.619	313.893	265.813	207.369	376.456	499.942	269.994	435.026	381.258	380.214
PA14_07520	839.694	506.346	765.048	815.687	398.675	963.127	1357.75	1045.44	783.312	825.778	706.163	650.6	478.212	536.012	786.284	513.861	520.08	649.436	119.051	617.331	1181.51	983.843	685.223	659.867	525.581	784.79	526.094	728.243	586.544	147.32	690.179	198.738	576.876	986.874	937.863	545.485	1016.48	851.636	668.219	916.618	823.401	797.438	1197.09	1121.09	538.039	627.619	593.845	614.055	581.636
PA14_07530	400.915	318.275	459.374	449.319	289.334	223.983	309.032	141.571	246.99	263.908	218.08	265.059	287.68	229.53	249.494	305.462	407.148	510.271	1388.93	251.847	163.162	262.358	382.806	453.418	454.83	286.511	225.469	397.024	458.049	315.686	253.066	24.8423	229.271	250.594	255.781	321.493	253.083	309.686	398.276	218.332	504.959	379.732	197.943	231.665	296.088	296.046	307.971	394.501	375.687
PA14_07550	120.274	67.5128	32.8124	12.0971	52.1474	86.7934	37.8814	359.371	35.2843	55.3356	10.3848	24.0963	8.28398	28.5254	15.1208	57.0957	42.597	42.7261	185.19	104.424	33.7576	0	80.3892	27.0121	31.7659	29.5853	20.0417	57.0311	40.8162	0	0	0	36.9792	10.3338	54.8102	23.7167	128.616	13.3485	82.6055	82.8156	45.4918	69.6176	65.9811	37.2319	27.4032	44.9991	45.5741	53.6689	54.3162
PA14_07560	17.8184	154.315	170.97	25.9223	173.264	111.991	77.7565	0	21.1706	12.7698	353.082	46.1846	39.9137	28.5254	60.4834	26.6446	5.94377	17.0904	0	0	5.62626	21.8632	42.1086	73.3186	31.7659	28.0282	57.6198	50.4505	10.582	168.366	0	0	140.521	7.75032	97.4404	25.0343	60.159	2.66971	97.3565	111.048	18.1967	31.6444	94.2587	37.2319	42.7757	61.5777	31.7638	50.8809	38.474
PA14_07570	173.73	91.6246	228.823	146.893	171.582	167.987	111.65	10.89	486.924	4.25659	72.6933	46.1846	127.272	88.893	136.088	93.2562	115.904	175.787	0	328.629	320.697	612.169	244.996	246.968	132.839	202.426	125.261	81.1596	111.867	231.503	414.107	0	192.292	387.516	127.89	143.618	112.02	144.164	264.043	107.284	259.303	158.222	18.8517	78.6007	129.664	61.5777	70.4327	144.976	84.8691
PA14_07580	55.6826	28.9341	34.5394	31.1067	31.9613	41.9968	19.9376	21.7801	14.1137	0	10.3848	34.1364	59.494	37.1493	52.923	67.5632	36.6533	41.5053	0	73.7112	0	0	49.7648	27.0121	21.6586	108.999	42.5886	26.322	54.4216	94.7059	92.0238	49.6845	88.7502	77.5032	79.1703	125.172	45.6379	24.0274	50.1533	37.6434	154.672	12.6577	9.42587	4.13688	26.0665	26.0521	40.05	42.5169	45.2635
PA14_07590	6.68192	60.2793	55.263	6.91261	20.1861	13.9989	51.8376	0	0	89.3883	0	72.2889	6.7778	23.2183	45.3625	9.51594	49.5314	7.32447	0	0	0	174.905	3.82806	36.6593	53.4244	6.22849	17.5365	109.675	16.6288	10.5229	0	99.369	0	144.673	30.4501	36.8927	22.8189	10.6788	14.751	47.0543	27.2951	18.9866	0	0	24.7297	11.8419	17.9534	38.3349	22.6318
PA14_07600	35.6369	4.82234	2.59045	19.0097	1.68217	8.39936	0	0	0	0	51.9238	14.0562	13.5556	7.96057	0	38.0638	1.98126	24.4149	0	49.1408	67.5151	0	7.65612	13.5061	2.88781	20.2426	15.0313	26.322	57.445	0	0	0	0	15.5006	54.8102	27.6695	20.7445	8.00912	60.479	37.6434	22.7459	18.9866	9.42587	4.13688	6.68371	16.5786	2.76207	23.6979	19.237
PA14_07620	224.958	40.9899	107.936	91.592	171.582	123.191	61.8064	0	275.218	85.1317	83.078	100.401	50.457	132.013	88.835	91.3531	222.891	177.008	0	122.852	146.283	0	91.8734	202.591	93.8537	123.013	85.1772	208.383	102.796	178.889	46.0119	99.369	140.521	113.671	54.8102	96.1845	82.9779	104.119	92.9312	24.4682	59.1393	132.906	47.1294	111.696	89.5617	63.946	99.4345	109.429	119.948
PA14_07630	22.2731	110.914	55.263	74.3105	62.2404	8.39936	115.638	119.79	303.445	38.3093	10.3848	48.1926	88.8645	55.724	28.3516	101.821	60.4283	30.5186	39.6836	3.0713	388.212	109.316	22.9684	100.331	99.6293	112.113	95.198	111.869	83.1441	10.5229	161.042	0	44.3751	126.588	109.62	56.6566	82.9779	13.3485	59.0039	7.52869	90.9835	75.9465	0	107.559	75.5259	87.6298	89.7672	81.5488	64.5005
PA14_07650	670.419	761.93	568.173	606.581	676.234	615.953	659.933	2167.12	451.639	336.27	290.773	626.504	581.385	419.92	421.494	382.541	496.305	758.083	291.013	371.627	337.576	787.074	444.055	609.702	597.776	506.065	408.349	629.535	575.962	315.686	897.232	173.896	828.335	816.367	645.542	536.262	614.037	691.454	584.139	822.509	782.458	468.337	810.625	670.175	515.982	632.355	477.838	646.117	536.373
PA14_07660	550.144	667.895	588.033	547.824	588.761	635.552	448.595	315.811	910.335	778.955	103.848	736.945	360.73	422.574	837.317	482.458	369.504	412.612	291.013	1007.39	399.464	21.8632	390.462	449.559	450.498	393.952	513.568	432.12	317.459	178.889	1104.29	919.163	451.147	516.688	517.652	571.837	535.208	654.078	699.197	799.923	577.745	582.256	763.495	504.699	399.017	644.197	603.512	607.085	519.399
PA14_07680	959.969	1506.98	1070.72	1373.88	1574.51	2349.02	2392.51	2276.02	719.8	1417.44	799.626	2435.73	1220.76	1052.12	2453.36	956.352	843.025	870.391	185.19	2199.05	630.141	21.8632	937.874	1132.58	870.674	1063.52	1302.71	1004.62	724.11	926.014	253.066	1316.64	1286.88	1180.63	1644.31	1263.57	2557.79	1198.7	1079.77	2911.72	1583.11	3132.79	2903.17	2428.35	936.388	2818.36	1748.39	1686.04	1494.83
PA14_07690	17.8184	14.467	31.9489	93.3202	72.3335	44.7966	99.6878	0	0	17.0263	93.4628	22.0883	56.4817	25.8718	68.0438	109.433	45.5689	87.8936	0	15.3565	84.3939	0	22.9684	13.5061	20.2147	79.4133	35.073	63.6116	78.609	0	0	0	59.1668	87.8369	79.1703	35.5751	58.0845	98.7791	75.23	1.88217	0	56.9599	47.1294	0	65.5004	49.7358	31.7638	56.4569	43.0003
PA14_07700	73.5011	38.5788	165.789	126.155	82.4265	134.39	63.8002	87.1203	63.5118	59.5922	83.078	116.465	128.025	112.775	26.4615	115.143	177.323	74.4654	105.823	138.209	106.899	0	141.638	69.4597	108.293	138.584	117.745	157.932	110.355	326.209	0	49.6845	36.9792	108.504	133.98	129.124	199.147	208.237	59.0039	148.692	195.615	82.2754	56.5552	41.3688	88.8933	99.4716	81.481	101.065	133.527
PA14_07710	91.3195	21.7006	258.182	43.2038	26.9148	61.5953	49.8439	0	14.1137	25.5395	10.3848	78.3129	75.3089	65.6747	52.923	119.901	56.4658	51.2713	0	0	382.586	0	38.2806	5.78831	36.0976	102.77	47.599	35.096	30.2342	305.164	0	24.8423	7.39585	28.4178	48.7202	111.996	53.9356	101.449	79.6553	80.9334	259.303	94.9331	18.8517	28.9582	43.4441	59.2093	34.5259	59.2448	75.8164
PA14_07730	180.412	122.97	126.932	103.689	67.2869	75.5943	59.8127	98.0104	77.6255	174.52	405.005	64.2568	162.667	73.6353	71.824	176.997	140.669	213.63	105.823	211.92	5.62626	0	61.2489	202.591	105.405	284.954	87.6824	140.384	130.007	315.686	460.119	0	29.5834	167.924	274.051	205.545	66.3823	133.485	106.207	79.0512	336.639	170.88	75.407	231.665	115.628	42.6307	107.721	120.581	113.159
PA14_07740	71.2738	81.9799	216.735	82.9513	57.1939	33.5974	91.7128	0	0	72.362	124.617	40.1605	130.284	39.8028	32.1318	94.2078	72.3159	45.1676	0	79.8538	73.1414	0	76.5612	25.0827	79.4147	90.3131	62.6303	111.869	148.148	105.229	184.048	0	51.7709	258.344	30.4501	100.137	53.9356	88.1003	168.161	16.9396	45.4918	12.6577	65.9811	12.4106	56.1432	11.8419	116.007	71.7908	30.5529
PA14_07760	316.277	393.021	242.639	212.563	232.14	344.374	496.445	348.481	465.753	229.856	633.47	230.923	254.544	218.916	207.912	270.253	235.77	196.54	238.102	239.561	101.273	87.4527	248.824	154.355	218.029	163.498	227.974	313.671	299.319	315.686	437.113	496.845	184.896	180.841	432.392	164.699	381.698	304.347	379.1	314.323	181.967	246.826	678.663	169.612	221.899	139.734	230.633	224.433	242.16
PA14_07770	610.282	858.377	797.86	492.523	647.637	778.341	1188.28	228.691	966.79	642.745	477.699	491.966	437.545	464.367	412.043	488.168	544.846	636.008	383.608	469.909	461.353	1289.93	493.82	445.7	579.005	473.365	415.865	653.664	884.351	810.262	207.054	223.58	391.98	775.032	822.153	776.064	813.184	576.657	500.058	831.92	650.532	499.981	801.199	409.551	486.574	449.991	487.505	504.627	466.214
PA14_07780	60.1372	159.137	54.3995	81.2231	97.5661	83.9936	61.8064	0	183.478	302.218	529.623	58.2327	47.4446	64.3479	58.5933	93.2562	95.1004	32.9601	145.506	3.0713	101.273	0	114.842	81.0363	69.3074	70.0705	47.599	52.644	86.1675	0	0	0	162.709	67.1694	66.9902	76.4206	70.5312	82.7609	103.257	47.0543	68.2376	69.6176	0	12.4106	59.485	40.2623	63.5276	109.429	101.843
PA14_07790	20.0457	48.2234	101.028	86.4076	8.41087	64.3951	41.8689	0	218.763	131.954	166.156	116.465	86.6053	55.724	32.1318	34.2574	81.2315	43.9468	198.418	52.2121	241.929	0	88.0454	13.5061	30.322	130.798	35.073	10.9675	57.445	31.5686	23.006	0	0	31.0013	18.2701	118.584	47.7123	69.4124	141.609	65.876	18.1967	75.9465	28.2776	53.7795	47.4543	59.2093	23.4776	48.0929	61.1057
PA14_07800	51.228	110.914	224.506	95.0483	169.9	89.5932	13.9563	283.141	98.7961	246.882	290.773	62.2487	89.6176	48.4268	122.857	52.3377	105.997	24.4149	13.2279	9.2139	0	0	84.2173	32.8004	49.0927	76.299	97.7032	46.0635	87.6793	73.6602	437.113	0	29.5834	111.088	97.4404	111.996	232.338	64.073	56.0537	127.988	81.8852	196.195	37.7035	12.4106	38.7655	56.8409	58.0034	74.5788	78.0796
PA14_07810	66.8192	135.026	151.11	105.417	57.1939	103.592	55.8252	76.2303	409.298	178.777	218.08	58.2327	123.507	93.5367	238.153	87.5467	164.444	112.309	132.279	297.916	157.535	0	133.982	69.4597	85.1903	42.0423	77.6615	221.544	152.683	84.1831	0	49.6845	118.334	173.09	146.161	122.536	101.648	74.7518	110.632	45.1721	145.574	120.249	28.2776	301.992	128.327	61.5777	100.816	68.3058	105.238
PA14_07820	340.778	118.147	192.557	250.582	173.264	243.581	237.257	969.214	77.6255	114.928	228.465	226.907	275.631	143.954	274.065	179.851	337.804	495.622	52.9115	242.633	219.424	546.58	279.448	208.379	334.986	266.268	220.459	489.151	328.041	199.935	0	198.738	177.5	93.0038	231.421	158.112	155.584	341.722	545.786	148.692	450.368	208.853	292.202	397.141	298.762	82.893	140.865	259.98	164.08
PA14_07840	62.3646	9.64469	67.3518	19.0097	70.6513	69.9947	85.7315	21.7801	0	29.7961	20.7695	48.1926	10.5432	21.8916	41.5823	62.8052	118.875	85.4521	39.6836	58.3547	157.535	0	22.9684	32.8004	85.1903	66.9563	72.6511	74.5791	66.5153	410.392	0	0	73.9585	25.8344	36.5401	63.2446	24.8934	16.0182	30.9771	5.64652	63.6885	25.3155	0	24.8213	36.092	21.3153	58.0034	58.5478	63.3689
PA14_07850	147.002	69.924	151.973	67.3979	57.1939	41.9968	61.8064	10.89	275.218	97.9015	20.7695	26.1043	23.3458	51.7437	143.648	74.2244	139.679	62.258	0	24.5704	90.0201	43.7264	80.3892	133.131	44.761	140.141	77.6615	114.062	96.7495	42.0915	23.006	198.738	96.146	18.0841	48.7202	59.2918	91.2757	37.3759	109.157	116.695	50.0409	31.6444	0	12.4106	88.225	44.9991	88.3862	106.641	58.8426
PA14_07860	178.184	161.549	257.318	70.8542	141.303	33.5974	169.469	130.681	197.592	38.3093	436.16	36.1444	101.667	74.962	81.2745	156.061	122.838	130.62	132.279	171.993	16.8788	218.632	53.5928	113.837	164.605	191.526	85.1772	243.479	231.292	484.053	138.036	397.476	273.646	134.339	109.62	129.124	138.988	210.907	100.307	26.3504	90.9835	75.9465	75.407	107.559	145.037	106.577	106.34	121.975	132.396
PA14_07870	100.229	57.8681	46.6282	70.8542	114.388	55.9957	51.8376	283.141	21.1706	221.343	145.387	54.2166	121.247	41.793	132.307	204.593	111.941	98.8803	158.734	125.923	28.1313	262.358	99.5295	106.119	132.839	133.913	107.724	81.1596	211.64	157.843	0	0	155.313	108.504	103.53	147.571	16.5956	101.449	50.1533	95.9908	59.1393	75.9465	0	16.5475	114.291	63.946	66.2896	80.1548	71.29
PA14_07890	164.821	81.9799	50.0821	63.9416	85.7908	55.9957	101.682	65.3403	190.535	0	321.927	12.0481	185.26	88.2296	60.4834	153.207	247.657	227.059	0	135.137	11.2525	0	137.81	318.357	183.376	291.182	75.1563	105.288	169.312	21.0458	1403.36	1416.01	236.667	54.2522	91.3503	152.841	64.3079	162.852	159.311	169.396	50.0409	82.2754	37.7035	45.5057	125.654	61.5777	129.817	101.065	87.1323
PA14_07900	57.9099	65.1017	108.799	114.058	40.3722	50.3962	53.8314	32.6701	21.1706	285.191	0	18.0722	48.9508	27.862	45.3625	80.8855	85.1941	161.138	79.3672	61.426	67.5151	0	114.842	17.3649	49.0927	110.556	12.5261	98.7076	146.636	73.6602	0	74.5268	192.292	49.0853	30.4501	63.2446	31.1167	66.7427	97.3565	18.8217	77.336	25.3155	65.9811	62.0532	80.8729	54.4726	118.769	60.6388	49.7899
PA14_07910	231.64	356.854	259.909	126.155	237.186	120.391	85.7315	511.832	479.867	272.422	498.468	50.2006	118.988	165.845	113.406	109.433	201.098	181.891	489.431	193.492	348.828	0	183.747	273.98	281.561	242.911	97.7032	138.191	296.295	473.53	391.101	0	281.042	51.6688	115.71	187.099	95.4246	189.549	138.659	156.22	50.0409	75.9465	56.5552	99.2851	158.404	106.577	305.209	98.9737	80.3427
PA14_07930	120.274	306.219	132.977	153.805	166.535	111.991	77.7565	196.021	444.582	289.448	114.232	66.2648	140.075	98.8437	109.626	112.288	103.025	172.125	52.9115	33.7843	264.434	306.085	76.5612	136.99	82.3025	104.327	125.261	236.898	133.031	305.164	138.036	298.107	266.251	206.675	194.881	139.665	41.489	224.255	94.4063	97.873	177.418	139.235	169.666	198.57	124.317	78.1563	121.531	153.34	114.29
PA14_07940	135.866	77.1575	146.792	112.33	97.5661	120.391	179.438	21.7801	275.218	153.237	83.078	92.3691	57.2348	120.735	130.417	64.7084	76.2784	103.763	92.595	125.923	16.8788	109.316	225.855	210.309	80.8586	258.482	130.271	98.7076	164.777	231.503	69.0179	322.949	118.334	82.67	140.071	196.322	151.435	26.6971	243.391	103.519	541.352	208.853	131.962	0	86.8882	111.313	236.157	126.854	147.106
PA14_07950	35.6369	24.1117	251.274	114.058	70.6513	139.989	65.7939	239.581	35.2843	170.263	51.9238	124.497	41.4199	148.597	285.406	61.8536	73.3065	126.957	0	218.062	16.8788	590.306	103.358	123.484	261.347	129.241	237.995	105.288	36.2811	0	46.0119	819.794	295.834	142.089	182.701	101.455	130.69	40.0456	181.437	107.284	177.418	284.799	292.202	45.5057	116.965	286.573	252.729	561.781	527.32
PA14_07960	178.184	144.67	134.704	148.621	287.652	190.386	131.588	76.2303	162.308	255.395	259.619	130.522	129.531	204.321	90.7251	137.981	135.716	234.383	132.279	224.205	191.293	65.5895	114.842	237.321	310.439	302.082	142.797	344.38	204.081	178.889	391.101	0	229.271	209.259	73.0803	216.086	203.296	109.458	128.334	135.516	254.754	88.6042	207.369	256.487	162.414	175.26	143.628	370.803	351.924
PA14_07970	135.866	43.4011	316.899	39.7475	117.752	232.382	330.963	740.523	246.99	51.079	145.387	208.835	98.6547	116.755	247.604	96.111	57.4565	73.2447	0	264.132	28.1313	0	114.842	69.4597	80.8586	45.1566	243.005	15.3545	54.4216	326.209	1587.41	74.5268	162.709	351.348	267.961	50.0686	572.548	16.0182	157.836	346.32	100.082	683.518	348.757	128.243	82.2096	232.1	299.684	591.751	529.583
PA14_07980	84.6376	36.1676	148.519	112.33	151.396	355.573	179.438	805.863	56.4549	259.652	363.466	170.682	97.1485	109.458	60.4834	84.6919	71.3253	96.4388	39.6836	153.565	90.0201	0	80.3892	98.4013	54.8683	113.67	215.448	65.8051	98.2612	42.0915	230.06	645.899	29.5834	516.688	304.501	72.4678	400.368	109.458	151.935	301.148	72.7868	424.035	537.275	256.487	92.2352	175.26	125.674	443.291	357.582
PA14_07990	75.7284	226.65	155.427	119.242	228.776	492.763	271.151	1775.08	49.398	455.455	51.9238	704.816	147.605	295.868	578.372	174.142	69.344	123.295	13.2279	196.563	135.03	0	103.358	92.613	153.054	186.855	759.079	92.1271	61.9802	42.0915	644.167	347.792	473.334	341.014	779.523	146.253	1404.4	218.916	224.215	702.05	259.303	1651.84	2035.99	235.802	178.455	1018.4	730.567	2104.93	1424.67
PA14_08000	98.0014	81.9799	149.383	172.815	55.5117	442.366	281.12	762.303	21.1706	285.191	103.848	542.166	79.0744	215.599	689.889	117.046	82.2222	52.492	13.2279	359.342	0	0	53.5928	17.3649	31.7659	108.999	606.261	96.5141	46.863	21.0458	23.006	298.107	125.729	186.008	548.102	44.7983	1298.6	130.816	202.088	583.473	104.631	1037.94	1517.57	306.129	100.924	873.929	926.674	1329.87	941.481
PA14_08010	115.82	57.8681	234.004	165.903	396.993	643.951	295.076	729.633	98.7961	544.843	72.6933	787.145	105.432	333.681	1100.04	333.058	120.857	233.162	13.2279	350.128	146.283	0	306.245	270.121	109.737	147.927	756.574	74.5791	71.0504	73.6602	1978.51	1391.17	399.376	294.512	1102.29	97.5021	1557.91	186.879	172.586	988.14	18.1967	1094.9	3138.81	628.806	174.445	1068.14	766.474	2449.95	1534.43
PA14_08020	109.138	159.137	72.5327	148.621	220.365	551.558	207.351	1415.71	465.753	246.882	31.1543	753.009	57.2348	183.093	956.393	185.561	79.2503	178.229	277.785	208.848	78.7676	218.632	287.104	167.861	95.2976	161.941	754.068	96.5141	55.9333	10.5229	161.042	1018.53	51.7709	167.924	712.533	56.6566	1549.61	106.788	87.0308	504.422	109.18	1886	1658.95	206.844	99.5873	831.299	821.715	1775.95	883.77
PA14_08030	151.457	106.092	246.957	150.349	341.481	979.926	687.846	206.911	275.218	804.495	342.697	1022.08	112.963	352.255	1364.66	289.285	272.423	415.053	52.9115	697.185	118.151	612.169	290.932	104.19	186.264	370.595	1217.53	177.674	187.452	63.1373	1173.3	1639.59	347.605	472.769	1108.38	189.734	2476.89	165.522	407.127	1261.06	454.918	1968.28	3742.07	856.334	260.665	1487.34	1224.98	2580.98	1292.27
PA14_08040	102.456	113.325	128.659	152.077	336.435	646.751	119.625	43.5602	42.3412	238.369	197.31	873.49	117.482	216.262	1007.43	168.432	26.747	147.71	277.785	454.552	61.8888	21.8632	214.371	156.284	170.381	143.255	598.745	30.709	71.0504	336.732	3128.81	645.899	207.084	361.681	736.893	67.1974	1667.86	272.31	97.3565	954.261	172.869	1424	2054.84	475.741	98.2505	966.296	602.131	1817.77	895.086
PA14_08050	951.059	638.961	827.218	919.377	979.025	2799.79	1481.36	3484.81	889.165	1860.13	560.777	3331.31	661.212	848.464	3840.69	1227.56	701.365	1096.23	1071.46	1676.93	776.424	459.127	1320.68	1113.28	752.274	871.989	3098.95	894.949	854.117	199.935	4095.06	2856.86	1427.4	1844.58	3343.42	675.927	6333.29	843.627	1054.7	3602.48	746.065	6778.22	12329	2142.9	816.081	4341.23	3477.44	6996.47	3915.29
PA14_08060	260.595	315.864	256.455	532.271	588.761	1262.7	875.259	816.753	225.82	685.311	571.162	1321.28	205.593	467.02	1358.99	524.328	298.179	717.798	793.672	681.829	860.818	284.221	547.412	418.688	563.122	395.509	1087.26	364.121	358.276	231.503	1265.33	869.479	517.709	880.953	1358.08	346.528	2354.5	656.748	358.449	1200.83	332.09	2221.43	4175.66	1675.44	486.574	1714.7	1437.66	2637.44	1549.14
PA14_08070	837.467	643.783	1347.04	1280.56	1433.21	5901.95	2286.84	8940.73	966.79	3324.39	789.241	4636.53	869.065	1736.07	4882.14	1682.42	585.462	1329.39	714.305	2162.2	641.394	1005.71	1045.06	478.5	833.132	829.947	4496.85	546.182	403.627	789.216	8075.09	2906.54	2743.86	1953.08	5882.96	565.249	11305.7	856.976	1500.17	6435.15	1305.61	10259.1	16052.3	3412.93	908.985	6022.77	4162.44	11965.4	7512.61
PA14_08090	247.231	180.838	338.486	528.814	476.055	1671.47	432.645	2178.01	218.763	1213.13	488.083	1391.56	294.458	602.35	1428.92	472.942	237.751	362.561	939.178	282.56	253.182	306.085	340.697	272.051	389.854	325.439	1400.41	131.61	149.659	52.6144	2369.61	347.792	1035.42	299.679	1431.16	179.193	3277.63	328.374	452.855	2480.7	404.877	3069.5	3892.88	1133.51	322.155	2107.85	1397.61	3600	2323.15
PA14_08100	53.4553	14.467	318.626	197.009	112.706	764.342	380.807	1197.9	21.1706	374.58	103.848	696.784	36.9014	278.62	909.141	255.979	105.997	107.426	13.2279	543.62	241.929	65.5895	141.638	119.625	57.7561	84.0846	601.251	57.0311	54.4216	189.412	414.107	869.479	576.876	423.684	889.143	86.9613	1622.22	154.843	237.491	1010.73	263.852	1594.88	2724.08	194.433	143.7	869.192	725.043	1906.99	1270.77
PA14_08110	111.365	53.0458	188.24	219.475	420.543	1052.72	239.251	1306.81	148.194	251.139	135.002	742.969	166.433	350.265	996.086	359.703	122.838	185.553	0	316.344	348.828	218.632	386.634	109.978	88.0781	91.8703	686.428	59.2246	57.445	42.0915	851.22	645.899	399.376	671.694	1023.12	156.794	1526.79	101.449	193.238	1165.06	168.32	1424	2526.13	450.92	199.175	1103.66	886.624	2580.98	1567.25
PA14_08120	628.1	506.346	1517.14	1489.67	1673.76	6069.94	2733.44	5793.5	1037.36	3686.2	1671.95	6156.6	709.41	1988.15	8223.85	1499.71	910.388	1251.26	1124.37	2902.38	956.464	699.622	1573.33	1099.78	685.854	923.374	5839.65	737.017	710.504	305.164	5728.48	4496.45	1545.73	2260.51	6826.92	703.596	13492.2	1078.56	1265.63	8703.16	1678.65	11752.7	17513.3	3007.51	1149.6	7398.79	6279.56	15247.5	7906.4
PA14_08130	173.73	255.584	455.92	407.844	533.249	1503.49	779.558	544.502	458.696	859.831	249.234	1849.39	281.655	753.6	2143.38	634.713	216.948	656.761	238.102	789.324	337.576	262.358	520.616	57.8831	313.327	235.126	1801.25	291.736	175.359	220.981	2760.72	1093.06	621.251	762.114	1741.75	135.712	4155.12	146.834	399.752	2162.62	254.754	3310	5976	1013.54	417.064	2176.53	1665.53	4416.88	2720.34
PA14_08140	80.183	110.914	196.875	101.961	129.527	447.966	283.113	522.722	63.5118	153.237	405.005	761.041	80.5805	145.28	548.131	241.705	131.754	201.423	0	436.125	5.62626	0	229.684	272.051	40.4293	152.598	746.553	81.1596	40.8162	0	1265.33	993.69	162.709	147.256	499.382	72.4678	1047.6	66.7427	182.912	626.763	341.188	797.438	1668.38	380.593	130.332	734.195	582.796	924.22	559.004
PA14_08150	309.595	366.498	385.978	449.319	523.156	2491.81	612.083	1916.65	613.947	463.968	654.24	2411.64	366.754	731.709	2644.26	678.487	344.739	614.035	793.672	798.538	776.424	787.074	570.381	432.194	514.03	320.767	2004.17	276.381	285.713	189.412	2507.65	1540.22	613.855	527.021	2387.29	326.764	5298.14	424.483	408.602	3066.06	1059.96	4208.7	5514.13	1443.77	524.671	2474.95	1944.5	5412.19	2973.81
PA14_08160	106.911	72.3352	136.431	162.446	186.721	596.355	99.6878	435.602	331.673	293.705	114.232	620.479	118.235	249.431	737.141	235.044	84.2034	299.082	0	786.253	270.06	0	321.557	52.0948	177.6	140.141	631.313	127.223	113.378	242.026	575.149	844.637	229.271	400.433	1108.38	84.3261	1350.47	101.449	222.74	848.86	68.2376	999.962	1149.96	421.962	135.011	670.249	661.515	1258.08	986.745
PA14_08180	11.1365	74.7463	49.2186	110.602	171.582	254.781	105.669	381.152	63.5118	357.553	0	379.517	90.3707	188.4	374.241	107.53	37.6439	95.2181	13.2279	55.2834	16.8788	0	95.7015	38.5887	96.7415	42.0423	343.214	65.8051	25.6991	21.0458	0	149.054	170.105	167.924	286.231	55.339	767.546	42.7153	106.207	425.371	131.926	348.088	1093.4	169.612	66.1687	428.675	278.969	783.426	676.69
PA14_08190	33.4096	4.82234	5.18091	44.9319	62.2404	240.782	127.6	631.623	49.398	38.3093	31.1543	301.204	35.3952	51.7437	330.768	58.0473	15.8501	117.192	26.4557	110.567	0	0	91.8734	1.92944	44.761	6.22849	248.016	35.096	13.6054	0	0	0	7.39585	0	91.3503	15.8112	605.739	106.788	216.839	214.568	0	449.35	772.921	289.582	33.4186	348.151	204.393	558.993	265.923
PA14_08200	409.824	397.843	805.631	566.834	430.636	1721.87	867.284	1393.93	402.241	915.166	280.388	1495.98	308.013	551.933	1387.34	593.795	206.051	426.04	410.064	859.964	427.596	65.5895	375.15	279.768	242.576	302.082	1372.86	197.415	163.265	157.843	621.161	1565.06	872.71	793.116	1912.27	324.129	2644.92	296.337	681.495	1663.84	477.664	2582.18	4251.07	1352.76	328.17	1548.92	1041.3	3056.34	2082.12
PA14_08210	543.463	638.961	515.5	756.93	830.994	1822.66	1142.42	2929.42	239.933	944.962	41.539	1835.33	338.89	605.667	1525.32	505.297	355.636	722.681	264.557	820.037	264.434	961.98	551.24	407.111	334.986	566.793	1708.55	289.542	349.205	147.32	2967.77	919.163	702.606	1366.64	1577.32	387.373	3563.9	419.144	607.74	2021.45	454.918	3379.62	3921.16	1253.47	414.39	1875.75	1527.42	3363.71	2277.89
PA14_08220	236.094	241.117	477.507	330.077	521.474	1817.06	715.758	2319.58	56.4549	1430.21	747.702	1506.02	332.865	662.717	1521.53	413.944	169.397	422.378	0	816.966	725.787	65.5895	382.806	167.861	265.678	267.825	1307.72	146.965	205.593	463.007	1058.27	1465.69	310.626	315.18	1814.83	189.734	3377.2	304.347	610.691	1795.59	404.877	2835.34	3468.72	579.163	298.093	1792.86	1095.16	3722.67	2225.83
PA14_08230	93.5468	28.9341	252.138	134.796	62.2404	685.948	245.232	337.591	204.649	85.1317	103.848	608.431	83.5929	245.451	776.833	205.544	89.1566	106.205	224.874	248.775	129.404	0	111.014	17.3649	33.2098	127.684	631.313	61.4181	60.4684	168.366	253.066	149.054	59.1668	289.345	742.983	106.725	1259.19	125.476	252.242	461.132	77.336	1265.77	1696.66	459.194	128.327	646.566	446.074	1478.33	766.085
PA14_08240	472.189	327.919	993.871	731.008	1170.79	3029.37	1212.2	3245.23	755.084	1685.61	695.779	3636.53	477.459	1213.99	4201.7	1182.83	494.324	1018.1	634.937	1197.81	382.586	262.358	1121.62	478.5	379.747	727.176	3346.96	554.956	453.513	536.667	2024.52	3080.44	1065	1056.63	2880.58	436.124	7038.6	672.766	976.515	4494.63	950.778	6664.3	9152.52	2250.46	744.565	4187.28	3694.27	8194.61	4185.74
PA14_08250	75.7284	19.2894	142.475	150.349	203.543	453.566	123.613	108.9	63.5118	314.987	20.7695	461.846	45.1854	218.916	723.91	211.254	49.5314	85.4521	13.2279	297.916	163.162	21.8632	76.5612	111.907	93.8537	129.241	513.568	37.2895	77.0973	94.7059	23.006	472.003	288.438	186.008	468.932	14.4936	991.586	114.797	244.866	886.503	36.3934	848.069	1809.77	314.403	94.9087	682.091	410.167	1345.9	720.821
PA14_08260	169.275	139.848	175.287	345.63	326.342	884.733	241.244	1187.01	155.251	655.514	321.927	1062.24	247.766	406.652	1324.96	427.266	154.538	449.234	39.6836	479.123	112.525	21.8632	329.213	268.192	171.825	186.855	1039.66	186.448	120.937	420.915	2760.72	1714.12	428.959	335.847	1406.8	104.09	2373.17	152.173	187.337	909.089	45.4918	2442.95	3327.33	682.585	227.915	1390.23	831.383	2900.21	1808.28
PA14_08270	260.595	156.726	209.827	366.368	279.241	1315.9	424.67	892.984	261.104	1370.62	301.158	1722.88	276.384	546.626	1926.02	459.62	258.554	407.729	317.469	1157.88	354.454	218.632	413.43	173.649	259.903	351.91	1638.41	138.191	207.104	263.072	1449.38	1888.01	569.48	338.43	1650.4	262.202	3014.17	333.713	228.64	1959.34	322.992	3202.41	4392.46	930.798	332.18	2034.43	1407.27	3943.62	2266.57
PA14_08280	102.456	125.381	134.704	520.174	459.233	971.526	269.157	751.413	49.398	463.968	550.392	1295.18	210.865	422.574	1162.41	395.863	178.313	448.013	343.924	491.408	151.909	65.5895	727.331	63.6714	181.932	392.395	1072.23	252.253	185.94	452.484	345.089	1266.95	495.522	663.944	1010.94	176.558	1414.77	392.447	365.824	843.213	254.754	1772.08	3016.28	1195.56	304.109	1541.81	1292.65	2594.92	1432.59
PA14_08300	797.375	634.138	1574.13	1427.45	1081.64	4205.28	1626.9	7840.83	1608.97	2409.23	1620.02	4755	1199.67	2053.83	5615.5	1923.17	946.05	2067.94	1865.13	3387.64	1592.23	1770.92	1883.4	1400.77	1474.23	2080.32	4273.89	1068.24	1159.48	536.667	3519.91	7527.2	1871.15	2296.68	5468.84	1046.17	9455.33	1503.04	1621.13	6647.83	2097.17	8689.54	12018	3379.83	1376.84	6181.45	5213.4	13034.6	8063.69
PA14_08310	512.28	342.386	598.395	447.591	620.722	669.149	580.183	1165.23	642.175	561.869	270.004	813.25	364.495	333.017	604.834	545.264	541.874	764.186	489.431	605.046	202.545	1049.43	593.349	503.583	394.186	442.223	516.073	445.281	606.196	273.595	1104.29	695.583	488.126	829.284	694.263	495.416	1350.47	424.483	377.625	579.709	636.885	1582.22	1470.44	512.973	413.053	710.512	1171.12	1239.96	871.323
PA14_08320	180.412	217.006	180.468	311.067	217	296.777	227.288	1513.72	331.673	242.625	332.312	236.947	146.099	123.389	306.197	245.511	193.173	418.715	119.051	479.123	438.848	87.4527	179.919	185.226	441.835	203.983	222.964	243.479	300.831	263.072	644.167	422.318	0	258.344	231.421	292.506	205.37	205.567	168.161	265.386	163.77	329.101	857.754	359.909	186.476	288.941	312.114	470.474	313.45
PA14_08330	169.275	113.325	155.427	65.6698	186.721	184.786	207.351	871.203	254.047	38.3093	20.7695	188.754	91.1238	85.5761	134.197	191.27	179.304	220.955	26.4557	85.9964	61.8888	371.674	122.498	140.849	153.054	263.154	187.891	144.771	199.546	389.347	23.006	0	88.7502	219.592	164.431	345.21	234.413	256.292	132.759	139.281	413.975	240.497	245.073	281.308	111.618	153.944	259.634	301.103	221.791
PA14_08340	129.184	192.894	56.99	162.446	60.5582	100.792	191.401	65.3403	246.99	715.107	0	138.554	84.346	78.2789	73.7141	182.706	162.463	174.567	529.115	27.6417	16.8788	43.7264	145.466	102.26	148.722	214.883	105.219	94.3206	216.175	84.1831	92.0238	49.6845	51.7709	118.838	237.511	77.7382	161.807	130.816	128.334	184.453	141.024	120.249	377.035	186.16	88.225	113.682	64.9086	268.344	203.686
PA14_08350	84.6376	81.9799	94.1198	84.6794	151.396	257.58	163.488	381.152	564.549	89.3883	31.1543	190.762	95.6423	169.825	311.867	69.4664	139.679	274.668	423.292	70.6399	118.151	21.8632	218.199	115.766	252.683	152.598	187.891	190.835	96.7495	42.0915	0	596.214	184.896	155.006	523.742	130.442	307.018	114.797	256.667	355.731	259.303	398.719	546.7	235.802	163.083	324.467	277.588	413.32	339.476
PA14_08360	100.229	62.6905	75.1232	119.242	85.7908	69.9947	97.694	413.822	0	110.671	83.078	138.554	38.4075	65.0113	113.406	140.836	143.641	48.8298	132.279	251.847	67.5151	0	214.371	32.8004	98.1854	135.47	90.1876	118.449	66.5153	0	23.006	99.369	0	105.921	219.241	18.4463	136.914	48.0547	81.1304	112.93	268.401	297.457	18.8517	12.4106	61.4901	130.26	110.483	164.492	155.028
PA14_08370	113.593	127.792	138.158	133.068	240.551	293.978	301.057	272.251	148.194	102.158	20.7695	377.509	168.692	156.558	88.835	162.723	212.985	126.957	1230.19	147.422	326.323	43.7264	141.638	119.625	168.937	256.925	235.49	313.671	111.867	10.5229	46.0119	99.369	214.48	263.511	255.781	229.262	286.274	181.54	264.043	301.148	204.713	658.203	122.536	169.612	183.134	277.1	267.921	207.008	167.475
PA14_08380	53.4553	122.97	49.2186	20.7378	126.163	61.5953	65.7939	21.7801	804.483	12.7698	72.6933	52.2086	58.741	38.4761	13.2307	39.0154	63.4002	85.4521	277.785	76.7825	61.8888	0	118.67	131.202	46.2049	34.2567	57.6198	28.5155	96.7495	336.732	46.0119	198.738	29.5834	41.335	66.9902	104.09	126.541	101.449	106.207	39.5256	104.631	50.631	131.962	33.095	38.0971	28.4205	19.3345	101.065	105.238
PA14_08390	227.185	139.848	155.427	88.1357	317.931	198.785	289.095	326.701	63.5118	46.8225	197.31	202.81	165.68	139.31	183.34	278.817	191.191	372.327	396.836	439.196	191.293	262.358	233.512	299.063	264.234	320.767	137.787	234.705	157.218	42.0915	138.036	223.58	421.563	452.102	292.321	322.811	336.061	234.934	269.943	137.399	186.516	291.128	226.221	475.741	155.062	177.628	201.631	387.531	184.449
PA14_08400	135.866	313.452	253.865	200.466	274.194	380.771	167.475	32.6701	119.967	183.033	31.1543	164.658	143.84	184.42	240.043	149.4	188.219	227.059	0	214.991	517.616	131.179	164.607	136.99	30.322	151.041	137.787	100.901	137.566	399.87	690.179	248.423	88.7502	38.7516	219.241	205.545	367.177	432.492	275.843	188.217	122.828	367.075	263.924	260.624	120.975	118.419	249.967	117.793	142.58
PA14_08420	91.3195	202.538	135.567	76.0387	62.2404	16.7987	57.8189	43.5602	56.4549	80.8752	10.3848	24.0963	53.4693	74.2986	49.1427	116.095	76.2784	186.774	343.924	107.496	101.273	0	61.2489	77.1775	40.4293	102.77	57.6198	67.9986	89.191	284.118	23.006	49.6845	110.938	98.1707	103.53	106.725	60.159	98.7791	51.6284	26.3504	45.4918	94.9331	0	78.6007	87.5566	42.6307	89.7672	72.4878	63.3689
PA14_08430	51.228	308.63	163.199	39.7475	85.7908	117.591	69.7814	76.2303	134.08	361.81	218.08	220.883	161.914	76.9522	185.23	71.3696	72.3159	179.449	26.4557	27.6417	208.172	0	137.81	59.8125	85.1903	82.5275	182.88	50.4505	69.5387	73.6602	69.0179	74.5268	22.1875	121.422	115.71	106.725	261.38	189.549	126.858	246.565	36.3934	170.88	103.685	86.8745	82.878	177.628	193.345	305.982	237.633
PA14_08440	75.7284	53.0458	72.5327	58.7571	57.1939	53.196	13.9563	10.89	70.5686	0	103.848	40.1605	95.6423	43.1197	60.4834	105.627	110.95	48.8298	0	107.496	5.62626	196.769	68.9051	131.202	131.395	151.041	77.6615	74.5791	139.077	199.935	138.036	0	73.9585	36.1681	133.98	64.5622	14.5211	77.4215	110.632	97.873	104.631	50.631	75.407	37.2319	72.8524	44.9991	107.721	88.5188	86.0007
PA14_08450	113.593	132.614	273.725	169.359	144.667	89.5932	153.519	304.921	303.445	178.777	259.619	88.3531	157.396	184.42	253.274	184.609	277.376	302.745	185.19	147.422	270.06	327.948	302.417	219.956	236.8	169.726	107.724	214.963	158.73	84.1831	69.0179	49.6845	147.917	222.176	219.241	100.137	138.988	192.219	171.111	127.988	232.008	183.537	207.369	264.76	181.797	104.208	259.634	181.917	191.238
PA14_08460	98.0014	81.9799	219.325	82.9513	114.388	184.786	63.8002	0	28.2275	191.546	83.078	64.2568	110.704	65.0113	177.67	81.8371	65.3815	74.4654	0	85.9964	106.899	21.8632	57.4209	79.1069	160.273	65.3992	60.1251	81.1596	61.9802	136.797	0	149.054	251.459	43.9185	133.98	40.8455	126.541	80.0912	38.3526	80.9334	122.828	37.9732	84.8328	91.0114	52.1329	42.6307	29.0017	91.3068	62.2373
PA14_08470	44.5461	81.9799	84.6215	48.3882	222.047	111.991	91.7128	0	352.843	17.0263	10.3848	66.2648	63.2595	65.0113	30.2417	71.3696	160.482	234.383	198.418	313.273	146.283	0	225.855	194.873	49.0927	135.47	62.6303	118.449	81.6324	21.0458	115.03	0	147.917	54.2522	97.4404	198.957	29.0423	61.4033	57.5288	39.5256	200.164	88.6042	75.407	45.5057	100.924	23.6837	74.5758	100.368	72.4216
PA14_08480	55.6826	4.82234	165.789	51.8445	16.8217	39.197	67.7877	10.89	289.331	42.5659	10.3848	66.2648	42.173	67.0015	117.187	29.4994	33.6814	51.2713	92.595	52.2121	5.62626	0	107.186	88.7541	24.5464	77.8562	37.5782	133.804	61.9802	10.5229	161.042	49.6845	36.9792	38.7516	12.18	52.7038	165.956	96.1094	87.0308	15.0574	72.7868	101.262	28.2776	62.0532	54.1381	92.3665	128.436	78.7608	57.711
PA14_08490	124.729	122.97	210.69	86.4076	124.481	103.592	115.638	805.863	42.3412	12.7698	10.3848	72.2889	92.63	82.9226	173.89	105.627	105.007	112.309	13.2279	248.775	16.8788	21.8632	103.358	21.2238	80.8586	210.212	85.1772	109.675	74.0739	199.935	69.0179	0	73.9585	167.924	121.8	97.5021	101.648	80.0912	92.9312	63.9939	27.2951	189.866	207.369	219.255	78.8678	132.629	93.9103	213.281	104.106
PA14_08500	75.7284	45.8123	99.3008	117.514	30.2791	128.79	173.457	609.842	14.1137	4.25659	51.9238	154.618	122	118.745	73.7141	58.0473	75.2878	113.529	145.506	205.777	180.04	240.495	130.154	113.837	167.493	132.355	125.261	83.3531	145.124	94.7059	0	0	110.938	38.7516	237.511	127.807	215.743	58.7335	109.157	141.163	50.0409	183.537	226.221	0	110.281	108.945	189.202	201.432	130.133
PA14_08510	77.9557	135.026	47.4917	124.427	26.9148	128.79	37.8814	10.89	21.1706	25.5395	124.617	210.843	59.494	124.052	236.263	76.1275	94.1097	37.8431	0	294.845	5.62626	21.8632	111.014	30.871	31.7659	38.9281	147.807	92.1271	84.6558	147.32	0	223.58	36.9792	147.256	30.4501	61.927	114.095	37.3759	45.728	45.1721	100.082	113.92	75.407	16.5475	95.5771	262.889	71.8138	110.126	179.922
PA14_08520	109.138	178.427	99.3008	176.271	141.303	198.785	277.132	10.89	42.3412	421.402	20.7695	172.69	152.877	186.41	168.219	99.9174	177.323	191.657	26.4557	205.777	157.535	196.769	195.231	144.708	249.795	149.484	90.1876	184.254	217.686	42.0915	483.125	422.318	147.917	90.4204	219.241	262.202	280.05	162.852	259.617	161.867	86.4344	101.262	9.42587	219.255	155.73	106.577	215.441	154.037	170.87
PA14_08540	523.417	617.26	708.058	480.426	502.97	739.144	632.021	119.79	268.161	553.356	301.158	598.391	484.236	557.24	487.647	393.008	394.27	432.144	410.064	810.823	303.818	240.495	398.118	555.678	444.722	406.409	438.412	397.024	520.029	126.275	1564.41	173.896	303.23	356.515	651.632	436.124	491.644	427.153	598.89	626.763	841.598	968.318	556.126	1170.74	390.997	603.935	513.745	391.713	372.292
PA14_08560	398.688	501.524	378.206	345.63	492.877	221.183	492.458	10.89	225.82	374.58	685.394	313.252	432.273	266.016	463.076	490.071	570.602	654.319	52.9115	254.918	320.697	852.664	555.069	383.958	612.215	720.948	310.646	616.374	790.625	441.961	966.25	546.53	480.73	731.113	475.022	715.455	246.859	624.711	455.805	532.655	336.639	436.692	612.682	372.319	524.003	322.099	614.56	404.259	435.661
PA14_08570	0	0	0	0	0	0	0	0	0	0	0	0	0	0	0	0	0	0	0	0	0	0	0	0	0	0	0	0	0	0	0	0	0	0	0	0	0	0	0	0	0	0	0	0	0	0	0	0	0
PA14_08580	1015.65	658.25	352.302	1261.55	726.699	212.784	532.333	228.691	289.331	327.757	550.392	524.094	1099.51	1457.45	432.834	791.726	498.286	590.841	568.798	436.125	483.858	437.264	390.462	767.916	807.142	383.052	1152.4	807.209	728.645	683.987	437.113	298.107	850.523	397.85	657.722	599.506	296.646	640.73	533.986	216.45	350.287	227.839	84.8328	529.521	1357.46	916.56	697.422	581.296	762.69
PA14_08590	2416.63	1579.32	661.429	4323.83	1439.94	307.977	1170.33	119.79	409.298	813.008	945.013	1391.56	2581.59	3774.64	1141.62	2114.44	1071.86	1060.83	780.444	921.39	855.191	830.801	868.969	2579.66	1856.86	627.521	5661.78	2086.02	2191.98	1673.14	966.25	546.53	1701.05	736.28	1443.34	1251.72	829.779	1970.24	1293.66	498.776	832.499	537.954	263.924	1158.33	2882.68	2183.64	1184.93	1122.86	1845.62
PA14_08600	0	0	0	0	0	0	0	0	0	0	0	0	0	0	0	0	0	0	0	0	0	0	0	0	0	0	0	0	0	0	0	0	0	0	0	0	0	0	0	0	0	0	0	0	0	0	0	0	0
PA14_08610	0	0	0	0	0	0	0	0	0	0	0	0	0	0	0	0	0	0	0	0	0	0	0	0	0	0	0	0	0	0	0	0	0	0	0	0	0	0	0	0	0	0	0	0	0	0	0	0	0
PA14_08620	71.2738	36.1676	248.684	126.155	215.318	55.9957	85.7315	0	204.649	391.606	41.539	102.409	136.309	94.2001	111.516	161.771	146.613	223.396	0	138.209	225.05	0	168.435	102.26	101.073	144.812	95.198	114.062	222.222	31.5686	0	0	266.251	240.26	188.791	151.524	82.9779	168.192	163.736	75.2869	150.123	208.853	75.407	442.646	147.042	89.9981	204.393	156.128	98.4481
PA14_08630	60.1372	12.0559	35.4029	57.029	117.752	27.9979	45.8564	10.89	155.251	8.51317	197.31	22.0883	44.4323	33.8324	60.4834	67.5632	71.3253	63.4787	39.6836	30.713	90.0201	0	61.2489	61.742	92.4098	68.5134	42.5886	59.2246	78.609	94.7059	0	0	29.5834	41.335	127.89	79.0558	22.8189	13.3485	75.23	26.3504	31.8442	6.32887	0	124.106	52.1329	26.0521	84.2431	79.4578	41.8687
PA14_08640	242.776	72.3352	160.608	153.805	48.783	97.9926	261.182	185.131	21.1706	217.086	207.695	76.3049	90.3707	112.111	170.109	96.111	116.894	133.061	291.013	273.346	135.03	21.8632	229.684	252.756	183.376	232.011	92.6928	138.191	81.6324	73.6602	322.083	49.6845	199.688	131.755	200.971	167.335	192.924	85.4306	91.4561	154.338	59.1393	151.893	28.2776	455.057	112.286	54.4726	154.676	130.339	104.106
PA14_08650	1095.83	848.733	563.856	1073.18	1233.03	324.775	448.595	490.052	162.308	540.587	540.007	891.563	984.288	1390.45	506.548	1137.16	535.93	445.572	687.849	651.116	275.687	546.58	528.272	553.748	1019.4	599.492	1407.93	914.69	690.852	1420.59	782.203	248.423	872.71	477.936	615.092	650.892	628.558	630.051	728.698	335.027	800.655	449.35	254.498	620.532	1674.94	904.718	805.143	582.69	873.586
PA14_08660	164.821	156.726	117.434	307.611	134.574	67.1949	117.632	21.7801	63.5118	46.8225	155.771	182.73	207.853	266.016	92.6152	178.9	101.044	128.178	158.734	107.496	16.8788	0	57.4209	212.238	148.722	113.67	245.511	199.609	145.124	126.275	138.036	49.6845	88.7502	62.0025	152.251	155.476	153.509	173.531	126.858	48.9365	40.9426	75.9465	84.8328	107.559	230.588	146.839	104.959	105.944	147.106
PA14_08670	1890.98	1060.92	556.948	2046.13	921.831	184.786	578.189	54.4502	268.161	515.047	633.47	590.359	1457.23	1882.01	463.076	1432.15	720.187	767.849	740.76	497.551	421.969	568.443	991.467	1404.63	1690.81	696.034	2738.2	1976.35	2615.26	1389.02	598.155	546.53	1116.77	589.024	1291.08	1152.9	485.421	1086.57	1236.13	227.743	623.237	291.128	169.666	761.186	3175.43	1539.44	1234.64	601.509	1137.25
PA14_08680	899.831	1041.63	1158.8	765.571	745.203	1329.9	1433.51	2482.93	1093.81	1557.91	1266.94	2142.56	748.571	863.722	1944.92	662.31	678.581	848.418	1137.6	1551.01	410.717	1049.43	578.037	1244.49	792.703	893.789	2019.2	941.012	864.699	694.51	690.179	1416.01	576.876	772.448	1114.47	888.06	1676.15	683.445	829.005	1490.68	659.631	2373.33	1913.45	1501.69	880.245	2204.95	1437.66	1021.1	958.455
PA14_08690	147.002	204.95	123.478	323.164	191.768	179.186	121.619	130.681	91.7392	25.5395	197.31	271.083	164.927	192.38	132.307	150.352	138.688	81.7899	92.595	119.781	78.7676	109.316	76.5612	154.355	170.381	91.8703	220.459	184.254	152.683	147.32	0	149.054	258.855	136.922	146.161	172.605	176.328	181.54	120.958	158.102	191.065	113.92	18.8517	210.981	312.798	203.68	122.912	115.005	159.554
PA14_08695	175.957	122.97	149.383	274.776	230.458	335.974	163.488	283.141	176.422	319.244	20.7695	393.573	165.68	147.271	253.274	284.527	192.182	187.995	383.608	445.339	90.0201	743.348	88.0454	393.605	174.712	471.808	260.542	300.51	202.569	294.641	0	149.054	36.9792	144.673	109.62	148.888	329.837	320.365	305.345	474.307	200.164	348.088	282.776	66.1901	146.373	331.572	249.967	140.794	181.054
PA14_08710	305.141	409.899	200.328	226.388	316.249	389.17	416.695	718.743	388.128	63.8488	456.929	399.597	289.186	230.193	349.67	236.947	221.901	405.287	52.9115	307.13	140.656	983.843	130.154	229.603	196.371	425.095	370.771	392.637	370.369	263.072	46.0119	0	170.105	286.762	408.032	407.137	410.741	216.246	382.05	591.002	250.205	443.021	527.849	347.498	323.492	336.309	368.736	234.191	264.792
PA14_08720	302.914	243.528	490.459	314.524	434.001	635.552	661.927	544.502	204.649	876.857	321.927	700.8	296.717	225.549	504.658	296.897	267.47	216.072	251.329	798.538	624.515	43.7264	421.086	331.863	307.551	281.839	553.652	394.83	166.288	0	23.006	0	495.522	310.013	304.501	330.717	941.799	112.128	336.322	380.199	168.32	955.66	452.442	455.057	306.114	618.145	477.838	298.315	289.686
PA14_08730	187.094	462.945	357.483	383.65	297.745	545.959	406.726	707.853	91.7392	272.422	270.004	580.319	272.618	270.659	621.845	302.607	261.526	206.306	423.292	334.772	551.373	109.316	126.326	44.377	108.293	160.384	398.329	193.028	201.058	147.32	0	49.6845	214.48	152.423	280.141	176.558	394.145	371.089	367.299	425.371	213.811	417.706	348.757	533.658	217.221	712.88	440.55	260.677	236.502
PA14_08740	222.731	250.762	198.602	145.165	272.512	484.363	277.132	1143.45	112.91	255.395	259.619	568.271	97.9016	171.152	625.625	129.417	257.563	212.41	383.608	414.626	163.162	131.179	214.371	198.732	176.156	110.556	405.844	186.448	205.593	115.752	23.006	24.8423	303.23	64.586	286.231	104.09	717.759	125.476	172.586	478.072	222.91	721.492	801.199	297.855	158.404	497.358	254.11	220.251	230.844
PA14_08750	193.776	180.838	309.991	228.116	316.249	355.573	394.764	794.973	70.5686	306.474	0	337.348	166.433	171.152	313.758	100.869	240.723	231.942	105.823	33.7843	140.656	1049.43	126.326	169.79	314.771	278.725	270.563	263.22	225.245	21.0458	207.054	24.8423	140.521	403.016	280.141	408.455	170.105	77.4215	199.138	223.978	241.106	373.404	226.221	78.6007	202.516	359.993	294.16	186.099	162.949
PA14_08760	1298.52	1357.49	1453.24	1164.77	2109.45	2855.78	2326.71	5445.02	1524.28	1604.73	1806.95	2437.74	1028.72	1036.86	2595.11	1018.21	1134.27	948.519	383.608	1508.01	669.525	546.58	995.295	1055.4	1026.62	1332.9	1828.8	1353.39	1203.32	420.915	138.036	770.11	1346.04	1134.13	1784.38	1509.96	2804.65	1511.05	1659.49	2715.97	1169.14	3253.04	3157.67	1940.2	1104.15	2046.27	1468.04	1281.08	1234.56
PA14_08780	1051.29	1041.63	1352.22	1042.08	1377.7	2385.42	1541.17	1916.65	931.506	1200.36	1298.09	2114.45	957.176	904.188	2319.16	877.37	1093.65	875.274	1772.53	884.534	1198.39	371.674	853.657	916.482	883.669	943.617	1598.32	690.953	946.331	989.151	368.095	273.265	547.293	1304.64	1583.41	1229.32	2497.64	987.791	1041.42	1906.64	1110	2196.12	2903.17	1261.75	829.448	2093.64	1230.5	975.797	936.955
PA14_08790	309.595	443.656	455.92	501.164	272.512	1033.12	636.008	2613.61	324.616	455.455	186.926	1407.62	613.015	474.981	1355.21	629.004	282.329	559.101	2156.14	875.321	331.949	546.58	593.349	497.795	353.756	702.262	969.517	557.15	498.865	757.648	276.072	372.634	525.105	294.512	700.353	644.304	1418.92	608.693	415.978	1656.31	523.155	2291.05	1536.42	645.353	497.936	1295.5	574.51	752.061	629.163
PA14_08810	265.049	588.326	410.155	347.358	353.256	509.561	683.858	1045.44	162.308	357.553	342.697	773.089	271.865	231.52	602.944	373.025	281.339	371.106	357.152	614.26	90.0201	415.4	225.855	349.228	233.912	272.497	731.522	254.446	340.135	589.281	529.137	198.738	221.875	312.596	523.742	453.253	670.047	170.861	334.847	1022.02	363.934	1063.25	999.142	612.258	372.283	710.512	651.848	418.896	374.556
PA14_08820	1033.47	1145.31	1286.59	1047.26	1323.87	2147.44	2039.61	2090.89	910.335	2107.01	1163.09	2301.2	1003.11	1031.56	2390.98	799.339	1115.45	987.583	1336.01	2042.41	545.747	174.905	761.784	1354.46	1075.71	1058.84	2420.03	980.495	1174.6	926.014	1495.39	447.161	1183.34	966.206	2076.7	1453.31	3331.56	1476.35	1191.88	1622.43	1132.74	4006.18	3157.67	1948.47	1042.66	2742.57	1780.15	1269.23	1088.59
PA14_08830	717.192	841.499	768.501	845.066	903.327	1929.05	1714.63	3833.3	585.72	2375.18	1474.64	3044.16	908.226	961.239	2330.5	677.535	702.356	659.202	291.013	1486.51	472.606	699.622	669.91	787.21	922.654	808.147	2041.75	864.24	792.137	757.648	2898.75	944.006	451.147	992.04	1467.7	828.768	2115.94	573.987	750.825	1797.47	1178.24	3075.83	2695.8	2891.68	865.54	3119.15	1513.61	1131.93	1129.32
PA14_08840	191.548	390.61	113.117	191.825	351.574	383.571	263.176	990.994	268.161	438.428	394.621	481.926	231.951	183.093	550.021	276.914	203.079	213.63	0	288.702	5.62626	415.4	229.684	67.5303	164.605	221.111	283.089	177.674	282.69	115.752	92.0238	0	51.7709	444.351	328.861	316.223	439.783	184.21	197.663	566.534	304.795	499.981	923.735	227.528	217.889	459.464	296.922	231.403	259.134
PA14_08850	505.598	665.484	834.99	421.669	467.644	705.546	1074.63	762.303	564.549	723.62	62.3085	753.009	384.075	383.434	1088.7	372.073	367.523	649.436	13.2279	500.622	1220.9	65.5895	677.566	758.269	373.971	401.738	744.048	465.022	622.825	231.503	1633.42	372.634	347.605	191.174	609.002	558.661	894.087	851.636	650.518	630.528	559.549	987.304	1168.81	484.015	594.85	902.35	897.672	434.927	396.056
PA14_08860	131.411	135.026	226.233	184.912	181.675	341.574	239.251	0	28.2275	310.731	301.158	267.067	143.84	106.804	321.318	151.303	107.979	80.5692	0	73.7112	50.6363	590.306	76.5612	38.5887	151.61	127.684	258.037	98.7076	155.706	189.412	115.03	0	51.7709	98.1707	310.591	160.747	408.666	112.128	269.943	133.634	118.279	506.31	461.868	355.772	123.649	277.1	172.629	161.704	158.422
PA14_08870	93.5468	137.437	40.5838	91.592	25.2326	145.589	135.575	0	98.7961	25.5395	10.3848	84.337	45.9384	47.1	245.714	59.9504	86.1847	179.449	79.3672	95.2103	84.3939	0	172.263	138.919	15.8829	63.842	150.313	92.1271	161.753	263.072	0	273.265	59.1668	69.7528	164.431	98.8197	230.264	93.4397	123.908	90.3443	100.082	164.551	377.035	140.654	79.5362	123.155	91.1483	75.2758	96.185
PA14_08880	249.458	204.95	228.823	248.854	243.915	347.174	287.101	294.031	444.582	106.415	685.394	463.854	157.396	152.578	449.845	277.866	139.679	261.239	26.4557	503.693	39.3838	174.905	222.027	233.462	168.937	222.669	450.938	243.479	228.268	126.275	138.036	0	539.897	266.094	280.141	283.283	539.356	323.034	246.341	325.616	514.057	639.216	857.754	223.392	171.103	400.255	182.297	243.949	229.712
PA14_08890	242.776	236.295	161.472	222.932	238.869	439.567	352.895	381.152	296.388	166.007	623.085	293.172	129.531	128.032	151.208	221.721	208.032	217.293	13.2279	196.563	405.091	0	80.3892	239.25	15.8829	291.182	227.974	160.126	117.913	0	0	0	44.3751	281.595	219.241	92.2317	435.634	157.513	159.311	355.731	100.082	405.048	546.7	401.277	211.874	269.994	261.015	170.068	166.343
PA14_08900	138.093	460.534	195.148	178	121.116	408.769	418.689	544.502	197.592	29.7961	405.005	210.843	112.963	135.993	181.45	90.4015	58.4471	173.346	13.2279	159.708	5.62626	0	195.231	69.4597	36.0976	90.3131	162.839	177.674	258.503	473.53	115.03	149.054	140.521	589.024	395.851	139.665	298.72	144.164	87.0308	287.972	200.164	202.524	443.016	285.445	98.9189	317.362	131.198	149.855	126.738
PA14_08910	294.004	303.808	456.783	197.009	264.101	467.564	468.533	588.062	119.967	536.33	363.466	373.492	201.075	143.29	493.318	231.237	287.282	383.314	145.506	276.417	225.05	0	229.684	331.863	186.264	199.312	373.276	333.412	417.232	357.778	1150.3	24.8423	377.188	307.429	401.941	359.704	412.815	277.649	284.694	598.531	254.754	379.732	131.962	583.3	180.46	345.782	198.869	245.343	218.396
PA14_08920	351.914	115.736	99.3008	119.242	127.845	349.973	281.12	544.502	204.649	110.671	176.541	194.778	112.963	96.1902	137.978	107.53	151.566	283.213	39.6836	125.923	517.616	65.5895	187.575	216.097	187.707	102.77	248.016	203.996	282.69	10.5229	92.0238	49.6845	0	90.4204	377.581	263.519	271.753	160.182	302.395	312.441	209.262	424.035	273.35	136.517	144.368	239.206	200.25	199.341	169.738
PA14_08930	42.3188	284.518	29.3585	48.3882	275.876	148.389	59.8127	359.371	7.05686	68.1054	0	110.441	57.2348	47.7634	73.7141	76.1275	128.782	234.383	79.3672	79.8538	22.505	0	7.65612	5.78831	154.498	99.6559	87.6824	92.1271	39.3045	0	0	0	22.1875	54.2522	66.9902	100.137	155.584	13.3485	179.962	105.402	72.7868	44.3021	18.8517	0	62.8269	73.4195	52.4793	51.5779	82.6059
PA14_08940	135.866	84.391	77.7136	103.689	58.8761	97.9926	143.55	0	21.1706	72.362	342.697	136.546	112.21	43.7831	100.176	127.514	135.716	135.503	0	79.8538	33.7576	21.8632	137.81	21.2238	27.4342	126.127	125.261	160.126	120.937	0	253.066	0	88.7502	322.93	164.431	198.957	240.636	85.4306	72.2798	171.278	18.1967	240.497	452.442	66.1901	124.985	170.523	156.057	112.217	121.08
PA14_08950	129.184	171.193	102.755	158.99	186.721	288.378	101.682	522.722	162.308	174.52	550.392	301.204	97.1485	173.806	255.164	171.287	153.547	173.346	396.836	555.905	180.04	590.306	88.0454	140.849	129.951	48.2708	162.839	83.3531	108.843	10.5229	138.036	49.6845	0	98.1707	280.141	144.936	209.519	170.861	70.8047	148.692	90.9835	405.048	556.126	260.624	157.067	269.994	114.626	188.887	226.318
PA14_08960	336.323	342.386	196.875	172.815	97.5661	338.774	390.776	239.581	56.4549	297.961	508.853	313.252	249.273	159.211	294.856	208.399	242.704	380.872	0	119.781	101.273	0	444.055	310.639	242.576	333.224	265.552	127.223	282.69	84.1831	391.101	198.738	355.001	245.427	414.122	314.905	423.187	282.989	178.487	254.093	104.631	335.43	499.571	248.213	168.429	426.307	262.397	191.674	215.002
PA14_08970	216.049	79.5687	103.618	259.223	264.101	361.173	235.263	326.701	437.526	225.599	166.156	331.324	193.544	171.816	364.79	223.625	203.079	203.864	92.595	488.337	28.1313	0	290.932	252.756	213.698	169.726	240.5	258.833	240.362	105.229	0	124.211	162.709	198.925	225.331	225.309	286.274	157.513	138.659	333.144	436.721	379.732	735.218	244.076	165.088	348.151	356.307	207.705	192.37
PA14_08980	298.459	192.894	174.424	127.883	269.148	307.977	340.932	588.062	134.08	234.112	228.465	248.995	219.149	163.192	251.384	216.012	287.282	411.391	489.431	214.991	337.576	240.495	137.81	347.299	321.991	383.052	240.5	370.702	374.904	199.935	276.072	49.6845	51.7709	229.926	237.511	325.446	338.135	168.192	376.15	173.16	300.246	253.155	160.24	244.076	227.915	179.996	154.676	181.917	199.159
PA14_08990	345.232	648.605	405.838	670.523	474.373	520.76	895.196	1012.77	839.767	655.514	311.543	554.215	314.038	319.75	585.933	515.764	598.34	756.862	370.38	577.404	191.293	983.843	792.408	451.488	967.415	808.147	726.511	853.272	749.809	526.144	23.006	621.056	414.167	821.533	883.053	649.575	678.344	752.857	613.641	314.323	445.819	715.163	1046.27	417.825	562.768	651.302	669.802	398.683	458.293
PA14_09000	278.413	388.199	341.076	335.261	255.69	517.961	572.208	1230.57	197.592	370.323	135.002	532.126	219.902	179.776	591.603	214.109	193.173	195.319	105.823	595.832	247.555	0	252.652	391.676	141.503	138.584	526.094	287.349	205.593	94.7059	115.03	223.58	133.125	193.758	462.842	155.476	481.272	178.87	174.062	338.791	50.0409	892.371	1046.27	277.171	251.308	594.461	403.262	255.798	226.318
PA14_09010	73.5011	296.574	132.113	150.349	95.8839	243.581	49.8439	980.104	21.1706	59.5922	83.078	202.81	93.3831	78.9423	406.373	69.4664	29.7189	80.5692	26.4557	276.417	50.6363	0	130.154	44.377	96.7415	31.1425	232.985	43.87	74.0739	0	0	0	22.1875	54.2522	200.971	44.7983	354.731	13.3485	69.3296	167.513	40.9426	487.323	94.2587	144.791	61.4901	234.469	150.533	104.55	153.896
PA14_09020	441.006	421.955	490.459	288.601	435.683	503.962	582.177	1557.28	628.061	212.829	342.697	387.549	242.495	215.599	470.636	296.897	271.432	347.912	145.506	371.627	495.111	677.759	382.806	393.605	265.678	398.624	538.62	436.507	343.158	168.366	23.006	124.211	177.5	400.433	267.961	426.901	616.111	643.399	368.775	359.495	350.287	955.66	1206.51	310.266	332.18	452.359	299.684	232.1	263.66
PA14_09030	118.047	28.9341	76.8501	51.8445	28.5969	148.389	7.97502	108.9	63.5118	46.8225	0	132.53	34.6421	35.1592	179.56	88.4983	16.8407	52.492	462.975	116.709	0	0	42.1086	1.92944	33.2098	63.842	90.1876	76.7726	52.9099	0	0	0	7.39585	41.335	146.161	86.9613	49.7867	18.6879	17.7012	169.396	150.123	183.537	179.092	235.802	32.7502	111.313	110.483	50.1839	65.6321
PA14_09040	49.0007	241.117	51.8091	88.1357	112.706	243.581	205.357	76.2303	70.5686	68.1054	51.9238	357.428	62.5064	113.438	245.714	88.4983	92.1285	125.737	582.026	70.6399	163.162	721.485	179.919	98.4013	92.4098	94.9845	305.636	46.0635	84.6558	294.641	23.006	571.372	0	188.591	133.98	202.91	560.101	37.3759	144.56	263.504	159.221	480.994	414.738	148.928	109.613	312.625	241.681	168.674	136.922
PA14_09050	343.005	421.955	499.958	525.358	386.9	1223.51	685.852	1306.81	324.616	459.711	332.312	1307.22	349.433	364.196	1071.69	327.348	376.439	512.713	291.013	1228.52	270.06	655.895	237.34	534.454	306.108	488.937	1167.43	407.991	396.068	862.876	276.072	1068.22	140.521	441.768	749.073	540.214	1313.13	485.887	736.074	1076.6	482.213	1613.86	1998.28	814.966	427.757	1106.03	680.85	549.932	451.504
PA14_09070	42.3188	86.8022	0.863485	22.466	37.0078	120.391	27.9126	0	21.1706	4.25659	0	156.626	18.8272	35.8226	111.516	27.5962	38.6345	21.9734	105.823	125.923	5.62626	21.8632	42.1086	15.4355	28.8781	18.6855	125.261	21.935	13.6054	0	0	49.6845	0	25.8344	146.161	10.5408	72.6057	2.66971	63.4292	26.3504	27.2951	158.222	84.8328	66.1901	27.4032	78.1563	44.1931	48.0929	52.053
PA14_09080	153.684	262.818	292.721	108.874	97.5661	464.765	462.551	1078.11	183.478	166.007	270.004	405.621	135.556	104.151	207.912	157.013	110.95	229.5	66.1393	122.852	28.1313	0	218.199	279.768	54.8683	174.398	393.318	190.835	187.452	52.6144	391.101	0	66.5626	196.341	237.511	125.172	483.346	77.4215	203.564	513.833	327.541	575.927	499.571	248.213	129.664	435.78	223.728	203.523	157.291
PA14_09090	77.9557	120.559	36.2664	143.437	105.977	198.785	121.619	903.874	14.1137	234.112	197.31	180.722	48.1977	94.8634	175.78	79.9339	54.4846	102.543	26.4557	107.496	5.62626	0	84.2173	113.837	203.59	77.8562	125.261	133.804	68.027	94.7059	0	0	133.125	100.754	188.791	100.137	138.988	96.1094	82.6055	191.982	18.1967	177.208	197.943	157.201	87.5566	201.312	96.6724	71.7908	74.6848
PA14_09100	262.822	388.199	271.998	271.32	420.543	509.561	911.146	239.581	430.469	208.573	488.083	453.813	156.643	269.996	459.296	268.35	198.126	267.343	1507.98	141.28	241.929	87.4527	287.104	335.722	346.537	348.796	433.401	337.799	273.62	136.797	46.0119	0	118.334	446.935	468.932	459.841	570.473	226.925	252.242	718.99	313.893	569.599	867.18	198.57	266.012	464.201	388.071	289.254	290.818
PA14_09115	449.916	670.306	423.108	269.592	514.745	792.34	735.696	1383.04	508.094	463.968	353.082	588.351	328.347	282.6	421.494	197.932	320.964	366.223	846.583	310.201	343.202	87.4527	405.774	308.71	223.805	241.354	450.938	296.123	312.924	662.942	345.089	24.8423	207.084	348.764	596.822	397.914	775.843	427.153	449.905	325.616	500.409	1037.94	1310.2	562.616	324.16	561.304	499.934	358.257	355.319
PA14_09130	245.004	376.143	305.674	207.378	174.946	293.978	382.801	32.6701	127.024	485.251	103.848	240.963	134.05	161.202	117.187	92.3046	164.444	238.045	0	236.49	22.505	262.358	153.122	210.309	274.342	169.726	243.005	100.901	210.128	136.797	92.0238	49.6845	199.688	439.185	176.611	177.875	298.72	218.916	205.039	240.918	291.147	183.537	490.145	244.076	178.455	227.364	186.44	157.522	115.422
PA14_09150	525.644	578.681	643.296	525.358	753.614	1080.72	1272.02	424.712	917.392	996.041	1007.32	795.178	616.78	601.023	946.943	528.135	692.449	579.854	648.165	598.904	270.06	1705.33	627.802	341.51	388.41	401.738	616.282	296.123	471.654	515.621	644.167	645.899	599.064	591.607	1065.75	603.459	1182.44	483.217	688.871	1464.33	996.27	1272.1	1696.66	905.977	473.207	708.143	626.99	530.416	495.635
PA14_09160	196.003	202.538	133.84	164.174	346.528	358.373	181.432	751.413	70.5686	204.316	93.4628	200.802	128.025	191.054	170.109	151.303	233.788	101.322	13.2279	386.984	123.778	21.8632	214.371	77.1775	231.025	76.299	152.818	105.288	128.495	126.275	0	49.6845	155.313	209.259	444.572	158.112	340.209	144.164	193.238	457.368	354.836	354.417	329.905	161.338	101.592	191.838	109.102	158.219	165.212
PA14_09180	447.688	257.995	214.144	167.631	111.023	265.98	241.244	555.392	338.729	268.165	1235.79	126.506	273.371	173.806	139.868	258.834	369.504	283.213	264.557	267.203	298.192	524.716	344.525	252.756	304.664	333.224	170.354	416.765	321.994	189.412	0	596.214	658.23	201.508	213.151	397.914	182.551	248.283	305.345	303.03	386.68	227.839	339.331	388.867	249.971	134.997	219.584	221.645	254.607
PA14_09195	238.322	209.772	216.735	183.184	146.349	179.186	241.244	76.2303	35.2843	1051.38	93.4628	196.786	182.248	301.175	230.593	269.301	285.301	216.072	92.595	399.269	50.6363	65.5895	359.838	136.99	163.161	372.152	170.354	186.448	125.472	52.6144	0	24.8423	184.896	126.588	152.251	221.356	336.061	210.907	238.966	451.721	200.164	259.484	9.42587	62.0532	185.139	206.048	180.915	239.767	285.16
PA14_09200	131.411	289.341	160.608	129.611	119.434	232.382	105.669	882.094	324.616	123.441	716.548	295.18	256.05	248.768	410.153	251.221	119.866	189.215	727.532	202.706	106.899	0	260.308	111.907	257.015	137.027	308.141	171.093	163.265	347.255	46.0119	49.6845	199.688	369.432	255.781	163.382	379.624	293.668	107.682	190.099	186.516	316.444	207.369	70.327	203.185	267.626	201.631	195.159	204.817
PA14_09210	31.1823	229.061	29.3585	25.9223	5.04652	11.1991	19.9376	0	91.7392	51.079	62.3085	582.327	537.706	175.796	731.471	314.026	350.683	155.035	171.962	2475.47	753.919	1136.89	447.883	246.968	321.991	467.137	1335.28	500.118	294.784	147.32	92.0238	1192.43	887.502	56.8356	158.341	125.172	89.2013	50.7244	241.916	92.2264	159.221	1088.57	0	484.015	414.39	2202.59	702.946	819.67	1194.96
PA14_09220	22.2731	9.64469	37.9933	15.5534	67.2869	8.39936	9.96878	21.7801	7.05686	119.184	0	220.883	183.754	59.0409	234.373	106.579	176.332	36.6223	198.418	859.964	123.778	153.042	237.34	177.508	47.6488	108.999	546.136	403.604	151.171	136.797	414.107	1614.75	295.834	38.7516	127.89	75.103	29.0423	74.7518	14.751	0	81.8852	221.511	9.42587	20.6844	150.383	587.356	374.26	266.253	443.582
PA14_09230	20.0457	9.64469	114.843	69.1261	58.8761	27.9979	15.95	21.7801	77.6255	229.856	72.6933	200.802	298.976	108.794	209.802	187.464	266.479	101.322	1084.68	1160.95	84.3939	327.948	394.29	277.839	86.6342	378.381	591.23	425.539	163.265	484.053	874.226	670.741	451.147	90.4204	115.71	111.996	16.5956	56.0638	132.759	33.8791	277.5	506.31	226.221	24.8213	196.501	1068.14	367.355	368.712	628.031
PA14_09240	173.73	166.371	84.6215	152.077	112.706	30.7977	99.6878	217.801	338.729	102.158	218.08	518.07	366.001	233.51	584.043	347.332	445.783	380.872	2195.83	3541.21	613.262	153.042	643.114	627.067	313.327	714.719	1460.54	737.017	473.166	494.575	2277.59	670.741	739.585	297.095	255.781	131.76	194.998	112.128	197.663	220.214	277.5	683.518	113.11	99.2851	585.493	1984.7	856.241	735.333	1062.56
PA14_09260	53.4553	147.082	75.9867	38.0193	43.7365	50.3962	81.744	0	162.308	0	20.7695	52.2086	64.0126	72.9719	113.406	164.626	150.576	74.4654	0	162.779	28.1313	0	271.792	235.391	96.7415	116.784	207.932	160.126	126.984	157.843	1058.27	24.8423	273.646	77.5032	60.9002	108.043	22.8189	85.4306	110.632	41.4078	50.0409	101.262	103.685	8.27376	115.628	215.522	172.629	147.067	220.66
PA14_09270	256.14	390.61	200.328	195.281	289.334	165.187	227.288	424.712	119.967	740.646	124.617	1628.51	1281.76	628.885	3141.36	1081.96	1219.46	389.418	555.57	7051.71	1125.25	2208.18	1803.02	2029.77	929.874	2281.19	5546.54	1208.62	1100.53	3020.07	10927.8	5514.98	2862.19	258.344	602.912	303.047	425.262	221.586	460.231	188.217	645.983	2373.33	424.164	107.559	1690.31	7955.36	2411.29	2880.69	5012.93
PA14_09280	245.004	537.691	221.052	281.689	297.745	142.789	265.169	65.3403	529.265	1757.97	301.158	1951.8	2433.98	991.754	3283.11	2189.62	1681.1	485.856	1177.28	8879.13	1676.63	3257.61	2342.77	2168.69	2054.67	2650.22	5596.64	1921.51	1280.42	4082.88	10927.8	7030.36	3594.38	266.094	1218	403.184	715.684	290.998	821.63	156.22	1019.02	3075.83	546.7	856.334	2080.64	8469.3	3561.69	3798.64	7294.22
PA14_09290	28.955	50.6346	27.6315	105.417	33.6435	27.9979	3.98751	0	141.137	127.698	0	369.476	484.236	169.162	863.778	319.736	299.17	84.2314	52.9115	2063.91	540.121	65.5895	172.263	304.851	330.654	708.491	1137.37	212.77	214.663	515.621	1656.43	1192.43	828.335	85.2535	286.231	96.1845	138.988	72.0821	162.261	90.3443	136.475	658.203	18.8517	0	469.865	1454.18	864.527	663.542	1440.51
PA14_09300	135.866	24.1117	50.9456	38.0193	35.3256	36.3972	71.7752	0	7.05686	55.3356	20.7695	210.843	266.594	102.824	408.263	200.786	209.023	59.8165	674.621	764.754	180.04	0	244.996	349.228	226.693	225.783	588.725	263.22	170.823	157.843	1426.37	496.845	443.751	155.006	73.0803	42.1631	134.839	34.7062	63.4292	126.106	163.77	398.719	0	8.27376	224.573	1139.19	486.124	453.049	843.033
PA14_09320	60.1372	89.2134	35.4029	43.2038	107.659	30.7977	213.332	0	14.1137	178.777	10.3848	351.404	521.138	201.668	568.922	269.301	361.579	170.904	396.836	2122.27	663.899	1071.3	237.34	252.756	493.815	538.765	586.219	241.285	142.101	599.804	2346.61	74.5268	362.397	72.3363	237.511	65.8798	161.807	61.4033	194.713	101.637	245.656	645.545	94.2587	41.3688	461.176	1276.55	713.995	726.272	1345.46
PA14_09340	189.321	296.574	275.452	200.466	230.458	69.9947	205.357	762.303	261.104	200.06	83.078	793.17	774.176	387.414	1368.44	847.871	907.416	310.069	634.937	4484.1	1209.65	1552.29	876.625	1267.64	964.528	1605.39	1838.82	837.918	712.016	1336.41	5015.3	3527.6	2448.03	157.59	542.012	310.953	516.537	429.823	281.744	165.631	159.221	1158.18	150.814	297.855	1004.56	3083.62	1274.69	1453.24	2656.97
PA14_09350	13.3638	38.5788	109.663	0	0	5.59957	0	0	0	0	0	56.2247	43.6792	28.5254	111.516	42.8217	57.4565	17.0904	92.595	276.417	0	765.211	80.3892	34.7299	5.77561	118.341	102.714	19.7415	1.51171	147.32	0	298.107	44.3751	10.3338	24.3601	11.8584	10.3722	5.33941	14.751	0	0	215.182	0	45.5057	22.0562	168.154	66.2896	92.7008	157.291
PA14_09370	49.0007	96.4469	1.72697	65.6698	107.659	27.9979	43.8626	0	56.4549	204.316	10.3848	82.329	167.186	67.6648	313.758	100.869	140.669	35.4016	13.2279	411.554	146.283	21.8632	264.136	150.496	194.927	149.484	195.406	175.48	122.449	52.6144	0	745.268	244.063	5.16688	18.2701	50.0686	18.67	80.0912	107.682	7.52869	18.1967	82.2754	0	62.0532	126.322	426.307	203.012	204.917	327.029
PA14_09380	113.593	98.8581	49.2186	51.8445	6.72869	27.9979	15.95	32.6701	56.4549	38.3093	41.539	116.465	118.235	105.478	192.791	117.046	253.601	67.141	26.4557	967.46	191.293	262.358	95.7015	275.909	115.512	224.226	388.308	210.576	114.89	126.275	506.131	1117.9	428.959	80.0866	54.8102	57.9742	82.9779	82.7609	209.464	24.4682	50.0409	234.168	254.498	124.106	167.761	447.622	174.01	243.252	413.03
PA14_09400	82.4103	45.8123	81.1676	79.495	48.783	78.394	31.9001	141.571	14.1137	191.546	20.7695	58.2327	112.21	129.359	153.099	128.465	105.997	75.6862	132.279	92.139	151.909	21.8632	84.2173	140.849	99.6293	107.441	115.24	103.095	60.4684	389.347	23.006	0	73.9585	121.422	66.9902	167.335	99.5735	77.4215	66.3794	159.985	95.5327	37.9732	94.2587	12.4106	90.8985	111.313	71.8138	87.8218	116.554
PA14_09410	28.955	12.0559	68.2153	19.0097	16.8217	83.9936	25.9188	217.801	0	4.25659	0	34.1364	56.4817	51.0803	90.7251	37.1122	64.3909	43.9468	0	58.3547	16.8788	21.8632	111.014	23.1532	59.2	17.1284	47.599	30.709	66.5153	0	46.0119	99.369	51.7709	28.4178	54.8102	23.7167	62.2334	16.0182	8.85059	1.88217	31.8442	44.3021	150.814	33.095	42.7757	44.9991	8.28621	57.1538	28.2897
PA14_09420	55.6826	103.68	101.891	70.8542	38.69	232.382	115.638	206.911	268.161	161.75	249.234	98.3932	93.3831	109.458	64.2636	127.514	122.838	97.6596	171.962	236.49	28.1313	131.179	168.435	86.8246	33.2098	93.4274	85.1772	78.9661	87.6793	178.889	0	49.6845	44.3751	93.0038	127.89	160.747	118.244	152.173	106.207	99.7551	145.574	240.497	56.5552	194.433	80.2045	61.5777	116.007	112.217	90.527
PA14_09440	240.549	294.163	150.246	134.796	99.2482	198.785	221.307	784.083	289.331	425.659	633.47	158.634	217.643	157.885	296.747	185.561	213.976	260.019	198.418	408.483	185.667	196.769	325.385	287.486	268.566	203.983	230.479	241.285	240.362	63.1373	460.119	0	221.875	178.257	267.961	293.824	199.147	176.201	184.387	210.803	159.221	272.142	188.517	446.783	188.481	134.997	157.438	188.887	164.08
PA14_09450	69.0465	62.6905	15.5427	13.8252	185.039	72.7945	11.9625	217.801	70.5686	89.3883	0	34.1364	6.7778	25.2085	88.835	98.9658	55.4752	28.0771	13.2279	89.0677	56.2626	0	65.077	48.2359	49.0927	54.4993	70.1459	10.9675	58.9567	199.935	0	0	0	62.0025	36.5401	39.5279	22.8189	8.00912	44.2529	63.9939	68.2376	56.9599	0	0	31.4134	40.2623	26.2397	36.2439	39.6056
PA14_09460	191.548	122.97	111.39	77.7668	100.93	67.1949	39.8751	0	232.877	25.5395	72.6933	64.2568	97.1485	72.3085	126.637	92.3046	112.932	141.606	79.3672	64.4973	135.03	109.316	183.747	104.19	122.732	161.941	152.818	127.223	74.0739	115.752	46.0119	24.8423	103.542	59.4191	170.521	39.5279	85.0524	106.788	171.111	37.6434	186.516	170.88	122.536	62.0532	137.684	54.4726	171.248	105.247	118.817
PA14_09470	452.143	467.767	364.391	312.795	445.776	187.586	466.539	0	486.924	144.724	20.7695	118.473	416.458	252.085	162.549	406.331	356.626	566.426	92.595	168.922	309.444	21.8632	593.349	345.369	521.249	638.42	255.532	482.57	648.524	294.641	92.0238	0	140.521	550.272	225.331	658.798	176.328	590.005	603.315	48.9365	391.229	31.6444	0	186.16	375.625	78.1563	426.74	265.556	194.633
PA14_09480	71.2738	19.2894	18.9967	60.4853	8.41087	27.9979	61.8064	0	49.398	8.51317	20.7695	34.1364	79.0744	41.1296	11.3406	31.4026	74.2971	42.7261	52.9115	0	146.283	0	76.5612	169.79	90.9659	88.756	27.5573	87.7401	137.566	0	0	0	140.521	51.6688	36.5401	64.5622	2.07445	160.182	59.0039	0	90.9835	31.6444	65.9811	148.928	68.1738	9.47349	38.669	61.3358	35.0792
PA14_09490	227.185	53.0458	75.9867	248.854	292.698	55.9957	97.694	0	183.478	583.152	363.466	120.481	110.704	126.042	132.307	132.272	188.219	244.149	92.595	61.426	174.414	21.8632	183.747	356.946	140.059	157.269	115.24	142.578	178.382	252.549	0	0	73.9585	142.089	140.071	225.309	101.648	138.825	196.188	263.504	18.1967	63.2887	207.369	16.5475	134.343	168.154	197.488	158.916	151.633
PA14_09500	222.731	607.615	956.741	466.601	602.218	853.935	348.907	424.712	197.592	574.639	654.24	684.736	493.273	601.023	427.164	298.801	525.033	189.215	39.6836	150.494	331.949	546.58	187.575	131.202	119.844	336.339	215.448	83.3531	90.7027	315.686	207.054	894.321	369.792	547.689	724.713	549.438	840.151	523.262	455.805	892.15	377.582	582.256	631.533	148.928	218.557	468.938	193.345	361.045	461.688
PA14_09520	476.643	781.22	700.286	677.435	762.025	1388.69	891.209	348.481	204.649	1328.06	124.617	1098.39	585.15	769.522	937.492	436.782	700.374	340.588	185.19	365.485	123.778	196.769	463.195	399.393	219.473	348.796	423.381	315.864	214.663	989.151	437.113	571.372	140.521	596.774	749.073	538.897	916.906	664.757	851.132	1716.54	841.598	980.975	735.218	839.787	376.961	854.982	410.167	679.573	771.743
PA14_09530	164.821	475.001	455.056	411.3	280.923	587.955	504.42	1339.48	282.275	991.785	405.005	670.68	619.792	558.567	869.449	598.553	299.17	198.981	370.38	310.201	168.788	109.316	225.855	252.756	207.922	337.896	353.235	291.736	116.402	115.752	161.042	0	391.98	849.951	669.902	362.339	1089.09	528.602	753.775	1195.18	286.598	702.505	452.442	517.11	304.777	757.879	433.645	532.507	602.005
PA14_09540	84.6376	238.706	456.783	209.106	136.256	335.974	217.319	315.811	239.933	642.745	436.16	554.215	237.223	226.213	446.065	154.158	184.257	67.141	79.3672	396.198	506.363	0	68.9051	75.248	37.5415	133.913	235.49	96.5141	71.0504	21.0458	69.0179	198.738	36.9792	113.671	517.652	129.124	373.401	82.7609	299.445	498.776	95.5327	455.679	574.978	306.129	147.042	629.987	194.726	278.102	323.634
PA14_09550	84.6376	40.9899	141.612	55.3008	37.0078	30.7977	149.532	0	7.05686	144.724	10.3848	68.2728	88.1114	49.0902	34.0219	64.7084	85.1941	83.0106	39.6836	95.2103	258.808	0	30.6245	86.8246	99.6293	90.3131	47.599	76.7726	81.6324	126.275	23.006	372.634	7.39585	62.0025	115.71	163.382	62.2334	117.467	72.2798	92.2264	27.2951	94.9331	9.42587	4.13688	92.2352	61.5777	88.3862	92.0038	86.0007
PA14_09570	69.0465	127.792	67.3518	62.2135	0	47.5964	25.9188	0	112.91	110.671	51.9238	44.1765	34.6421	74.2986	35.912	68.5148	81.2315	111.088	52.9115	36.8556	16.8788	43.7264	68.9051	90.6835	140.059	118.341	40.0834	78.9661	78.609	189.412	276.072	0	147.917	38.7516	42.6302	55.339	12.4467	96.1094	54.5786	65.876	136.475	50.631	18.8517	306.129	64.1636	56.8409	66.2896	94.0948	65.6321
PA14_09580	31.1823	40.9899	75.9867	63.9416	63.9226	69.9947	45.8564	21.7801	42.3412	148.981	10.3848	60.2407	12.8025	76.9522	58.5933	14.2739	84.2034	19.5319	39.6836	3.0713	101.273	612.169	99.5295	88.7541	23.1025	110.556	57.6198	65.8051	71.0504	0	23.006	0	7.39585	2.58344	30.4501	32.9399	89.2013	80.0912	38.3526	11.293	95.5327	44.3021	28.2776	70.327	46.786	125.524	75.9569	61.3358	75.8164
PA14_09600	86.8649	57.8681	95.8468	48.3882	85.7908	100.792	159.5	370.261	63.5118	140.467	20.7695	78.3129	61.0002	81.5958	43.4724	50.4345	91.1378	142.827	13.2279	0	129.404	21.8632	84.2173	82.9658	112.624	116.784	50.1042	63.6116	45.3513	21.0458	92.0238	24.8423	73.9585	108.504	188.791	80.3734	78.829	112.128	82.6055	180.689	36.3934	107.591	18.8517	4.13688	61.4901	92.3665	70.4327	75.2758	76.948
PA14_09610	35.6369	26.5229	49.2186	48.3882	100.93	30.7977	43.8626	98.0104	35.2843	72.362	62.3085	30.1204	64.7657	54.3972	18.9011	51.3861	75.2878	111.088	291.013	202.706	67.5151	0	42.1086	129.272	76.5269	63.842	50.1042	59.2246	152.683	126.275	0	49.6845	162.709	2.58344	60.9002	63.2446	14.5211	106.788	81.1304	9.41086	177.418	37.9732	122.536	115.833	42.7757	40.2623	75.9569	65.5178	78.0796
PA14_09630	57.9099	60.2793	184.786	84.6794	89.1552	190.386	101.682	21.7801	141.137	76.6186	103.848	236.947	119.741	155.231	357.23	133.223	137.697	137.944	66.1393	138.209	90.0201	0	45.9367	104.19	72.1952	126.127	80.1667	122.836	151.171	147.32	230.06	322.949	110.938	28.4178	280.141	51.3862	184.626	146.834	154.885	205.157	286.598	202.524	84.8328	53.7795	108.276	251.047	154.676	125.46	147.106
PA14_09660	84.6376	327.919	150.246	152.077	119.434	201.585	115.638	304.921	105.853	438.428	114.232	56.2247	98.6547	79.6057	124.747	176.997	174.351	161.138	317.469	257.989	298.192	524.716	191.403	111.907	134.283	137.027	72.6511	140.384	145.124	126.275	69.0179	149.054	88.7502	188.591	133.98	137.03	184.626	104.119	193.238	239.036	95.5327	31.6444	207.369	244.076	108.276	120.787	190.583	158.916	148.238
PA14_09680	82.4103	45.8123	64.7614	50.1164	141.303	131.59	209.344	21.7801	42.3412	183.033	62.3085	92.3691	90.3707	99.5071	22.6813	78.0307	82.2222	54.9335	0	46.0695	28.1313	262.358	84.2173	69.4597	109.737	56.0564	112.734	149.158	130.007	252.549	437.113	74.5268	140.521	59.4191	66.9902	94.8669	120.318	77.4215	42.7778	75.2869	127.377	63.2887	65.9811	190.297	61.4901	52.1042	53.8603	115.702	152.764
PA14_09690	46.7734	86.8022	97.5738	86.4076	23.5504	58.7955	159.5	0	70.5686	0	0	54.2166	41.4199	68.3282	60.4834	46.6281	62.4096	28.0771	13.2279	33.7843	90.0201	0	84.2173	125.413	148.722	21.7997	37.5782	74.5791	18.1405	10.5229	0	0	281.042	38.7516	24.3601	55.339	72.6057	29.3668	53.1035	186.335	40.9426	12.6577	94.2587	4.13688	62.8269	33.1572	113.245	53.6689	73.5532
PA14_09700	131.411	108.503	53.5361	46.6601	95.8839	67.1949	101.682	0	127.024	4.25659	20.7695	58.2327	79.8275	65.6747	86.9449	57.0957	73.3065	137.944	158.734	141.28	151.909	0	65.077	98.4013	62.0879	118.341	107.724	85.5466	46.863	21.0458	0	24.8423	29.5834	28.4178	261.871	139.665	24.8934	53.3941	126.858	56.4652	63.6885	139.235	84.8328	161.338	63.4952	161.049	49.7172	69.6998	131.264
PA14_09710	135.866	125.381	125.205	53.5727	21.8683	47.5964	13.9563	0	275.218	119.184	321.927	8.0321	113.716	54.3972	100.176	115.143	110.95	362.561	52.9115	18.4278	185.667	0	325.385	127.343	111.181	124.57	85.1772	171.093	219.198	315.686	23.006	149.054	59.1668	59.4191	60.9002	71.1502	18.67	114.797	134.234	37.6434	63.6885	101.262	56.5552	53.7795	86.2199	26.0521	99.4345	83.6398	93.9218
PA14_09730	46.7734	43.4011	25.9045	53.5727	31.9613	19.5985	117.632	0	21.1706	46.8225	20.7695	28.1123	73.8027	64.3479	107.736	74.2244	90.1472	58.5958	0	27.6417	84.3939	43.7264	153.122	13.5061	69.3074	87.1989	50.1042	87.7401	48.3748	147.32	0	670.741	155.313	51.6688	30.4501	65.8798	39.4145	24.0274	85.5557	50.8187	195.615	25.3155	9.42587	8.27376	45.4492	40.2623	58.0034	39.0319	30.5529
PA14_09740	113.593	115.736	145.065	91.592	47.1009	64.3951	291.088	0	296.388	76.6186	31.1543	64.2568	134.803	91.5465	49.1427	145.594	176.332	212.41	132.279	30.713	28.1313	109.316	264.136	164.002	160.273	172.841	97.7032	201.802	264.549	284.118	0	49.6845	59.1668	214.425	140.071	173.923	43.5634	181.54	63.4292	35.7613	268.401	101.262	245.073	91.0114	143.7	26.0521	84.2431	128.248	127.869
PA14_09750	211.594	108.503	136.431	162.446	171.582	61.5953	99.6878	0	119.967	89.3883	259.619	78.3129	179.988	104.151	60.4834	154.158	201.098	253.915	912.723	165.85	517.616	43.7264	114.842	277.839	137.171	246.025	40.0834	184.254	247.921	84.1831	0	496.845	303.23	209.259	85.2603	168.652	39.4145	197.558	179.962	54.583	86.4344	158.222	216.795	128.243	142.363	94.7349	185.059	148.461	123.343
PA14_09760	164.821	173.604	233.141	51.8445	169.9	64.3951	179.438	0	148.194	4.25659	10.3848	30.1204	118.235	88.893	13.2307	99.9174	95.1004	113.529	0	92.139	101.273	21.8632	191.403	250.827	66.4196	113.67	62.6303	252.253	160.241	147.32	0	0	125.729	160.173	66.9902	197.639	26.9678	157.513	134.234	16.9396	81.8852	31.6444	94.2587	119.97	88.8933	61.5777	179.534	96.8827	95.0534
PA14_09770	171.503	57.8681	151.973	69.1261	23.5504	44.7966	37.8814	0	49.398	0	0	38.1525	91.1238	130.686	32.1318	55.1925	144.632	211.189	66.1393	9.2139	376.959	480.99	34.4525	194.873	38.9854	99.6559	80.1667	81.1596	119.425	147.32	0	99.369	192.292	69.7528	60.9002	102.772	45.6379	64.073	148.985	35.7613	59.1393	31.6444	18.8517	99.2851	100.924	18.947	82.8621	106.641	89.3954
PA14_09780	28.955	0	19.8602	22.466	25.2326	2.79979	9.96878	0	91.7392	0	0	18.0722	12.0494	14.5944	0	53.2893	14.8594	15.8697	0	0	56.2626	0	19.1403	15.4355	31.7659	15.5712	17.5365	6.58051	9.07027	0	0	0	51.7709	10.3338	0	9.22317	18.67	10.6788	54.5786	9.41086	4.54918	44.3021	0	0	18.046	16.5786	11.0483	19.5159	30.5529
PA14_09790	49.0007	48.2234	83.758	27.6504	33.6435	30.7977	11.9625	21.7801	105.853	4.25659	20.7695	36.1444	27.1112	27.1986	5.67032	56.1441	59.4377	34.1809	13.2279	49.1408	298.192	21.8632	3.82806	42.4476	11.5512	17.1284	42.5886	114.062	110.355	31.5686	0	24.8423	125.729	113.671	85.2603	68.515	39.4145	34.7062	89.981	30.1148	259.303	37.9732	9.42587	95.1483	34.7553	26.0521	40.05	43.2139	40.7372
PA14_09810	73.5011	16.8782	39.7203	48.3882	5.04652	33.5974	41.8689	0	42.3412	0	0	6.02407	8.28398	17.9113	11.3406	23.7899	39.6251	50.0505	92.595	12.2852	0	0	80.3892	96.4718	18.7707	4.67137	20.0417	30.709	3.02342	31.5686	0	223.58	14.7917	5.16688	18.2701	36.8927	4.1489	45.385	13.2759	0	9.09835	0	37.7035	53.7795	9.35719	21.3153	9.66724	37.6379	32.816
PA14_09820	178.184	110.914	202.055	136.524	169.9	235.182	287.101	10.89	621.004	361.81	145.387	116.465	101.667	167.835	243.824	172.239	220.91	206.306	158.734	193.492	225.05	0	141.638	233.462	180.488	235.126	110.229	350.96	256.991	263.072	92.0238	74.5268	36.9792	418.517	97.4404	173.923	161.807	285.659	269.943	169.396	263.852	126.577	273.35	277.171	189.149	134.997	124.293	170.765	159.554
PA14_09850	106.911	43.4011	111.39	36.2912	30.2791	36.3972	83.7377	76.2303	35.2843	38.3093	51.9238	10.0401	47.4446	35.8226	62.3735	86.5951	56.4658	122.074	0	55.2834	0	43.7264	91.8734	28.9415	75.083	88.756	20.0417	111.869	117.913	126.275	0	0	96.146	260.927	60.9002	89.5965	4.1489	40.0456	106.207	3.76434	0	50.631	0	49.6426	52.8013	9.47349	96.6724	77.3668	48.6583
PA14_09870	118.047	45.8123	326.397	39.7475	97.5661	72.7945	99.6878	0	451.639	4.25659	103.848	36.1444	106.186	58.3775	109.626	128.465	97.0816	224.617	26.4557	165.85	191.293	87.4527	126.326	214.167	137.171	107.441	50.1042	142.578	175.359	136.797	161.042	49.6845	51.7709	31.0013	24.3601	151.524	37.3401	192.219	103.257	112.93	418.524	12.6577	113.11	119.97	160.409	21.3153	121.531	85.7308	86.0007
PA14_09880	22.2731	0	0	12.0971	1.68217	13.9989	81.744	228.691	42.3412	72.362	0	2.00802	33.1359	7.96057	17.0109	29.4994	67.3627	9.76596	0	6.1426	0	0	3.82806	25.0827	27.4342	43.5994	0	8.77401	21.164	42.0915	23.006	0	14.7917	136.922	12.18	5.27038	2.07445	16.0182	11.8008	43.29	68.2376	0	0	4.13688	20.7195	4.73674	2.76207	15.334	10.1843
PA14_09890	24.5004	79.5687	11.2253	79.495	25.2326	16.7987	5.98127	0	56.4549	42.5659	31.1543	34.1364	34.6421	35.1592	26.4615	29.4994	99.0629	20.7527	0	70.6399	28.1313	0	137.81	21.2238	109.737	43.5994	27.5573	26.322	52.9099	0	0	0	0	36.1681	18.2701	69.8326	22.8189	69.4124	10.3257	22.5861	127.377	37.9732	56.5552	91.0114	45.4492	26.0521	23.4776	36.2439	29.4213
PA14_09900	109.138	115.736	69.9423	62.2135	53.8296	167.987	115.638	435.602	77.6255	251.139	436.16	58.2327	91.1238	61.031	62.3735	88.4983	89.1566	125.737	105.823	67.5686	5.62626	43.7264	130.154	30.871	77.9708	133.913	67.6407	122.836	51.3982	220.981	0	0	66.5626	160.173	97.4404	138.348	157.658	37.3759	230.115	80.9334	227.459	392.39	131.962	99.2851	70.179	73.4195	59.3845	70.3968	82.6059
PA14_09910	84.6376	103.68	67.3518	108.874	75.6978	100.792	7.97502	0	28.2275	8.51317	41.539	44.1765	108.445	90.8832	22.6813	166.529	149.585	139.165	79.3672	85.9964	253.182	0	26.7964	252.756	226.693	155.712	90.1876	239.092	185.94	199.935	92.0238	0	51.7709	250.594	97.4404	148.888	80.9035	149.504	166.686	30.1148	145.574	88.6042	56.5552	0	92.2352	9.47349	157.438	138.006	99.5797
PA14_09920	46.7734	4.82234	61.3074	22.466	25.2326	55.9957	31.9001	0	190.535	0	0	14.0562	12.8025	41.1296	3.78021	33.3058	69.344	46.3883	0	9.2139	253.182	0	91.8734	67.5303	54.8683	10.8999	17.5365	6.58051	19.6522	126.275	46.0119	0	14.7917	72.3363	18.2701	2.63519	8.29779	18.6879	17.7012	11.293	45.4918	12.6577	0	4.13688	32.0818	9.47349	16.5724	37.6379	31.6845
PA14_09930	31.1823	55.457	107.936	67.3979	97.5661	78.394	99.6878	0	84.6824	0	155.771	54.2166	36.9014	68.3282	26.4615	58.9988	99.0629	84.2314	0	55.2834	5.62626	1202.47	34.4525	28.9415	118.4	94.9845	25.0521	59.2246	52.9099	210.458	23.006	0	162.709	105.921	66.9902	44.7983	41.489	66.7427	138.659	18.8217	186.516	6.32887	0	20.6844	33.4186	16.5786	27.6207	62.0328	46.3951
PA14_09940	75.7284	120.559	79.4406	86.4076	104.295	218.383	83.7377	141.571	49.398	353.297	51.9238	94.3771	52.7162	142.627	71.824	128.465	101.044	96.4388	26.4557	12.2852	11.2525	0	61.2489	1.92944	69.3074	88.756	70.1459	179.867	151.171	157.843	230.06	0	103.542	49.0853	54.8102	175.24	120.318	200.228	207.989	304.912	127.377	113.92	9.42587	78.6007	73.5208	80.5246	92.5293	93.3978	61.1057
PA14_09950	28.955	40.9899	66.4883	50.1164	45.4187	67.1949	49.8439	0	0	157.494	124.617	60.2407	21.0865	56.3874	86.9449	66.6116	88.166	68.3617	13.2279	82.9251	28.1313	0	122.498	13.5061	38.9854	4.67137	72.6511	87.7401	39.3045	0	0	422.318	133.125	69.7528	36.5401	80.3734	31.1167	10.6788	72.2798	28.2326	77.336	12.6577	188.517	49.6426	46.1176	78.1563	52.4793	33.4559	76.948
PA14_09960	111.365	12.0559	52.6726	13.8252	16.8217	72.7945	9.96878	0	91.7392	80.8752	0	46.1846	30.8767	30.5155	5.67032	34.2574	30.7095	30.5186	13.2279	24.5704	123.778	0	34.4525	90.6835	90.9659	138.584	20.0417	85.5466	80.1207	0	92.0238	24.8423	96.146	0	54.8102	64.5622	22.8189	48.0547	100.307	0	22.7459	6.32887	0	0	22.7246	11.8419	53.8603	57.1538	20.3686
PA14_09970	218.276	238.706	221.052	127.883	245.597	145.589	91.7128	130.681	211.706	59.5922	72.6933	60.2407	163.42	112.111	58.5933	146.546	148.594	278.33	0	181.207	146.283	196.769	283.276	287.486	154.498	350.353	80.1667	258.833	234.315	199.935	161.042	621.056	362.397	85.2535	121.8	225.309	62.2334	168.192	132.759	107.284	268.401	132.906	28.2776	128.243	163.751	73.4195	104.959	179.826	142.58
PA14_09980	160.366	135.026	178.741	84.6794	121.116	39.197	67.7877	0	472.81	208.573	477.699	38.1525	164.173	90.2198	24.5714	93.2562	126.8	269.785	648.165	193.492	281.313	677.759	187.575	28.9415	140.059	155.712	117.745	184.254	157.218	52.6144	230.06	472.003	29.5834	108.504	121.8	129.124	97.499	85.4306	118.008	22.5861	363.934	82.2754	28.2776	49.6426	165.088	54.4726	88.3862	115.702	78.0796
PA14_09990	71.2738	89.2134	201.192	48.3882	18.5039	53.196	187.413	0	35.2843	63.8488	0	22.0883	115.223	46.4367	107.736	65.66	92.1285	119.633	39.6836	39.9269	151.909	0	99.5295	55.9537	54.8683	94.9845	55.1146	122.836	142.101	263.072	0	0	118.334	74.9197	66.9902	65.8798	37.3401	74.7518	94.4063	0	181.967	6.32887	141.388	70.327	88.225	42.6307	93.9103	87.1248	73.5532
PA14_10010	44.5461	217.006	330.715	76.0387	168.217	33.5974	117.632	304.921	204.649	42.5659	166.156	32.1284	122.754	70.3184	34.0219	117.998	184.257	111.088	39.6836	107.496	286.939	21.8632	256.48	167.861	109.737	82.5275	47.599	157.932	111.867	94.7059	207.054	0	170.105	209.259	73.0803	119.901	22.8189	154.843	112.107	15.0574	118.279	50.631	9.42587	99.2851	102.929	33.1572	154.676	109.429	75.8164
PA14_10020	53.4553	45.8123	77.7136	60.4853	89.1552	25.1981	71.7752	10.89	84.6824	72.362	0	44.1765	31.6297	59.7043	5.67032	19.9835	79.2503	15.8697	608.482	85.9964	0	240.495	76.5612	5.78831	37.5415	38.9281	57.6198	39.483	80.1207	10.5229	805.209	0	66.5626	72.3363	12.18	26.3519	58.0845	42.7153	53.1035	56.4652	0	0	0	66.1901	48.7911	44.9991	55.2414	39.0319	33.9476
PA14_10040	55.6826	130.203	159.745	136.524	114.388	78.394	151.525	250.471	63.5118	187.29	207.695	124.497	153.63	135.33	181.45	182.706	141.66	209.968	0	76.7825	219.424	524.716	95.7015	241.18	70.7513	112.113	167.849	107.482	154.195	178.889	276.072	74.5268	303.23	31.0013	140.071	121.219	51.8612	202.898	150.46	139.281	172.869	227.839	235.647	119.97	81.5413	175.26	186.44	156.128	140.317
PA14_10050	64.5919	55.457	21.5871	29.3786	8.41087	25.1981	9.96878	174.241	0	0	10.3848	26.1043	67.0249	21.2282	11.3406	19.9835	32.6907	129.399	0	82.9251	0	0	84.2173	127.343	75.083	88.756	32.5677	85.5466	60.4684	21.0458	0	223.58	103.542	28.4178	12.18	44.7983	29.0423	0	23.6016	13.1752	0	6.32887	18.8517	8.27376	61.4901	4.73674	37.2879	44.6079	39.6056
PA14_10070	55.6826	91.6246	17.2697	48.3882	30.2791	36.3972	141.557	0	49.398	0	0	32.1284	37.6545	44.4465	35.912	33.3058	64.3909	69.5825	39.6836	12.2852	196.919	21.8632	187.575	71.3892	85.1903	37.371	50.1042	57.0311	86.1675	10.5229	92.0238	0	0	72.3363	103.53	56.6566	2.07445	101.449	125.383	15.0574	36.3934	37.9732	18.8517	45.5057	41.439	28.4205	17.9534	59.2448	53.1846
PA14_10080	93.5468	9.64469	82.8945	34.563	8.41087	22.3983	9.96878	0	14.1137	0	31.1543	8.0321	12.0494	15.9211	7.56042	23.7899	24.7657	57.375	0	0	303.818	0	26.7964	27.0121	106.849	14.0141	35.073	92.1271	43.8396	0	230.06	99.369	14.7917	18.0841	12.18	67.1974	18.67	26.6971	45.728	1.88217	18.1967	18.9866	0	20.6844	35.4237	11.8419	41.431	41.1229	30.5529
PA14_10090	46.7734	19.2894	45.7647	46.6601	109.341	55.9957	29.9063	32.6701	21.1706	4.25659	197.31	32.1284	44.4323	27.1986	1.89011	63.7568	28.7282	47.609	224.874	9.2139	225.05	0	99.5295	98.4013	59.2	37.371	32.5677	41.6765	54.4216	0	46.0119	24.8423	66.5626	105.921	48.7202	77.7382	47.7123	26.6971	109.157	58.3473	59.1393	12.6577	0	194.433	56.1432	30.7888	88.3862	35.5469	39.6056
PA14_10110	60.1372	147.082	32.8124	57.029	18.5039	13.9989	147.538	21.7801	296.388	106.415	10.3848	22.0883	34.6421	30.5155	11.3406	89.4499	38.6345	75.6862	449.747	30.713	16.8788	0	38.2806	150.496	23.1025	26.4711	42.5886	109.675	89.191	73.6602	92.0238	49.6845	147.917	18.0841	79.1703	109.36	31.1167	58.7335	81.1304	0	63.6885	120.249	0	24.8213	52.8013	4.73674	29.0017	52.9719	49.7899
PA14_10120	218.276	69.924	89.8024	101.961	169.9	55.9957	161.494	0	239.933	12.7698	436.16	42.1685	105.432	110.785	141.758	276.914	190.201	113.529	132.279	21.4991	168.788	43.7264	306.245	131.202	225.249	188.412	55.1146	162.319	136.054	189.412	92.0238	0	184.896	105.921	152.251	172.605	116.169	149.504	206.514	82.8156	131.926	63.2887	0	165.475	125.654	42.6307	82.8621	105.247	93.9218
PA14_10130	40.0915	19.2894	234.868	12.0971	6.72869	19.5985	101.682	0	197.592	55.3356	10.3848	56.2247	9.03707	49.0902	41.5823	48.5313	40.6158	43.9468	13.2279	30.713	28.1313	109.316	122.498	0	17.3268	29.5853	40.0834	37.2895	49.8865	10.5229	23.006	0	7.39585	131.755	18.2701	34.2575	39.4145	10.6788	87.0308	65.876	27.2951	12.6577	0	28.9582	40.1023	54.4726	30.3828	61.3358	70.1584
PA14_10140	4.45461	21.7006	20.7236	5.18445	0	5.59957	61.8064	0	21.1706	4.25659	41.539	4.01605	32.3828	17.9113	5.67032	18.0803	42.597	14.6489	39.6836	0	208.172	0	65.077	17.3649	1.4439	76.299	45.0938	41.6765	28.7225	0	115.03	0	29.5834	28.4178	30.4501	79.0558	8.29779	29.3668	13.2759	18.8217	27.2951	18.9866	0	0	17.3776	16.5786	5.52414	23.0009	24.8949
PA14_10160	6.68192	28.9341	108.799	12.0971	26.9148	22.3983	13.9563	21.7801	0	17.0263	0	24.0963	12.8025	13.2676	18.9011	35.209	26.747	7.32447	0	12.2852	0	21.8632	45.9367	65.6008	20.2147	80.9704	32.5677	4.387	18.1405	0	23.006	0	14.7917	2.58344	6.09002	22.3991	2.07445	5.33941	51.6284	30.1148	22.7459	6.32887	9.42587	53.7795	22.0562	11.8419	22.0965	23.6979	22.6318
PA14_10170	51.228	9.64469	26.768	72.5824	20.1861	64.3951	171.463	0	35.2843	93.6449	114.232	12.0481	90.3707	34.4958	51.0328	58.0473	94.1097	153.814	198.418	230.348	78.7676	0	107.186	231.532	99.6293	63.842	65.1355	96.5141	55.9333	10.5229	759.197	0	140.521	51.6688	127.89	63.2446	4.1489	64.073	36.8775	11.293	31.8442	63.2887	18.8517	8.27376	76.8627	47.3674	82.8621	50.8809	40.7372
PA14_10180	211.594	120.559	64.7614	91.592	102.613	13.9989	179.438	0	225.82	68.1054	31.1543	28.1123	109.198	67.6648	103.956	134.175	140.669	84.2314	79.3672	6.1426	112.525	393.537	76.5612	129.272	101.073	147.927	57.6198	57.0311	104.308	73.6602	0	397.476	125.729	41.335	85.2603	111.996	53.9356	85.4306	56.0537	77.1691	13.6475	56.9599	160.24	99.2851	98.2505	30.7888	129.817	84.3368	108.632
PA14_10190	26.7277	173.604	101.028	70.8542	82.4265	30.7977	15.95	0	0	8.51317	145.387	42.1685	57.2348	16.5845	3.78021	46.6281	87.1753	30.5186	198.418	9.2139	298.192	21.8632	34.4525	11.5766	27.4342	68.5134	62.6303	41.6765	69.5387	0	0	149.054	36.9792	31.0013	0	36.8927	31.1167	53.3941	13.2759	7.52869	13.6475	12.6577	197.943	57.9163	28.0716	80.5246	29.0017	57.8508	29.4213
PA14_10200	153.684	426.778	500.821	276.504	610.629	111.991	275.138	468.272	395.184	587.409	103.848	74.2969	235.717	160.538	122.857	334.961	506.211	465.104	753.988	116.709	450.101	43.7264	294.761	241.18	356.644	529.422	240.5	359.734	329.553	389.347	115.03	372.634	258.855	286.762	292.321	260.884	118.244	280.319	396.801	182.571	304.795	69.6176	160.24	318.54	306.114	123.155	149.152	245.343	264.792
PA14_10210	55.6826	62.6905	25.9045	25.9223	6.72869	22.3983	51.8376	10.89	56.4549	80.8752	83.078	12.0481	36.1483	41.1296	32.1318	19.9835	63.4002	24.4149	0	6.1426	0	87.4527	38.2806	7.71775	33.2098	149.484	47.599	85.5466	25.6991	10.5229	92.0238	74.5268	170.105	18.0841	60.9002	44.7983	26.9678	50.7244	26.5518	62.1117	4.54918	63.2887	18.8517	4.13688	36.7604	33.1572	5.52414	52.2749	29.4213
PA14_10220	46.7734	0	62.1709	8.64076	57.1939	8.39936	71.7752	0	0	4.25659	0	16.0642	27.1112	26.5352	7.56042	51.3861	27.7376	21.9734	92.595	21.4991	140.656	43.7264	3.82806	23.1532	38.9854	43.5994	22.5469	28.5155	71.0504	136.797	0	0	59.1668	7.75032	18.2701	63.2446	14.5211	58.7335	44.2529	7.52869	40.9426	6.32887	0	45.5057	26.7348	9.47349	26.2397	18.819	26.0265
PA14_10230	55.6826	72.3352	100.164	31.1067	80.7443	39.197	17.9438	337.591	0	4.25659	83.078	20.0802	18.0741	21.2282	11.3406	54.2409	122.838	64.6995	26.4557	21.4991	67.5151	0	218.199	59.8125	37.5415	35.8138	32.5677	52.644	117.913	136.797	69.0179	149.054	29.5834	196.341	60.9002	55.339	87.1268	45.385	23.6016	43.29	50.0409	31.6444	0	0	58.1483	35.5256	42.8121	66.9118	61.1057
PA14_10240	138.093	135.026	131.25	74.3105	107.659	39.197	133.582	108.9	359.9	12.7698	10.3848	24.0963	44.4323	48.4268	43.4724	97.0626	117.885	63.4787	13.2279	85.9964	196.919	87.4527	149.294	113.837	69.3074	116.784	40.0834	89.9336	143.613	73.6602	0	0	140.521	54.2522	66.9902	77.7382	20.7445	24.0274	157.836	109.166	141.024	25.3155	9.42587	82.7376	63.4952	49.7358	52.4793	87.1248	49.7899
PA14_10250	82.4103	19.2894	30.222	19.0097	99.2482	86.7934	49.8439	0	42.3412	0	31.1543	30.1204	9.79016	67.0015	3.78021	36.1606	38.6345	75.6862	105.823	64.4973	39.3838	0	49.7648	65.6008	50.5366	76.299	22.5469	43.87	77.0973	52.6144	0	0	36.9792	31.0013	42.6302	35.5751	6.22334	61.4033	81.1304	52.7008	72.7868	25.3155	47.1294	28.9582	53.4697	16.5786	53.8603	53.6689	50.9215
PA14_10260	15.5911	195.305	57.8535	46.6601	18.5039	27.9979	35.8876	0	141.137	123.441	83.078	16.0642	57.2348	59.7043	28.3516	79.9339	75.2878	53.7128	52.9115	82.9251	365.707	0	61.2489	46.3065	119.844	51.3851	17.5365	76.7726	66.5153	63.1373	46.0119	0	29.5834	167.924	60.9002	102.772	31.1167	120.137	123.908	62.1117	131.926	12.6577	47.1294	41.3688	53.4697	33.1572	55.2414	71.0938	64.5005
PA14_10270	44.5461	16.8782	18.9967	22.466	10.093	11.1991	15.95	76.2303	7.05686	0	0	2.00802	17.3211	41.1296	0	34.2574	46.5595	21.9734	0	98.2816	33.7576	0	15.3122	36.6593	38.9854	80.9704	12.5261	54.8375	43.8396	21.0458	0	24.8423	7.39585	103.338	12.18	11.8584	37.3401	50.7244	72.2798	39.5256	4.54918	25.3155	37.7035	0	15.3725	28.4205	20.7155	25.7889	28.2897
PA14_10280	55.6826	84.391	88.9389	101.961	6.72869	0	149.532	0	134.08	8.51317	51.9238	6.02407	14.3087	19.9014	85.0547	8.56435	70.3346	28.0771	132.279	101.353	78.7676	0	49.7648	109.978	27.4342	29.5853	20.0417	19.7415	65.0036	147.32	0	397.476	214.48	108.504	91.3503	73.7854	31.1167	45.385	153.41	141.163	218.36	63.2887	113.11	281.308	46.1176	23.6837	89.7672	31.3649	39.6056
PA14_10290	187.094	402.666	117.434	146.893	179.993	165.187	530.339	87.1203	289.331	166.007	384.236	178.714	133.297	186.41	190.901	139.884	154.538	104.984	26.4557	171.993	236.303	218.632	244.996	181.367	239.688	186.855	197.912	107.482	163.265	136.797	0	124.211	73.9585	310.013	377.581	105.408	333.986	266.971	231.59	325.616	327.541	259.484	414.738	244.076	207.863	177.628	139.484	213.978	175.396
PA14_10300	53.4553	74.7463	70.8058	17.2815	48.783	39.197	33.8938	0	14.1137	0	0	4.01605	3.76545	28.5254	9.45053	68.5148	47.5502	47.609	79.3672	33.7843	67.5151	0	88.0454	11.5766	69.3074	59.1707	22.5469	24.1285	21.164	263.072	23.006	0	22.1875	10.3338	0	25.0343	56.0101	34.7062	26.5518	0	18.1967	25.3155	0	103.422	24.7297	14.2102	37.2879	29.9709	26.0265
PA14_10320	44.5461	74.7463	63.0344	77.7668	40.3722	103.592	29.9063	0	119.967	8.51317	0	24.0963	105.432	74.962	3.78021	91.3531	102.035	91.5559	224.874	24.5704	118.151	0	49.7648	55.9537	128.507	66.9563	42.5886	96.5141	83.1441	147.32	207.054	49.6845	125.729	64.586	48.7202	122.536	89.2013	101.449	215.364	41.4078	72.7868	6.32887	56.5552	91.0114	76.8627	40.2623	92.5293	62.7298	64.5005
PA14_10330	129.184	69.924	212.417	105.417	142.985	254.781	129.594	0	112.91	140.467	103.848	50.2006	109.198	83.586	69.9339	73.2728	96.091	133.061	291.013	42.9982	22.505	0	84.2173	65.6008	98.1854	174.398	22.5469	37.2895	77.0973	199.935	368.095	0	81.3543	131.755	140.071	147.571	153.509	101.449	22.1265	124.223	36.3934	82.2754	0	66.1901	82.2096	21.3153	44.1931	74.5788	79.2111
PA14_10340	191.548	294.163	295.312	207.378	117.752	249.181	123.613	32.6701	134.08	148.981	31.1543	90.3611	151.371	121.399	124.747	128.465	149.585	202.644	79.3672	128.995	129.404	65.5895	88.0454	59.8125	73.6391	196.198	70.1459	109.675	65.0036	31.5686	0	74.5268	81.3543	175.674	176.611	50.0686	194.998	194.889	178.487	244.682	200.164	94.9331	245.073	74.4639	118.302	94.7349	182.297	111.52	95.0534
PA14_10350	95.7741	226.65	239.185	214.291	265.783	417.168	311.026	1056.33	105.853	212.829	51.9238	172.69	152.877	134.003	130.417	90.4015	145.622	146.489	608.482	89.0677	292.565	87.4527	103.358	156.284	171.825	130.798	55.1146	116.256	128.495	484.053	345.089	0	258.855	188.591	310.591	102.772	396.22	232.264	231.59	329.38	122.828	462.008	574.978	463.331	108.944	156.313	77.3379	75.2758	108.632
PA14_10360	461.052	841.499	489.596	819.144	753.614	1808.66	1144.42	882.094	684.516	940.706	477.699	1024.09	472.187	399.355	385.582	334.01	378.42	357.678	119.051	528.264	101.273	87.4527	310.073	279.768	296	316.096	162.839	162.319	157.218	252.549	0	49.6845	96.146	762.114	694.263	590.283	1510.2	715.481	557.587	1466.21	673.278	1151.85	1234.79	1522.37	203.185	350.519	465.409	320.619	333.818
PA14_10370	343.005	484.646	695.969	366.368	580.35	1131.11	456.57	1611.73	416.355	1438.73	778.857	811.242	255.297	344.295	408.263	172.239	211.995	294.2	119.051	417.697	247.555	21.8632	256.48	75.248	145.834	228.897	82.672	98.7076	126.984	231.503	414.107	24.8423	236.667	865.452	1218	420.313	1904.34	413.805	694.771	1552.79	759.712	1341.72	1800.34	1191.42	122.98	421.57	432.264	264.859	238.765
PA14_10380	628.1	1258.63	703.74	1133.67	777.164	1973.85	1335.82	3103.66	917.392	2085.73	1090.4	3763.04	427.002	862.395	1566.9	373.025	318.982	318.614	0	519.05	219.424	109.316	76.5612	54.0242	79.4147	79.4133	120.25	140.384	63.4919	105.229	0	844.637	199.688	1438.98	2161.96	617.953	3835.65	766.206	1035.52	3461.31	1223.73	3088.49	4269.92	4099.65	317.476	1458.92	943.246	789.699	896.218
PA14_10400	472.189	327.919	523.272	630.775	471.009	198.785	426.664	43.5602	331.673	131.954	238.849	150.602	370.52	154.568	60.4834	404.428	214.966	366.223	449.747	18.4278	219.424	43.7264	543.584	559.537	404.293	535.65	177.87	519.86	435.373	599.804	23.006	546.53	199.688	330.68	194.881	437.442	112.02	472.538	340.748	118.577	241.106	145.564	339.331	144.791	419.737	137.366	528.936	266.95	242.16
PA14_10410	17.8184	84.391	31.9489	65.6698	80.7443	11.1991	71.7752	87.1203	42.3412	17.0263	72.6933	16.0642	104.679	27.1986	34.0219	36.1606	66.3721	104.984	0	101.353	185.667	153.042	49.7648	152.425	44.761	121.456	40.0834	120.643	46.863	31.5686	0	447.161	44.3751	64.586	24.3601	30.3047	20.7445	66.7427	54.5786	3.76434	86.4344	25.3155	28.2776	8.27376	49.4595	9.47349	23.4776	47.3959	61.1057
PA14_10420	184.866	69.924	94.1198	129.611	301.109	75.5943	135.575	0	84.6824	12.7698	93.4628	24.0963	185.26	51.7437	136.088	68.5148	111.941	131.84	859.811	261.061	118.151	43.7264	153.122	40.5182	132.839	113.67	42.5886	81.1596	96.7495	84.1831	46.0119	198.738	147.917	175.674	42.6302	40.8455	43.5634	138.825	81.1304	58.3473	90.9835	18.9866	9.42587	24.8213	82.878	14.2102	85.6241	62.7298	74.6848
PA14_10440	247.231	238.706	135.567	181.456	74.0156	61.5953	181.432	54.4502	430.469	208.573	508.853	76.3049	271.112	124.052	86.9449	183.658	303.132	351.575	304.241	135.137	326.323	0	191.403	150.496	184.82	108.999	67.6407	377.282	219.198	263.072	414.107	546.53	465.938	297.095	158.341	350.481	134.839	296.337	297.97	90.3443	423.073	25.3155	141.388	359.909	170.435	73.4195	174.01	149.158	150.501
PA14_10470	98.0014	26.5229	167.516	65.6698	20.1861	13.9989	51.8376	0	134.08	217.086	0	24.0963	45.9384	57.0507	109.626	74.2244	68.3534	135.503	26.4557	218.062	61.8888	415.4	88.0454	15.4355	102.517	77.8562	55.1146	116.256	161.753	0	69.0179	0	51.7709	160.173	54.8102	125.172	58.0845	112.128	84.0806	63.9939	186.516	82.2754	9.42587	144.791	68.1738	35.5256	35.9069	81.5488	65.6321
PA14_10480	120.274	135.026	62.1709	46.6601	18.5039	33.5974	5.98127	0	119.967	34.0527	0	12.0481	83.5929	43.7831	1.89011	67.5632	49.5314	59.8165	0	125.923	11.2525	0	65.077	1.92944	62.0879	32.6996	25.0521	76.7726	58.9567	0	184.048	0	44.3751	36.1681	79.1703	51.3862	66.3823	80.0912	106.207	63.9939	122.828	6.32887	94.2587	8.27376	66.1687	21.3153	62.1465	40.4259	37.3424
PA14_10490	17.8184	86.8022	48.3551	67.3979	37.0078	97.9926	41.8689	283.141	14.1137	127.698	10.3848	70.2808	31.6297	49.7536	90.7251	51.3861	33.6814	7.32447	13.2279	0	123.778	0	7.65612	13.5061	11.5512	37.371	90.1876	8.77401	9.07027	21.0458	0	0	7.39585	173.09	36.5401	36.8927	60.159	2.66971	35.4024	52.7008	0	6.32887	0	20.6844	16.7093	42.6307	13.8103	36.2439	44.1319
PA14_10500	282.868	274.874	359.21	371.553	455.869	506.761	362.864	1154.34	141.137	366.066	83.078	646.584	390.1	429.871	737.141	388.25	279.357	252.694	264.557	798.538	157.535	787.074	516.788	476.571	271.454	305.196	864.298	425.539	191.987	368.301	828.215	273.265	399.376	201.508	414.122	218.721	520.686	432.492	277.318	568.416	309.344	651.874	405.312	761.186	255.318	511.568	317.638	324.801	298.739
PA14_10530	409.824	383.376	412.746	304.155	531.567	573.956	334.951	424.712	246.99	710.85	872.319	341.364	278.643	384.097	557.581	226.479	375.448	419.936	171.962	297.916	101.273	415.4	275.62	246.968	277.229	172.841	300.625	199.609	220.71	526.144	230.06	621.056	66.5626	387.516	395.851	227.944	630.632	403.126	414.503	459.25	491.311	670.861	226.221	359.909	204.522	345.782	194.726	285.769	280.634
PA14_10540	187.094	277.285	316.899	221.203	304.473	576.756	279.126	500.942	204.649	221.343	540.007	439.757	417.964	405.989	591.603	228.383	250.629	311.29	198.418	362.413	376.959	349.811	237.34	144.708	324.878	314.539	353.235	111.869	188.964	284.118	506.131	24.8423	140.521	224.759	334.951	272.742	373.401	387.107	399.752	304.912	277.5	430.363	650.385	256.487	185.807	303.152	247.205	264.162	268.186
PA14_10550	514.508	503.935	998.188	903.823	841.087	1458.69	1018.81	1655.29	218.763	1255.69	872.319	1369.47	847.978	842.494	1451.6	548.118	571.593	412.612	515.887	906.034	585.131	87.4527	501.476	640.573	466.381	440.666	944.464	644.89	390.021	399.87	2507.65	149.054	162.709	961.039	1090.11	687.785	1520.57	688.784	616.591	1272.35	641.434	943.002	584.404	599.848	401.691	940.244	611.798	719.302	657.453
PA14_10560	80.183	33.7564	173.56	129.611	58.8761	251.981	173.457	1132.56	14.1137	29.7961	62.3085	224.899	141.581	188.4	417.713	99.9174	175.341	50.0505	0	64.4973	163.162	87.4527	53.5928	59.8125	34.6537	34.2567	240.5	118.449	57.445	10.5229	0	0	22.1875	167.924	115.71	90.9141	311.167	56.0638	200.613	188.217	45.4918	202.524	216.795	190.297	48.1227	153.944	71.8138	116.399	135.791
PA14_10570	20.0457	12.0559	120.024	5.18445	68.9691	2.79979	57.8189	0	49.398	80.8752	0	8.0321	16.568	28.5254	41.5823	31.4026	28.7282	3.66223	0	67.5686	106.899	0	53.5928	11.5766	51.9805	77.8562	15.0313	21.935	30.2342	0	69.0179	0	0	56.8356	18.2701	48.7511	0	34.7062	36.8775	35.7613	31.8442	12.6577	37.7035	12.4106	24.0614	9.47349	11.0483	34.1529	55.4478
PA14_10590	155.911	65.1017	64.7614	39.7475	87.473	64.3951	127.6	65.3403	204.649	93.6449	363.466	50.2006	97.1485	89.5564	54.8131	126.562	143.641	187.995	52.9115	171.993	118.151	721.485	183.747	287.486	102.517	110.556	50.1042	168.9	176.87	0	69.0179	24.8423	36.9792	72.3363	48.7202	227.944	56.0101	178.87	123.908	48.9365	68.2376	37.9732	94.2587	107.559	103.598	23.6837	58.0034	103.156	101.843
PA14_10600	51.228	120.559	67.3518	96.7765	105.977	78.394	101.682	21.7801	105.853	42.5659	166.156	42.1685	54.9755	82.9226	30.2417	76.1275	172.369	86.6729	462.975	107.496	163.162	21.8632	149.294	90.6835	147.278	60.7278	57.6198	160.126	210.128	63.1373	299.077	0	147.917	33.5847	66.9902	151.524	22.8189	106.788	119.483	28.2326	90.9835	126.577	28.2776	66.1901	90.2301	63.946	136.722	78.0638	82.6059
PA14_10610	26.7277	0	5.18091	70.8542	15.1396	5.59957	29.9063	32.6701	0	8.51317	51.9238	12.0481	58.741	7.96057	3.78021	27.5962	21.7938	26.8564	13.2279	138.209	28.1313	0	164.607	65.6008	14.439	34.2567	25.0521	24.1285	18.1405	63.1373	0	0	59.1668	5.16688	0	60.6094	18.67	40.0456	30.9771	0	0	0	0	82.7376	18.046	9.47349	15.1914	25.0919	11.3159
PA14_10620	229.412	40.9899	38.8568	41.4756	20.1861	47.5964	21.9313	0	190.535	8.51317	72.6933	18.0722	22.5927	39.8028	22.6813	68.5148	69.344	67.141	79.3672	104.424	106.899	109.316	30.6245	75.248	47.6488	3.11425	50.1042	98.7076	61.9802	0	0	0	36.9792	15.5006	121.8	36.8927	109.946	26.6971	101.782	7.52869	22.7459	75.9465	103.685	78.6007	54.8064	23.6837	77.3379	55.7599	55.4478
PA14_10630	240.549	183.249	187.376	107.145	159.806	50.3962	157.507	141.571	63.5118	166.007	197.31	68.2728	225.174	116.755	139.868	144.642	153.547	83.0106	145.506	55.2834	106.899	0	133.982	194.873	229.581	239.797	127.766	111.869	237.339	94.7059	0	173.896	258.855	149.839	42.6302	137.03	62.2334	250.952	178.487	101.637	177.418	126.577	56.5552	62.0532	128.327	42.6307	128.436	137.309	115.422
PA14_10640	140.32	43.4011	90.6659	36.2912	94.2017	64.3951	33.8938	457.382	275.218	25.5395	602.316	20.0802	161.161	61.6944	85.0547	116.095	181.285	187.995	661.393	162.779	191.293	21.8632	130.154	71.3892	216.586	77.8562	57.6198	120.643	196.522	52.6144	0	0	133.125	209.259	66.9902	61.927	49.7867	104.119	162.261	31.9969	63.6885	31.6444	197.943	4.13688	106.939	33.1572	103.578	92.0038	104.106
PA14_10650	75.7284	50.6346	139.021	34.563	10.093	25.1981	1.99376	0	21.1706	8.51317	41.539	14.0562	101.667	48.4268	34.0219	24.7415	75.2878	136.723	52.9115	67.5686	0	65.5895	72.7331	15.4355	43.3171	29.5853	25.0521	37.2895	48.3748	115.752	0	0	155.313	54.2522	48.7202	127.807	20.7445	8.00912	63.4292	5.64652	4.54918	44.3021	9.42587	115.833	34.0869	9.47349	16.5724	36.2439	40.7372
PA14_10660	33.4096	84.391	90.6659	38.0193	116.07	13.9989	29.9063	0	14.1137	8.51317	103.848	14.0562	86.6053	64.3479	94.5053	92.3046	110.95	81.7899	39.6836	27.6417	135.03	415.4	160.778	71.3892	57.7561	91.8703	47.599	98.7076	83.1441	336.732	23.006	124.211	29.5834	155.006	97.4404	127.807	12.4467	32.0365	84.0806	75.2869	72.7868	12.6577	56.5552	91.0114	102.929	37.8939	78.719	73.8818	74.6848
PA14_10670	35.6369	33.7564	44.0377	44.9319	5.04652	36.3972	21.9313	0	7.05686	0	270.004	2.00802	39.9137	35.8226	0	17.1287	23.7751	30.5186	277.785	76.7825	5.62626	0	133.982	13.5061	17.3268	101.213	40.0834	17.548	25.6991	31.5686	0	0	14.7917	12.9172	115.71	21.0815	14.5211	32.0365	79.6553	15.0574	4.54918	6.32887	0	4.13688	32.7502	11.8419	38.669	31.3649	37.3424
PA14_10680	37.8642	48.2234	28.495	38.0193	31.9613	30.7977	41.8689	0	21.1706	8.51317	0	42.1685	2.25927	29.1888	1.89011	45.6765	33.6814	90.3351	39.6836	18.4278	11.2525	43.7264	7.65612	119.625	17.3268	29.5853	15.0313	35.096	16.6288	0	0	0	22.1875	10.3338	48.7202	23.7167	31.1167	101.449	70.8047	80.9334	131.926	113.92	0	206.844	37.4288	16.5786	59.3845	55.7599	58.8426
PA14_10700	251.686	453.3	438.65	231.572	210.272	397.57	249.219	152.461	423.412	238.369	249.234	401.605	283.162	242.134	234.373	248.366	274.404	261.239	211.646	285.631	247.555	109.316	183.747	175.579	231.025	138.584	240.5	313.671	216.175	210.458	138.036	447.161	66.5626	294.512	383.671	218.721	475.049	453.85	238.966	421.607	564.098	424.035	471.294	421.962	213.21	300.783	392.214	354.075	278.371
PA14_10710	120.274	74.7463	40.5838	57.029	203.543	125.99	47.8501	130.681	63.5118	80.8752	498.468	144.578	88.8645	74.2986	221.142	88.4983	39.6251	53.7128	0	27.6417	101.273	21.8632	53.5928	44.377	53.4244	70.0705	75.1563	57.0311	65.0036	0	23.006	0	7.39585	31.0013	103.53	42.1631	118.244	53.3941	54.5786	239.036	245.656	107.591	37.7035	194.433	47.4543	61.5777	27.6207	98.9737	92.7902
PA14_10730	120.274	137.437	356.619	158.99	217	167.987	271.151	54.4502	402.241	89.3883	384.236	88.3531	167.939	110.121	115.296	227.431	225.863	59.8165	952.406	92.139	450.101	415.4	133.982	237.321	189.151	227.34	77.6615	267.607	163.265	389.347	92.0238	124.211	81.3543	364.265	298.411	296.459	182.551	234.934	249.292	54.583	309.344	189.866	131.962	202.707	180.46	49.7358	136.722	180.523	150.501
PA14_10740	37.8642	12.0559	72.5327	25.9223	75.6978	39.197	31.9001	10.89	190.535	59.5922	0	68.2728	53.4693	72.9719	54.8131	80.8855	83.2128	140.386	13.2279	175.064	50.6363	196.769	22.9684	15.4355	62.0879	40.4852	47.599	92.1271	40.8162	42.0915	0	173.896	110.938	25.8344	48.7202	43.4807	22.8189	26.6971	54.5786	69.6404	40.9426	12.6577	28.2776	223.392	54.8064	75.7879	34.5259	62.7298	65.6321
PA14_10750	95.7741	33.7564	277.179	95.0483	201.861	39.197	93.7065	10.89	225.82	63.8488	259.619	40.1605	61.7533	61.031	43.4724	152.255	78.2597	53.7128	66.1393	122.852	140.656	0	153.122	187.155	88.0781	63.842	60.1251	67.9986	207.104	31.5686	92.0238	173.896	29.5834	33.5847	115.71	97.5021	47.7123	42.7153	88.5059	52.7008	77.336	50.631	28.2776	0	58.8166	44.9991	66.2896	72.4878	65.6321
PA14_10770	296.232	209.772	255.591	283.417	222.047	207.184	247.226	239.581	303.445	127.698	228.465	114.457	226.68	168.499	51.0328	233.141	204.07	296.641	423.292	316.344	191.293	437.264	428.743	281.698	228.137	175.955	160.333	188.641	235.827	105.229	115.03	49.6845	391.98	260.927	347.131	233.214	134.839	197.558	168.161	293.619	232.008	151.893	18.8517	198.57	173.776	149.207	156.057	188.19	208.212
PA14_10780	20.0457	12.0559	86.3485	19.0097	72.3335	16.7987	1.99376	0	134.08	42.5659	155.771	48.1926	37.6545	62.3578	147.428	5.70957	51.5127	70.8032	0	33.7843	0	0	26.7964	50.1654	30.322	51.3851	50.1042	39.483	30.2342	0	230.06	0	14.7917	25.8344	48.7202	51.3862	39.4145	42.7153	81.1304	105.402	9.09835	12.6577	18.8517	0	30.7451	35.5256	41.431	35.5469	66.7637
PA14_10790	135.866	45.8123	216.735	72.5824	87.473	86.7934	61.8064	217.801	49.398	76.6186	103.848	32.1284	177.729	71.6451	5.67032	84.6919	105.997	231.942	13.2279	39.9269	67.5151	612.169	195.231	214.167	112.624	119.898	65.1355	175.48	84.6558	94.7059	0	645.899	295.834	116.255	85.2603	109.36	51.8612	122.807	129.809	107.284	104.631	113.92	65.9811	0	121.644	40.2623	158.819	122.672	114.29
PA14_10800	64.5919	209.772	91.5294	101.961	105.977	123.191	63.8002	108.9	141.137	25.5395	643.855	74.2969	91.8769	74.962	39.6922	87.5467	126.8	153.814	92.595	52.2121	320.697	0	160.778	250.827	109.737	130.798	95.198	129.417	235.827	242.026	0	0	14.7917	62.0025	207.061	129.124	82.9779	272.31	154.885	31.9969	304.795	44.3021	160.24	111.696	112.286	87.6298	216.822	119.187	83.7375
PA14_10820	120.274	72.3352	113.117	63.9416	1.68217	78.394	115.638	1012.77	35.2843	0	145.387	36.1444	87.3583	84.9127	37.8021	122.756	81.2315	40.2846	39.6836	181.207	95.6464	0	34.4525	46.3065	49.0927	185.298	72.6511	72.3856	71.0504	231.503	23.006	0	118.334	105.921	103.53	56.6566	8.29779	90.77	106.207	28.2326	27.2951	0	37.7035	41.3688	55.4748	33.1572	87.0052	71.7908	75.8164
PA14_10830	69.0465	106.092	175.287	98.5046	151.396	100.792	101.682	0	105.853	21.2829	602.316	50.2006	48.9508	86.9029	122.857	109.433	187.229	125.737	26.4557	181.207	258.808	21.8632	68.9051	63.6714	231.025	294.296	100.208	254.446	125.472	284.118	1932.5	24.8423	133.125	103.338	109.62	104.09	74.6801	109.458	246.341	69.6404	127.377	69.6176	103.685	49.6426	84.8831	35.5256	147.771	94.7918	69.0269
PA14_10840	22.2731	16.8782	1.72697	10.3689	18.5039	11.1991	57.8189	76.2303	0	4.25659	0	16.0642	49.7039	17.9113	13.2307	62.8052	66.3721	51.2713	26.4557	76.7825	0	415.4	49.7648	11.5766	0	52.9422	15.0313	52.644	18.1405	31.5686	0	0	44.3751	38.7516	36.5401	83.0085	29.0423	2.66971	22.1265	52.7008	159.221	0	0	4.13688	26.7348	11.8419	6.90517	46.0019	31.6845
PA14_10850	71.2738	110.914	13.8158	27.6504	70.6513	30.7977	23.9251	43.5602	127.024	34.0527	31.1543	22.0883	61.7533	56.3874	13.2307	116.095	92.1285	84.2314	277.785	21.4991	61.8888	87.4527	65.077	86.8246	105.405	91.8703	40.0834	43.87	48.3748	178.889	0	472.003	236.667	80.0866	30.4501	108.043	58.0845	56.0638	25.0767	178.806	68.2376	12.6577	37.7035	16.5475	56.8115	7.10512	23.4776	54.3659	61.1057
PA14_10870	40.0915	38.5788	63.8979	38.0193	21.8683	19.5985	11.9625	130.681	324.616	0	186.926	16.0642	26.3581	37.8127	17.0109	141.788	79.2503	58.5958	343.924	125.923	11.2525	87.4527	88.0454	23.1532	82.3025	174.398	37.5782	59.2246	116.402	63.1373	23.006	24.8423	14.7917	103.338	73.0803	39.5279	10.3722	24.0274	84.0806	24.4682	95.5327	31.6444	9.42587	177.886	70.179	37.8939	71.8138	54.3659	44.1319
PA14_10890	22.2731	9.64469	18.9967	5.18445	10.093	2.79979	0	0	7.05686	0	0	20.0802	22.5927	27.862	1.89011	10.4675	19.8126	15.8697	39.6836	18.4278	0	0	26.7964	0	41.8732	62.2849	7.51563	17.548	6.04684	0	0	0	29.5834	2.58344	42.6302	13.176	10.3722	42.7153	17.7012	9.41086	45.4918	63.2887	9.42587	33.095	30.0767	0	2.76207	13.243	19.237
PA14_10900	13.3638	79.5687	30.222	6.91261	5.04652	2.79979	13.9563	0	14.1137	29.7961	0	8.0321	28.6174	33.8324	0	61.8536	47.5502	30.5186	0	0	11.2525	0	34.4525	0	4.33171	10.8999	2.50521	26.322	42.3279	0	0	0	7.39585	2.58344	42.6302	10.5408	0	24.0274	5.90039	1.88217	81.8852	63.2887	0	4.13688	24.0614	4.73674	11.0483	28.5769	14.7106
PA14_10910	4.45461	7.23352	33.6759	29.3786	47.1009	33.5974	127.6	54.4502	0	123.441	31.1543	18.0722	51.2101	24.5451	37.8021	55.1925	37.6439	61.0372	0	95.2103	202.545	174.905	49.7648	98.4013	11.5512	71.6277	27.5573	59.2246	46.863	10.5229	0	0	81.3543	12.9172	42.6302	40.8455	12.4467	42.7153	76.7051	18.8217	127.377	0	9.42587	0	51.4646	23.6837	73.1948	55.7599	48.6583
PA14_10920	17.8184	161.549	30.222	43.2038	45.4187	16.7987	0	0	77.6255	38.3093	0	28.1123	45.1854	47.1	20.7912	69.4664	50.5221	106.205	52.9115	61.426	73.1414	0	95.7015	23.1532	66.4196	51.3851	32.5677	48.257	19.6522	273.595	92.0238	24.8423	14.7917	28.4178	42.6302	97.5021	10.3722	64.073	23.6016	0	36.3934	12.6577	56.5552	8.27376	50.1278	2.36837	20.7155	41.8199	38.474
PA14_10940	131.411	241.117	101.891	219.475	148.031	92.393	139.563	0	105.853	17.0263	93.4628	76.3049	154.383	129.359	90.7251	78.9823	152.557	142.827	13.2279	52.2121	433.222	0	91.8734	237.321	147.278	118.341	80.1667	168.9	170.823	263.072	0	74.5268	266.251	204.092	298.411	86.9613	31.1167	184.21	225.69	18.8217	90.9835	107.591	131.962	182.023	117.633	85.2614	116.007	87.1248	117.685
PA14_10950	22.2731	7.23352	179.605	38.0193	48.783	16.7987	5.98127	10.89	14.1137	0	51.9238	6.02407	10.5432	12.6042	7.56042	15.2255	45.5689	15.8697	52.9115	6.1426	33.7576	0	30.6245	36.6593	73.6391	45.1566	17.5365	19.7415	28.7225	0	276.072	0	14.7917	20.6675	24.3601	117.266	8.29779	56.0638	10.3257	37.6434	31.8442	6.32887	0	12.4106	34.0869	16.5786	15.1914	26.4859	21.5002
PA14_10960	82.4103	50.6346	68.2153	41.4756	63.9226	22.3983	53.8314	0	0	89.3883	218.08	4.01605	52.7162	52.4071	54.8131	122.756	72.3159	72.0239	410.064	89.0677	22.505	0	53.5928	73.3186	59.2	42.0423	42.5886	72.3856	89.191	63.1373	0	0	118.334	20.6675	66.9902	57.9742	43.5634	48.0547	113.583	62.1117	22.7459	101.262	18.8517	157.201	71.5157	16.5786	46.9552	61.3358	64.5005
PA14_10970	46.7734	137.437	46.6282	50.1164	70.6513	41.9968	77.7565	0	7.05686	8.51317	176.541	2.00802	40.6668	14.5944	1.89011	36.1606	55.4752	75.6862	52.9115	15.3565	5.62626	0	49.7648	7.71775	83.7464	42.0423	12.5261	74.5791	37.7928	94.7059	0	198.738	14.7917	85.2535	60.9002	81.6909	16.5956	10.6788	32.4522	63.9939	18.1967	0	0	0	30.7451	21.3153	16.5724	16.031	32.816
PA14_10980	13.3638	36.1676	82.0311	41.4756	114.388	13.9989	81.744	0	84.6824	4.25659	10.3848	30.1204	18.8272	24.5451	5.67032	59.9504	49.5314	42.7261	251.329	6.1426	45.0101	0	34.4525	55.9537	33.2098	12.457	27.5573	15.3545	72.5621	231.503	0	0	29.5834	12.9172	48.7202	54.0214	0	26.6971	30.9771	54.583	77.336	0	18.8517	49.6426	30.0767	4.73674	5.52414	43.2139	23.7633
PA14_10990	24.5004	4.82234	83.758	22.466	1.68217	13.9989	23.9251	0	77.6255	4.25659	20.7695	8.0321	33.1359	7.96057	0	54.2409	63.4002	32.9601	0	0	0	0	61.2489	32.8004	14.439	6.22849	12.5261	28.5155	31.7459	84.1831	552.143	0	0	7.75032	12.18	6.58798	74.6801	10.6788	29.502	9.41086	22.7459	0	0	99.2851	34.0869	7.10512	8.28621	25.0919	12.4475
PA14_11000	162.593	127.792	227.96	134.796	121.116	50.3962	253.207	0	112.91	93.6449	83.078	52.2086	158.149	101.497	86.9449	111.337	155.529	297.862	171.962	168.922	247.555	0	84.2173	136.99	138.615	202.426	102.714	203.996	198.034	42.0915	0	397.476	118.334	38.7516	200.971	147.571	33.1912	269.64	224.215	144.927	295.696	12.6577	141.388	62.0532	152.389	66.3144	64.9086	158.219	89.3954
PA14_11010	31.1823	236.295	59.5805	112.33	186.721	64.3951	3.98751	228.691	77.6255	4.25659	10.3848	48.1926	93.3831	35.8226	83.1646	53.2893	78.2597	103.763	0	187.349	50.6363	0	84.2173	61.742	99.6293	126.127	77.6615	83.3531	87.6793	231.503	0	223.58	125.729	77.5032	36.5401	96.1845	53.9356	26.6971	97.3565	0	172.869	25.3155	28.2776	99.2851	62.1585	66.3144	64.9086	89.2158	97.3166
PA14_11020	44.5461	24.1117	2.59045	6.91261	13.4574	2.79979	15.95	0	91.7392	0	10.3848	2.00802	9.79016	9.95071	94.5053	10.4675	26.747	15.8697	0	0	84.3939	0	99.5295	34.7299	20.2147	9.34274	22.5469	89.9336	21.164	21.0458	0	24.8423	103.542	2.58344	12.18	47.4335	2.07445	85.4306	4.42529	5.64652	36.3934	0	9.42587	33.095	24.0614	7.10512	42.8121	25.0919	26.0265
PA14_11030	40.0915	28.9341	35.4029	22.466	50.4652	8.39936	37.8814	0	162.308	55.3356	166.156	30.1204	28.6174	41.1296	11.3406	27.5962	51.5127	40.2846	370.38	12.2852	247.555	153.042	84.2173	42.4476	85.1903	31.1425	20.0417	28.5155	42.3279	52.6144	0	0	14.7917	95.5872	18.2701	26.3519	20.7445	48.0547	16.2261	16.9396	63.6885	37.9732	0	62.0532	49.4595	9.47349	31.7638	39.7289	27.1581
PA14_11050	8.90922	4.82234	28.495	32.8349	1.68217	2.79979	7.97502	43.5602	42.3412	21.2829	124.617	4.01605	45.1854	17.9113	0	35.209	46.5595	54.9335	39.6836	3.0713	11.2525	21.8632	76.5612	11.5766	54.8683	74.7419	17.5365	83.3531	81.6324	0	46.0119	0	14.7917	28.4178	18.2701	19.7639	0	29.3668	48.6782	1.88217	0	0	18.8517	0	30.0767	2.36837	6.90517	25.0919	29.4213
PA14_11060	129.184	14.467	95.8468	29.3786	161.489	39.197	51.8376	0	155.251	178.777	10.3848	32.1284	76.062	42.4564	30.2417	121.804	133.735	123.295	26.4557	30.713	39.3838	21.8632	38.2806	54.0242	77.9708	74.7419	55.1146	107.482	104.308	10.5229	0	0	29.5834	56.8356	73.0803	106.725	60.159	82.7609	45.728	20.7039	90.9835	75.9465	65.9811	12.4106	67.5055	9.47349	51.0983	73.1848	62.2373
PA14_11070	583.554	380.965	169.243	440.679	555.117	106.392	255.201	141.571	324.616	234.112	550.392	64.2568	292.952	145.944	172	290.236	351.673	614.035	410.064	138.209	343.202	131.179	356.009	486.218	310.439	643.092	235.49	495.731	551.775	378.824	0	496.845	244.063	242.843	304.501	474.335	103.722	483.217	393.851	173.16	413.975	44.3021	169.666	368.182	400.354	75.7879	401.881	202.826	255.739
PA14_11080	175.957	127.792	227.096	86.4076	169.9	100.792	41.8689	54.4502	282.275	106.415	72.6933	40.1605	104.679	100.17	83.1646	151.303	236.76	249.032	13.2279	132.066	67.5151	0	256.48	237.321	216.586	203.983	87.6824	184.254	232.804	168.366	0	0	140.521	428.851	133.98	279.33	37.3401	146.834	206.514	22.5861	31.8442	75.9465	37.7035	206.844	132.337	21.3153	153.295	110.126	114.29
PA14_11090	20.0457	122.97	10.3618	19.0097	11.7752	27.9979	37.8814	10.89	0	191.546	20.7695	14.0562	57.9879	32.5057	5.67032	18.0803	65.3815	73.2447	277.785	6.1426	90.0201	0	61.2489	55.9537	44.761	29.5853	55.1146	35.096	48.3748	0	0	347.792	162.709	59.4191	18.2701	46.1159	10.3722	16.0182	42.7778	35.7613	9.09835	6.32887	9.42587	12.4106	45.4492	28.4205	44.1931	50.8809	27.1581
PA14_11100	278.413	209.772	184.786	152.077	179.993	128.79	378.814	0	684.516	153.237	218.08	96.3852	421.73	253.411	134.197	303.559	392.289	406.508	529.115	479.123	371.333	1093.16	421.086	318.357	433.171	411.08	172.86	465.022	284.202	178.889	414.107	521.687	458.543	214.425	334.951	328.081	122.392	299.007	334.847	218.332	391.229	75.9465	414.738	599.848	288.068	94.7349	172.629	291.345	241.028
PA14_11110	77.9557	151.904	8.63485	53.5727	102.613	58.7955	127.6	0	162.308	38.3093	51.9238	28.1123	79.0744	64.3479	51.0328	131.32	130.763	102.543	79.3672	15.3565	230.677	918.254	111.014	109.978	53.4244	60.7278	62.6303	87.7401	161.753	42.0915	0	24.8423	177.5	43.9185	91.3503	77.7382	29.0423	122.807	156.36	62.1117	136.475	6.32887	28.2776	66.1901	74.8576	33.1572	91.1483	66.2148	97.3166
PA14_11120	62.3646	120.559	43.1742	86.4076	62.2404	27.9979	61.8064	54.4502	77.6255	144.724	20.7695	34.1364	101.667	36.4859	22.6813	90.4015	159.491	111.088	0	46.0695	264.434	0	38.2806	42.4476	88.0781	214.883	32.5677	179.867	128.495	73.6602	69.0179	74.5268	96.146	23.2509	79.1703	110.678	6.22334	48.0547	112.107	3.76434	9.09835	18.9866	103.685	4.13688	53.4697	9.47349	26.2397	50.8809	49.7899
PA14_11130	20.0457	50.6346	174.424	160.718	67.2869	179.186	165.482	272.251	35.2843	55.3356	0	158.634	79.8275	108.131	370.461	44.7249	85.1941	35.4016	105.823	153.565	45.0101	153.042	91.8734	63.6714	30.322	51.3851	92.6928	35.096	33.2576	0	0	0	14.7917	186.008	249.691	100.137	165.956	40.0456	75.23	295.501	77.336	221.511	94.2587	12.4106	38.0971	106.577	64.9086	128.248	88.2639
PA14_11140	432.097	494.29	1027.55	580.659	600.536	1153.51	761.615	4072.88	366.957	1268.46	218.08	1499.99	861.534	748.293	1619.82	433.927	422.998	435.806	291.013	1345.23	450.101	699.622	371.322	401.323	303.22	281.839	483.506	302.703	284.202	441.961	138.036	322.949	207.084	534.772	1309.35	517.815	1734.24	328.374	340.748	1270.47	473.114	1639.18	1875.75	1956.74	299.43	1151.03	635.276	555.508	537.504
PA14_11150	15.5911	0	0	34.563	13.4574	16.7987	5.98127	0	7.05686	8.51317	20.7695	16.0642	6.02471	25.2085	17.0109	13.3223	21.7938	23.1942	13.2279	0	16.8788	0	19.1403	0	5.77561	6.22849	10.0208	10.9675	7.55856	21.0458	0	0	88.7502	7.75032	6.09002	0	10.3722	2.66971	64.9043	1.88217	4.54918	25.3155	9.42587	0	9.35719	7.10512	17.9534	14.637	18.1054
PA14_11160	35.6369	0	10.3618	60.4853	40.3722	19.5985	15.95	0	28.2275	4.25659	20.7695	20.0802	17.3211	19.9014	1.89011	52.3377	47.5502	43.9468	0	0	0	0	76.5612	5.78831	85.1903	129.241	42.5886	32.9025	18.1405	52.6144	0	0	73.9585	121.422	36.5401	67.1974	10.3722	56.0638	10.3257	13.1752	136.475	0	0	0	40.7706	47.3674	71.8138	45.3049	26.0265
PA14_11170	51.228	43.4011	62.1709	48.3882	89.1552	58.7955	55.8252	0	21.1706	17.0263	41.539	136.546	35.3952	61.6944	134.197	59.9504	37.6439	42.7261	39.6836	347.057	5.62626	131.179	30.6245	34.7299	38.9854	26.4711	102.714	70.1921	77.0973	126.275	0	24.8423	7.39585	54.2522	24.3601	121.219	20.7445	56.0638	59.0039	90.3443	4.54918	50.631	226.221	53.7795	60.1534	56.8409	51.0983	92.0038	79.2111
PA14_11180	42.3188	77.1575	170.97	77.7668	35.3256	39.197	15.95	0	56.4549	0	31.1543	34.1364	76.8151	38.4761	75.6042	46.6281	88.166	69.5825	436.519	30.713	73.1414	218.632	88.0454	15.4355	96.7415	91.8703	32.5677	70.1921	52.9099	52.6144	0	0	110.938	49.0853	121.8	21.0815	26.9678	32.0365	82.6055	47.0543	100.082	12.6577	216.795	12.4106	70.8473	11.8419	51.0983	52.2749	65.6321
PA14_11190	55.6826	118.147	143.338	50.1164	161.489	69.9947	67.7877	0	197.592	140.467	238.849	38.1525	103.173	104.814	34.0219	56.1441	109.96	173.346	119.051	162.779	208.172	0	107.186	117.696	76.5269	90.3131	75.1563	173.287	89.191	52.6144	0	0	73.9585	131.755	48.7202	111.996	107.871	146.834	100.307	50.8187	100.082	63.2887	122.536	49.6426	90.2301	52.1042	85.6241	69.0028	112.027
PA14_11210	82.4103	125.381	60.4439	34.563	57.1939	16.7987	51.8376	0	70.5686	68.1054	166.156	10.0401	44.4323	48.4268	1.89011	85.6435	43.5877	45.1676	0	6.1426	5.62626	43.7264	49.7648	23.1532	34.6537	37.371	40.0834	54.8375	51.3982	52.6144	0	0	29.5834	136.922	42.6302	85.6437	45.6379	61.4033	41.3027	15.0574	22.7459	25.3155	0	4.13688	38.7655	37.8939	49.7172	73.8818	52.053
PA14_11230	28.955	81.9799	5.18091	17.2815	6.72869	39.197	21.9313	43.5602	84.6824	0	0	18.0722	6.7778	10.6141	3.78021	12.3707	31.7001	43.9468	26.4557	3.0713	33.7576	196.769	53.5928	0	8.66342	34.2567	10.0208	13.161	21.164	147.32	0	0	22.1875	15.5006	6.09002	34.2575	6.22334	2.66971	11.8008	15.0574	22.7459	12.6577	65.9811	0	26.0665	7.10512	26.2397	23.0009	7.92111
PA14_11240	33.4096	16.8782	189.967	46.6601	105.977	50.3962	3.98751	152.461	0	131.954	0	12.0481	21.8396	63.0212	71.824	59.9504	61.419	56.1543	476.203	49.1408	118.151	0	42.1086	84.8952	34.6537	14.0141	62.6303	48.257	12.0937	21.0458	0	24.8423	44.3751	95.5872	91.3503	23.7167	0	37.3759	38.3526	3.76434	31.8442	0	0	28.9582	35.4237	49.7358	26.2397	42.5169	66.7637
PA14_11250	62.3646	62.6905	144.202	51.8445	23.5504	103.592	13.9563	0	56.4549	195.803	31.1543	76.3049	100.914	80.2691	45.3625	76.1275	70.3346	8.54521	39.6836	70.6399	16.8788	327.948	30.6245	34.7299	115.512	82.5275	60.1251	59.2246	78.609	305.164	0	273.265	147.917	36.1681	194.881	44.7983	168.03	64.073	73.7549	47.0543	72.7868	6.32887	65.9811	78.6007	60.8218	85.2614	103.578	105.247	98.4481
PA14_11260	13.3638	55.457	70.8058	81.2231	129.527	134.39	137.569	87.1203	162.308	42.5659	83.078	106.425	104.679	89.5564	32.1318	137.981	141.66	159.918	66.1393	165.85	22.505	218.632	241.168	254.686	75.083	119.898	85.1772	83.3531	136.054	0	0	74.5268	199.688	51.6688	60.9002	135.712	49.7867	221.586	151.935	101.637	113.729	69.6176	273.35	165.475	108.276	47.3674	99.4345	140.097	114.29
PA14_11270	273.959	465.356	230.55	307.611	338.117	649.551	255.201	1883.98	218.763	821.521	425.775	742.969	268.853	557.903	863.778	299.752	292.235	87.8936	171.962	614.26	326.323	590.306	290.932	164.002	251.239	364.367	668.891	173.287	260.014	31.5686	276.072	0	266.251	356.515	535.922	250.343	713.61	352.401	258.142	666.289	636.885	905.029	1413.88	781.871	263.338	966.296	280.35	375.682	418.687
PA14_11280	0	81.9799	99.3008	53.5727	47.1009	75.5943	57.8189	0	127.024	46.8225	72.6933	36.1444	48.9508	20.5648	41.5823	58.9988	33.6814	56.1543	555.57	6.1426	0	0	30.6245	5.78831	14.439	80.9704	12.5261	37.2895	66.5153	147.32	0	124.211	22.1875	95.5872	54.8102	71.1502	39.4145	45.385	60.479	9.41086	86.4344	56.9599	103.685	62.0532	29.4083	16.5786	26.2397	33.4559	35.0792
PA14_11290	82.4103	62.6905	54.3995	103.689	52.1474	61.5953	61.8064	326.701	77.6255	46.8225	166.156	24.0963	105.432	86.9029	66.1537	70.418	139.679	84.2314	0	162.779	129.404	1049.43	72.7331	48.2359	119.844	130.798	60.1251	63.6116	140.589	21.0458	253.066	0	7.39585	142.089	18.2701	93.5493	51.8612	66.7427	87.0308	47.0543	27.2951	18.9866	18.8517	49.6426	76.8627	35.5256	78.719	78.0638	57.711
PA14_11310	2.22731	36.1676	10.3618	13.8252	18.5039	30.7977	3.98751	10.89	7.05686	148.981	31.1543	6.02407	12.8025	30.5155	5.67032	24.7415	44.5783	59.8165	66.1393	33.7843	0	0	72.7331	34.7299	10.1073	38.9281	25.0521	17.548	43.8396	0	0	24.8423	29.5834	0	36.5401	9.22317	14.5211	50.7244	20.6514	9.41086	4.54918	6.32887	9.42587	107.559	28.0716	16.5786	15.1914	38.3349	11.3159
PA14_11320	89.0922	7.23352	177.878	43.2038	62.2404	78.394	63.8002	65.3403	28.2275	38.3093	0	40.1605	48.1977	57.7141	73.7141	133.223	98.0722	81.7899	119.051	116.709	50.6363	131.179	88.0454	129.272	83.7464	141.698	35.073	81.1596	146.636	0	23.006	149.054	133.125	142.089	42.6302	69.8326	39.4145	96.1094	106.207	33.8791	18.1967	107.591	75.407	128.243	60.8218	33.1572	41.431	78.0638	79.2111
PA14_11330	28.955	45.8123	6.04439	62.2135	104.295	19.5985	33.8938	21.7801	0	0	20.7695	24.0963	41.4199	21.2282	81.2745	30.451	22.7845	13.4282	0	9.2139	56.2626	0	53.5928	7.71775	7.21952	23.3568	17.5365	15.3545	48.3748	63.1373	0	0	7.39585	12.9172	42.6302	13.176	29.0423	8.00912	25.0767	22.5861	4.54918	0	0	0	16.0409	33.1572	6.90517	31.3649	26.0265
PA14_11340	222.731	265.229	353.165	105.417	67.2869	89.5932	197.382	370.261	239.933	25.5395	41.539	158.634	128.025	207.638	187.12	122.756	164.444	134.282	608.482	488.337	371.333	87.4527	225.855	61.742	306.108	151.041	145.302	107.482	119.425	31.5686	138.036	24.8423	207.084	105.921	237.511	119.901	74.6801	168.192	144.56	191.982	172.869	183.537	94.2587	260.624	135.011	146.839	233.395	137.309	198.028
PA14_11350	46.7734	14.467	53.5361	27.6504	63.9226	8.39936	7.97502	0	35.2843	0	0	22.0883	3.01236	21.2282	5.67032	28.5478	22.7845	17.0904	0	27.6417	5.62626	0	0	0	4.33171	37.371	15.0313	4.387	1.51171	94.7059	46.0119	0	7.39585	5.16688	18.2701	27.6695	8.29779	50.7244	26.5518	69.6404	50.0409	0	75.407	0	14.0358	16.5786	35.9069	23.0009	30.5529
PA14_11370	22.2731	36.1676	15.5427	69.1261	53.8296	39.197	83.7377	10.89	21.1706	200.06	508.853	16.0642	45.1854	24.5451	18.9011	64.7084	37.6439	41.5053	0	21.4991	196.919	0	126.326	13.5061	28.8781	57.6136	15.0313	63.6116	48.3748	0	138.036	24.8423	140.521	10.3338	24.3601	50.0686	4.1489	69.4124	26.5518	75.2869	72.7868	101.262	282.776	165.475	36.7604	42.6307	73.1948	48.0929	29.4213
PA14_11380	13.3638	57.8681	35.4029	31.1067	13.4574	114.791	11.9625	0	14.1137	51.079	0	88.3531	50.457	50.4169	58.5933	47.5797	52.5033	67.141	13.2279	138.209	0	0	3.82806	17.3649	20.2147	54.4993	62.6303	21.935	61.9802	263.072	0	24.8423	7.39585	77.5032	158.341	61.927	41.489	48.0547	59.0039	1.88217	0	56.9599	28.2776	28.9582	36.092	40.2623	49.7172	50.1839	30.5529
PA14_11400	51.228	163.96	102.755	143.437	38.69	100.792	91.7128	163.351	63.5118	89.3883	0	86.345	33.889	114.101	115.296	49.4829	68.3534	31.7394	0	24.5704	73.1414	0	22.9684	52.0948	83.7464	10.8999	80.1667	103.095	37.7928	21.0458	0	0	7.39585	77.5032	109.62	38.2103	180.477	173.531	75.23	271.033	350.287	139.235	216.795	28.9582	38.0971	97.1032	67.6707	73.1848	159.554
PA14_11410	131.411	19.2894	258.182	34.563	30.2791	27.9979	69.7814	413.822	366.957	8.51317	0	80.321	70.0373	83.586	160.659	74.2244	86.1847	84.2314	119.051	49.1408	0	0	91.8734	187.155	12.9951	90.3131	47.599	98.7076	54.4216	0	46.0119	0	44.3751	36.1681	42.6302	63.2446	64.3079	50.7244	92.9312	20.7039	45.4918	25.3155	75.407	128.243	78.1994	47.3674	117.388	60.6388	50.9215
PA14_11420	93.5468	178.427	148.519	131.34	62.2404	78.394	217.319	65.3403	225.82	131.954	176.541	128.514	158.902	112.775	134.197	93.2562	176.332	150.152	224.874	58.3547	281.313	21.8632	352.181	273.98	118.4	137.027	150.313	234.705	193.499	52.6144	0	24.8423	147.917	178.257	133.98	198.957	51.8612	80.0912	219.79	99.7551	127.377	107.591	292.202	57.9163	134.343	106.577	178.153	133.824	151.633
PA14_11430	49.0007	55.457	207.236	24.1941	100.93	114.791	35.8876	468.272	105.853	51.079	0	142.57	126.519	106.141	154.989	26.6446	54.4846	80.5692	39.6836	30.713	0	21.8632	61.2489	119.625	43.3171	127.684	97.7032	54.8375	43.8396	0	0	720.425	51.7709	38.7516	36.5401	85.6437	207.445	82.7609	94.4063	124.223	100.082	145.564	263.924	488.152	78.8678	120.787	113.245	94.7918	100.711
PA14_11450	207.139	94.0357	111.39	108.874	132.892	128.79	59.8127	32.6701	63.5118	38.3093	51.9238	166.666	113.716	119.409	103.956	87.5467	173.36	75.6862	582.026	52.2121	33.7576	43.7264	183.747	264.333	51.9805	119.898	97.7032	92.1271	178.382	84.1831	23.006	24.8423	199.688	100.754	164.431	146.253	205.37	181.54	115.058	144.927	59.1393	253.155	9.42587	277.171	118.97	125.524	75.9569	129.642	151.633
PA14_11460	75.7284	60.2793	246.093	89.8639	5.04652	36.3972	3.98751	10.89	7.05686	21.2829	72.6933	26.1043	55.7286	49.7536	47.2526	30.451	28.7282	74.4654	39.6836	101.353	5.62626	240.495	65.077	3.85887	25.9903	40.4852	47.599	109.675	25.6991	10.5229	368.095	124.211	0	43.9185	121.8	135.712	87.1268	77.4215	30.9771	43.29	27.2951	18.9866	47.1294	66.1901	42.1074	21.3153	34.5259	81.5488	65.6321
PA14_11470	42.3188	7.23352	140.748	38.0193	55.5117	36.3972	37.8814	0	134.08	0	0	26.1043	20.3334	29.8521	85.0547	95.1594	89.1566	130.62	0	9.2139	191.293	43.7264	99.5295	42.4476	85.1903	65.3992	52.6094	30.709	96.7495	10.5229	0	0	7.39585	54.2522	36.5401	247.708	35.2656	82.7609	59.0039	54.583	54.5901	82.2754	28.2776	20.6844	71.5157	26.0521	70.4327	42.5169	66.7637
PA14_11480	8.90922	38.5788	48.3551	48.3882	55.5117	44.7966	43.8626	0	49.398	68.1054	0	44.1765	58.741	48.4268	64.2636	73.2728	42.597	35.4016	13.2279	21.4991	0	65.5895	22.9684	7.71775	40.4293	48.2708	60.1251	50.4505	30.2342	73.6602	0	0	22.1875	5.16688	103.53	89.5965	16.5956	42.7153	23.6016	167.513	168.32	18.9866	122.536	45.5057	42.1074	33.1572	93.9103	73.1848	39.6056
PA14_11490	91.3195	9.64469	101.891	72.5824	11.7752	39.197	21.9313	0	119.967	251.139	0	40.1605	18.0741	29.8521	15.1208	34.2574	119.866	59.8165	264.557	119.781	11.2525	0	88.0454	55.9537	24.5464	52.9422	22.5469	72.3856	48.3748	220.981	0	0	0	33.5847	103.53	39.5279	114.095	64.073	60.479	7.52869	13.6475	63.2887	0	0	28.74	11.8419	45.5741	55.0629	72.4216
PA14_11510	22.2731	40.9899	75.9867	79.495	92.5195	89.5932	111.65	0	148.194	25.5395	353.082	74.2969	47.4446	96.1902	81.2745	54.2409	118.875	63.4787	13.2279	42.9982	22.505	437.264	80.3892	3.85887	76.5269	35.8138	57.6198	30.709	12.0937	147.32	437.113	720.425	103.542	93.0038	66.9902	54.0214	155.584	26.6971	69.3296	43.29	50.0409	69.6176	0	91.0114	38.0971	56.8409	64.9086	62.7298	43.0003
PA14_11520	17.8184	2.41117	27.6315	8.64076	5.04652	11.1991	17.9438	0	0	0	31.1543	18.0722	8.28398	15.2578	0	55.1925	32.6907	13.4282	0	73.7112	0	0	11.4842	17.3649	7.21952	24.914	12.5261	6.58051	9.07027	0	0	0	0	118.838	18.2701	3.95279	20.7445	24.0274	14.751	0	77.336	25.3155	18.8517	0	18.046	4.73674	1.38103	17.425	10.1843
PA14_11530	37.8642	2.41117	18.9967	10.3689	0	86.7934	51.8376	0	0	0	10.3848	22.0883	54.9755	18.5747	41.5823	12.3707	27.7376	32.9601	13.2279	12.2852	61.8888	0	26.7964	5.78831	30.322	42.0423	27.5573	15.3545	18.1405	0	0	0	22.1875	2.58344	18.2701	89.5965	43.5634	0	42.7778	31.9969	36.3934	31.6444	0	57.9163	14.0358	14.2102	19.3345	47.3959	27.1581
PA14_11550	409.824	388.199	409.292	259.223	28.5969	377.971	279.126	555.392	451.639	553.356	467.314	232.931	277.137	250.758	213.582	249.318	231.807	311.29	304.241	414.626	281.313	502.853	210.543	133.131	147.278	244.468	217.953	289.542	285.713	389.347	207.054	49.6845	414.167	539.939	292.321	366.292	464.676	234.934	299.445	291.737	345.737	234.168	197.943	177.886	197.838	179.996	223.728	305.982	235.37
PA14_11560	22.2731	4.82234	72.5327	19.0097	33.6435	41.9968	5.98127	0	7.05686	0	41.539	18.0722	37.6545	19.238	26.4615	41.8701	27.7376	68.3617	52.9115	9.2139	0	0	38.2806	28.9415	49.0927	40.4852	15.0313	32.9025	46.863	294.641	23.006	0	59.1668	0	18.2701	38.2103	70.5312	37.3759	38.3526	71.5225	77.336	12.6577	37.7035	128.243	43.4441	26.0521	9.66724	34.1529	38.474
PA14_11570	4.45461	36.1676	6.90788	96.7765	72.3335	22.3983	5.98127	0	275.218	0	0	16.0642	39.9137	20.5648	26.4615	5.70957	27.7376	45.1676	0	15.3565	28.1313	0	30.6245	54.0242	21.6586	56.0564	17.5365	10.9675	30.2342	63.1373	0	0	22.1875	15.5006	60.9002	31.6223	41.489	32.0365	119.483	39.5256	0	31.6444	75.407	4.13688	28.0716	26.0521	22.0965	22.3039	31.6845
PA14_11580	75.7284	21.7006	214.144	63.9416	124.481	53.196	33.8938	0	134.08	38.3093	20.7695	64.2568	62.5064	75.6254	7.56042	105.627	123.829	74.4654	0	67.5686	39.3838	174.905	145.466	136.99	118.4	119.898	97.7032	35.096	90.7027	84.1831	69.0179	49.6845	207.084	121.422	133.98	57.9742	45.6379	173.531	134.234	28.2326	54.5901	126.577	65.9811	148.928	70.8473	28.4205	66.2896	86.4278	93.9218
PA14_11590	31.1823	12.0559	28.495	34.563	35.3256	30.7977	1.99376	206.911	0	157.494	51.9238	8.0321	78.3213	19.9014	0	107.53	50.5221	18.3112	0	36.8556	28.1313	0	68.9051	7.71775	34.6537	37.371	20.0417	59.2246	36.2811	0	0	248.423	88.7502	7.75032	12.18	52.7038	8.29779	88.1003	59.0039	43.29	77.336	12.6577	9.42587	8.27376	44.1125	18.947	9.66724	25.7889	43.0003
PA14_11600	162.593	137.437	180.468	145.165	65.6048	53.196	43.8626	479.162	112.91	21.2829	519.238	24.0963	134.05	62.3578	54.8131	159.868	114.913	128.178	0	208.848	168.788	21.8632	214.371	138.919	140.059	155.712	50.1042	107.482	182.917	263.072	184.048	49.6845	73.9585	105.921	42.6302	83.0085	66.3823	104.119	193.238	58.3473	50.0409	56.9599	37.7035	206.844	77.531	52.1042	128.436	92.0038	105.238
PA14_11610	51.228	26.5229	51.8091	112.33	70.6513	13.9989	9.96878	0	268.161	25.5395	176.541	32.1284	107.692	44.4465	39.6922	78.0307	103.025	81.7899	13.2279	18.4278	22.505	21.8632	84.2173	27.0121	56.3122	42.0423	22.5469	116.256	142.101	147.32	92.0238	0	51.7709	95.5872	42.6302	71.1502	4.1489	106.788	50.1533	56.4652	72.7868	6.32887	18.8517	124.106	48.1227	28.4205	118.769	82.9428	28.2897
PA14_11620	149.229	67.5128	56.1265	10.3689	84.1087	106.392	165.482	0	21.1706	25.5395	10.3848	26.1043	155.136	67.0015	28.3516	54.2409	103.025	137.944	145.506	95.2103	45.0101	415.4	126.326	63.6714	66.4196	260.04	70.1459	151.352	154.195	326.209	92.0238	49.6845	406.772	271.261	109.62	173.923	66.3823	88.1003	51.6284	1.88217	68.2376	50.631	56.5552	8.27376	90.8985	47.3674	49.7172	104.55	87.1323
PA14_11630	147.002	62.6905	152.837	110.602	181.675	64.3951	179.438	0	303.445	106.415	218.08	52.2086	94.8892	117.418	47.2526	186.512	192.182	291.758	277.785	141.28	360.081	131.179	225.855	75.248	206.478	258.482	87.6824	157.932	163.265	115.752	23.006	124.211	140.521	38.7516	109.62	173.923	68.4568	226.925	225.69	67.7582	181.967	63.2887	47.1294	16.5475	141.695	73.4195	77.3379	142.188	88.2639
PA14_11650	75.7284	60.2793	171.833	257.495	63.9226	83.9936	79.7502	0	663.345	12.7698	197.31	88.3531	66.2718	118.082	28.3516	147.497	129.772	102.543	0	138.209	112.525	546.58	133.982	34.7299	199.259	107.441	72.6511	127.223	116.402	105.229	667.173	248.423	155.313	116.255	176.611	123.854	134.839	141.494	125.383	54.583	86.4344	69.6176	18.8517	314.403	100.924	35.5256	114.626	104.55	89.3954
PA14_11660	57.9099	113.325	183.922	15.5534	33.6435	39.197	97.694	272.251	162.308	34.0527	0	12.0481	34.6421	33.169	37.8021	63.7568	40.6158	72.0239	119.051	15.3565	236.303	65.5895	49.7648	38.5887	60.644	32.6996	40.0834	94.3206	52.9099	136.797	0	0	29.5834	51.6688	30.4501	47.4335	0	50.7244	39.8276	3.76434	40.9426	88.6042	0	62.0532	59.485	18.947	99.4345	68.3058	52.053
PA14_11670	11.1365	40.9899	88.0754	44.9319	60.5582	13.9989	87.7252	0	77.6255	68.1054	10.3848	8.0321	75.3089	35.1592	39.6922	62.8052	102.035	78.1277	52.9115	0	61.8888	87.4527	30.6245	135.061	73.6391	20.2426	30.0625	52.644	57.445	0	0	99.369	0	25.8344	6.09002	79.0558	10.3722	45.385	38.3526	0	127.377	18.9866	0	24.8213	37.4288	28.4205	27.6207	39.0319	32.816
PA14_11680	42.3188	40.9899	139.021	36.2912	146.349	100.792	67.7877	0	190.535	76.6186	41.539	78.3129	133.297	58.3775	107.736	139.884	139.679	167.242	396.836	199.635	427.596	65.5895	26.7964	109.978	86.6342	264.711	82.672	96.5141	152.683	31.5686	0	49.6845	177.5	229.926	91.3503	104.09	124.467	144.164	103.257	154.338	136.475	183.537	75.407	182.023	110.95	87.6298	149.152	87.1248	106.369
PA14_11690	95.7741	45.8123	52.6726	96.7765	173.264	44.7966	49.8439	0	254.047	106.415	0	38.1525	85.8522	57.7141	37.8021	42.8217	80.2409	90.3351	105.823	178.135	11.2525	0	45.9367	61.742	41.8732	101.213	45.0938	52.644	126.984	10.5229	0	24.8423	0	90.4204	73.0803	127.807	70.5312	61.4033	141.609	37.6434	45.4918	31.6444	179.092	45.5057	75.5259	54.4726	38.669	41.8199	57.711
PA14_11700	73.5011	94.0357	69.0788	53.5727	42.0543	33.5974	47.8501	304.921	84.6824	0	0	14.0562	60.2471	27.862	66.1537	152.255	51.5127	65.9202	0	18.4278	39.3838	21.8632	19.1403	34.7299	106.849	59.1707	42.5886	160.126	77.0973	31.5686	0	0	0	69.7528	42.6302	39.5279	31.1167	42.7153	140.134	65.876	50.0409	25.3155	0	0	50.1278	16.5786	52.4793	41.8199	26.0265
PA14_11720	82.4103	98.8581	3.45394	29.3786	75.6978	33.5974	91.7128	0	70.5686	25.5395	10.3848	42.1685	115.223	48.4268	9.45053	49.4829	54.4846	85.4521	26.4557	42.9982	163.162	65.5895	111.014	129.272	95.2976	74.7419	95.198	85.5466	55.9333	31.5686	276.072	0	44.3751	36.1681	36.5401	71.1502	60.159	82.7609	61.9541	56.4652	268.401	82.2754	28.2776	8.27376	57.4799	47.3674	37.2879	52.9719	69.0269
PA14_11730	26.7277	14.467	82.0311	41.4756	50.4652	27.9979	113.644	0	0	4.25659	51.9238	18.0722	60.2471	41.793	62.3735	100.869	49.5314	35.4016	26.4557	92.139	33.7576	43.7264	57.4209	129.272	11.5512	54.4993	50.1042	46.0635	42.3279	10.5229	690.179	248.423	88.7502	7.75032	42.6302	50.0686	14.5211	42.7153	20.6514	41.4078	68.2376	94.9331	169.666	173.749	31.4134	11.8419	19.3345	68.3058	55.4478
PA14_11740	84.6376	9.64469	27.6315	62.2135	35.3256	67.1949	21.9313	0	0	0	124.617	30.1204	33.1359	49.7536	7.56042	51.3861	91.1378	59.8165	52.9115	119.781	191.293	0	34.4525	11.5766	36.0976	60.7278	20.0417	32.9025	75.5856	0	0	472.003	29.5834	18.0841	30.4501	31.6223	138.988	128.146	48.6782	65.876	22.7459	63.2887	131.962	182.023	26.0665	35.5256	80.1	59.2448	58.8426
PA14_11750	26.7277	180.838	52.6726	36.2912	62.2404	61.5953	119.625	43.5602	190.535	153.237	114.232	34.1364	45.9384	58.3775	90.7251	78.9823	75.2878	128.178	0	49.1408	0	21.8632	57.4209	121.555	125.62	129.241	65.1355	78.9661	90.7027	31.5686	0	223.58	458.543	165.34	115.71	72.4678	114.095	53.3941	29.502	312.441	77.336	189.866	94.2587	111.696	68.1738	68.6828	129.817	52.2749	63.3689
PA14_11760	73.5011	168.782	23.3141	41.4756	20.1861	58.7955	133.582	0	21.1706	8.51317	41.539	22.0883	50.457	21.8916	15.1208	67.5632	81.2315	80.5692	13.2279	49.1408	73.1414	0	153.122	38.5887	51.9805	49.8279	52.6094	67.9986	83.1441	94.7059	0	223.58	110.938	31.0013	66.9902	108.043	39.4145	56.0638	36.8775	3.76434	100.082	31.6444	47.1294	82.7376	47.4543	73.4195	64.9086	52.9719	88.2639
PA14_11770	73.5011	60.2793	196.875	69.1261	68.9691	97.9926	39.8751	163.351	91.7392	208.573	207.695	30.1204	102.42	90.8832	15.1208	107.53	130.763	178.229	79.3672	101.353	90.0201	174.905	195.231	59.8125	51.9805	133.913	67.6407	105.288	140.589	220.981	46.0119	149.054	22.1875	41.335	103.53	143.618	49.7867	93.4397	79.6553	103.519	168.32	63.2887	37.7035	124.106	74.1892	47.3674	104.959	93.3978	86.0007
PA14_11790	113.593	60.2793	140.748	84.6794	121.116	30.7977	73.769	0	239.933	89.3883	103.848	44.1765	144.593	82.2592	43.4724	78.9823	153.547	141.606	39.6836	128.995	168.788	0	164.607	119.625	140.059	158.827	82.672	111.869	187.452	326.209	23.006	0	229.271	98.1707	140.071	81.6909	33.1912	109.458	132.759	54.583	68.2376	56.9599	0	0	146.373	44.9991	122.912	106.641	106.369
PA14_11810	220.503	130.203	158.018	178	319.613	193.185	275.138	794.973	254.047	166.007	197.31	261.043	292.952	243.461	572.702	171.287	323.936	316.173	687.849	340.914	84.3939	65.5895	275.62	121.555	98.1854	174.398	303.131	339.993	263.038	199.935	184.048	0	184.896	191.174	292.321	289.871	333.986	344.392	216.839	227.743	286.598	164.551	47.1294	326.814	238.608	329.204	278.969	269.041	193.502
PA14_11830	189.321	407.488	133.84	108.874	77.38	156.788	135.575	185.131	176.422	76.6186	0	275.099	157.396	262.035	313.758	221.721	222.891	240.487	13.2279	316.344	511.99	0	153.122	138.919	125.62	228.897	202.922	184.254	143.613	178.889	0	0	258.855	201.508	267.961	197.639	408.666	218.916	244.866	239.036	59.1393	101.262	405.312	198.57	148.378	317.362	149.152	221.645	252.344
PA14_11845	144.775	118.147	256.455	241.941	109.341	212.784	243.238	0	296.388	268.165	238.849	146.586	132.544	118.745	221.142	180.803	133.735	112.309	185.19	27.6417	45.0101	634.032	187.575	162.073	47.6488	202.426	85.1772	155.739	126.984	326.209	299.077	149.054	214.48	111.088	133.98	150.206	147.286	130.816	286.169	94.1086	50.0409	208.853	179.092	53.7795	135.011	130.26	99.4345	128.945	144.843
PA14_11860	66.8192	53.0458	39.7203	43.2038	122.799	75.5943	45.8564	337.591	119.967	187.29	10.3848	48.1926	36.9014	45.1099	30.2417	79.9339	43.5877	64.6995	39.6836	12.2852	0	0	49.7648	59.8125	21.6586	9.34274	32.5677	67.9986	39.3045	0	0	621.056	22.1875	0	60.9002	19.7639	43.5634	34.7062	28.0269	43.29	50.0409	37.9732	37.7035	12.4106	58.8166	33.1572	24.8586	51.5779	64.5005
PA14_11880	20.0457	33.7564	12.9523	48.3882	0	50.3962	33.8938	0	0	42.5659	10.3848	10.0401	30.8767	19.238	0	2.85478	15.8501	13.4282	13.2279	0	0	0	7.65612	0	0	57.6136	15.0313	13.161	36.2811	0	0	0	0	20.6675	24.3601	28.9871	26.9678	16.0182	11.8008	67.7582	4.54918	37.9732	28.2776	0	18.046	18.947	0	18.122	12.4475
PA14_11890	71.2738	233.884	172.697	114.058	166.535	237.982	143.55	326.701	42.3412	451.198	249.234	144.578	97.1485	131.349	166.329	64.7084	130.763	137.944	26.4557	55.2834	163.162	21.8632	99.5295	237.321	72.1952	129.241	65.1355	127.223	116.402	210.458	276.072	99.369	44.3751	178.257	261.871	125.172	232.338	109.458	292.069	280.444	291.147	170.88	150.814	182.023	115.628	71.0512	75.9569	146.37	113.159
PA14_11900	131.411	118.147	356.619	231.572	210.272	170.787	227.288	185.131	197.592	285.191	197.31	168.674	275.631	150.587	88.835	125.61	237.751	148.931	0	153.565	331.949	0	363.666	210.309	287.337	256.925	100.208	214.963	275.131	31.5686	184.048	198.738	81.3543	139.506	176.611	247.708	257.232	250.952	318.621	223.978	177.418	208.853	84.8328	148.928	181.129	118.419	151.914	161.704	166.343
PA14_11910	69.0465	74.7463	45.7647	76.0387	166.535	67.1949	77.7565	228.691	35.2843	0	41.539	58.2327	153.63	100.17	39.6922	97.0626	155.529	122.074	39.6836	119.781	16.8788	153.042	168.435	50.1654	147.278	98.0988	90.1876	171.093	142.101	63.1373	0	74.5268	81.3543	18.0841	115.71	163.382	26.9678	96.1094	88.5059	86.5799	104.631	120.249	188.517	78.6007	98.2505	97.1032	118.769	77.3668	70.1584
PA14_11920	82.4103	57.8681	9.49833	10.3689	89.1552	25.1981	1.99376	0	42.3412	38.3093	31.1543	6.02407	54.2224	24.5451	3.78021	45.6765	41.6064	8.54521	0	3.0713	0	0	38.2806	81.0363	50.5366	35.8138	17.5365	15.3545	28.7225	73.6602	0	0	0	56.8356	42.6302	35.5751	47.7123	8.00912	36.8775	52.7008	22.7459	6.32887	0	4.13688	20.7195	14.2102	15.1914	37.6379	21.5002
PA14_11930	82.4103	67.5128	63.8979	58.7571	25.2326	50.3962	59.8127	0	0	93.6449	0	38.1525	48.9508	49.7536	173.89	42.8217	34.672	166.021	0	33.7843	219.424	0	57.4209	55.9537	33.2098	49.8279	47.599	13.161	71.0504	21.0458	0	99.369	36.9792	43.9185	97.4404	43.4807	31.1167	114.797	115.058	86.5799	127.377	18.9866	216.795	28.9582	48.1227	18.947	34.5259	55.0629	50.9215
PA14_11940	26.7277	96.4469	156.291	62.2135	23.5504	95.1928	27.9126	54.4502	42.3412	34.0527	41.539	40.1605	17.3211	83.586	30.2417	65.66	42.597	57.375	0	79.8538	90.0201	634.032	91.8734	50.1654	12.9951	46.7137	42.5886	54.8375	40.8162	168.366	69.0179	49.6845	0	7.75032	54.8102	72.4678	89.2013	50.7244	81.1304	52.7008	145.574	215.182	47.1294	24.8213	82.2096	66.3144	23.4776	61.3358	64.5005
PA14_11960	138.093	204.95	30.222	77.7668	11.7752	153.988	41.8689	141.571	35.2843	238.369	10.3848	112.449	88.1114	90.2198	107.736	33.3058	77.269	42.7261	132.279	49.1408	0	0	53.5928	169.79	49.0927	135.47	82.672	17.548	30.2342	220.981	0	844.637	44.3751	25.8344	18.2701	30.3047	103.722	72.0821	54.5786	82.8156	150.123	63.2887	75.407	153.065	45.4492	99.4716	60.7655	73.1848	76.948
PA14_11970	93.5468	101.269	85.485	41.4756	6.72869	67.1949	53.8314	87.1203	42.3412	268.165	0	70.2808	82.0867	55.724	35.912	29.4994	52.5033	73.2447	661.393	24.5704	11.2525	87.4527	65.077	96.4718	64.9757	96.5416	82.672	83.3531	63.4919	63.1373	23.006	0	59.1668	126.588	66.9902	59.2918	72.6057	13.3485	47.2031	69.6404	4.54918	12.6577	103.685	57.9163	80.2045	54.4726	84.2431	63.4268	46.3951
PA14_11980	104.683	77.1575	81.1676	58.7571	53.8296	33.5974	161.494	0	134.08	34.0527	10.3848	26.1043	33.1359	47.1	58.5933	66.6116	86.1847	73.2447	13.2279	39.9269	286.939	65.5895	153.122	46.3065	59.2	66.9563	55.1146	61.4181	110.355	21.0458	0	0	7.39585	175.674	60.9002	104.09	60.159	149.504	69.3296	18.8217	40.9426	25.3155	37.7035	41.3688	70.8473	11.8419	37.2879	57.1538	96.185
PA14_11990	46.7734	24.1117	105.345	60.4853	8.41087	30.7977	71.7752	0	63.5118	89.3883	20.7695	10.0401	75.3089	57.0507	11.3406	90.4015	133.735	25.6356	0	21.4991	28.1313	0	191.403	28.9415	70.7513	45.1566	30.0625	89.9336	90.7027	63.1373	0	49.6845	118.334	49.0853	66.9902	64.5622	2.07445	141.494	32.4522	18.8217	159.221	44.3021	18.8517	144.791	84.2147	59.2093	104.959	63.4268	54.3162
PA14_12010	164.821	233.884	277.179	254.038	262.419	187.586	315.013	272.251	578.663	357.553	218.08	162.65	183.754	128.032	179.56	119.901	166.426	125.737	515.887	33.7843	168.788	0	248.824	200.661	103.961	157.269	87.6824	241.285	160.241	315.686	368.095	49.6845	44.3751	240.26	176.611	111.996	234.413	266.971	210.939	150.574	222.91	227.839	273.35	231.665	180.46	104.208	248.586	158.219	150.501
PA14_12020	158.139	86.8022	72.5327	100.233	50.4652	117.591	101.682	43.5602	134.08	55.3356	259.619	82.329	108.445	53.7338	43.4724	85.6435	143.641	57.375	13.2279	82.9251	230.677	0	84.2173	160.143	95.2976	110.556	50.1042	105.288	80.1207	10.5229	0	0	155.313	118.838	140.071	148.888	126.541	162.852	187.337	148.692	113.729	151.893	113.11	86.8745	73.5208	42.6307	113.245	92.0038	48.6583
PA14_12030	49.0007	98.8581	51.8091	95.0483	134.574	44.7966	65.7939	294.031	84.6824	29.7961	0	56.2247	99.4078	73.6353	109.626	77.0791	98.0722	53.7128	145.506	27.6417	84.3939	65.5895	141.638	106.119	50.5366	18.6855	32.5677	41.6765	108.843	326.209	92.0238	49.6845	0	74.9197	158.341	97.5021	51.8612	178.87	64.9043	92.2264	95.5327	82.2754	65.9811	206.844	44.7809	37.8939	138.103	50.8809	57.711
PA14_12050	86.8649	62.6905	1.72697	84.6794	10.093	131.59	11.9625	337.591	0	4.25659	207.695	18.0722	85.0991	45.1099	45.3625	63.7568	90.1472	39.0638	0	36.8556	22.505	0	133.982	67.5303	43.3171	85.6418	90.1876	19.7415	92.2144	147.32	69.0179	24.8423	36.9792	43.9185	91.3503	75.103	130.69	66.7427	112.107	48.9365	181.967	63.2887	28.2776	12.4106	40.1023	30.7888	156.057	48.7899	52.053
PA14_12060	334.096	147.082	73.3962	226.388	116.07	61.5953	97.694	315.811	42.3412	204.316	394.621	106.425	130.284	106.804	69.9339	133.223	257.563	169.684	740.76	248.775	163.162	0	91.8734	401.323	109.737	355.024	105.219	166.706	285.713	147.32	621.161	124.211	88.7502	201.508	200.971	202.91	153.509	229.595	271.418	54.583	495.86	151.893	28.2776	359.909	157.736	92.3665	143.628	142.885	113.159
PA14_12070	224.958	163.96	154.564	107.145	185.039	95.1928	161.494	0	783.312	93.6449	176.541	76.3049	137.815	72.9719	164.439	74.2244	140.669	126.957	0	119.781	33.7576	262.358	137.81	94.5424	125.62	137.027	110.229	140.384	188.964	105.229	0	0	170.105	85.2535	188.791	130.442	132.765	229.595	168.161	95.9908	68.2376	120.249	273.35	0	127.659	40.2623	73.1948	103.853	118.817
PA14_12080	57.9099	45.8123	172.697	39.7475	48.783	64.3951	169.469	0	49.398	4.25659	0	98.3932	139.321	64.3479	206.021	111.337	97.0816	83.0106	13.2279	196.563	219.424	65.5895	88.0454	86.8246	140.059	85.6418	72.6511	153.545	123.96	126.275	0	49.6845	14.7917	178.257	54.8102	114.631	114.095	109.458	61.9541	86.5799	68.2376	44.3021	0	20.6844	88.225	85.2614	103.578	112.217	98.4481
PA14_12090	251.686	113.325	416.2	279.961	422.226	478.764	657.939	751.413	190.535	327.757	540.007	345.38	294.458	262.035	582.152	301.655	283.32	228.279	634.937	279.488	438.848	240.495	310.073	167.861	332.098	208.654	227.974	179.867	309.901	315.686	0	49.6845	214.48	581.274	213.151	309.635	427.336	443.171	247.816	340.673	141.024	373.404	395.887	438.509	217.221	236.837	218.203	257.192	310.055
PA14_12100	142.548	81.9799	182.195	103.689	149.713	260.38	231.276	239.581	310.502	119.184	155.771	182.73	225.927	137.32	156.879	195.077	127.791	117.192	185.19	291.774	326.323	0	306.245	104.19	233.912	143.255	135.281	157.932	98.2612	73.6602	0	0	207.084	217.009	194.881	309.635	286.274	218.916	191.763	218.332	104.631	234.168	122.536	434.373	99.5873	206.048	102.197	190.28	165.212
PA14_12110	15.5911	36.1676	56.1265	44.9319	1.68217	33.5974	55.8252	0	7.05686	46.8225	0	62.2487	48.1977	43.7831	43.4724	15.2255	63.4002	18.3112	145.506	6.1426	5.62626	21.8632	61.2489	0	44.761	24.914	37.5782	19.7415	15.1171	10.5229	0	0	73.9585	7.75032	24.3601	15.8112	64.3079	32.0365	17.7012	71.5225	4.54918	69.6176	18.8517	24.8213	34.7553	37.8939	48.3362	29.9709	28.2897
PA14_12120	242.776	294.163	234.004	115.786	158.124	221.183	179.438	21.7801	112.91	131.954	114.232	160.642	118.988	126.042	145.538	125.61	172.369	162.359	264.557	128.995	33.7576	0	114.842	127.343	90.9659	239.797	170.354	118.449	169.312	136.797	0	0	133.125	100.754	170.521	274.06	107.871	162.852	135.709	156.22	373.032	94.9331	716.366	194.433	121.644	146.839	87.0052	114.308	172.001
PA14_12130	77.9557	21.7006	291.858	169.359	45.4187	156.788	265.169	0	70.5686	85.1317	41.539	218.875	146.099	88.893	143.648	209.351	104.016	148.931	410.064	125.923	388.212	0	206.715	73.3186	34.6537	219.554	165.344	135.997	196.522	210.458	0	0	44.3751	124.005	121.8	159.429	259.306	234.934	215.364	107.284	109.18	145.564	188.517	95.1483	102.261	196.575	172.629	147.067	99.5797
PA14_12140	122.502	103.68	82.8945	63.9416	144.667	103.592	139.563	119.79	169.365	21.2829	249.234	80.321	106.939	131.349	107.736	204.593	138.688	100.101	26.4557	144.351	56.2626	371.674	160.778	212.238	228.137	207.097	95.198	171.093	220.71	94.7059	23.006	74.5268	110.938	217.009	97.4404	106.725	31.1167	192.219	160.786	246.565	63.6885	94.9331	65.9811	37.2319	89.5617	75.7879	110.483	149.158	93.9218
PA14_12150	33.4096	26.5229	1.72697	12.0971	6.72869	30.7977	37.8814	0	21.1706	97.9015	0	14.0562	36.1483	41.1296	51.0328	24.7415	82.2222	73.2447	185.19	73.7112	45.0101	0	91.8734	9.64718	44.761	26.4711	47.599	78.9661	77.0973	105.229	0	0	51.7709	5.16688	97.4404	50.0686	24.8934	117.467	10.3257	18.8217	4.54918	6.32887	0	107.559	60.8218	11.8419	20.7155	42.5169	47.5267
PA14_12160	57.9099	62.6905	115.707	105.417	109.341	123.191	107.663	119.79	14.1137	221.343	31.1543	84.337	266.594	164.518	92.6152	168.432	76.2784	86.6729	26.4557	214.991	213.798	43.7264	84.2173	191.014	77.9708	171.284	122.755	74.5791	107.331	189.412	391.101	24.8423	29.5834	214.425	54.8102	114.631	199.147	104.119	94.4063	112.93	36.3934	75.9465	94.2587	66.1901	89.5617	111.313	63.5276	135.218	95.0534
PA14_12170	40.0915	24.1117	12.0888	0	63.9226	2.79979	21.9313	0	0	0	0	2.00802	4.51854	7.29719	0	0	7.92503	2.44149	0	0	45.0101	0	3.82806	7.71775	2.88781	20.2426	7.51563	15.3545	22.6757	0	0	0	0	10.3338	48.7202	18.4463	0	37.3759	7.37549	0	18.1967	0	0	0	12.0307	2.36837	0	11.152	9.0527
PA14_12180	13.3638	31.3452	33.6759	27.6504	33.6435	2.79979	0	0	28.2275	12.7698	0	14.0562	2.25927	9.95071	30.2417	12.3707	7.92503	53.7128	0	55.2834	0	43.7264	30.6245	0	4.33171	4.67137	7.51563	17.548	31.7459	0	0	0	0	7.75032	30.4501	47.4335	20.7445	18.6879	0	3.76434	0	18.9866	0	0	10.0256	11.8419	16.5724	9.06098	26.0265
PA14_12200	155.911	106.092	236.595	65.6698	90.8374	67.1949	87.7252	0	148.194	38.3093	332.312	56.2247	91.1238	89.5564	102.066	104.675	119.866	114.75	621.71	0	5.62626	153.042	126.326	135.061	122.732	107.441	92.6928	127.223	146.636	220.981	92.0238	0	229.271	193.758	79.1703	43.4807	147.286	157.513	160.786	82.8156	150.123	6.32887	282.776	248.213	83.5464	106.577	132.579	106.641	84.8691
PA14_12210	144.775	108.503	114.843	62.2135	188.403	181.986	43.8626	0	21.1706	25.5395	62.3085	80.321	97.1485	78.2789	102.066	86.5951	132.744	73.2447	52.9115	135.137	61.8888	21.8632	103.358	121.555	203.59	165.055	80.1667	116.256	93.7261	252.549	0	49.6845	140.521	191.174	85.2603	137.03	126.541	117.467	113.583	105.402	154.672	63.2887	131.962	70.327	119.638	89.9981	85.6241	98.2767	107.501
PA14_12230	739.465	617.26	537.088	620.406	595.489	694.347	508.408	598.952	882.108	706.593	602.316	546.183	533.187	560.557	455.515	487.216	506.211	570.088	820.128	494.479	365.707	393.537	516.788	410.97	404.293	322.324	465.969	443.087	636.43	410.392	276.072	919.163	421.563	395.266	700.353	689.103	614.037	627.381	564.963	722.754	577.745	620.23	612.682	281.308	562.1	476.043	568.986	513.688	456.03
PA14_12260	73.5011	45.8123	180.468	65.6698	35.3256	69.9947	71.7752	0	98.7961	85.1317	103.848	140.562	30.1236	39.8028	81.2745	42.8217	48.5408	24.4149	13.2279	58.3547	0	153.042	65.077	75.248	66.4196	45.1566	45.0938	74.5791	60.4684	10.5229	0	0	44.3751	10.3338	66.9902	86.9613	72.6057	170.861	29.502	80.9334	163.77	75.9465	56.5552	49.6426	42.1074	61.5777	52.4793	54.3659	37.3424
PA14_12270	11.1365	19.2894	4.31742	29.3786	3.36435	72.7945	21.9313	0	7.05686	0	20.7695	30.1204	28.6174	25.2085	13.2307	39.967	48.5408	17.0904	0	18.4278	11.2525	765.211	61.2489	73.3186	8.66342	24.914	20.0417	6.58051	30.2342	0	0	0	22.1875	2.58344	73.0803	13.176	35.2656	45.385	17.7012	1.88217	13.6475	50.631	0	4.13688	26.0665	26.0521	20.7155	34.8499	35.0792
PA14_12280	80.183	43.4011	63.8979	126.155	121.116	55.9957	77.7565	0	148.194	0	41.539	34.1364	97.1485	48.4268	28.3516	119.901	189.21	104.984	79.3672	21.4991	61.8888	0	168.435	54.0242	73.6391	144.812	60.1251	116.256	107.331	84.1831	115.03	24.8423	103.542	175.674	133.98	162.064	103.722	69.4124	64.9043	52.7008	77.336	94.9331	0	0	59.485	42.6307	16.5724	89.9128	69.0269
PA14_12300	91.3195	151.904	197.738	57.029	178.31	341.574	249.219	239.581	56.4549	46.8225	20.7695	152.61	158.149	110.121	204.131	91.3531	172.369	111.088	0	36.8556	73.1414	109.316	22.9684	106.119	168.937	239.797	107.724	94.3206	92.2144	136.797	0	24.8423	36.9792	77.5032	60.9002	185.781	132.765	232.264	153.41	201.392	259.303	56.9599	56.5552	430.236	73.5208	116.05	114.626	87.1248	100.711
PA14_12310	82.4103	296.574	109.663	205.65	301.109	271.579	217.319	446.492	28.2275	46.8225	0	134.538	98.6547	128.032	194.681	115.143	92.1285	86.6729	13.2279	135.137	56.2626	787.074	38.2806	90.6835	108.293	91.8703	67.6407	111.869	146.636	21.0458	0	198.738	29.5834	62.0025	79.1703	169.97	327.763	149.504	132.759	184.453	100.082	189.866	18.8517	99.2851	56.1432	161.049	104.959	101.065	113.159
PA14_12330	273.959	426.778	313.445	630.775	343.163	646.751	677.877	1056.33	910.335	395.863	249.234	349.396	228.186	282.6	374.241	293.091	330.87	402.846	793.672	457.624	281.313	43.7264	118.67	403.252	332.098	263.154	308.141	278.575	320.483	21.0458	0	546.53	451.147	415.934	334.951	432.171	416.964	336.383	219.79	792.395	477.664	348.088	320.48	364.046	243.287	364.729	309.352	374.288	286.292
PA14_12350	320.732	154.315	294.448	238.485	193.45	201.585	297.07	21.7801	613.947	251.139	10.3848	78.3129	166.433	125.379	141.758	216.964	269.451	312.511	529.115	429.982	433.222	1377.38	367.494	258.545	193.483	283.396	162.839	184.254	297.807	105.229	138.036	0	66.5626	658.777	274.051	237.167	153.509	234.934	174.062	124.223	268.401	341.759	65.9811	115.833	227.915	132.629	241.681	185.402	172.001
PA14_12360	343.005	219.417	145.065	152.077	144.667	193.185	131.588	10.89	112.91	46.8225	1485.02	118.473	100.914	122.062	79.3844	132.272	188.219	368.665	515.887	218.062	151.909	0	172.263	152.425	310.439	258.482	140.292	228.124	403.627	126.275	253.066	24.8423	207.084	160.173	194.881	241.12	47.7123	344.392	131.284	54.583	113.729	12.6577	94.2587	4.13688	217.221	59.2093	216.822	120.581	131.264
PA14_12370	35.6369	53.0458	60.4439	100.233	65.6048	53.196	9.96878	185.131	35.2843	93.6449	93.4628	118.473	83.5929	43.7831	20.7912	57.0957	75.2878	63.4787	39.6836	49.1408	16.8788	174.905	42.1086	164.002	40.4293	126.127	137.787	138.191	25.6991	157.843	46.0119	0	29.5834	20.6675	54.8102	68.515	174.254	58.7335	13.2759	18.8217	27.2951	120.249	226.221	0	68.8422	108.945	40.05	85.0338	87.1323
PA14_12390	111.365	250.762	137.294	67.3979	142.985	86.7934	109.657	206.911	28.2275	21.2829	72.6933	118.473	78.3213	93.5367	147.428	75.1759	92.1285	97.6596	79.3672	95.2103	16.8788	65.5895	126.326	48.2359	79.4147	123.013	102.714	120.643	90.7027	21.0458	23.006	0	229.271	38.7516	164.431	125.172	136.914	112.128	88.5059	65.876	100.082	63.2887	65.9811	144.791	86.8882	66.3144	102.197	100.368	109.764
PA14_12400	126.956	412.31	159.745	112.33	18.5039	86.7934	163.488	0	268.161	25.5395	41.539	108.433	64.0126	78.9423	153.099	48.5313	172.369	36.6223	39.6836	61.426	39.3838	0	57.4209	32.8004	17.3268	130.798	82.672	190.835	110.355	263.072	0	24.8423	125.729	23.2509	85.2603	130.442	141.062	77.4215	89.981	158.102	300.246	177.208	150.814	198.57	85.5515	66.3144	138.103	86.4278	72.4216
PA14_12410	86.8649	241.117	57.8535	95.0483	196.814	86.7934	77.7565	250.471	14.1137	102.158	114.232	78.3129	27.8643	97.517	79.3844	40.9186	42.597	41.5053	0	67.5686	0	0	19.1403	17.3649	83.7464	51.3851	52.6094	21.935	24.1874	0	0	49.6845	29.5834	7.75032	66.9902	18.4463	68.4568	189.549	119.483	50.8187	4.54918	177.208	226.221	173.749	60.8218	71.0512	22.0965	69.0028	76.948
PA14_12440	111.365	176.016	177.014	88.1357	6.72869	145.589	165.482	0	0	114.928	10.3848	94.3771	71.5435	66.3381	54.8131	25.693	51.5127	67.141	0	113.638	28.1313	0	38.2806	94.5424	62.0879	121.456	82.672	37.2895	61.9802	0	0	422.318	251.459	10.3338	6.09002	108.043	70.5312	45.385	135.709	148.692	72.7868	37.9732	113.11	45.5057	54.1381	134.997	66.2896	67.6088	102.974
PA14_12450	89.0922	31.3452	158.018	269.592	190.086	277.179	257.194	76.2303	105.853	106.415	207.695	399.597	143.087	202.331	309.977	86.5951	181.285	170.904	52.9115	138.209	281.313	131.179	168.435	94.5424	90.9659	146.37	152.818	94.3206	163.265	52.6144	69.0179	273.265	207.084	227.343	170.521	192.369	275.902	360.41	162.261	269.151	100.082	303.786	94.2587	78.6007	165.088	277.1	162.962	264.162	239.897
PA14_12470	28.955	21.7006	99.3008	108.874	53.8296	106.392	51.8376	0	176.422	119.184	0	96.3852	70.0373	83.586	24.5714	47.5797	50.5221	14.6489	0	21.4991	33.7576	0	49.7648	38.5887	36.0976	70.0705	50.1042	10.9675	60.4684	10.5229	69.0179	0	29.5834	33.5847	42.6302	35.5751	16.5956	10.6788	35.4024	39.5256	95.5327	94.9331	37.7035	128.243	70.8473	99.4716	85.6241	66.9118	93.9218
PA14_12490	95.7741	154.315	200.328	122.699	220.365	137.19	115.638	21.7801	254.047	46.8225	519.238	82.329	152.877	96.1902	103.956	115.143	154.538	150.152	66.1393	159.708	39.3838	0	191.403	77.1775	21.6586	140.141	87.6824	214.963	199.546	73.6602	46.0119	397.476	81.3543	222.176	79.1703	147.571	70.5312	109.458	163.736	56.4652	95.5327	253.155	103.685	12.4106	72.8524	85.2614	120.15	117.096	117.685
PA14_12530	55.6826	62.6905	101.028	110.602	74.0156	30.7977	45.8564	0	14.1137	4.25659	20.7695	46.1846	64.0126	90.2198	90.7251	52.3377	102.035	51.2713	92.595	181.207	16.8788	43.7264	61.2489	82.9658	47.6488	84.0846	70.1459	85.5466	110.355	94.7059	184.048	0	155.313	62.0025	79.1703	34.2575	24.8934	125.476	137.184	26.3504	50.0409	44.3021	103.685	49.6426	53.4697	49.7358	87.0052	85.0338	89.3954
PA14_12540	2.22731	12.0559	66.4883	13.8252	5.04652	36.3972	53.8314	0	7.05686	174.52	0	30.1204	2.25927	25.2085	34.0219	55.1925	2.97189	46.3883	0	9.2139	0	21.8632	53.5928	30.871	27.4342	32.6996	42.5886	37.2895	16.6288	0	69.0179	0	14.7917	20.6675	30.4501	23.7167	78.829	5.33941	29.502	56.4652	4.54918	56.9599	0	33.095	32.7502	44.9991	42.8121	30.6679	28.2897
PA14_12550	106.911	28.9341	37.1298	36.2912	154.76	64.3951	77.7565	0	14.1137	4.25659	197.31	14.0562	57.2348	40.4662	32.1318	76.1275	58.4471	157.476	13.2279	67.5686	0	0	42.1086	38.5887	102.517	65.3992	37.5782	94.3206	155.706	273.595	0	0	73.9585	136.922	54.8102	64.5622	45.6379	32.0365	162.261	37.6434	31.8442	25.3155	28.2776	173.749	69.5106	26.0521	67.6707	57.8508	23.7633
PA14_12560	158.139	163.96	240.049	79.495	111.023	53.196	51.8376	65.3403	35.2843	515.047	31.1543	54.2166	43.6792	48.4268	130.417	136.078	105.997	151.372	0	150.494	16.8788	43.7264	84.2173	57.8831	50.5366	175.955	52.6094	155.739	123.96	10.5229	0	0	133.125	139.506	73.0803	183.146	20.7445	66.7427	210.939	43.29	177.418	139.235	150.814	20.6844	139.021	37.8939	85.6241	97.5797	84.8691
PA14_12570	75.7284	318.275	194.284	241.941	74.0156	78.394	61.8064	10.89	352.843	0	20.7695	48.1926	69.2842	108.794	136.088	230.286	248.648	239.266	317.469	46.0695	298.192	0	137.81	108.048	226.693	278.725	85.1772	287.349	297.807	157.843	92.0238	149.054	73.9585	134.339	219.241	312.27	99.5735	282.989	123.908	31.9969	823.401	56.9599	216.795	231.665	203.185	26.0521	205.774	100.368	105.238
PA14_12590	104.683	40.9899	25.0411	50.1164	25.2326	33.5974	83.7377	0	310.502	17.0263	0	42.1685	55.7286	41.1296	1.89011	58.0473	29.7189	79.3484	13.2279	24.5704	56.2626	327.948	176.091	32.8004	27.4342	57.6136	27.5573	116.256	58.9567	84.1831	23.006	0	36.9792	25.8344	85.2603	92.2317	51.8612	104.119	76.7051	58.3473	27.2951	31.6444	0	256.487	51.4646	63.946	62.1465	48.7899	59.9742
PA14_12610	75.7284	101.269	183.922	84.6794	62.2404	27.9979	167.475	0	141.137	85.1317	218.08	32.1284	48.9508	13.931	11.3406	90.4015	131.754	93.9974	291.013	12.2852	39.3838	21.8632	45.9367	108.048	294.556	48.2708	67.6407	35.096	57.445	84.1831	506.131	0	229.271	129.172	66.9902	93.5493	114.095	48.0547	203.564	9.41086	81.8852	94.9331	113.11	0	74.8576	49.7358	69.0517	68.3058	39.6056
PA14_12620	129.184	24.1117	99.3008	70.8542	28.5969	83.9936	29.9063	0	70.5686	123.441	249.234	58.2327	109.198	68.9916	39.6922	58.9988	121.847	52.492	753.988	76.7825	196.919	0	80.3892	233.462	118.4	158.827	35.073	103.095	101.285	21.0458	345.089	422.318	147.917	43.9185	97.4404	154.159	89.2013	82.7609	28.0269	80.9334	113.729	25.3155	150.814	62.0532	73.5208	68.6828	109.102	87.1248	56.5794
PA14_12630	122.502	96.4469	170.107	112.33	55.5117	170.787	253.207	239.581	70.5686	51.079	93.4628	80.321	152.124	124.716	153.099	95.1594	162.463	134.282	224.874	144.351	135.03	371.674	179.919	42.4476	147.278	108.999	90.1876	153.545	98.2612	63.1373	667.173	49.6845	51.7709	219.592	200.971	106.725	153.509	101.449	79.6553	131.752	222.91	94.9331	197.943	8.27376	90.8985	97.1032	78.719	137.309	124.475
PA14_12640	22.2731	50.6346	8.63485	22.466	79.0622	22.3983	37.8814	0	98.7961	0	20.7695	20.0802	82.0867	27.862	64.2636	19.9835	66.3721	85.4521	502.659	42.9982	241.929	43.7264	53.5928	146.637	10.1073	35.8138	47.599	109.675	55.9333	336.732	0	24.8423	125.729	31.0013	24.3601	101.455	10.3722	42.7153	56.0537	0	154.672	44.3021	245.073	62.0532	40.1023	16.5786	6.90517	49.4869	57.711
PA14_12650	71.2738	135.026	11.2253	81.2231	6.72869	8.39936	15.95	0	0	8.51317	0	6.02407	30.1236	30.5155	11.3406	38.0638	77.269	50.0505	0	42.9982	39.3838	262.358	11.4842	5.78831	103.961	163.498	30.0625	135.997	69.5387	0	0	0	14.7917	18.0841	48.7202	72.4678	10.3722	45.385	50.1533	35.7613	77.336	6.32887	65.9811	33.095	47.4543	23.6837	29.0017	49.4869	29.4213
PA14_12670	115.82	91.6246	114.843	39.7475	111.023	75.5943	29.9063	0	35.2843	42.5659	114.232	40.1605	42.173	80.9324	81.2745	119.901	126.8	114.75	26.4557	214.991	106.899	0	118.67	148.567	105.405	113.67	75.1563	85.5466	102.796	94.7059	0	745.268	88.7502	69.7528	66.9902	156.794	51.8612	133.485	115.058	41.4078	159.221	37.9732	160.24	107.559	71.5157	16.5786	111.864	74.5788	72.4216
PA14_12680	62.3646	67.5128	42.3108	34.563	25.2326	83.9936	15.95	413.822	0	34.0527	10.3848	28.1123	72.2966	36.4859	52.923	19.0319	50.5221	58.5958	13.2279	325.558	28.1313	0	19.1403	40.5182	95.2976	51.3851	37.5782	48.257	49.8865	21.0458	0	124.211	22.1875	43.9185	12.18	47.4335	76.7546	85.4306	42.7778	107.284	50.0409	75.9465	169.666	53.7795	24.7297	23.6837	45.5741	59.2448	44.1319
PA14_12690	84.6376	2.41117	69.9423	17.2815	72.3335	2.79979	0	0	49.398	0	135.002	16.0642	9.79016	33.169	28.3516	19.9835	48.5408	8.54521	343.924	24.5704	39.3838	43.7264	53.5928	38.5887	46.2049	14.0141	25.0521	32.9025	36.2811	63.1373	0	0	170.105	74.9197	24.3601	17.1287	35.2656	21.3577	14.751	18.8217	40.9426	6.32887	0	62.0532	28.74	33.1572	52.4793	34.8499	35.0792
PA14_12700	167.048	91.6246	123.478	96.7765	21.8683	50.3962	181.432	0	183.478	148.981	342.697	42.1685	118.988	70.3184	71.824	127.514	85.1941	101.322	582.026	52.2121	106.899	1071.3	114.842	171.72	114.068	119.898	47.599	78.9661	90.7027	484.053	575.149	322.949	110.938	173.09	121.8	105.408	85.0524	80.0912	184.387	71.5225	154.672	50.631	169.666	28.9582	131.001	28.4205	58.0034	78.7608	73.5532
PA14_12710	120.274	364.087	113.98	186.64	454.187	83.9936	273.145	0	176.422	89.3883	135.002	40.1605	223.667	143.954	45.3625	180.803	191.191	289.317	198.418	135.137	135.03	0	222.027	173.649	170.381	186.855	85.1772	247.866	226.757	220.981	0	0	251.459	54.2522	158.341	193.687	62.2334	146.834	207.989	45.1721	295.696	56.9599	18.8517	62.0532	177.787	28.4205	171.248	131.036	160.685
PA14_12730	40.0915	0	3.45394	57.029	70.6513	8.39936	115.638	0	35.2843	46.8225	103.848	6.02407	23.3458	39.8028	30.2417	44.7249	53.4939	26.8564	0	18.4278	427.596	0	38.2806	113.837	66.4196	62.2849	20.0417	72.3856	63.4919	31.5686	0	173.896	66.5626	18.0841	42.6302	88.2789	24.8934	85.4306	66.3794	22.5861	13.6475	56.9599	84.8328	0	34.7553	23.6837	73.1948	48.0929	33.9476
PA14_12740	13.3638	24.1117	19.8602	72.5824	15.1396	53.196	75.7627	0	169.365	4.25659	20.7695	88.3531	33.1359	32.5057	24.5714	49.4829	44.5783	26.8564	0	3.0713	11.2525	0	7.65612	7.71775	57.7561	80.9704	50.1042	48.257	34.7694	0	23.006	0	7.39585	38.7516	42.6302	28.9871	26.9678	50.7244	11.8008	48.9365	59.1393	50.631	9.42587	4.13688	37.4288	47.3674	75.9569	52.2749	63.3689
PA14_12750	37.8642	50.6346	0	34.563	10.093	33.5974	123.613	0	77.6255	242.625	0	36.1444	26.3581	15.9211	3.78021	40.9186	74.2971	25.6356	39.6836	6.1426	56.2626	0	7.65612	7.71775	38.9854	90.3131	55.1146	46.0635	24.1874	0	0	0	73.9585	28.4178	6.09002	55.339	41.489	168.192	63.4292	7.52869	77.336	37.9732	0	4.13688	34.7553	40.2623	27.6207	63.4268	45.2635
PA14_12760	120.274	163.96	126.069	96.7765	77.38	95.1928	63.8002	0	296.388	153.237	103.848	96.3852	129.531	81.5958	170.109	76.1275	114.913	136.723	0	95.2103	78.7676	218.632	72.7331	98.4013	115.512	93.4274	90.1876	157.932	122.449	21.0458	437.113	24.8423	133.125	175.674	36.5401	209.498	62.2334	162.852	169.636	58.3473	59.1393	183.537	18.8517	41.3688	88.8933	80.5246	56.6224	86.4278	119.948
PA14_12770	84.6376	9.64469	103.618	51.8445	223.729	109.192	97.694	0	119.967	119.184	83.078	40.1605	45.9384	101.497	132.307	54.2409	128.782	54.9335	66.1393	42.9982	90.0201	0	183.747	23.1532	90.9659	119.898	67.6407	109.675	68.027	42.0915	138.036	0	81.3543	170.507	91.3503	129.124	89.2013	74.7518	205.039	54.583	22.7459	31.6444	37.7035	4.13688	60.1534	33.1572	106.34	73.8818	91.6586
PA14_12780	162.593	94.0357	69.0788	108.874	15.1396	89.5932	83.7377	108.9	42.3412	4.25659	20.7695	72.2889	68.5311	45.1099	62.3735	75.1759	75.2878	131.84	92.595	15.3565	45.0101	21.8632	88.0454	102.26	90.9659	98.0988	47.599	76.7726	122.449	147.32	230.06	0	125.729	23.2509	164.431	93.5493	33.1912	34.7062	165.211	16.9396	154.672	82.2754	65.9811	45.5057	82.2096	18.947	56.6224	88.5188	44.1319
PA14_12810	365.278	402.666	319.489	319.708	430.636	221.183	247.226	0	458.696	76.6186	176.541	90.3611	212.371	168.499	219.252	279.769	313.039	498.064	39.6836	150.494	61.8888	590.306	516.788	468.853	433.171	467.137	160.333	489.151	547.239	473.53	552.143	49.6845	428.959	493.437	328.861	301.729	76.7546	261.631	356.974	154.338	659.631	196.195	56.5552	198.57	349.558	108.945	410.167	216.069	248.949
PA14_12820	467.734	460.534	355.756	371.553	568.575	162.388	309.032	21.7801	522.208	327.757	1931.56	172.69	356.964	260.045	311.867	424.411	528.996	721.46	582.026	107.496	602.01	874.527	853.657	517.089	366.752	435.994	263.047	388.25	648.524	452.484	1058.27	521.687	436.355	219.592	578.552	474.335	224.04	557.969	500.058	154.338	482.213	246.826	593.83	136.517	449.145	104.208	510.983	334.559	317.976
PA14_12840	100.229	24.1117	66.4883	171.087	164.853	212.784	15.95	163.351	35.2843	217.086	176.541	64.2568	79.0744	87.5663	51.0328	105.627	66.3721	76.9069	383.608	141.28	106.899	43.7264	172.263	75.248	41.8732	165.055	92.6928	92.1271	57.445	10.5229	0	49.6845	36.9792	7.75032	194.881	43.4807	72.6057	32.0365	51.6284	80.9334	59.1393	139.235	28.2776	12.4106	69.5106	92.3665	89.7672	94.0948	76.948
PA14_12850	20.0457	26.5229	158.881	41.4756	53.8296	30.7977	37.8814	0	7.05686	123.441	41.539	56.2247	65.5188	30.5155	11.3406	45.6765	27.7376	54.9335	66.1393	0	146.283	0	30.6245	59.8125	4.33171	63.842	67.6407	32.9025	40.8162	231.503	46.0119	74.5268	88.7502	7.75032	48.7202	86.9613	91.2757	32.0365	56.0537	26.3504	40.9426	37.9732	18.8517	16.5475	45.4492	44.9991	24.8586	46.0019	66.7637
PA14_12860	82.4103	74.7463	132.113	63.9416	65.6048	100.792	37.8814	0	409.298	55.3356	342.697	52.2086	144.593	109.458	75.6042	90.4015	89.1566	109.867	185.19	39.9269	106.899	0	107.186	59.8125	145.834	23.3568	47.599	63.6116	125.472	126.275	207.054	49.6845	36.9792	250.594	115.71	72.4678	116.169	168.192	129.809	82.8156	136.475	37.9732	0	49.6426	60.8218	92.3665	40.05	112.914	92.7902
PA14_12870	133.638	69.924	19.8602	155.534	68.9691	78.394	149.532	32.6701	148.194	97.9015	103.848	80.321	123.507	82.2592	109.626	86.5951	159.491	117.192	26.4557	49.1408	112.525	415.4	160.778	272.051	148.722	104.327	90.1876	234.705	256.991	10.5229	529.137	223.58	325.417	59.4191	146.161	245.073	145.211	154.843	109.157	52.7008	86.4344	50.631	37.7035	136.517	145.705	123.155	87.0052	94.7918	97.3166
PA14_12890	4.45461	7.23352	62.1709	6.91261	3.36435	0	153.519	0	35.2843	42.5659	0	12.0481	18.8272	7.29719	1.89011	20.9351	34.672	18.3112	0	18.4278	5.62626	568.443	22.9684	9.64718	30.322	3.11425	20.0417	24.1285	30.2342	21.0458	0	0	7.39585	2.58344	6.09002	42.1631	10.3722	40.0456	10.3257	30.1148	0	0	0	24.8213	12.699	4.73674	15.1914	17.425	14.7106
PA14_12900	106.911	36.1676	125.205	110.602	20.1861	128.79	115.638	0	56.4549	34.0527	446.544	102.409	90.3707	94.2001	26.4615	79.9339	113.922	96.4388	0	205.777	16.8788	65.5895	61.2489	100.331	245.464	79.4133	72.6511	133.804	120.937	42.0915	46.0119	0	29.5834	62.0025	91.3503	137.03	122.392	104.119	118.008	65.876	50.0409	107.591	141.388	384.73	118.302	142.102	140.865	108.732	132.396
PA14_12910	8.90922	12.0559	29.3585	22.466	1.68217	11.1991	103.675	0	0	0	0	10.0401	18.0741	29.8521	3.78021	43.7733	14.8594	6.10372	0	67.5686	39.3838	0	3.82806	55.9537	83.7464	9.34274	17.5365	24.1285	24.1874	0	0	0	133.125	10.3338	24.3601	72.4678	18.67	0	14.751	0	86.4344	56.9599	0	0	29.4083	16.5786	17.9534	25.0919	16.9738
PA14_12920	144.775	62.6905	137.294	57.029	136.256	86.7934	67.7877	43.5602	465.753	68.1054	186.926	40.1605	110.704	98.8437	49.1427	110.385	149.585	111.088	357.152	171.993	157.535	0	225.855	125.413	150.166	239.797	80.1667	133.804	120.937	157.843	0	223.58	170.105	69.7528	115.71	121.219	33.1912	125.476	203.564	37.6434	277.5	37.9732	122.536	62.0532	159.741	9.47349	102.197	108.035	97.3166
[truncated: 4,928 more rows]
[truncated: 17 more columns]
